# Supplementary material for: APEX1 Nuclease and Redox Functions are Both Essential for Adult Mouse Hematopoietic Stem and Progenitor Cells
Source: Stem Cell Rev Rep. 2023 Jun 2;19(6):2052–72. doi: 10.1007/s12015-023-10550-0 (PMC10390635; doi:10.1007/s12015-023-10550-0)
Supplement: Supplementary file 1 — (XLSX 722 KB) contains the top RNA cluster marker genes for each of the 10 defined CITE-seq cell identities. [file 12015_2023_10550_MOESM1_ESM.xlsx]

## Sheet: 0
p_val	avg_log2FC	pct.1	pct.2	p_val_adj	cluster	gene
0	3.41879	0.984	0.511	0	0	Hbb-bt
0	1.29436	0.967	0.679	0	0	Serpina3g
0	1.16463	0.982	0.696	0	0	Ctla2a
0	0.890577	0.558	0.11	0	0	Socs2
1.14323e-307	0.635489	0.393	0.057	2.27492e-303	0	Stxbp6
3.30286e-284	0.592277	0.508	0.115	6.57235e-280	0	Pglyrp2
3.02636e-282	0.969596	0.752	0.298	6.02215e-278	0	Gimap6
7.4802e-271	1.24818	0.9	0.531	1.48848e-266	0	Ltb
3.70909e-261	0.813358	0.463	0.107	7.38072e-257	0	Hlf
3.11082e-258	0.914651	0.708	0.272	6.19022e-254	0	Serpina3f
2.22829e-249	0.906508	0.709	0.279	4.43408e-245	0	Pim2
1.07329e-235	0.979934	0.56	0.184	2.13573e-231	0	Akr1c12
8.99798e-224	0.827462	0.909	0.561	1.79051e-219	0	Car2
8.64589e-223	0.517793	0.395	0.085	1.72045e-218	0	Mecom
8.69439e-219	0.614458	0.469	0.124	1.7301e-214	0	Mycn
1.29118e-218	0.589146	0.493	0.138	2.56933e-214	0	Gimap5
6.21041e-212	0.774874	0.821	0.428	1.23581e-207	0	Gimap1
1.17949e-211	0.796815	0.974	0.786	2.34707e-207	0	S100a4
7.84663e-199	0.488122	0.358	0.077	1.5614e-194	0	Cox4i2
4.97149e-193	0.773845	0.866	0.528	9.89278e-189	0	Vamp5
5.28388e-187	0.620801	0.64	0.264	1.05144e-182	0	Myct1
4.39577e-176	0.401626	0.232	0.032	8.74714e-172	0	Plscr2
3.17806e-175	0.333609	0.235	0.034	6.32402e-171	0	Rbp1
6.02505e-173	0.43685	0.338	0.078	1.19893e-168	0	Pdcd1lg2
6.19935e-170	0.382391	0.34	0.079	1.23361e-165	0	Mpl
1.85504e-168	0.522603	0.494	0.171	3.69135e-164	0	Col4a2
2.53951e-168	0.352001	0.2	0.024	5.05338e-164	0	Gimap4
1.99088e-166	0.915708	0.857	0.546	3.96164e-162	0	Ly6a
3.20051e-163	0.322168	0.233	0.036	6.3687e-159	0	Gimap1os
2.7778e-156	0.948646	0.682	0.376	5.52755e-152	0	Akr1c13
7.48871e-156	0.589162	0.669	0.319	1.49018e-151	0	Plscr1
1.21883e-155	0.478214	0.496	0.178	2.42536e-151	0	Col4a1
2.6257e-148	0.557631	0.911	0.674	5.22488e-144	0	S100a6
7.17532e-144	0.424771	0.286	0.065	1.42782e-139	0	Gstt1
3.30157e-143	0.567797	0.97	0.807	6.56979e-139	0	Ptprcap
6.70449e-143	0.265435	0.193	0.027	1.33413e-138	0	Gm35551
1.07477e-134	0.340605	0.3	0.076	2.13868e-130	0	Grb10
4.79718e-131	0.50008	0.598	0.285	9.54592e-127	0	Plaat3
3.48976e-130	0.345894	0.305	0.08	6.94428e-126	0	Cd55
3.28223e-127	0.567026	0.701	0.389	6.53131e-123	0	Prdx4
4.82026e-127	0.801004	0.412	0.151	9.59184e-123	0	Gem
6.71683e-119	0.327965	0.28	0.074	1.33658e-114	0	Gm5111
3.77449e-118	0.425445	0.368	0.125	7.51085e-114	0	Selp
4.35055e-114	0.17677	0.119	0.011	8.65716e-110	0	Esam
2.57952e-112	0.40275	0.43	0.171	5.13298e-108	0	Abcg2
4.75722e-110	0.360066	0.312	0.096	9.46639e-106	0	Enah
1.01158e-108	0.717087	0.472	0.21	2.01295e-104	0	Egr1
1.29403e-108	0.53977	0.919	0.78	2.57498e-104	0	S100a11
6.60485e-108	0.312922	0.295	0.089	1.3143e-103	0	F11r
9.52019e-108	0.438265	0.428	0.173	1.89442e-103	0	Gng11
8.97926e-106	0.433485	0.46	0.202	1.78678e-101	0	Csrp2
3.6757e-104	0.249508	0.184	0.036	7.31428e-100	0	Tgfbr3
6.16531e-102	0.47453	0.693	0.387	1.22683e-97	0	Angpt1
2.92849e-101	0.561054	0.936	0.806	5.82741e-97	0	Pim1
6.55569e-101	0.224683	0.202	0.045	1.30452e-96	0	Gucy1a1
9.37789e-101	0.325792	0.257	0.072	1.86611e-96	0	Cish
1.41435e-98	0.664886	0.38	0.151	2.81442e-94	0	Iigp1
1.64942e-98	0.186192	0.127	0.016	3.28219e-94	0	Pnp2
1.73481e-98	0.469485	0.736	0.457	3.45209e-94	0	Spint2
5.23147e-95	0.527912	0.711	0.46	1.04101e-90	0	Ppa1
7.70637e-93	0.334634	0.331	0.117	1.53349e-88	0	Pdzk1ip1
5.77512e-92	0.397108	0.462	0.214	1.14919e-87	0	Dok2
4.01953e-91	0.455236	0.636	0.371	7.99846e-87	0	Rbpms
5.91574e-91	0.517432	0.859	0.667	1.17717e-86	0	Pnp
5.44948e-89	0.482739	0.732	0.487	1.08439e-84	0	Pla2g4a
7.70378e-88	0.177073	0.131	0.021	1.53297e-83	0	Hoxb5os
9.45696e-88	0.29395	0.304	0.107	1.88184e-83	0	Mylk
2.06653e-87	0.31065	0.348	0.135	4.11219e-83	0	Hdgfl3
6.0031e-87	0.627929	0.531	0.281	1.19456e-82	0	Adgrl4
6.23478e-87	0.207499	0.182	0.042	1.24066e-82	0	Gimap8
1.79428e-86	0.331152	0.281	0.095	3.57043e-82	0	Itsn1
2.48328e-86	0.38296	0.489	0.246	4.94148e-82	0	Ubl7
9.58728e-86	0.186466	0.16	0.033	1.90777e-81	0	Casp12
3.21359e-85	0.421575	0.763	0.492	6.39472e-81	0	Tspan13
4.41535e-84	0.327467	0.379	0.16	8.78611e-80	0	St3gal2
9.48817e-83	0.214373	0.185	0.046	1.88805e-78	0	Samd12
1.78929e-82	0.256974	0.29	0.102	3.56051e-78	0	Dkkl1
3.04467e-82	0.213558	0.182	0.044	6.0586e-78	0	Myh10
4.28333e-82	0.516325	0.875	0.721	8.52339e-78	0	Jund
7.39193e-82	0.160241	0.85	0.686	1.47092e-77	0	Pf4
6.3179e-80	0.358192	0.379	0.167	1.2572e-75	0	1500009L16Rik
2.48246e-79	0.144618	0.112	0.016	4.93986e-75	0	Tcf15
1.47514e-78	0.390902	0.967	0.895	2.93538e-74	0	S100a10
2.29636e-78	0.170832	0.145	0.029	4.56953e-74	0	Gm38197
1.85167e-77	0.17461	0.127	0.023	3.68464e-73	0	Hoxb2
2.34394e-77	0.212567	0.191	0.051	4.66421e-73	0	C530008M17Rik
5.51244e-77	0.371482	0.36	0.157	1.09692e-72	0	Cd82
8.41002e-77	0.316199	0.382	0.169	1.67351e-72	0	Eva1b
1.12797e-76	0.258647	0.305	0.114	2.24454e-72	0	Plxdc2
2.39438e-75	0.222695	0.233	0.074	4.76457e-71	0	Eps8
4.98478e-75	0.164055	0.124	0.022	9.91921e-71	0	Smim6
5.55126e-75	0.176402	0.147	0.032	1.10465e-70	0	Arhgap29
5.61073e-75	0.364813	0.699	0.427	1.11648e-70	0	Meis1
6.96147e-75	0.275868	0.252	0.086	1.38526e-70	0	Tjp1
8.39256e-75	0.434884	0.761	0.51	1.67004e-70	0	Fut8
1.98927e-74	0.540764	0.861	0.735	3.95844e-70	0	H2-Q7
1.93382e-73	0.532787	0.507	0.283	3.84812e-69	0	Id1
6.08728e-72	0.215244	0.215	0.066	1.21131e-67	0	Ldhb
1.17722e-71	0.310374	0.384	0.175	2.34255e-67	0	Serpinb6a
2.59468e-71	0.51454	0.626	0.391	5.16316e-67	0	Isg20
1.40131e-70	0.233592	0.76	0.516	2.78846e-66	0	Capg
3.05528e-70	0.346154	0.435	0.221	6.07971e-66	0	Prxl2a
5.74779e-70	0.327879	0.372	0.171	1.14375e-65	0	Retreg1
7.52461e-69	0.397616	0.339	0.145	1.49732e-64	0	Apoe
2.74991e-68	0.263425	0.336	0.145	5.47204e-64	0	Bcl2l1
3.08011e-68	0.220798	0.223	0.074	6.12911e-64	0	Tie1
8.23327e-68	0.219249	0.249	0.088	1.63834e-63	0	Epb41l4b
1.97616e-66	0.16044	0.134	0.029	3.93236e-62	0	Timp3
2.38024e-65	0.359564	0.58	0.356	4.73643e-61	0	Pigp
6.62205e-65	0.281099	0.362	0.166	1.31772e-60	0	Hemgn
4.07044e-64	0.409504	0.843	0.701	8.09977e-60	0	Fkbp1a
7.07623e-64	0.326449	0.487	0.272	1.4081e-59	0	Pdk3
8.77961e-64	0.252696	0.278	0.111	1.74705e-59	0	Mllt3
9.07817e-64	0.235136	0.271	0.106	1.80647e-59	0	Mboat2
1.66871e-63	0.337485	0.557	0.331	3.32056e-59	0	Inka1
3.8752e-63	0.382371	0.884	0.783	7.71126e-59	0	Cd81
1.5818e-62	0.410636	0.83	0.656	3.14762e-58	0	Shisa5
3.1827e-62	0.287395	0.866	0.712	6.33326e-58	0	Cyb5a
4.97296e-62	0.263687	0.312	0.135	9.8957e-58	0	Cavin3
7.6784e-62	0.226097	0.247	0.094	1.52792e-57	0	Scarf1
7.53159e-61	0.517073	0.658	0.46	1.49871e-56	0	Ddt
1.57202e-60	0.361329	0.936	0.869	3.12816e-56	0	Selenok
1.87999e-60	0.260797	0.35	0.163	3.74099e-56	0	Eng
6.33797e-60	0.337373	0.557	0.334	1.26119e-55	0	Ppic
9.04376e-60	0.330823	0.544	0.326	1.79962e-55	0	Rras
9.62403e-59	0.34638	0.765	0.537	1.91509e-54	0	Tbrg1
1.66896e-58	0.197433	0.221	0.079	3.32107e-54	0	Tox
1.83458e-58	0.404452	0.689	0.468	3.65062e-54	0	Msi2
3.08098e-58	0.345545	0.662	0.434	6.13085e-54	0	Rab38
3.10033e-58	0.200855	0.195	0.066	6.16936e-54	0	Flywch2
4.45317e-58	0.202351	0.179	0.057	8.86136e-54	0	Nkx2-3
6.18323e-58	0.14823	0.113	0.024	1.2304e-53	0	1810073O08Rik
9.42361e-58	0.175685	0.177	0.055	1.8752e-53	0	Ttc39b
9.87669e-58	0.277779	0.402	0.207	1.96536e-53	0	Mfng
1.0027e-57	0.22228	0.292	0.125	1.99528e-53	0	F2r
2.47681e-57	0.326119	0.525	0.307	4.9286e-53	0	Rps6ka3
6.23228e-57	0.155349	0.129	0.032	1.24016e-52	0	Hoxb3os
4.54341e-56	0.35721	0.972	0.914	9.04093e-52	0	Zfp36l2
1.45372e-54	0.362619	0.804	0.656	2.89276e-50	0	Bex3
2.14071e-54	0.224669	0.224	0.086	4.25979e-50	0	Krt18
4.24062e-54	0.159721	0.15	0.044	8.4384e-50	0	Ryk
6.50057e-53	0.448084	0.521	0.315	1.29355e-48	0	Ifi44
1.24637e-52	0.265778	0.514	0.3	2.48016e-48	0	Hmgn3
1.10551e-51	0.160114	0.166	0.054	2.19986e-47	0	Cmtm8
1.2107e-51	0.299044	0.454	0.26	2.40917e-47	0	Gcnt2
1.46419e-51	0.304993	0.5	0.299	2.91359e-47	0	Selenom
1.59605e-51	0.227045	0.279	0.124	3.17597e-47	0	Dst
2.16716e-51	0.278308	0.479	0.279	4.31244e-47	0	Pik3cd
5.53269e-51	0.340932	0.71	0.501	1.10095e-46	0	Ebi3
7.95253e-51	0.2331	0.305	0.144	1.58247e-46	0	Cltb
9.43483e-49	0.28346	0.459	0.269	1.87744e-44	0	Casp4
1.21609e-48	0.289033	0.639	0.436	2.4199e-44	0	Rab11a
1.77603e-48	0.376766	0.395	0.222	3.53413e-44	0	Gm12250
2.00004e-48	0.246492	0.384	0.207	3.97989e-44	0	Tmem40
2.37168e-48	0.14928	0.162	0.053	4.7194e-44	0	Gm16140
2.75629e-48	0.431243	0.635	0.461	5.48474e-44	0	Ier2
3.48461e-48	0.298757	0.273	0.124	6.93402e-44	0	Gm4951
8.70387e-48	0.125928	0.121	0.032	1.73198e-43	0	Bicdl1
2.32316e-47	0.187523	0.22	0.089	4.62286e-43	0	Xrcc5
2.61735e-47	0.248763	0.396	0.219	5.20827e-43	0	Pdlim1
3.98873e-47	0.345342	0.78	0.571	7.93718e-43	0	Egfl7
6.09687e-47	0.152655	0.105	0.025	1.21322e-42	0	Apol9b
9.05853e-47	0.277318	0.441	0.257	1.80256e-42	0	Erg
2.10986e-46	0.276071	0.565	0.362	4.19841e-42	0	Dcun1d1
2.23416e-46	0.200311	0.265	0.12	4.44575e-42	0	Ablim1
2.57477e-46	0.305133	0.647	0.449	5.12354e-42	0	Lcp2
2.64385e-46	0.249634	0.876	0.719	5.26099e-42	0	Stap1
2.94462e-46	0.139359	0.12	0.033	5.8595e-42	0	Cnrip1
7.20221e-46	0.293775	0.341	0.178	1.43317e-41	0	Igtp
1.13189e-45	0.20148	0.293	0.14	2.25234e-41	0	Ptgs1
1.82373e-45	0.117715	0.105	0.026	3.62905e-41	0	Hoxa10
7.3551e-44	0.197088	0.27	0.126	1.46359e-39	0	Tbxa2r
8.8651e-44	0.142583	0.139	0.044	1.76407e-39	0	Ehd3
9.96345e-44	0.133275	0.113	0.031	1.98263e-39	0	Bex4
1.28369e-43	0.326404	0.793	0.642	2.55441e-39	0	Hsd17b10
2.53258e-43	0.133815	0.165	0.059	5.03958e-39	0	Cdkn1c
4.1897e-43	0.163499	0.172	0.063	8.33709e-39	0	Slc12a2
5.5884e-43	0.143753	0.134	0.042	1.11204e-38	0	Ctnnal1
7.70341e-43	0.252288	0.506	0.315	1.5329e-38	0	Uba7
8.6254e-43	0.29796	0.513	0.331	1.71637e-38	0	Ncoa7
1.27791e-42	0.320589	0.606	0.42	2.54291e-38	0	Epsti1
1.56889e-42	0.271848	0.73	0.512	3.12194e-38	0	Sept1
2.68371e-42	0.213915	0.289	0.143	5.34031e-38	0	Mast4
3.16774e-42	0.333916	0.78	0.628	6.30349e-38	0	Jak1
5.48581e-42	0.236191	0.374	0.208	1.09162e-37	0	St3gal1
1.63327e-41	0.218464	0.376	0.211	3.25005e-37	0	Ipo11
1.67386e-41	0.302765	0.831	0.686	3.3308e-37	0	Mrpl52
2.27939e-41	0.142558	0.151	0.053	4.53576e-37	0	Mpzl1
2.81962e-41	0.170493	0.22	0.096	5.61075e-37	0	Ccdc112
4.14434e-41	0.257093	0.371	0.209	8.24682e-37	0	Hoxa9
5.64918e-41	0.305023	0.876	0.793	1.12413e-36	0	1810037I17Rik
5.70263e-41	0.244556	0.44	0.263	1.13477e-36	0	Il21r
7.14542e-41	0.207546	0.346	0.187	1.42187e-36	0	Gstm5
1.02984e-40	0.313055	0.721	0.552	2.04928e-36	0	Plgrkt
1.05296e-40	0.112212	0.1	0.026	2.09528e-36	0	Ttll7
1.34751e-40	0.170099	0.196	0.082	2.6814e-36	0	Cenpt
2.57108e-40	0.244343	0.37	0.209	5.1162e-36	0	Hspb11
2.95351e-40	0.297606	0.74	0.547	5.87719e-36	0	Adgrg1
4.50305e-40	0.219309	0.384	0.219	8.96061e-36	0	Lonp2
4.99587e-40	0.22584	0.385	0.221	9.94128e-36	0	Mgat4b
5.85289e-40	0.382742	0.649	0.479	1.16467e-35	0	H1f0
6.38335e-40	0.361493	0.864	0.782	1.27022e-35	0	Ifi203
6.73326e-40	0.129701	0.122	0.038	1.33985e-35	0	Plscr4
6.80622e-40	0.196297	0.206	0.088	1.35437e-35	0	Fmnl2
8.57928e-40	0.275447	0.485	0.314	1.70719e-35	0	Snap23
3.4875e-39	0.279571	0.718	0.545	6.93978e-35	0	Pfdn1
3.99769e-39	0.203879	0.267	0.133	7.95499e-35	0	Dnmt3b
4.16354e-39	0.128199	0.134	0.045	8.28503e-35	0	Prnp
4.88743e-39	0.122386	0.12	0.037	9.7255e-35	0	Nap1l3
8.27184e-39	0.149489	0.146	0.052	1.64601e-34	0	Maged2
3.20942e-38	0.16905	0.209	0.091	6.38643e-34	0	Upp1
3.76501e-38	0.292911	0.674	0.485	7.492e-34	0	Il2rg
3.92568e-38	0.214644	0.283	0.145	7.81171e-34	0	Hacd4
1.03418e-37	0.141685	0.123	0.04	2.05791e-33	0	Phlda2
1.54383e-37	0.129593	0.136	0.047	3.07206e-33	0	Kcnk5
5.80652e-37	0.205251	0.318	0.174	1.15544e-32	0	Tcp11l1
7.32396e-37	0.279053	0.687	0.512	1.45739e-32	0	Tceal9
8.29001e-37	0.231738	0.477	0.302	1.64963e-32	0	Gimap9
9.86971e-37	0.131705	0.129	0.044	1.96397e-32	0	Bex1
1.37271e-36	0.200807	0.35	0.197	2.73155e-32	0	Afap1l1
2.51391e-36	0.228696	0.547	0.365	5.00243e-32	0	Nt5c3
3.05207e-36	0.265186	0.43	0.267	6.07331e-32	0	A630072M18Rik
3.62577e-36	0.257327	0.883	0.83	7.21492e-32	0	Txnl1
7.94523e-36	0.129792	0.139	0.05	1.58102e-31	0	Csgalnact1
1.38306e-35	0.236068	0.476	0.309	2.75215e-31	0	Tspan4
1.40919e-35	0.244422	0.652	0.468	2.80414e-31	0	Tpm1
1.7428e-35	0.12596	0.484	0.301	3.468e-31	0	Nrgn
2.38723e-35	0.220114	0.405	0.247	4.75035e-31	0	Echdc1
2.48978e-35	0.272049	0.701	0.539	4.95442e-31	0	Vps36
2.70955e-35	0.182322	0.305	0.164	5.39173e-31	0	Rcn3
2.76686e-35	0.237108	0.471	0.303	5.50577e-31	0	Mitd1
4.55296e-35	0.189729	0.267	0.138	9.05993e-31	0	Map7
4.81388e-35	0.21097	0.367	0.216	9.57913e-31	0	Cpq
5.30633e-35	0.301216	0.418	0.264	1.05591e-30	0	Neurl3
6.67403e-35	0.235164	0.641	0.458	1.32806e-30	0	Vasp
8.785e-35	0.177965	0.266	0.136	1.74813e-30	0	Prkch
1.23459e-34	0.181468	0.237	0.116	2.45671e-30	0	Ppp2r3a
1.71634e-34	0.227754	0.529	0.349	3.41534e-30	0	Itga6
2.01038e-34	0.165295	0.201	0.092	4.00045e-30	0	Hoxb4
2.12634e-34	0.288915	0.515	0.35	4.23121e-30	0	Ddx58
2.21929e-34	0.37356	0.608	0.455	4.41617e-30	0	Junb
2.63337e-34	0.340188	0.576	0.404	5.24015e-30	0	Dusp2
6.02962e-34	0.175609	0.235	0.115	1.19983e-29	0	Zfp467
8.68813e-34	0.128201	0.146	0.056	1.72885e-29	0	Hdac9
9.30895e-34	0.248894	0.638	0.465	1.85239e-29	0	Orai1
9.73242e-34	0.24725	0.666	0.492	1.93665e-29	0	Acat1
1.16184e-33	0.106816	0.112	0.037	2.31194e-29	0	Ctla2b
1.19078e-33	0.25072	0.654	0.49	2.36954e-29	0	Chchd7
1.66457e-33	0.198242	0.227	0.111	3.31233e-29	0	Zfp760
1.73006e-33	0.112583	0.119	0.041	3.44265e-29	0	Zfp57
2.23895e-33	0.216287	0.544	0.375	4.45529e-29	0	Tspan3
3.74234e-33	0.15134	0.211	0.098	7.44689e-29	0	Serpinb6b
4.21495e-33	0.23921	0.529	0.364	8.38733e-29	0	Snx2
4.22024e-33	0.287892	0.69	0.524	8.39785e-29	0	Kmt2a
4.22485e-33	0.241017	0.669	0.501	8.40703e-29	0	Acbd6
4.67998e-33	0.132779	0.172	0.073	9.31269e-29	0	Sla2
4.77652e-33	0.198367	0.299	0.161	9.50481e-29	0	Gm4759
5.10734e-33	0.219418	0.375	0.228	1.01631e-28	0	Rangrf
8.20091e-33	0.259739	0.454	0.292	1.6319e-28	0	H1f10
8.52803e-33	0.173517	0.172	0.074	1.69699e-28	0	Pcp4l1
1.01847e-32	0.138061	0.167	0.071	2.02664e-28	0	Rai14
1.20119e-32	0.255924	0.841	0.738	2.39025e-28	0	Skp1a
1.21609e-32	0.253074	0.686	0.52	2.4199e-28	0	Snx6
1.5463e-32	0.290753	0.72	0.569	3.07698e-28	0	Erg28
1.90801e-32	0.26018	0.715	0.553	3.79674e-28	0	Rexo2
2.13922e-32	0.278054	0.904	0.85	4.25683e-28	0	Fam162a
2.62654e-32	0.27466	0.551	0.384	5.22656e-28	0	Zfp608
2.68294e-32	0.271171	0.737	0.58	5.33879e-28	0	Psip1
2.99678e-32	0.233952	0.548	0.386	5.96328e-28	0	Pigx
3.99869e-32	0.247108	0.589	0.428	7.957e-28	0	Slfn2
4.42063e-32	0.243624	0.567	0.392	8.79661e-28	0	Slc2a3
5.66966e-32	0.202787	0.192	0.089	1.1282e-27	0	Gbp3
6.23194e-32	0.220851	0.502	0.342	1.24009e-27	0	Fam92a
1.06755e-31	0.1512	0.228	0.113	2.12431e-27	0	Prkd2
1.07046e-31	0.269717	0.727	0.573	2.13011e-27	0	H13
1.23757e-31	0.126937	0.155	0.064	2.46265e-27	0	Ndrg2
1.4463e-31	0.288975	0.697	0.55	2.87798e-27	0	Lgals3bp
1.84807e-31	0.202183	0.459	0.299	3.67747e-27	0	Mrps6
3.43762e-31	0.168424	0.244	0.126	6.84052e-27	0	Hook1
3.60031e-31	0.212562	0.384	0.237	7.16426e-27	0	H2-Q6
4.11084e-31	0.147363	0.179	0.08	8.18016e-27	0	1300002E11Rik
4.59032e-31	0.113178	0.129	0.048	9.13429e-27	0	Scn1b
4.64895e-31	0.296757	0.216	0.107	9.25095e-27	0	Gbp2
6.93679e-31	0.202186	0.34	0.203	1.38035e-26	0	Fam3c
8.24477e-31	0.16793	0.334	0.193	1.64063e-26	0	Etv3
1.00655e-30	0.254704	0.64	0.475	2.00293e-26	0	Dtnbp1
1.13011e-30	0.194227	0.242	0.126	2.2488e-26	0	Pglyrp1
1.92332e-30	0.10171	0.102	0.033	3.82722e-26	0	Zdhhc15
2.07696e-30	0.148064	0.211	0.104	4.13293e-26	0	Lrrc42
2.27209e-30	0.197504	0.29	0.163	4.52123e-26	0	Gm1673
2.38253e-30	0.144801	0.204	0.098	4.741e-26	0	Rhobtb3
2.54447e-30	0.254985	0.607	0.453	5.06324e-26	0	Cmas
4.20533e-30	0.111329	0.112	0.04	8.36819e-26	0	Cd59a
5.11353e-30	0.136456	0.471	0.302	1.01754e-25	0	Zfpm1
5.16828e-30	0.254474	0.768	0.63	1.02844e-25	0	Sin3b
7.72809e-30	0.159056	0.275	0.15	1.53781e-25	0	Gch1
1.55161e-29	0.238559	0.654	0.496	3.08756e-25	0	Hdac1
2.10019e-29	0.236422	0.45	0.301	4.17918e-25	0	Fchsd2
2.10885e-29	0.248501	0.7	0.549	4.1964e-25	0	Bin2
2.48717e-29	0.187288	0.3	0.175	4.94923e-25	0	Hmga1
3.07846e-29	0.236412	0.57	0.416	6.12583e-25	0	Uchl3
3.87621e-29	0.327495	0.466	0.323	7.71328e-25	0	Gbp7
5.1351e-29	0.164899	0.223	0.115	1.02183e-24	0	Dusp5
5.20031e-29	0.234706	0.386	0.244	1.03481e-24	0	Batf
5.57571e-29	0.203675	0.466	0.311	1.10951e-24	0	Cenpv
7.12935e-29	0.158344	0.249	0.133	1.41867e-24	0	Aldh7a1
8.61251e-29	0.173223	0.298	0.171	1.7138e-24	0	Ica1
1.0853e-28	0.174454	0.314	0.183	2.15964e-24	0	4931406C07Rik
1.13219e-28	0.117715	0.122	0.047	2.25294e-24	0	Zdhhc2
1.49875e-28	0.164824	0.266	0.147	2.98237e-24	0	Rhof
1.60877e-28	0.156611	0.177	0.082	3.20129e-24	0	Myl10
1.95755e-28	0.195481	0.417	0.272	3.89533e-24	0	Eci1
2.47774e-28	0.235456	0.838	0.728	4.93046e-24	0	Fundc2
2.63391e-28	0.23075	0.608	0.456	5.24122e-24	0	Timm17b
3.41611e-28	0.120844	0.142	0.06	6.79772e-24	0	Laptm4b
5.05583e-28	0.202489	0.331	0.2	1.00606e-23	0	Tmem71
5.38793e-28	0.227925	0.46	0.311	1.07214e-23	0	Parp9
5.89595e-28	0.125381	0.127	0.05	1.17323e-23	0	Gchfr
6.05057e-28	0.132878	0.197	0.096	1.204e-23	0	Plekha5
9.98411e-28	0.140985	0.197	0.097	1.98674e-23	0	Sgce
1.14655e-27	0.101338	0.112	0.042	2.28153e-23	0	Elovl7
1.31129e-27	0.200294	0.36	0.227	2.60934e-23	0	Slc24a5
3.28923e-27	0.18715	0.378	0.241	6.54524e-23	0	Osbpl9
3.29715e-27	0.226027	0.517	0.369	6.56101e-23	0	Fdft1
3.9601e-27	0.237884	0.678	0.529	7.8802e-23	0	Laptm4a
4.95573e-27	0.126441	0.161	0.073	9.86142e-23	0	Cep41
5.14467e-27	0.159703	0.228	0.12	1.02374e-22	0	Ahi1
6.04263e-27	0.161887	0.249	0.137	1.20242e-22	0	Armcx1
6.33339e-27	0.222202	0.9	0.838	1.26028e-22	0	Sumo1
7.03466e-27	0.156357	0.225	0.119	1.39983e-22	0	Foxd2os
8.33435e-27	0.229344	0.75	0.609	1.65845e-22	0	Sri
1.18412e-26	0.201203	0.49	0.341	2.35627e-22	0	Foxn3
1.4108e-26	0.218257	0.669	0.505	2.80735e-22	0	Nfe2
1.47832e-26	0.27602	0.599	0.442	2.94171e-22	0	Rtp4
2.4677e-26	0.216804	0.779	0.646	4.91047e-22	0	Sh3glb1
3.13593e-26	0.263632	0.483	0.347	6.24019e-22	0	Svil
3.1956e-26	0.178791	0.369	0.235	6.35893e-22	0	Fam216a
3.74936e-26	0.145529	0.215	0.112	7.46085e-22	0	Glipr2
4.64607e-26	0.214575	0.754	0.603	9.24521e-22	0	Diaph1
5.20723e-26	0.150567	0.258	0.144	1.03619e-21	0	Bicd1
9.00502e-26	0.122532	0.16	0.074	1.79191e-21	0	Agpat4
9.92205e-26	0.224686	0.573	0.434	1.97439e-21	0	Pbdc1
2.75583e-25	0.159978	0.343	0.213	5.48382e-21	0	Cers4
5.16567e-25	0.16073	0.319	0.196	1.02792e-20	0	Ppp1r13b
7.23988e-25	0.173975	0.348	0.221	1.44066e-20	0	Cdk17
7.48813e-25	0.16727	0.319	0.196	1.49006e-20	0	Osbpl1a
7.77291e-25	0.234709	0.67	0.525	1.54673e-20	0	Zfand6
8.25362e-25	0.22574	0.613	0.472	1.64239e-20	0	Cisd1
9.14532e-25	0.208707	0.74	0.59	1.81983e-20	0	Rgs18
1.36599e-24	0.213634	0.553	0.413	2.71818e-20	0	Ssbp4
2.05496e-24	0.12524	0.19	0.096	4.08917e-20	0	Tgtp2
2.42355e-24	0.132648	0.184	0.094	4.82262e-20	0	2210408F21Rik
2.62548e-24	0.238053	0.57	0.428	5.22444e-20	0	Tuba1a
2.7465e-24	0.105992	0.127	0.054	5.46526e-20	0	Lrrc70
3.21982e-24	0.191905	0.62	0.465	6.40712e-20	0	Tes
3.69935e-24	0.198488	0.604	0.451	7.36133e-20	0	Gabarapl2
4.2599e-24	0.112535	0.153	0.071	8.47678e-20	0	Arhgef5
5.04867e-24	0.15652	0.623	0.462	1.00463e-19	0	Hmgb3
5.10372e-24	0.202966	0.458	0.323	1.01559e-19	0	Zbtb38
6.00586e-24	0.205503	0.437	0.307	1.19511e-19	0	Nsdhl
6.47033e-24	0.187551	0.431	0.3	1.28753e-19	0	Pigyl
8.1018e-24	0.214585	0.387	0.259	1.61218e-19	0	H2-T22
8.226e-24	0.127487	0.184	0.094	1.63689e-19	0	Frmd6
1.01187e-23	0.298439	0.736	0.641	2.01352e-19	0	Idi1
1.17908e-23	0.205302	0.672	0.524	2.34625e-19	0	Dnajc15
1.27237e-23	0.169925	0.307	0.188	2.53189e-19	0	Lpin1
1.57635e-23	0.138694	0.228	0.126	3.13678e-19	0	Sertad1
1.62069e-23	0.164173	0.362	0.235	3.22502e-19	0	Scoc
1.76974e-23	0.113123	0.126	0.054	3.52161e-19	0	Il27ra
1.87993e-23	0.200145	0.533	0.394	3.74087e-19	0	1500011B03Rik
2.16247e-23	0.194553	0.543	0.405	4.30309e-19	0	Emc2
2.18513e-23	0.192206	0.376	0.253	4.34819e-19	0	Icam2
2.30379e-23	0.378765	0.692	0.554	4.58431e-19	0	Ier3
2.34032e-23	0.192387	0.539	0.396	4.65701e-19	0	Mphosph8
2.46478e-23	0.149679	0.24	0.135	4.90466e-19	0	Cd274
2.66364e-23	0.13186	0.263	0.153	5.30037e-19	0	Pdlim2
2.75699e-23	0.134311	0.228	0.127	5.48614e-19	0	Metrnl
2.94337e-23	0.175856	0.332	0.213	5.85702e-19	0	Tmem238
3.02e-23	0.260554	0.611	0.481	6.0095e-19	0	Ypel3
3.34552e-23	0.166768	0.307	0.193	6.65725e-19	0	Tsen15
3.84917e-23	0.235952	0.649	0.512	7.65947e-19	0	Lgals9
3.97661e-23	0.106957	0.141	0.064	7.91307e-19	0	Car13
4.16967e-23	0.164534	0.325	0.206	8.29722e-19	0	St7
4.22644e-23	0.186918	0.392	0.263	8.4102e-19	0	Aplp2
5.62024e-23	0.179022	0.41	0.277	1.11837e-18	0	Arl4a
6.61437e-23	0.163226	0.307	0.192	1.31619e-18	0	Nt5c3b
6.91627e-23	0.179266	0.565	0.409	1.37627e-18	0	Slco3a1
6.98446e-23	0.171449	0.522	0.38	1.38984e-18	0	Gstm1
9.59736e-23	0.179841	0.387	0.258	1.90978e-18	0	Gstt2
1.22191e-22	0.10977	0.145	0.068	2.43147e-18	0	Prrg4
1.25931e-22	0.141107	0.251	0.146	2.5059e-18	0	Stat4
1.44233e-22	0.10239	0.133	0.06	2.8701e-18	0	Plag1
1.72756e-22	0.207313	0.689	0.554	3.43768e-18	0	Ppp1r11
1.83667e-22	0.141952	0.216	0.12	3.65478e-18	0	Socs5
1.84708e-22	0.178704	0.522	0.381	3.6755e-18	0	Lsm1
1.94471e-22	0.184415	0.688	0.532	3.86977e-18	0	Ccnd3
1.97868e-22	0.198499	0.527	0.387	3.93738e-18	0	Muc13
2.26082e-22	0.172025	0.483	0.345	4.4988e-18	0	Immp1l
2.62385e-22	0.141164	0.153	0.075	5.2212e-18	0	Sdsl
3.10913e-22	0.153442	0.243	0.142	6.18686e-18	0	Nek6
3.20846e-22	0.163496	0.339	0.218	6.38452e-18	0	Atp2b4
4.94155e-22	0.191744	0.514	0.382	9.83319e-18	0	Lpcat3
7.56163e-22	0.175248	0.328	0.212	1.50469e-17	0	Sgms1
7.74646e-22	0.277117	0.512	0.384	1.54147e-17	0	Oasl2
8.95878e-22	0.139443	0.25	0.147	1.78271e-17	0	Zfhx3
9.80963e-22	0.202052	0.789	0.682	1.95202e-17	0	Sdcbp
1.07743e-21	0.193719	0.667	0.521	2.14398e-17	0	Smim11
1.09276e-21	0.21558	0.552	0.424	2.17448e-17	0	Odc1
1.12655e-21	0.210509	0.791	0.695	2.24172e-17	0	Snx3
1.54227e-21	0.191418	0.417	0.29	3.06897e-17	0	Dennd4a
1.59744e-21	0.108438	0.176	0.091	3.17875e-17	0	Gnb4
1.64381e-21	0.10396	0.146	0.07	3.27102e-17	0	Flt3l
2.80767e-21	0.210501	0.739	0.619	5.58698e-17	0	Rsbn1l
2.96199e-21	0.114334	0.189	0.101	5.89406e-17	0	Afdn
3.01607e-21	0.177623	0.534	0.397	6.00168e-17	0	Hmox2
3.27486e-21	0.111168	0.17	0.088	6.51665e-17	0	Tjp2
3.58842e-21	0.14087	0.295	0.184	7.1406e-17	0	Tbxas1
3.72712e-21	0.218824	0.811	0.726	7.4166e-17	0	Eif4ebp1
3.8259e-21	0.181497	0.56	0.42	7.61316e-17	0	Crlf2
4.03778e-21	0.216492	0.767	0.668	8.03479e-17	0	Timm8b
4.41417e-21	0.201743	0.593	0.46	8.78376e-17	0	Tmod3
4.68724e-21	0.198277	0.505	0.374	9.32714e-17	0	Scd1
5.34399e-21	0.124187	0.213	0.119	1.0634e-16	0	Bhlhe40
5.46248e-21	0.158684	0.327	0.212	1.08698e-16	0	Bclaf3
6.23414e-21	0.156622	0.343	0.226	1.24053e-16	0	Med7
7.408e-21	0.110766	0.124	0.056	1.47412e-16	0	Tnfsf10
8.12686e-21	0.178333	0.611	0.469	1.61716e-16	0	Yif1b
8.29865e-21	0.106941	0.15	0.074	1.65135e-16	0	Praf2
1.04669e-20	0.195272	0.325	0.212	2.08281e-16	0	Irf1
1.07234e-20	0.107335	0.17	0.088	2.13386e-16	0	Fry
1.07899e-20	0.156594	0.628	0.483	2.14707e-16	0	Tnip3
1.14748e-20	0.113502	0.173	0.091	2.28337e-16	0	Lysmd2
1.27693e-20	0.113285	0.147	0.072	2.54097e-16	0	Nefh
1.32103e-20	0.173636	0.451	0.324	2.62871e-16	0	Slc50a1
1.44213e-20	0.158083	0.392	0.269	2.8697e-16	0	Tpst2
1.69893e-20	0.101871	0.116	0.052	3.38069e-16	0	Stxbp4
2.53356e-20	0.138445	0.271	0.167	5.04154e-16	0	Fnbp1l
2.7348e-20	0.173538	0.482	0.351	5.44198e-16	0	Trnau1ap
3.33537e-20	0.12049	0.206	0.116	6.63706e-16	0	Ift74
3.38502e-20	0.172372	0.436	0.31	6.73586e-16	0	Arl3
4.24671e-20	0.171324	0.604	0.461	8.45052e-16	0	Bcl7c
4.65993e-20	0.173844	0.554	0.421	9.27279e-16	0	Pkig
4.8066e-20	0.177996	0.563	0.427	9.56464e-16	0	Nsmce1
5.02105e-20	0.158932	0.323	0.211	9.99138e-16	0	Hoxa7
5.07807e-20	0.206161	0.692	0.566	1.01049e-15	0	Apex1
6.13043e-20	0.145768	0.32	0.209	1.21989e-15	0	Sco2
6.16763e-20	0.3804	0.331	0.22	1.2273e-15	0	Ifit1
6.88635e-20	0.14283	0.521	0.384	1.37032e-15	0	AW112010
8.05943e-20	0.14357	0.271	0.17	1.60375e-15	0	Cox18
8.51409e-20	0.143136	0.302	0.194	1.69422e-15	0	Lxn
1.28132e-19	0.185598	0.393	0.278	2.54969e-15	0	Nmi
1.91076e-19	0.146185	0.412	0.283	3.80222e-15	0	Cxxc5
2.0854e-19	0.134668	0.262	0.162	4.14974e-15	0	0610010K14Rik
2.48232e-19	0.102202	0.14	0.069	4.93958e-15	0	Entpd5
2.62887e-19	0.191497	0.449	0.328	5.23118e-15	0	Chchd10
2.63768e-19	0.2007	0.592	0.47	5.24872e-15	0	Rbis
2.6646e-19	0.131016	0.116	0.053	5.30229e-15	0	Gbp5
2.68287e-19	0.142834	0.278	0.177	5.33865e-15	0	Luzp1
2.73577e-19	0.167941	0.537	0.401	5.44392e-15	0	Sept6
2.75052e-19	0.192096	0.715	0.578	5.47326e-15	0	Ift20
2.79788e-19	0.191978	0.705	0.578	5.5675e-15	0	Tmco1
2.84263e-19	0.162957	0.628	0.483	5.65656e-15	0	Ttc3
2.86115e-19	0.110775	0.144	0.073	5.6934e-15	0	Armcx2
3.01757e-19	0.154538	0.271	0.17	6.00466e-15	0	Afp
3.17041e-19	0.163709	0.537	0.404	6.30879e-15	0	Gabarapl1
3.23285e-19	0.176052	0.439	0.318	6.43306e-15	0	Tfdp2
3.39119e-19	0.129756	0.224	0.133	6.74812e-15	0	Flywch1
3.40549e-19	0.17991	0.533	0.403	6.77658e-15	0	Fli1
3.6077e-19	0.19108	0.478	0.362	7.17897e-15	0	Ndufaf2
4.746e-19	0.136033	0.314	0.206	9.44406e-15	0	Gfpt1
5.04895e-19	0.172465	0.594	0.464	1.00469e-14	0	Ciao2b
5.3467e-19	0.109217	0.163	0.086	1.06394e-14	0	Trp53i11
5.96732e-19	0.155685	0.466	0.34	1.18744e-14	0	Pafah1b2
7.34105e-19	0.121676	0.166	0.089	1.46079e-14	0	Ppp1r9a
8.89628e-19	0.183359	0.575	0.452	1.77027e-14	0	Mff
8.89969e-19	0.144874	0.29	0.187	1.77095e-14	0	Ube2l6
9.14893e-19	0.177337	0.823	0.732	1.82055e-14	0	Ndufa8
9.48985e-19	0.183175	0.565	0.438	1.88839e-14	0	Naa20
9.49053e-19	0.136845	0.293	0.189	1.88852e-14	0	Phtf2
1.03059e-18	0.177884	0.369	0.258	2.05078e-14	0	H2-Q4
1.11894e-18	0.142388	0.365	0.249	2.22657e-14	0	Zfp664
1.19172e-18	0.135591	0.228	0.137	2.3714e-14	0	Gfi1b
1.22727e-18	0.172672	0.463	0.336	2.44215e-14	0	I730030J21Rik
1.32491e-18	0.142025	0.278	0.178	2.63644e-14	0	Mctp1
1.40566e-18	0.164371	0.495	0.369	2.79713e-14	0	Anxa7
1.72743e-18	0.205299	0.802	0.726	3.43741e-14	0	Map1lc3b
1.76548e-18	0.139075	0.251	0.157	3.51312e-14	0	Smyd3
1.873e-18	0.165077	0.477	0.351	3.72708e-14	0	Suclg2
1.96773e-18	0.163679	0.44	0.322	3.91559e-14	0	Cib1
2.07475e-18	0.125971	0.228	0.137	4.12854e-14	0	Pigf
2.86806e-18	0.1091	0.156	0.083	5.70716e-14	0	Vill
2.87034e-18	0.111532	0.177	0.098	5.71169e-14	0	Cacnb2
2.91205e-18	0.160889	0.494	0.367	5.79468e-14	0	Nfat5
3.04556e-18	0.192441	0.444	0.328	6.06037e-14	0	Dnajc10
3.74277e-18	0.152354	0.366	0.255	7.44774e-14	0	Nae1
3.85745e-18	0.13462	0.254	0.159	7.67593e-14	0	Bhlhb9
4.3172e-18	0.150785	0.482	0.355	8.59079e-14	0	Grhpr
4.46341e-18	0.18348	0.651	0.523	8.88173e-14	0	Cisd2
4.62549e-18	0.148582	0.341	0.232	9.20427e-14	0	Glul
4.62846e-18	0.156433	0.344	0.238	9.21017e-14	0	Rida
4.75922e-18	0.128958	0.24	0.148	9.47037e-14	0	A930005H10Rik
4.77946e-18	0.141995	0.348	0.235	9.51064e-14	0	Utrn
6.45212e-18	0.111769	0.188	0.107	1.28391e-13	0	Acox1
6.59434e-18	0.13787	0.299	0.197	1.31221e-13	0	1110065P20Rik
6.64714e-18	0.165379	0.425	0.311	1.32271e-13	0	Ebpl
7.3961e-18	0.169524	0.577	0.45	1.47175e-13	0	Unc119
7.55097e-18	0.143721	0.347	0.238	1.50257e-13	0	Zeb1
7.70112e-18	0.203534	0.854	0.79	1.53245e-13	0	Higd1a
8.52737e-18	0.241287	0.504	0.387	1.69686e-13	0	Xaf1
1.11948e-17	0.152707	0.382	0.271	2.22765e-13	0	Rbm43
1.19275e-17	0.121498	0.319	0.212	2.37346e-13	0	Stard10
1.29447e-17	0.133818	0.302	0.2	2.57587e-13	0	Gmds
1.34583e-17	0.160882	0.454	0.338	2.67806e-13	0	Gemin7
1.35639e-17	0.101129	0.162	0.088	2.69907e-13	0	C1qtnf6
1.57233e-17	0.1965	0.489	0.371	3.12878e-13	0	Smap2
1.63303e-17	0.142078	0.309	0.207	3.24956e-13	0	2610002M06Rik
1.84179e-17	0.186167	0.581	0.464	3.66498e-13	0	Dock2
1.94842e-17	0.153656	0.331	0.227	3.87716e-13	0	Pinx1
2.06559e-17	0.167574	0.64	0.513	4.11032e-13	0	Vmp1
2.11014e-17	0.102121	0.191	0.109	4.19897e-13	0	Inpp4b
2.13592e-17	0.130836	0.282	0.183	4.25026e-13	0	Hacd2
2.14301e-17	0.174864	0.649	0.53	4.26437e-13	0	Cops4
2.20291e-17	0.148219	0.344	0.238	4.38358e-13	0	Avl9
2.29989e-17	0.177072	0.587	0.468	4.57655e-13	0	Mrpl11
2.47798e-17	0.156326	0.442	0.326	4.93093e-13	0	Scfd1
2.66154e-17	0.165688	0.386	0.275	5.29619e-13	0	Dnph1
2.75326e-17	0.196602	0.587	0.463	5.4787e-13	0	Eif2ak2
3.09885e-17	0.204883	0.69	0.6	6.16641e-13	0	Hpf1
3.2979e-17	0.138361	0.383	0.271	6.56249e-13	0	Rraga
3.50007e-17	0.147447	0.418	0.303	6.9648e-13	0	Naxe
4.5567e-17	0.153376	0.384	0.274	9.06738e-13	0	Pqbp1
4.74218e-17	0.135263	0.29	0.192	9.43646e-13	0	Armc10
5.3226e-17	0.148107	0.394	0.283	1.05914e-12	0	Epb41
5.37838e-17	0.150703	0.437	0.323	1.07024e-12	0	Lsm10
5.53004e-17	0.163127	0.552	0.425	1.10042e-12	0	Coro2a
6.03314e-17	0.122903	0.264	0.169	1.20053e-12	0	Stard3nl
6.04839e-17	0.248971	0.705	0.601	1.20357e-12	0	Pmvk
6.98875e-17	0.120875	0.29	0.188	1.39069e-12	0	Lratd2
7.48353e-17	0.138055	0.396	0.282	1.48915e-12	0	5033406O09Rik
9.47994e-17	0.153487	0.623	0.491	1.88641e-12	0	Bola3
9.74303e-17	0.179066	0.666	0.552	1.93876e-12	0	Arf4
1.055e-16	0.128354	0.281	0.184	2.09934e-12	0	Cntln
1.12438e-16	0.136566	0.309	0.208	2.23739e-12	0	Stx6
1.17427e-16	0.200145	0.283	0.19	2.33669e-12	0	Ddx60
1.34998e-16	0.16501	0.647	0.523	2.68632e-12	0	Ube2e1
1.35223e-16	0.127497	0.38	0.267	2.69079e-12	0	Nck1
1.37967e-16	0.209759	0.666	0.555	2.74541e-12	0	Irf2
1.48397e-16	0.22698	0.809	0.747	2.95296e-12	0	Msmo1
1.55048e-16	0.16589	0.322	0.223	3.08531e-12	0	B930036N10Rik
1.5868e-16	0.161719	0.373	0.27	3.15757e-12	0	Pla2g12a
1.64808e-16	0.139798	0.353	0.247	3.27951e-12	0	Hint3
1.8564e-16	0.171025	0.721	0.598	3.69405e-12	0	Pdcd6
1.98651e-16	0.128141	0.33	0.226	3.95296e-12	0	2510002D24Rik
2.03149e-16	0.109602	0.194	0.114	4.04245e-12	0	Lpp
2.05809e-16	0.123683	0.308	0.207	4.0954e-12	0	Ndfip2
2.07182e-16	0.128916	0.378	0.266	4.12271e-12	0	Efcab14
2.47955e-16	0.117066	0.228	0.142	4.93406e-12	0	Ipo9
2.55642e-16	0.147648	0.396	0.288	5.08702e-12	0	Ppme1
2.75199e-16	0.21324	0.6	0.489	5.47618e-12	0	Xbp1
2.8979e-16	0.173471	0.623	0.494	5.76652e-12	0	Mtf2
2.92651e-16	0.168808	0.543	0.428	5.82346e-12	0	Nenf
2.99679e-16	0.147649	0.377	0.271	5.96331e-12	0	Rcbtb2
3.01199e-16	0.132413	0.319	0.218	5.99355e-12	0	Mif4gd
3.18273e-16	0.14683	0.488	0.369	6.33332e-12	0	Def6
3.20179e-16	0.122987	0.386	0.271	6.37124e-12	0	Tsc22d1
3.24466e-16	0.142094	0.408	0.299	6.45654e-12	0	Fam98b
3.25992e-16	0.105862	0.185	0.108	6.48692e-12	0	Erc1
3.55398e-16	0.159367	0.413	0.306	7.07206e-12	0	Wls
5.62786e-16	0.137931	0.409	0.297	1.11989e-11	0	Yaf2
5.87347e-16	0.135767	0.29	0.195	1.16876e-11	0	Ormdl3
6.01443e-16	0.139975	0.367	0.264	1.19681e-11	0	Gnpnat1
6.14945e-16	0.160467	0.651	0.527	1.22368e-11	0	Cops6
6.97144e-16	0.187497	0.674	0.549	1.38725e-11	0	H2-T23
7.49641e-16	0.132775	0.298	0.203	1.49171e-11	0	Cbr1
7.74924e-16	0.124442	0.204	0.125	1.54202e-11	0	Parp12
8.22635e-16	0.168113	0.607	0.499	1.63696e-11	0	Kif2a
8.6088e-16	0.17849	0.416	0.305	1.71306e-11	0	Oas3
9.53104e-16	0.179131	0.628	0.517	1.89658e-11	0	Mrpl17
1.09166e-15	0.157409	0.407	0.299	2.1723e-11	0	Mvd
1.10324e-15	0.135076	0.318	0.221	2.19533e-11	0	Triobp
1.16726e-15	0.186493	0.823	0.768	2.32274e-11	0	Rbbp7
1.16878e-15	0.143354	0.417	0.308	2.32576e-11	0	1110038F14Rik
1.24511e-15	0.107278	0.231	0.145	2.47764e-11	0	Rmdn1
1.30486e-15	0.161236	0.504	0.386	2.59655e-11	0	Dynll2
1.41536e-15	0.126082	0.291	0.197	2.81642e-11	0	Hdac3
1.44555e-15	0.213069	0.793	0.731	2.8765e-11	0	Mndal
1.56011e-15	0.12998	0.324	0.225	3.10447e-11	0	Gabpb1
1.76445e-15	0.122325	0.291	0.197	3.51107e-11	0	Smad1
1.87936e-15	0.109738	0.207	0.127	3.73974e-11	0	Cd151
1.93157e-15	0.148512	0.652	0.53	3.84363e-11	0	Mpc2
2.03511e-15	0.13891	0.343	0.242	4.04967e-11	0	Wwc2
2.06181e-15	0.149023	0.571	0.441	4.1028e-11	0	Aldoc
2.44726e-15	0.177407	0.196	0.12	4.86981e-11	0	Nupr1
2.52757e-15	0.101634	0.174	0.101	5.02961e-11	0	Sdr39u1
2.65868e-15	0.102166	0.158	0.089	5.29051e-11	0	Ly96
2.82731e-15	0.180808	0.758	0.656	5.62607e-11	0	Erh
2.88645e-15	0.107774	0.266	0.173	5.74375e-11	0	Spns2
3.22007e-15	0.166908	0.85	0.791	6.40761e-11	0	Tbca
3.46042e-15	0.138468	0.42	0.31	6.8859e-11	0	Dtd1
3.61537e-15	0.160437	0.574	0.46	7.19422e-11	0	Polr2c
3.82089e-15	0.185627	0.264	0.178	7.60318e-11	0	Zbp1
4.15091e-15	0.161246	0.781	0.683	8.25989e-11	0	Spcs1
4.30994e-15	0.164181	0.633	0.519	8.57636e-11	0	Gmps
4.35604e-15	0.158333	0.584	0.467	8.66808e-11	0	Acsl3
4.69308e-15	0.167912	0.763	0.656	9.33876e-11	0	Mrps16
5.37362e-15	0.289662	0.57	0.465	1.0693e-10	0	Isg15
5.47244e-15	0.161672	0.681	0.555	1.08896e-10	0	Ndufa12
5.52792e-15	0.138209	0.428	0.319	1.1e-10	0	Ascc3
5.66024e-15	0.180292	0.666	0.549	1.12633e-10	0	Lars
6.60425e-15	0.128455	0.382	0.277	1.31418e-10	0	Nrbp1
7.41333e-15	0.105649	0.309	0.21	1.47518e-10	0	Tfec
7.56665e-15	0.106239	0.208	0.129	1.50569e-10	0	Ski
7.64834e-15	0.170071	0.855	0.801	1.52194e-10	0	Eny2
7.81804e-15	0.136607	0.387	0.285	1.55571e-10	0	Polr2d
7.88092e-15	0.14652	0.432	0.325	1.56822e-10	0	Sc5d
7.88598e-15	0.145724	0.512	0.395	1.56923e-10	0	1700025G04Rik
7.99509e-15	0.123891	0.305	0.212	1.59094e-10	0	Gde1
8.30927e-15	0.168915	0.799	0.733	1.65346e-10	0	Trir
9.40116e-15	0.106854	0.151	0.086	1.87074e-10	0	Tnfaip8l1
9.58498e-15	0.166345	0.574	0.469	1.90732e-10	0	BC028528
9.60381e-15	0.105978	0.23	0.146	1.91106e-10	0	Slc25a13
9.93012e-15	0.154533	0.647	0.525	1.97599e-10	0	Marc2
1.06234e-14	0.152725	0.731	0.606	2.11395e-10	0	Ndufs4
1.17146e-14	0.12968	0.316	0.222	2.33109e-10	0	Gnpda2
1.18278e-14	0.104159	0.282	0.189	2.35361e-10	0	Smo
1.22376e-14	0.1332	0.396	0.291	2.43516e-10	0	Prcp
1.23337e-14	0.157602	0.727	0.627	2.45429e-10	0	Rnps1
1.35651e-14	0.132221	0.328	0.232	2.69931e-10	0	Naa35
1.36852e-14	0.119013	0.29	0.198	2.72322e-10	0	Relb
1.44505e-14	0.136063	0.354	0.257	2.87551e-10	0	Zfp560
1.48574e-14	0.200658	0.659	0.57	2.95647e-10	0	Lsm2
1.49264e-14	0.129349	0.38	0.274	2.9702e-10	0	Ddah2
1.53292e-14	0.117974	0.191	0.116	3.05035e-10	0	Phlda3
1.59496e-14	0.108978	0.243	0.159	3.17382e-10	0	Cers5
1.7666e-14	0.147715	0.614	0.496	3.51536e-10	0	Mrpl32
1.98701e-14	0.109628	0.194	0.12	3.95396e-10	0	Scamp1
2.20655e-14	0.136397	0.43	0.32	4.39081e-10	0	Acot7
2.55276e-14	0.10295	0.192	0.117	5.07974e-10	0	Tmc4
2.61973e-14	0.118691	0.327	0.23	5.21301e-10	0	Gtf3c1
3.17501e-14	0.107082	0.233	0.151	6.31796e-10	0	Xrcc4
3.18605e-14	0.111028	0.291	0.199	6.33992e-10	0	Hs2st1
3.55723e-14	0.144057	0.628	0.508	7.07853e-10	0	Ociad1
3.6439e-14	0.119945	0.327	0.23	7.251e-10	0	Twf1
3.66664e-14	0.12823	0.402	0.297	7.29625e-10	0	Pttg1
3.83649e-14	0.128145	0.517	0.398	7.63423e-10	0	Bcl10
3.86273e-14	0.173035	0.216	0.139	7.68644e-10	0	Rps4l
4.98024e-14	0.117974	0.337	0.237	9.91017e-10	0	Cbx6
5.08359e-14	0.133883	0.326	0.232	1.01158e-09	0	Gkap1
5.31536e-14	0.143204	0.418	0.318	1.0577e-09	0	Mtx2
5.4181e-14	0.135614	0.455	0.347	1.07815e-09	0	Mrpl40
7.36599e-14	0.162581	0.729	0.613	1.46576e-09	0	Morf4l2
7.8526e-14	0.118094	0.452	0.337	1.56259e-09	0	Por
7.88437e-14	0.141301	0.72	0.61	1.56891e-09	0	Nudt21
7.94047e-14	0.174843	0.509	0.411	1.58007e-09	0	Acat2
7.99064e-14	0.238226	0.687	0.59	1.59006e-09	0	Emilin2
8.18313e-14	0.138969	0.37	0.272	1.62836e-09	0	Anxa6
8.34599e-14	0.147711	0.46	0.359	1.66077e-09	0	Isoc1
8.39819e-14	0.102522	0.143	0.081	1.67116e-09	0	Irgm2
1.01871e-13	0.138539	0.387	0.289	2.02713e-09	0	Ppif
1.0485e-13	0.151511	0.653	0.538	2.0864e-09	0	Txnl4a
1.142e-13	0.187966	0.165	0.098	2.27247e-09	0	Ifit2
1.18975e-13	0.106039	0.216	0.139	2.36748e-09	0	Tusc3
1.22912e-13	0.126368	0.292	0.205	2.44582e-09	0	Cul4b
1.28266e-13	0.154911	0.648	0.533	2.55237e-09	0	Commd3
1.32566e-13	0.157427	0.796	0.706	2.63792e-09	0	Cnpy2
1.32942e-13	0.127385	0.29	0.202	2.64541e-09	0	Bmpr2
1.33693e-13	0.127081	0.502	0.387	2.66035e-09	0	Unc50
1.34042e-13	0.139271	0.352	0.258	2.6673e-09	0	4930523C07Rik
1.34692e-13	0.114675	0.372	0.269	2.68023e-09	0	Tasor2
1.43714e-13	0.117527	0.255	0.172	2.85976e-09	0	1110008P14Rik
1.54851e-13	0.135558	0.498	0.389	3.08137e-09	0	Bbip1
1.67135e-13	0.160601	0.744	0.639	3.32582e-09	0	Lsm5
1.67862e-13	0.122317	0.37	0.272	3.34029e-09	0	Ptrhd1
1.74194e-13	0.139904	0.509	0.398	3.46629e-09	0	Adam10
1.94526e-13	0.133208	0.488	0.376	3.87088e-09	0	Acyp1
2.0129e-13	0.111352	0.326	0.231	4.00547e-09	0	Ssbp3
2.55233e-13	0.11149	0.239	0.159	5.07888e-09	0	Abhd8
2.67038e-13	0.118984	0.346	0.251	5.31379e-09	0	Pon2
2.67308e-13	0.144573	0.379	0.281	5.31916e-09	0	Peli1
2.79493e-13	0.101739	0.235	0.155	5.56164e-09	0	Ngly1
2.82699e-13	0.149143	0.628	0.52	5.62543e-09	0	Dhx36
2.8762e-13	0.132727	0.408	0.309	5.72334e-09	0	Ccdc127
3.03663e-13	0.134786	0.524	0.412	6.04259e-09	0	Hint2
3.14151e-13	0.138087	0.534	0.427	6.25128e-09	0	Polr2h
3.36811e-13	0.112896	0.233	0.154	6.70221e-09	0	Mettl27
3.38616e-13	0.119913	0.273	0.188	6.73813e-09	0	Calcrl
3.49792e-13	0.122377	0.435	0.33	6.96051e-09	0	Fdx1
3.55617e-13	0.150713	0.659	0.545	7.07642e-09	0	Sugt1
3.9817e-13	0.133361	0.418	0.319	7.92319e-09	0	Nbdy
3.98466e-13	0.105358	0.219	0.143	7.92908e-09	0	Rfk
4.03282e-13	0.120213	0.266	0.183	8.0249e-09	0	Mgmt
4.27754e-13	0.119518	0.295	0.207	8.51188e-09	0	Hacd1
4.30095e-13	0.119031	0.4	0.298	8.55846e-09	0	Acot13
4.38873e-13	0.139317	0.645	0.534	8.73314e-09	0	Mrpl13
4.45669e-13	0.442323	0.367	0.281	8.86836e-09	0	H2bc4
4.68036e-13	0.142066	0.734	0.628	9.31344e-09	0	Sec11a
4.88856e-13	0.132366	0.451	0.348	9.72775e-09	0	Comt
4.8893e-13	0.122204	0.498	0.393	9.72922e-09	0	Casp3
5.01211e-13	0.125022	0.434	0.33	9.9736e-09	0	Snx4
5.19036e-13	0.146439	0.629	0.52	1.03283e-08	0	Snrpa
5.1939e-13	0.102908	0.217	0.142	1.03353e-08	0	Tmem237
5.2058e-13	0.151228	0.589	0.482	1.0359e-08	0	Ube2n
5.54541e-13	0.127638	0.472	0.366	1.10348e-08	0	Mob4
5.67793e-13	0.120603	0.352	0.257	1.12985e-08	0	Dipk1b
6.0825e-13	0.114565	0.262	0.18	1.21036e-08	0	Cnep1r1
6.1467e-13	0.138047	0.448	0.346	1.22313e-08	0	Oat
6.21191e-13	0.142612	0.657	0.543	1.23611e-08	0	Hsd17b12
6.347e-13	0.101093	0.24	0.16	1.26299e-08	0	Eef1akmt2
6.40082e-13	0.121922	0.386	0.288	1.2737e-08	0	Add1
6.67815e-13	0.11638	0.299	0.211	1.32889e-08	0	Trim34a
6.72143e-13	0.10187	0.257	0.174	1.3375e-08	0	Itgb3bp
7.11355e-13	0.111703	0.288	0.202	1.41553e-08	0	Susd3
7.21244e-13	0.143566	0.585	0.478	1.4352e-08	0	Znrd1
7.23456e-13	0.147104	0.564	0.462	1.4396e-08	0	Pole4
7.38641e-13	0.163803	0.334	0.245	1.46982e-08	0	Ifih1
7.52986e-13	0.132393	0.361	0.27	1.49837e-08	0	Nup54
7.73112e-13	0.157103	0.718	0.617	1.53842e-08	0	Psmd12
7.88568e-13	0.126905	0.58	0.474	1.56917e-08	0	Card19
8.64264e-13	0.137513	0.469	0.366	1.7198e-08	0	Tmem223
8.66079e-13	0.11448	0.304	0.217	1.72341e-08	0	Nudcd1
8.75265e-13	0.202564	0.748	0.685	1.74169e-08	0	Hmgn2
9.16758e-13	0.119559	0.449	0.348	1.82426e-08	0	Lta4h
9.18446e-13	0.104096	0.255	0.174	1.82762e-08	0	Tarbp2
9.27294e-13	0.118865	0.351	0.256	1.84522e-08	0	Tceal8
9.39558e-13	0.102855	0.243	0.164	1.86963e-08	0	Mpg
9.46941e-13	0.141494	0.416	0.313	1.88432e-08	0	Gm20559
9.86397e-13	0.121071	0.411	0.309	1.96283e-08	0	Fbxo9
1.02796e-12	0.114055	0.442	0.337	2.04554e-08	0	Tm2d3
1.04856e-12	0.115283	0.465	0.356	2.08653e-08	0	Mrps23
1.05974e-12	0.105228	0.206	0.133	2.10878e-08	0	Fbxo6
1.08558e-12	0.133137	0.401	0.307	2.1602e-08	0	Dhrs4
1.33532e-12	0.139596	0.563	0.46	2.65715e-08	0	Ube2e3
1.41051e-12	0.139779	0.435	0.339	2.80678e-08	0	Sdhaf4
1.52206e-12	0.113686	0.338	0.245	3.02875e-08	0	Slc2a1
1.54184e-12	0.122768	0.358	0.267	3.06811e-08	0	Zfp266
1.55885e-12	0.112943	0.418	0.316	3.10196e-08	0	Rab8b
1.59161e-12	0.102682	0.244	0.165	3.16714e-08	0	Mpp7
1.6621e-12	0.116788	0.279	0.196	3.30742e-08	0	Plod2
1.66786e-12	0.153855	0.842	0.776	3.31887e-08	0	Psma5
1.67552e-12	0.167751	0.704	0.611	3.33413e-08	0	Mrpl42
1.84678e-12	0.14583	0.639	0.528	3.6749e-08	0	Actl6a
1.8505e-12	0.130171	0.577	0.466	3.68232e-08	0	Med28
1.86478e-12	0.12232	0.427	0.326	3.71072e-08	0	Erlec1
1.88919e-12	0.116398	0.365	0.272	3.7593e-08	0	Ubr7
1.94575e-12	0.120978	0.567	0.453	3.87184e-08	0	Cyfip1
2.01457e-12	0.115825	0.393	0.295	4.00879e-08	0	Xpa
2.06428e-12	0.146026	0.835	0.78	4.10771e-08	0	Sec62
2.08295e-12	0.136901	0.869	0.815	4.14487e-08	0	Dnajc8
2.12795e-12	0.138151	0.62	0.512	4.2344e-08	0	Copb2
2.21993e-12	0.114516	0.377	0.281	4.41744e-08	0	Vamp3
2.2308e-12	0.180928	0.781	0.716	4.43906e-08	0	Psmb9
2.26001e-12	0.180245	0.329	0.242	4.49719e-08	0	Herc6
2.26364e-12	0.141306	0.532	0.427	4.50441e-08	0	Dnajc21
2.43852e-12	0.115974	0.35	0.256	4.8524e-08	0	Gna15
2.47038e-12	0.126284	0.393	0.298	4.91581e-08	0	Lap3
2.48918e-12	0.138216	0.399	0.306	4.95322e-08	0	Arhgap18
2.52571e-12	0.143823	0.795	0.721	5.02591e-08	0	Raly
2.59393e-12	0.120829	0.356	0.264	5.16166e-08	0	Ptk2b
2.61115e-12	0.145795	0.533	0.431	5.19592e-08	0	Bet1
2.62771e-12	0.151348	0.808	0.736	5.22887e-08	0	Mrpl14
2.64702e-12	0.119922	0.437	0.337	5.2673e-08	0	Washc3
2.68513e-12	0.134585	0.484	0.378	5.34314e-08	0	Nme4
2.86127e-12	0.132446	0.517	0.414	5.69363e-08	0	Smarcb1
2.98843e-12	0.137263	0.552	0.453	5.94667e-08	0	Glrx2
3.14638e-12	0.126889	0.488	0.385	6.26098e-08	0	Ilf3
3.22142e-12	0.142128	0.486	0.385	6.4103e-08	0	Pih1d1
3.30848e-12	0.140229	0.647	0.534	6.58355e-08	0	Pura
3.65433e-12	0.113621	0.347	0.256	7.27174e-08	0	Pcmtd1
4.03914e-12	0.116109	0.355	0.264	8.03749e-08	0	Saysd1
4.30257e-12	0.112324	0.303	0.218	8.56169e-08	0	Ntmt1
4.31134e-12	0.109392	0.396	0.299	8.57913e-08	0	Plp2
4.47559e-12	0.128981	0.442	0.346	8.90598e-08	0	Phf6
4.51228e-12	0.114381	0.368	0.277	8.97898e-08	0	Mphosph6
4.99949e-12	0.12866	0.421	0.327	9.94848e-08	0	Mettl9
5.027e-12	0.121926	0.587	0.471	1.00032e-07	0	Stoml2
5.24204e-12	0.10576	0.29	0.207	1.04311e-07	0	Cnn3
5.68437e-12	0.105665	0.319	0.231	1.13113e-07	0	Galnt7
5.77366e-12	0.141182	0.814	0.747	1.1489e-07	0	Eloc
5.82641e-12	0.140554	0.749	0.653	1.1594e-07	0	Zfp106
6.42913e-12	0.12453	0.332	0.246	1.27933e-07	0	Mtap
6.70798e-12	0.148076	0.753	0.672	1.33482e-07	0	Prkar1a
6.96409e-12	0.102854	0.401	0.302	1.38578e-07	0	Clcn3
7.32582e-12	0.140213	0.795	0.704	1.45777e-07	0	Tmem59
7.92552e-12	0.118429	0.332	0.245	1.5771e-07	0	Dcaf1
8.4365e-12	0.11408	0.392	0.299	1.67878e-07	0	Mrpl3
8.60938e-12	0.121047	0.481	0.382	1.71318e-07	0	March5
9.03511e-12	0.147395	0.639	0.541	1.7979e-07	0	Ube2r2
9.43693e-12	0.13425	0.647	0.544	1.87785e-07	0	Psmb7
1.11816e-11	0.131731	0.644	0.538	2.22503e-07	0	Lamtor5
1.17762e-11	0.103079	0.477	0.368	2.34334e-07	0	Pik3r1
1.29495e-11	0.152308	0.77	0.691	2.57681e-07	0	Ap2s1
1.36356e-11	0.110434	0.251	0.176	2.71335e-07	0	Arhgap1
1.41119e-11	0.102289	0.286	0.204	2.80813e-07	0	Smim8
1.42294e-11	0.139882	0.63	0.52	2.83152e-07	0	Gatad1
1.4305e-11	0.125895	0.514	0.412	2.84656e-07	0	Zfr
1.46958e-11	0.105749	0.294	0.211	2.92431e-07	0	Polr3gl
1.51105e-11	0.136141	0.702	0.604	3.00683e-07	0	Mpp6
1.57452e-11	0.141503	0.48	0.389	3.13314e-07	0	Oxct1
1.59213e-11	0.125025	0.572	0.469	3.16818e-07	0	Etfa
1.65009e-11	0.149171	0.676	0.571	3.28352e-07	0	Mrpl15
1.72203e-11	0.106235	0.372	0.278	3.42666e-07	0	Atxn1
1.76529e-11	0.109777	0.302	0.22	3.51274e-07	0	Armcx3
1.85658e-11	0.130246	0.425	0.332	3.69441e-07	0	Cand1
1.85856e-11	0.134296	0.645	0.541	3.69835e-07	0	Nap1l4
1.86886e-11	0.132949	0.814	0.748	3.71885e-07	0	Ube2b
1.87309e-11	0.110893	0.478	0.373	3.72725e-07	0	Zc3h14
2.17737e-11	0.151814	0.778	0.704	4.33275e-07	0	Mrps24
2.19364e-11	0.108719	0.339	0.251	4.36512e-07	0	Uba6
2.49039e-11	0.114316	0.375	0.284	4.95563e-07	0	Reep3
2.62818e-11	0.118001	0.459	0.361	5.22981e-07	0	Malsu1
2.64582e-11	0.120162	0.416	0.323	5.26491e-07	0	Cr1l
2.87812e-11	0.11681	0.414	0.32	5.72717e-07	0	Zmym4
2.9526e-11	0.125149	0.626	0.522	5.87537e-07	0	Fmc1
3.08456e-11	0.111864	0.521	0.413	6.13796e-07	0	Hypk
3.09232e-11	0.130325	0.565	0.462	6.15342e-07	0	Uri1
3.16232e-11	0.152625	0.646	0.537	6.29271e-07	0	Samd9l
3.23038e-11	0.112704	0.425	0.329	6.42814e-07	0	Ctdnep1
3.45318e-11	0.130275	0.593	0.492	6.87147e-07	0	Commd7
3.4616e-11	0.130322	0.572	0.47	6.88823e-07	0	Ptp4a3
3.63103e-11	0.112857	0.385	0.294	7.22539e-07	0	Smc5
3.68037e-11	0.116006	0.442	0.348	7.32358e-07	0	Sh3gl1
3.68178e-11	0.124722	0.481	0.384	7.32638e-07	0	Fyttd1
3.85355e-11	0.107096	0.346	0.26	7.66817e-07	0	Copg1
3.87264e-11	0.113748	0.406	0.315	7.70617e-07	0	Efr3a
4.09793e-11	0.123455	0.584	0.482	8.15447e-07	0	Gtf2a2
4.17463e-11	0.116322	0.461	0.366	8.30709e-07	0	Mfsd10
4.48385e-11	0.118799	0.378	0.287	8.92242e-07	0	Hsph1
4.56002e-11	0.123879	0.589	0.482	9.07398e-07	0	Phf20l1
4.73187e-11	0.134885	0.625	0.524	9.41596e-07	0	Eml4
4.77194e-11	0.124532	0.599	0.494	9.49569e-07	0	Mrpl35
5.29781e-11	0.117941	0.498	0.399	1.05421e-06	0	Ifi35
5.37647e-11	0.11036	0.396	0.306	1.06986e-06	0	Ube2g1
5.40537e-11	0.10374	0.381	0.29	1.07561e-06	0	Lpin2
5.41633e-11	0.155341	0.746	0.673	1.0778e-06	0	Dnaja1
5.5022e-11	0.105185	0.321	0.236	1.09488e-06	0	Fra10ac1
5.52028e-11	0.128208	0.574	0.477	1.09848e-06	0	Leprotl1
5.7376e-11	0.140658	0.714	0.614	1.14173e-06	0	Cbx5
5.94486e-11	0.117214	0.259	0.185	1.18297e-06	0	Pdcl
6.1706e-11	0.107388	0.3	0.22	1.22789e-06	0	Cab39l
6.19919e-11	0.114288	0.319	0.238	1.23358e-06	0	Nudt14
6.38777e-11	0.132373	0.807	0.735	1.2711e-06	0	Bcap31
6.41668e-11	0.107286	0.382	0.292	1.27685e-06	0	Blvra
6.69167e-11	0.123495	0.35	0.266	1.33158e-06	0	Csnk1g3
6.84052e-11	0.112943	0.333	0.249	1.3612e-06	0	Tm2d1
6.93843e-11	0.119008	0.473	0.379	1.38068e-06	0	Sar1b
7.15721e-11	0.103875	0.437	0.338	1.42421e-06	0	Slc9a3r1
8.09108e-11	0.126053	0.418	0.331	1.61004e-06	0	Dynlt3
8.1318e-11	0.119169	0.569	0.463	1.61815e-06	0	Rab5c
8.34676e-11	0.12068	0.664	0.56	1.66092e-06	0	Psmd1
8.73528e-11	0.12216	0.51	0.414	1.73823e-06	0	Osgep
9.12135e-11	0.137929	0.748	0.659	1.81506e-06	0	Prr13
9.15357e-11	0.107021	0.41	0.315	1.82147e-06	0	Cd2ap
9.71635e-11	0.118129	0.537	0.435	1.93346e-06	0	Stard4
9.98116e-11	0.117407	0.436	0.344	1.98615e-06	0	Traf3ip3
9.99253e-11	0.104869	0.393	0.303	1.98841e-06	0	Mta1
1.00585e-10	0.102177	0.34	0.254	2.00155e-06	0	Vcl
1.03326e-10	0.126576	0.714	0.607	2.05608e-06	0	S100a13
1.07561e-10	0.116912	0.555	0.452	2.14035e-06	0	Mettl23
1.1389e-10	0.116268	0.587	0.486	2.26629e-06	0	Krit1
1.14145e-10	0.117652	0.746	0.648	2.27137e-06	0	1110004F10Rik
1.1805e-10	0.127852	0.575	0.477	2.34907e-06	0	Ppm1g
1.3445e-10	0.129469	0.596	0.499	2.67542e-06	0	Mrps17
1.35013e-10	0.119662	0.57	0.473	2.68663e-06	0	Spag7
1.39334e-10	0.106823	0.377	0.289	2.7726e-06	0	Rasa1
1.48097e-10	0.121407	0.55	0.447	2.94697e-06	0	Ktn1
1.53886e-10	0.107163	0.522	0.418	3.06217e-06	0	Ntan1
1.55495e-10	0.106527	0.388	0.3	3.09419e-06	0	Vps72
1.62575e-10	0.109557	0.398	0.309	3.23508e-06	0	Aasdhppt
1.65095e-10	0.135543	0.601	0.509	3.28523e-06	0	Psmc2
1.65772e-10	0.123124	0.46	0.368	3.29869e-06	0	Tmem60
1.67808e-10	0.135939	0.625	0.529	3.33922e-06	0	Usp15
1.80441e-10	0.11877	0.568	0.468	3.5906e-06	0	Nop14
1.82129e-10	0.102268	0.387	0.297	3.62418e-06	0	Cfap97
1.86699e-10	0.131155	0.515	0.42	3.71513e-06	0	Rab18
1.89292e-10	0.119569	0.358	0.275	3.76672e-06	0	Fxn
1.90817e-10	0.139583	0.599	0.509	3.79706e-06	0	Arid4b
2.20576e-10	0.102771	0.335	0.252	4.38925e-06	0	Chaf1b
2.29062e-10	0.107908	0.56	0.456	4.5581e-06	0	Actn4
2.31276e-10	0.121062	0.41	0.323	4.60217e-06	0	Hadh
2.36165e-10	0.116796	0.499	0.404	4.69945e-06	0	Akirin2
2.38628e-10	0.10411	0.287	0.211	4.74846e-06	0	Cfap298
2.7325e-10	0.105555	0.387	0.301	5.43741e-06	0	2310009B15Rik
2.83409e-10	0.115015	0.405	0.317	5.63956e-06	0	Rxylt1
2.92142e-10	0.120449	0.371	0.289	5.81334e-06	0	Trafd1
2.94846e-10	0.105951	0.283	0.208	5.86715e-06	0	Ccnk
3.04777e-10	0.105938	0.522	0.421	6.06477e-06	0	Tpd52l2
3.1503e-10	0.123766	0.512	0.419	6.26877e-06	0	Ddx1
3.26412e-10	0.113741	0.607	0.499	6.49528e-06	0	Pam16
3.64329e-10	0.118653	0.613	0.516	7.24979e-06	0	Psmd6
3.72372e-10	0.118857	0.402	0.318	7.40983e-06	0	Nfic
3.79204e-10	0.104938	0.567	0.461	7.54578e-06	0	Nrip1
3.83979e-10	0.1447	0.784	0.717	7.6408e-06	0	Pdcd5
4.0934e-10	0.108592	0.629	0.519	8.14545e-06	0	Ap2m1
4.69498e-10	0.115121	0.524	0.428	9.34255e-06	0	Bud31
4.86361e-10	0.102648	0.703	0.598	9.67811e-06	0	Sptbn1
4.88951e-10	0.132268	0.549	0.454	9.72964e-06	0	Hhex
5.13944e-10	0.11161	0.548	0.451	1.0227e-05	0	Sdf2
5.29395e-10	0.110441	0.312	0.236	1.05344e-05	0	Mospd3
5.71005e-10	0.124579	0.724	0.626	1.13624e-05	0	Ube2k
5.77599e-10	0.112186	0.663	0.558	1.14936e-05	0	Ndufb6
5.78467e-10	0.103014	0.29	0.215	1.15109e-05	0	Rabgap1
6.05976e-10	0.115291	0.752	0.66	1.20583e-05	0	Imp3
6.14159e-10	0.12687	0.491	0.395	1.22212e-05	0	Man1a
6.29218e-10	0.124169	0.758	0.666	1.25208e-05	0	Zcrb1
6.55695e-10	0.105181	0.598	0.49	1.30477e-05	0	Sf3a3
6.96156e-10	0.116531	0.644	0.546	1.38528e-05	0	Pak1ip1
7.36815e-10	0.110667	0.343	0.265	1.46619e-05	0	Pml
8.02059e-10	0.116557	0.559	0.46	1.59602e-05	0	Sirt3
8.2932e-10	0.111655	0.587	0.486	1.65026e-05	0	Nfu1
8.30587e-10	0.104274	0.532	0.436	1.65278e-05	0	Ppdpf
8.65497e-10	0.124502	0.435	0.352	1.72225e-05	0	Psmg1
8.70306e-10	0.104852	0.324	0.247	1.73182e-05	0	Leo1
9.06594e-10	0.107545	0.374	0.291	1.80403e-05	0	Ahsa2
9.59293e-10	0.110071	0.437	0.348	1.9089e-05	0	Cyb5r3
9.62204e-10	0.11405	0.541	0.445	1.91469e-05	0	Casp8
9.64858e-10	0.142156	0.139	0.087	1.91997e-05	0	Ifit3
9.68947e-10	0.111225	0.542	0.447	1.92811e-05	0	Mrps25
9.78615e-10	0.129169	0.807	0.738	1.94735e-05	0	Rbm8a
1.02402e-09	0.110817	0.518	0.426	2.0377e-05	0	Atxn10
1.03235e-09	0.127091	0.607	0.513	2.05427e-05	0	Eif4e2
1.0384e-09	0.114956	0.381	0.3	2.06631e-05	0	Nudt2
1.09404e-09	0.129984	0.737	0.665	2.17703e-05	0	Aurkaip1
1.11503e-09	0.117042	0.642	0.545	2.2188e-05	0	Snrpc
1.12696e-09	0.135485	0.4	0.32	2.24253e-05	0	Irgm1
1.14886e-09	0.112768	0.537	0.443	2.28612e-05	0	Lage3
1.23971e-09	0.135038	0.657	0.563	2.4669e-05	0	Sh3bgrl
1.32772e-09	0.116126	0.776	0.698	2.64204e-05	0	Ccnd2
1.34359e-09	0.184212	0.531	0.449	2.6736e-05	0	Irf7
1.54421e-09	0.110642	0.454	0.368	3.07282e-05	0	Cnih1
1.54814e-09	0.103488	0.543	0.442	3.08064e-05	0	Rpa3
1.58668e-09	0.112038	0.543	0.449	3.15733e-05	0	Snrnp40
1.5928e-09	0.114291	0.375	0.294	3.1695e-05	0	Aftph
1.6035e-09	0.10104	0.346	0.266	3.19081e-05	0	Cd320
1.64239e-09	0.163185	0.493	0.406	3.26818e-05	0	H4c4
1.80757e-09	0.61468	0.192	0.133	3.59688e-05	0	Cxcl10
1.96193e-09	0.111779	0.447	0.359	3.90405e-05	0	Fads1
1.97531e-09	0.11229	0.695	0.583	3.93068e-05	0	Kdm1a
1.97837e-09	0.100086	0.433	0.343	3.93675e-05	0	Smim7
2.02799e-09	0.110771	0.434	0.35	4.03549e-05	0	Clptm1l
2.06829e-09	0.120795	0.67	0.573	4.1157e-05	0	Psmd14
2.26469e-09	0.113627	0.233	0.166	4.50651e-05	0	Ppp1r15a
2.28347e-09	0.121803	0.588	0.495	4.54388e-05	0	Tab2
2.29718e-09	0.107803	0.563	0.467	4.57116e-05	0	Ppp3ca
2.31068e-09	0.10495	0.533	0.434	4.59803e-05	0	Atp6v1d
2.35697e-09	0.113241	0.619	0.519	4.69013e-05	0	Yeats4
2.41149e-09	0.121175	0.698	0.602	4.79863e-05	0	Myl12a
2.4558e-09	0.126053	0.543	0.452	4.88679e-05	0	Saraf
2.48689e-09	0.112224	0.396	0.315	4.94867e-05	0	Nabp2
2.54099e-09	0.115011	0.582	0.481	5.05631e-05	0	Fads2
2.65459e-09	0.108349	0.56	0.465	5.28237e-05	0	Adipor2
2.6714e-09	0.112697	0.712	0.606	5.31582e-05	0	Ndufs8
2.68516e-09	0.107049	0.478	0.391	5.34319e-05	0	Ccdc58
2.70135e-09	0.119234	0.366	0.291	5.37542e-05	0	Med10
2.71708e-09	0.115322	0.857	0.803	5.40671e-05	0	Srp14
3.04415e-09	0.112725	0.436	0.352	6.05755e-05	0	Hddc2
3.12102e-09	0.103134	0.822	0.757	6.21052e-05	0	Ccdc12
3.20698e-09	0.104002	0.424	0.339	6.38157e-05	0	Nol11
3.23905e-09	0.108215	0.387	0.306	6.44538e-05	0	Hnrnph3
3.30677e-09	0.105795	0.468	0.379	6.58014e-05	0	Eri1
3.36423e-09	0.105711	0.469	0.383	6.69447e-05	0	Tfam
4.10766e-09	0.103105	0.552	0.452	8.17384e-05	0	Psmc1
4.29163e-09	0.155777	0.332	0.263	8.53992e-05	0	Slfn9
4.52404e-09	0.102523	0.389	0.31	9.00239e-05	0	Commd2
4.5831e-09	0.100292	0.6	0.5	9.11991e-05	0	Cul1
4.75724e-09	0.11397	0.69	0.603	9.46644e-05	0	Vars
4.92747e-09	0.111861	0.495	0.409	9.80518e-05	0	Hikeshi
4.94579e-09	0.122519	0.548	0.456	9.84162e-05	0	Ifi47
5.12252e-09	0.117224	0.454	0.373	0.000101933	0	Gltp
5.1235e-09	0.107474	0.708	0.616	0.000101952	0	Mrps18c
5.74221e-09	0.117174	0.787	0.729	0.000114264	0	Rac1
6.64655e-09	0.100473	0.392	0.31	0.00013226	0	Chmp2b
7.24969e-09	0.109911	0.685	0.592	0.000144262	0	Bcas2
7.76648e-09	0.108083	0.518	0.427	0.000154545	0	Vps13a
8.1471e-09	0.110246	0.638	0.546	0.000162119	0	Psmc5
8.29546e-09	0.10651	0.613	0.516	0.000165071	0	Acp1
9.0449e-09	0.105819	0.459	0.373	0.000179984	0	Pdcl3
9.26745e-09	0.111646	0.379	0.302	0.000184413	0	Smarca2
9.31166e-09	0.100248	0.491	0.405	0.000185293	0	Rbmxl1
1.00942e-08	0.135763	0.327	0.256	0.000200864	0	Gas2l3
1.09734e-08	0.118537	0.562	0.476	0.000218359	0	Kdelr1
1.10449e-08	0.102361	0.319	0.247	0.000219783	0	9130401M01Rik
1.1951e-08	0.105391	0.352	0.278	0.000237812	0	Smyd2
1.22499e-08	0.116121	0.844	0.789	0.00024376	0	Cbx1
1.28844e-08	0.101025	0.358	0.283	0.000256387	0	Exoc4
1.28899e-08	0.108989	0.716	0.623	0.000256496	0	Ssu72
1.3365e-08	0.106212	0.551	0.463	0.000265951	0	Cops3
1.44848e-08	0.107376	0.753	0.67	0.000288233	0	Pfkl
2.16414e-08	0.112807	0.625	0.546	0.000430642	0	Mtch1
2.25594e-08	0.113259	0.531	0.446	0.000448909	0	Csnk2a1
2.33657e-08	0.101617	0.54	0.449	0.000464955	0	Snx10
2.43459e-08	0.113836	0.356	0.284	0.000484459	0	Tmem70
2.54796e-08	0.100609	0.473	0.39	0.000507019	0	Tfg
2.58982e-08	0.110547	0.646	0.548	0.000515349	0	Eif1b
2.81261e-08	0.107506	0.699	0.606	0.000559681	0	Ghitm
2.88359e-08	0.102792	0.43	0.35	0.000573805	0	Rrp15
3.32518e-08	0.101542	0.404	0.328	0.000661678	0	Camta1
3.35373e-08	0.103591	0.606	0.52	0.000667359	0	Pum1
3.57218e-08	0.110208	0.57	0.482	0.000710828	0	Elof1
3.87804e-08	0.102091	0.599	0.505	0.00077169	0	Commd1
3.94161e-08	0.106264	0.319	0.252	0.000784341	0	Ccdc28b
3.98532e-08	0.105446	0.402	0.327	0.000793039	0	Pop7
4.03012e-08	0.115374	0.713	0.62	0.000801953	0	Mrpl51
4.12507e-08	0.126614	0.365	0.294	0.000820849	0	Psph
4.50118e-08	0.116318	0.442	0.368	0.000895689	0	Mrpl45
4.70131e-08	0.121539	0.796	0.741	0.000935514	0	Ndufv2
4.74982e-08	0.101143	0.411	0.335	0.000945167	0	Rpp25l
4.76286e-08	0.103407	0.517	0.435	0.000947761	0	Mrpl2
4.8248e-08	0.111664	0.612	0.525	0.000960087	0	Dcaf8
5.05637e-08	0.101019	0.385	0.31	0.00100617	0	Rcn2
5.10047e-08	0.103847	0.352	0.282	0.00101494	0	Tor1aip2
5.15103e-08	0.105764	0.46	0.383	0.001025	0	Actr10
6.07604e-08	0.101099	0.642	0.546	0.00120907	0	Mrpl28
7.58267e-08	0.11672	0.768	0.716	0.00150888	0	Magoh
7.65741e-08	0.10075	0.341	0.272	0.00152375	0	Dhcr7
8.96327e-08	0.103013	0.449	0.372	0.0017836	0	Eci2
9.78911e-08	0.113497	0.666	0.578	0.00194793	0	Mrpl21
1.00851e-07	0.108267	0.234	0.174	0.00200683	0	B3gnt5
1.01449e-07	0.10907	0.78	0.718	0.00201873	0	Vdac3
1.07019e-07	0.107817	0.392	0.32	0.00212956	0	Ppp1r18
1.1044e-07	0.110906	0.654	0.573	0.00219765	0	Cdc26
1.11131e-07	0.109163	0.766	0.687	0.0022114	0	Khdrbs1
1.12644e-07	0.103267	0.444	0.371	0.00224151	0	Ccnh
1.13664e-07	0.111261	0.539	0.457	0.0022618	0	Tbc1d15
1.18611e-07	0.121378	0.325	0.26	0.00236024	0	Diaph3
1.31903e-07	0.111699	0.594	0.513	0.00262474	0	Stip1
1.4612e-07	0.144271	0.522	0.443	0.00290764	0	H1f2
1.54531e-07	0.102982	0.616	0.527	0.00307501	0	Trappc4
1.77051e-07	0.112833	0.759	0.709	0.00352314	0	Ndufab1
2.31848e-07	0.14562	0.512	0.434	0.00461355	0	Snhg12
2.48276e-07	0.116673	0.603	0.527	0.00494045	0	Ubald2
2.96511e-07	0.103166	0.707	0.616	0.00590028	0	Sf3b3
4.3889e-07	0.136052	0.454	0.378	0.00873347	0	Parp14
4.48053e-07	0.116747	0.73	0.666	0.0089158	0	Mdh1
4.79869e-07	0.104223	0.734	0.661	0.00954891	0	Cnih4
4.92824e-07	0.108698	0.697	0.624	0.0098067	0	Rwdd1
6.09607e-07	0.119579	0.408	0.346	0.0121306	0	Msh6
6.4228e-07	0.10051	0.628	0.541	0.0127807	0	Eif4a3
9.50574e-07	0.100609	0.433	0.365	0.0189155	0	Klhl6
1.12611e-06	0.100897	0.311	0.252	0.0224085	0	Cenpc1
1.31991e-06	0.103283	0.759	0.708	0.0262648	0	Dnaja2
1.42818e-06	0.10691	0.637	0.562	0.0284194	0	Ola1
1.46897e-06	0.107589	0.548	0.48	0.0292311	0	Cmc1
2.62046e-06	0.10781	0.332	0.273	0.0521446	0	Ncapg
2.69738e-06	0.101174	0.527	0.454	0.0536752	0	Timm17a
3.35201e-06	0.102207	0.743	0.684	0.0667016	0	Lsm6
4.50103e-06	0.108874	0.591	0.52	0.089566	0	Trim30a
1.69856e-05	0.104894	0.369	0.31	0.337997	0	Stat1
0.000187772	0.120744	0.766	0.715	1	0	Snhg1

## Sheet: 1
p_val	avg_log2FC	pct.1	pct.2	p_val_adj	cluster	gene
0	1.10505	0.995	0.922	0	1	Scd2
1.25123e-232	1.05939	0.986	0.861	2.48983e-228	1	Kcnq1ot1
1.72528e-183	1.00928	0.963	0.798	3.43313e-179	1	Hmgcs1
2.97138e-76	0.89861	0.763	0.589	5.91274e-72	1	Mki67
3.84966e-152	0.842513	0.979	0.876	7.66044e-148	1	Gm8995
1.93643e-158	0.780417	0.927	0.751	3.85329e-154	1	Myh9
8.50978e-132	0.71089	0.775	0.537	1.69336e-127	1	Acly
3.40423e-87	0.695545	0.685	0.461	6.77408e-83	1	mt-Nd6
5.19857e-137	0.695015	0.965	0.863	1.03446e-132	1	Cdk6
6.37893e-158	0.692368	0.95	0.789	1.26934e-153	1	Ankrd11
6.8623e-119	0.689769	0.846	0.641	1.36553e-114	1	AI506816
4.64016e-194	0.687056	0.994	0.938	9.23345e-190	1	Nedd4
3.0646e-127	0.684292	0.812	0.567	6.09824e-123	1	Egln3
9.5822e-123	0.681167	0.773	0.545	1.90676e-118	1	Ranbp2
3.99223e-132	0.679538	0.797	0.556	7.94413e-128	1	Ankrd17
4.39301e-110	0.662789	0.717	0.462	8.74164e-106	1	Insig1
6.73318e-114	0.658521	0.908	0.731	1.33984e-109	1	Cyp51
8.07567e-54	0.650343	0.88	0.726	1.60698e-49	1	Top2a
3.1278e-127	0.64979	0.736	0.471	6.22402e-123	1	Ddx3x
5.99774e-117	0.6456	0.783	0.564	1.19349e-112	1	Ddx17
1.07928e-112	0.63141	0.792	0.589	2.14766e-108	1	Vars
2.0062e-101	0.627999	0.76	0.562	3.99213e-97	1	Phip
5.56635e-96	0.623802	0.563	0.308	1.10765e-91	1	Lss
2.72704e-126	0.617409	0.952	0.829	5.42654e-122	1	Atrx
2.46454e-98	0.616252	0.706	0.472	4.90418e-94	1	Msi2
1.04545e-128	0.615807	0.966	0.863	2.08035e-124	1	Vcp
2.41847e-83	0.608011	0.759	0.581	4.81251e-79	1	Emilin2
1.6956e-114	0.603224	0.863	0.694	3.37407e-110	1	Sod1
6.65103e-101	0.60202	0.62	0.36	1.32349e-96	1	Scd1
1.15607e-99	0.593802	0.605	0.355	2.30046e-95	1	Dhcr24
9.25099e-90	0.59301	0.664	0.444	1.84085e-85	1	Nsd2
1.41817e-69	0.589396	0.738	0.571	2.82202e-65	1	Gm26917
1.90712e-64	0.587413	0.874	0.717	3.79498e-60	1	H1f4
2.39437e-101	0.58441	0.651	0.402	4.76455e-97	1	2900097C17Rik
1.16238e-74	0.580562	0.675	0.495	2.31302e-70	1	Rif1
1.10546e-71	0.576621	0.746	0.593	2.19975e-67	1	Atf4
3.51278e-89	0.576575	0.777	0.585	6.99008e-85	1	Zfp292
1.50285e-82	0.57512	0.937	0.81	2.99053e-78	1	Pim1
6.9774e-88	0.574389	0.685	0.468	1.38843e-83	1	Fads2
1.06056e-91	0.572561	0.78	0.589	2.1104e-87	1	Sptbn1
3.84107e-102	0.571678	0.806	0.615	7.64335e-98	1	Wnk1
2.05833e-52	0.570489	0.602	0.419	4.09587e-48	1	Gm1966
1.09074e-89	0.570153	0.772	0.589	2.17046e-85	1	Baz1b
5.60731e-93	0.569911	0.69	0.46	1.1158e-88	1	Pds5a
3.69117e-80	0.565193	0.664	0.44	7.34506e-76	1	Meis1
1.20321e-60	0.565005	0.636	0.472	2.39427e-56	1	Hjurp
2.20332e-90	0.563238	0.897	0.751	4.38438e-86	1	Akap13
2.64596e-79	0.55642	0.689	0.492	5.26519e-75	1	Etnk1
1.0712e-111	0.555705	0.904	0.753	2.13157e-107	1	Csde1
1.42671e-69	0.551467	0.724	0.528	2.83901e-65	1	Samd9l
1.97492e-85	0.548189	0.732	0.541	3.9299e-81	1	BC005537
6.82141e-89	0.547244	0.909	0.794	1.35739e-84	1	Mlec
9.25147e-77	0.544682	0.723	0.523	1.84095e-72	1	Kmt2a
5.21299e-96	0.543592	0.975	0.916	1.03733e-91	1	Zfp36l2
6.57478e-89	0.540956	0.685	0.477	1.30832e-84	1	Cnot1
6.0915e-82	0.540471	0.887	0.699	1.21215e-77	1	Serpina3g
4.85773e-74	0.539882	0.728	0.567	9.6664e-70	1	Slc25a1
2.11868e-68	0.537731	0.68	0.472	4.21596e-64	1	St8sia4
1.01631e-80	0.53282	0.71	0.512	2.02235e-76	1	Rock2
1.59962e-83	0.530592	0.693	0.477	3.18309e-79	1	Ttc3
5.27755e-93	0.530139	0.838	0.681	1.05018e-88	1	Syncrip
5.47678e-96	0.529909	0.974	0.902	1.08982e-91	1	Laptm5
3.11801e-71	0.52975	0.657	0.469	6.20453e-67	1	Ldlr
4.93078e-84	0.528019	0.857	0.738	9.81176e-80	1	Arglu1
8.89554e-106	0.524658	0.953	0.853	1.77012e-101	1	Luc7l2
3.84458e-81	0.522761	0.803	0.647	7.65034e-77	1	Zfp106
2.97046e-94	0.520209	0.932	0.805	5.91093e-90	1	Fus
4.08871e-79	0.517366	0.83	0.703	8.13612e-75	1	Hdlbp
1.26519e-89	0.516301	0.937	0.826	2.5176e-85	1	Rrbp1
9.35626e-82	0.51465	0.912	0.779	1.8618e-77	1	Cdv3
2.5718e-104	0.514194	0.974	0.905	5.11763e-100	1	Rbm25
3.35223e-74	0.511027	0.77	0.619	6.6706e-70	1	Srsf1
1.51779e-44	0.509945	0.499	0.323	3.02024e-40	1	Pim2
6.54366e-71	0.507777	0.735	0.559	1.30212e-66	1	Macf1
1.20345e-90	0.507703	0.9	0.767	2.39475e-86	1	Scaf11
9.13732e-88	0.506847	0.967	0.875	1.81823e-83	1	Chd4
2.5313e-66	0.504649	0.729	0.591	5.03704e-62	1	Tardbp
4.31356e-71	0.503016	0.69	0.511	8.58356e-67	1	Prrc2a
2.11225e-82	0.500891	0.822	0.661	4.20317e-78	1	Mycbp2
6.53638e-61	0.498779	0.651	0.475	1.30067e-56	1	Phf20l1
1.273e-71	0.497889	0.74	0.577	2.53314e-67	1	Bptf
4.63631e-77	0.496739	0.815	0.667	9.2258e-73	1	Taf1d
7.40615e-73	0.49423	0.855	0.719	1.47375e-68	1	Hspa9
1.88238e-64	0.492609	0.638	0.451	3.74574e-60	1	6820431F20Rik
1.13314e-36	0.490872	0.479	0.335	2.25483e-32	1	Kif11
1.38033e-72	0.490763	0.832	0.694	2.74672e-68	1	Smarcc1
1.46159e-66	0.486455	0.619	0.425	2.90842e-62	1	Stard4
8.73679e-94	0.485285	0.939	0.828	1.73853e-89	1	Ptp4a2
1.66863e-106	0.484556	0.988	0.925	3.3204e-102	1	Prrc2c
3.60433e-66	0.484171	0.592	0.388	7.17226e-62	1	Taf1
7.49111e-68	0.484095	0.807	0.677	1.49066e-63	1	Anapc5
9.21585e-70	0.482882	0.676	0.489	1.83386e-65	1	Setd5
2.2052e-35	0.481809	0.622	0.509	4.38812e-31	1	Atad2
4.19494e-64	0.481741	0.775	0.645	8.34752e-60	1	Eif4g1
1.77332e-81	0.480725	0.926	0.807	3.52872e-77	1	Bclaf1
3.71513e-66	0.480174	0.521	0.314	7.39274e-62	1	Rps6ka3
5.07661e-63	0.480155	0.6	0.416	1.01019e-58	1	Usp9x
1.11409e-57	0.479771	0.705	0.564	2.21694e-53	1	Huwe1
5.1038e-58	0.479739	0.653	0.494	1.01561e-53	1	Smarca4
8.68055e-65	0.477824	0.694	0.524	1.72734e-60	1	Srebf2
1.58602e-76	0.476232	0.835	0.649	3.15603e-72	1	Tcf4
7.04017e-55	0.470434	0.76	0.614	1.40092e-50	1	Ncf1
2.31505e-63	0.470187	0.879	0.744	4.60672e-59	1	mt-Nd3
2.6172e-59	0.468488	0.752	0.599	5.20797e-55	1	Ogt
4.85727e-66	0.467432	0.664	0.485	9.66548e-62	1	Larp4b
2.33846e-65	0.466276	0.79	0.651	4.6533e-61	1	Nktr
9.22638e-68	0.465086	0.883	0.775	1.83596e-63	1	Ssrp1
1.05323e-66	0.463833	0.657	0.465	2.09581e-62	1	Gtf2i
1.38454e-64	0.463215	0.646	0.451	2.7551e-60	1	Ipo7
4.09739e-54	0.462273	0.722	0.609	8.15339e-50	1	Eif3b
2.86049e-81	0.461166	0.935	0.809	5.69208e-77	1	P4hb
1.35715e-59	0.460115	0.731	0.59	2.7006e-55	1	Ttc14
1.5718e-83	0.459084	0.975	0.892	3.12772e-79	1	Eif4g2
2.1483e-59	0.456735	0.808	0.708	4.27491e-55	1	Rcc2
6.64192e-65	0.455435	0.506	0.3	1.32168e-60	1	Ppp6r3
1.49373e-64	0.454875	0.552	0.345	2.97238e-60	1	Fads1
1.09075e-59	0.45155	0.631	0.452	2.17048e-55	1	Dync1h1
4.12687e-34	0.451432	0.652	0.506	8.21205e-30	1	Bcl11a
2.98146e-48	0.449865	0.627	0.485	5.9328e-44	1	Rad21
6.2141e-67	0.448944	0.799	0.665	1.23654e-62	1	Pfkl
4.03004e-58	0.448543	0.685	0.524	8.01938e-54	1	Sbno1
9.98634e-50	0.448214	0.807	0.695	1.98718e-45	1	Ccnd2
1.94095e-61	0.446528	0.664	0.474	3.8623e-57	1	Elmo1
3.92819e-61	0.446175	0.682	0.515	7.81671e-57	1	Brd4
1.00304e-52	0.444243	0.565	0.39	1.99594e-48	1	Trip12
1.50686e-73	0.440187	0.951	0.835	2.9985e-69	1	Sfpq
1.55211e-52	0.439333	0.57	0.394	3.08855e-48	1	Ipo5
1.9258e-25	0.439025	0.576	0.448	3.83214e-21	1	Cd69
3.58055e-56	0.437867	0.778	0.653	7.12494e-52	1	Ddx6
6.47888e-51	0.437708	0.63	0.48	1.28923e-46	1	Ash1l
1.61047e-52	0.437159	0.6	0.426	3.20468e-48	1	Mga
3.28289e-36	0.436315	0.575	0.437	6.53263e-32	1	H1f2
7.26773e-43	0.43394	0.581	0.412	1.44621e-38	1	Angpt1
5.9713e-84	0.431738	0.99	0.94	1.18823e-79	1	Eif3a
6.49401e-51	0.431276	0.723	0.592	1.29224e-46	1	Lbr
4.80539e-58	0.431149	0.739	0.602	9.56224e-54	1	Eif4b
2.9533e-51	0.430815	0.546	0.362	5.87677e-47	1	Nfat5
2.65561e-46	0.428101	0.691	0.563	5.28439e-42	1	R3hdm1
2.92429e-54	0.427647	0.594	0.408	5.81905e-50	1	Pan3
5.08935e-54	0.426831	0.657	0.504	1.01273e-49	1	Usp34
1.81805e-64	0.425052	0.833	0.7	3.61773e-60	1	Slc38a2
1.49131e-71	0.422164	0.941	0.845	2.96755e-67	1	Canx
9.92136e-57	0.421887	0.882	0.766	1.97425e-52	1	Hmgcr
1.87821e-54	0.421029	0.825	0.712	3.73746e-50	1	Tra2b
5.4011e-50	0.420661	0.743	0.612	1.07477e-45	1	Cbx5
2.93439e-45	0.419614	0.781	0.669	5.83914e-41	1	Mybbp1a
1.27901e-51	0.418711	0.585	0.415	2.54511e-47	1	Kpnb1
1.16235e-40	0.418703	0.627	0.489	2.31297e-36	1	Atp13a2
4.31528e-58	0.418634	0.911	0.813	8.58698e-54	1	Fubp1
4.74547e-47	0.418395	0.653	0.526	9.44301e-43	1	Purb
2.1805e-47	0.418054	0.58	0.421	4.33899e-43	1	Xpo1
2.19882e-63	0.41604	0.914	0.783	4.37544e-59	1	Ptpre
4.23132e-58	0.415824	0.546	0.35	8.41989e-54	1	Smg1
1.58639e-60	0.415393	0.907	0.788	3.15675e-56	1	Irf2bp2
3.80283e-51	0.414815	0.637	0.474	7.56725e-47	1	Pum2
1.59671e-56	0.413376	0.582	0.39	3.17729e-52	1	Lnpep
4.7913e-52	0.413158	0.679	0.525	9.5342e-48	1	Ddb1
1.0606e-80	0.412722	0.97	0.902	2.11049e-76	1	Mbnl1
4.42476e-45	0.412151	0.713	0.596	8.80483e-41	1	Prpf38b
5.42085e-59	0.410396	0.885	0.777	1.0787e-54	1	Pnn
9.50554e-40	0.410138	0.671	0.551	1.89151e-35	1	Sars
3.74265e-36	0.407856	0.851	0.719	7.44751e-32	1	Smc4
4.93528e-48	0.407087	0.509	0.314	9.82072e-44	1	Serpina3f
4.38022e-51	0.407034	0.88	0.782	8.71619e-47	1	Celf2
1.0421e-40	0.406534	0.612	0.482	2.07367e-36	1	Larp4
1.00035e-51	0.405595	0.796	0.686	1.9906e-47	1	Pnisr
6.26446e-48	0.405085	0.687	0.554	1.24657e-43	1	Birc6
2.08098e-46	0.403284	0.901	0.815	4.14095e-42	1	Tgfb1
8.2802e-49	0.402225	0.633	0.478	1.64768e-44	1	Kdm2a
4.784e-39	0.402156	0.472	0.313	9.51969e-35	1	Gm14636
1.64272e-48	0.402113	0.862	0.741	3.26885e-44	1	Msmo1
1.03955e-55	0.401631	0.835	0.735	2.06859e-51	1	Arhgdia
2.48035e-36	0.400367	0.558	0.414	4.93565e-32	1	Slco3a1
3.34882e-41	0.399161	0.626	0.487	6.66382e-37	1	Sept11
1.38377e-44	0.398701	0.763	0.66	2.75356e-40	1	Hnrnph1
4.25282e-30	0.398624	0.71	0.611	8.46269e-26	1	Nolc1
1.60012e-32	0.397501	0.653	0.533	3.18408e-28	1	Rrm1
1.12282e-48	0.3975	0.769	0.644	2.23431e-44	1	Pbrm1
9.55264e-45	0.396623	0.691	0.554	1.90088e-40	1	Dock10
3.34836e-34	0.395736	0.929	0.827	6.6629e-30	1	Hist1h2ap
7.40952e-50	0.395441	0.533	0.352	1.47442e-45	1	Ubr5
2.94545e-33	0.395347	0.69	0.588	5.86116e-29	1	Cbfa2t3
4.45685e-42	0.394571	0.555	0.402	8.86868e-38	1	Sec61a1
4.01127e-42	0.394269	0.637	0.496	7.98202e-38	1	Mtf2
8.74121e-42	0.393673	0.622	0.493	1.73941e-37	1	Bbx
1.37091e-47	0.393374	0.654	0.509	2.72798e-43	1	Rad23b
7.8909e-46	0.39323	0.699	0.555	1.57021e-41	1	Nsd1
3.32048e-46	0.391018	0.756	0.64	6.60743e-42	1	Senp6
1.05449e-47	0.391002	0.758	0.618	2.09833e-43	1	Runx1
4.92735e-39	0.39094	0.52	0.369	9.80493e-35	1	Pck2
2.54035e-54	0.388063	0.476	0.283	5.05504e-50	1	Mib1
5.85136e-49	0.387951	0.448	0.269	1.16436e-44	1	Atxn1
5.15504e-52	0.386304	0.939	0.849	1.0258e-47	1	Smc1a
6.50779e-44	0.386165	0.762	0.659	1.29498e-39	1	Rock1
5.75019e-39	0.386011	0.579	0.435	1.14423e-34	1	Jmjd1c
2.15587e-48	0.385289	0.608	0.442	4.28997e-44	1	Celf1
2.90157e-37	0.384597	0.547	0.4	5.77384e-33	1	Slc2a3
4.7543e-39	0.383674	0.742	0.629	9.46059e-35	1	Ddx21
4.68679e-40	0.383112	0.645	0.518	9.32623e-36	1	Hnrnpul2
3.47334e-38	0.381715	0.663	0.551	6.91161e-34	1	Suz12
1.52202e-57	0.380844	0.91	0.826	3.02866e-53	1	Csnk1a1
2.99925e-45	0.380611	0.662	0.511	5.96822e-41	1	Nfe2
4.42488e-38	0.379451	0.713	0.603	8.80506e-34	1	Pmvk
5.75707e-39	0.379327	0.959	0.883	1.1456e-34	1	Tuba1b
3.51666e-41	0.378167	0.532	0.382	6.99779e-37	1	Kars
5.65899e-44	0.377638	0.673	0.524	1.12608e-39	1	Usp15
7.36788e-50	0.375212	0.808	0.672	1.46613e-45	1	mt-Atp8
1.44663e-49	0.373919	0.423	0.241	2.87864e-45	1	Trim56
1.009e-34	0.373293	0.6	0.484	2.00781e-30	1	Larp1
1.0229e-47	0.371486	0.491	0.315	2.03547e-43	1	Taok1
4.79378e-41	0.371484	0.625	0.486	9.53914e-37	1	Gls
2.35395e-49	0.370372	0.352	0.181	4.68412e-45	1	Lratd2
2.92998e-36	0.368026	0.633	0.507	5.83038e-32	1	Uba1
1.64646e-49	0.367523	0.444	0.257	3.27629e-45	1	Utp14b
2.94869e-40	0.367361	0.725	0.624	5.86761e-36	1	Rsbn1l
4.26894e-35	0.366266	0.731	0.623	8.49477e-31	1	Mapkapk2
1.7401e-29	0.366086	0.556	0.434	3.46263e-25	1	Tuba1a
1.27817e-36	0.364918	0.474	0.325	2.54344e-32	1	Stxbp5
2.3603e-27	0.364095	0.602	0.496	4.69676e-23	1	Resf1
2.28849e-25	0.362226	0.587	0.477	4.55387e-21	1	Rnf213
1.2542e-27	0.361738	0.484	0.355	2.49574e-23	1	H1f3
2.29451e-38	0.361649	0.742	0.642	4.56585e-34	1	Prpf4b
2.37752e-27	0.360336	0.87	0.717	4.73103e-23	1	H1f5
3.70282e-44	0.359266	0.371	0.206	7.36824e-40	1	Col4a1
1.65059e-45	0.358982	0.883	0.782	3.28451e-41	1	Eprs
3.29049e-41	0.358962	0.822	0.722	6.54776e-37	1	Hspa4
6.72497e-41	0.358763	0.58	0.425	1.3382e-36	1	Mkln1
1.27844e-38	0.358693	0.523	0.363	2.54397e-34	1	Lars2
1.18892e-40	0.358605	0.796	0.71	2.36584e-36	1	Tcf25
2.38819e-49	0.358237	0.453	0.265	4.75225e-45	1	Otud4
4.82907e-46	0.357064	0.808	0.683	9.60937e-42	1	Iqgap1
4.62001e-35	0.356295	0.59	0.459	9.19336e-31	1	Cpsf6
6.08051e-42	0.355326	0.52	0.356	1.20996e-37	1	Cnot6
3.38719e-35	0.35494	0.559	0.421	6.74017e-31	1	Cyfip2
7.24098e-38	0.354758	0.579	0.431	1.44088e-33	1	Usp7
1.05119e-37	0.354644	0.509	0.358	2.09177e-33	1	Creb1
1.31403e-36	0.353054	0.609	0.469	2.61478e-32	1	Zfp644
1.06406e-38	0.352631	0.448	0.288	2.11737e-34	1	Dennd4a
5.98159e-40	0.352498	0.735	0.615	1.19028e-35	1	Ssr1
5.17961e-32	0.352433	0.595	0.48	1.03069e-27	1	Pkn2
2.09498e-31	0.352397	0.693	0.56	4.16879e-27	1	Adgrg1
5.84501e-32	0.352182	0.593	0.47	1.1631e-27	1	Nsun2
7.61824e-40	0.352175	0.525	0.365	1.51595e-35	1	Treml2
8.20744e-34	0.352081	0.606	0.493	1.6332e-29	1	Qk
3.77622e-37	0.351606	0.522	0.375	7.51429e-33	1	Sept9
2.97552e-47	0.351366	0.917	0.819	5.92099e-43	1	Zranb2
9.0906e-49	0.350899	0.9	0.79	1.80894e-44	1	Caprin1
4.85294e-45	0.350498	0.964	0.892	9.65687e-41	1	Rsrp1
1.69194e-34	0.349977	0.687	0.585	3.3668e-30	1	Pten
8.77352e-29	0.349558	0.532	0.407	1.74584e-24	1	Pfkp
1.86458e-33	0.349497	0.634	0.517	3.71033e-29	1	Sqle
1.13309e-34	0.349245	0.587	0.459	2.25474e-30	1	Nrd1
1.10204e-34	0.349059	0.631	0.508	2.19295e-30	1	Zcchc7
4.36691e-35	0.348904	0.6	0.471	8.68972e-31	1	Zfp638
1.0783e-39	0.348364	0.761	0.658	2.14572e-35	1	Top2b
1.6236e-36	0.348362	0.474	0.323	3.2308e-32	1	Ankhd1
6.38952e-45	0.347993	0.917	0.789	1.27145e-40	1	Fyb
3.52066e-36	0.347855	0.438	0.288	7.00575e-32	1	Spred1
1.96242e-33	0.347722	0.792	0.69	3.90503e-29	1	Gnl3
1.56352e-34	0.34722	0.625	0.503	3.11125e-30	1	Tomm70a
5.38123e-32	0.346609	0.527	0.394	1.07081e-27	1	Abcc1
9.68729e-10	0.34657	0.45	0.382	1.92767e-05	1	Cenpf
3.75958e-38	0.3464	0.724	0.616	7.48118e-34	1	Sf3b3
5.2569e-34	0.346246	0.656	0.55	1.04607e-29	1	Sypl
2.33219e-35	0.34558	0.736	0.64	4.64082e-31	1	Cltc
1.11916e-36	0.345078	0.73	0.629	2.22702e-32	1	Ube3a
4.78231e-36	0.345057	0.436	0.289	9.51631e-32	1	Nup210
6.38629e-38	0.343342	0.743	0.624	1.27081e-33	1	Kmt2e
2.60628e-32	0.342964	0.659	0.552	5.18623e-28	1	Ppp1r12a
4.16023e-20	0.342922	0.531	0.426	8.27844e-16	1	Ugcg
4.62587e-32	0.342446	0.562	0.436	9.20502e-28	1	Ubn2
7.20157e-39	0.34159	0.483	0.321	1.43304e-34	1	Golga4
6.91963e-22	0.341505	0.464	0.357	1.37694e-17	1	Kif15
7.69152e-40	0.34129	0.434	0.272	1.53054e-35	1	AU020206
8.25201e-34	0.340177	0.702	0.603	1.64207e-29	1	Dhx9
6.39648e-33	0.33958	0.672	0.564	1.27284e-28	1	Bod1l
6.43602e-30	0.339524	0.66	0.561	1.2807e-25	1	Atp11b
2.56148e-38	0.339198	0.777	0.66	5.09708e-34	1	Rpn1
1.16611e-32	0.338857	0.515	0.371	2.32044e-28	1	Chd2
3.1604e-40	0.338622	0.463	0.301	6.28889e-36	1	Coro1c
1.57085e-32	0.338474	0.596	0.461	3.12584e-28	1	Chd3
5.06659e-34	0.338262	0.581	0.454	1.0082e-29	1	Fnbp1
3.05072e-29	0.337685	0.648	0.558	6.07062e-25	1	Matr3
3.41141e-34	0.337016	0.594	0.463	6.78837e-30	1	Adipor2
1.12264e-41	0.336809	0.442	0.278	2.23394e-37	1	Wdfy4
2.38224e-32	0.336691	0.677	0.577	4.74041e-28	1	Oip5os1
5.17835e-41	0.33638	0.785	0.696	1.03044e-36	1	Tm9sf3
4.41545e-25	0.336036	0.513	0.401	8.78631e-21	1	Fasn
9.16089e-35	0.335982	0.658	0.531	1.82293e-30	1	Akap9
7.98953e-34	0.335938	0.678	0.572	1.58984e-29	1	Nipbl
4.67538e-34	0.335624	0.486	0.341	9.30354e-30	1	Rictor
3.5778e-32	0.334638	0.443	0.298	7.11946e-28	1	Clcn3
1.49095e-37	0.334178	0.443	0.285	2.96684e-33	1	Tcf20
2.07043e-35	0.334004	0.506	0.361	4.11994e-31	1	Mapk14
4.34081e-32	0.332704	0.514	0.38	8.63777e-28	1	Asxl2
3.13409e-30	0.332458	0.584	0.469	6.23653e-26	1	Got2
2.08361e-30	0.332267	0.637	0.525	4.14618e-26	1	Eml4
2.07716e-32	0.331	0.634	0.516	4.13333e-28	1	Etv6
3.67541e-34	0.330638	0.458	0.308	7.31369e-30	1	Setx
5.78943e-20	0.330607	0.488	0.391	1.15204e-15	1	Incenp
4.7256e-36	0.329601	0.655	0.518	9.40347e-32	1	Arhgap30
3.29696e-34	0.329285	0.534	0.384	6.56062e-30	1	Erbin
1.37973e-24	0.328624	0.491	0.384	2.74553e-20	1	Dleu2
3.98214e-18	0.32819	0.491	0.396	7.92406e-14	1	Kif20b
2.68383e-30	0.327967	0.49	0.357	5.34056e-26	1	Ahcyl1
1.95366e-25	0.327491	0.597	0.472	3.88759e-21	1	Tespa1
7.30583e-32	0.326858	0.566	0.435	1.45379e-27	1	Kdm5a
1.73085e-31	0.326712	0.556	0.427	3.44421e-27	1	Uhrf2
4.84832e-46	0.32657	0.405	0.229	9.64767e-42	1	Cbx6
3.86273e-27	0.32593	0.612	0.511	7.68644e-23	1	Thoc2
1.54178e-48	0.325855	0.93	0.826	3.06798e-44	1	Ptbp3
1.22539e-39	0.32505	0.854	0.778	2.4384e-35	1	Snrnp70
2.07195e-36	0.324942	0.504	0.343	4.12298e-32	1	Ankrd28
1.41723e-28	0.324537	0.615	0.504	2.82015e-24	1	Nisch
2.28463e-29	0.323455	0.693	0.604	4.54619e-25	1	Smchd1
2.22046e-22	0.322837	0.452	0.341	4.4185e-18	1	Tfrc
3.77722e-33	0.322572	0.55	0.413	7.51629e-29	1	Safb2
2.34273e-28	0.322279	0.706	0.647	4.66179e-24	1	Eif4h
1.30071e-24	0.321538	0.691	0.575	2.58828e-20	1	Neat1
7.3166e-30	0.321437	0.605	0.495	1.45593e-25	1	Tab2
5.73169e-29	0.320716	0.595	0.473	1.14055e-24	1	Tes
4.88969e-30	0.319985	0.499	0.365	9.72999e-26	1	Ppp4r3a
1.31603e-23	0.319802	0.479	0.36	2.61877e-19	1	Ddx58
6.76893e-26	0.319383	0.593	0.506	1.34695e-21	1	Slk
7.96089e-28	0.319131	0.532	0.419	1.58414e-23	1	Nufip2
3.82897e-31	0.319037	0.508	0.37	7.61926e-27	1	Pcyt2
3.79556e-25	0.319036	0.536	0.43	7.55278e-21	1	Plec
2.8853e-44	0.318819	0.438	0.263	5.74146e-40	1	Sp1
1.44875e-27	0.318625	0.57	0.454	2.88287e-23	1	Ecpas
1.77997e-27	0.31834	0.582	0.461	3.54196e-23	1	Tnrc6b
2.93963e-19	0.318102	0.481	0.376	5.84958e-15	1	Parp14
4.32234e-30	0.31792	0.497	0.36	8.60102e-26	1	Arfgef1
9.8167e-29	0.317098	0.745	0.655	1.95342e-24	1	Tmpo
3.41685e-33	0.316974	0.436	0.288	6.79919e-29	1	Smc5
3.47045e-27	0.316892	0.734	0.643	6.90584e-23	1	Idi1
2.49869e-37	0.31649	0.813	0.691	4.97214e-33	1	Ptprc
1.1816e-26	0.315425	0.552	0.437	2.35126e-22	1	Ivns1abp
4.75128e-23	0.315392	0.6	0.507	9.45456e-19	1	Git2
9.4005e-32	0.315345	0.628	0.507	1.8706e-27	1	Tia1
5.32618e-31	0.314917	0.466	0.33	1.05986e-26	1	Pds5b
5.20229e-35	0.314824	0.473	0.321	1.0352e-30	1	4932438A13Rik
2.58226e-35	0.314763	0.835	0.737	5.13843e-31	1	Paics
1.2131e-34	0.314715	0.387	0.241	2.41394e-30	1	Aars
3.22944e-27	0.314607	0.622	0.522	6.42626e-23	1	Cnot6l
3.41596e-31	0.313816	0.696	0.601	6.79742e-27	1	mt-Atp6
1.34798e-38	0.313804	0.437	0.272	2.68235e-34	1	Pank3
3.78697e-16	0.313494	0.453	0.367	7.53569e-12	1	Knl1
5.59177e-25	0.313353	0.66	0.587	1.11271e-20	1	Wapl
1.70639e-21	0.312751	0.55	0.459	3.39554e-17	1	Golgb1
5.85666e-27	0.31224	0.617	0.519	1.16542e-22	1	Pcm1
5.59638e-28	0.312211	0.671	0.58	1.11362e-23	1	Smc6
1.87981e-29	0.312105	0.793	0.712	3.74062e-25	1	Nars
1.20144e-07	0.311966	0.299	0.244	0.00239075	1	Egr1
1.02546e-26	0.311765	0.557	0.442	2.04056e-22	1	Gigyf2
1.69927e-22	0.310925	0.453	0.335	3.38138e-18	1	Dtl
8.33254e-26	0.310924	0.637	0.549	1.65809e-21	1	Rbm5
6.26039e-31	0.309287	0.787	0.705	1.24576e-26	1	Sltm
2.19311e-24	0.309198	0.581	0.492	4.36408e-20	1	Numa1
1.13449e-21	0.3085	0.666	0.598	2.25753e-17	1	Fam111a
1.81583e-23	0.308419	0.508	0.398	3.61331e-19	1	Crebbp
1.20112e-28	0.307702	0.588	0.468	2.39011e-24	1	Ikzf1
7.0165e-26	0.307537	0.531	0.42	1.39621e-21	1	Nsd3
1.23001e-23	0.307283	0.509	0.394	2.4476e-19	1	Zfp608
3.72844e-25	0.306721	0.486	0.361	7.41922e-21	1	Itga6
1.78573e-20	0.306549	0.333	0.227	3.55343e-16	1	Gm47283
4.3852e-38	0.306414	0.897	0.808	8.72611e-34	1	Smarca5
4.57642e-26	0.305048	0.48	0.357	9.10662e-22	1	Psme4
9.11396e-38	0.30437	0.905	0.833	1.81359e-33	1	Ncor1
3.19001e-28	0.304193	0.458	0.324	6.3478e-24	1	Trip11
5.84893e-29	0.303955	0.462	0.325	1.16388e-24	1	Elovl6
6.55237e-26	0.303842	0.536	0.424	1.30386e-21	1	Zfp148
9.58609e-25	0.30349	0.656	0.567	1.90754e-20	1	Tcerg1
2.73043e-20	0.302856	0.499	0.396	5.43328e-16	1	Man1a
2.55751e-22	0.302731	0.487	0.381	5.08918e-18	1	Trim44
1.10567e-24	0.302394	0.742	0.651	2.20018e-20	1	Dnmt1
3.74613e-33	0.302247	0.419	0.273	7.45442e-29	1	Tnpo1
1.12416e-26	0.30147	0.712	0.587	2.23696e-22	1	Egfl7
1.5152e-29	0.300831	0.483	0.347	3.01509e-25	1	Kmt2c
7.39241e-21	0.300546	0.515	0.417	1.47101e-16	1	Rangap1
5.75365e-31	0.300525	0.38	0.24	1.14492e-26	1	Gm43984
4.95639e-22	0.300501	0.537	0.43	9.86272e-18	1	Coro2a
1.21624e-31	0.299821	0.535	0.391	2.4202e-27	1	Ago2
3.92807e-25	0.299054	0.571	0.462	7.81646e-21	1	Spn
3.27219e-24	0.298802	0.532	0.421	6.51134e-20	1	Tbl1x
3.4899e-18	0.298793	0.625	0.517	6.94455e-14	1	Pou2f2
1.1445e-21	0.298657	0.424	0.309	2.27745e-17	1	Fchsd2
1.30796e-27	0.298486	0.5	0.37	2.60271e-23	1	Herc1
3.49854e-21	0.298268	0.657	0.592	6.96175e-17	1	Srsf10
2.47177e-25	0.297797	0.514	0.397	4.91857e-21	1	Rlim
4.50547e-26	0.297514	0.492	0.369	8.96544e-22	1	Pik3r1
6.28754e-34	0.297387	0.912	0.831	1.25116e-29	1	Cbx3
9.60558e-28	0.296572	0.467	0.334	1.91141e-23	1	Iws1
8.22763e-29	0.296326	0.775	0.701	1.63722e-24	1	Actr2
2.2973e-20	0.296204	0.535	0.444	4.5714e-16	1	Rb1cc1
4.8628e-27	0.295971	0.463	0.335	9.67648e-23	1	Oga
1.00574e-22	0.29565	0.614	0.532	2.00133e-18	1	Tra2a
1.48294e-22	0.294845	0.538	0.431	2.95089e-18	1	Rfx7
3.50154e-33	0.294223	0.892	0.829	6.96771e-29	1	Prpf40a
1.41004e-34	0.293714	0.395	0.245	2.80584e-30	1	Ibtk
9.76863e-17	0.29295	0.393	0.297	1.94386e-12	1	H1f1
3.02421e-25	0.292447	0.576	0.46	6.01787e-21	1	Osbpl8
3.09855e-20	0.292235	0.547	0.468	6.1658e-16	1	Etf1
1.51394e-23	0.292144	0.565	0.459	3.0126e-19	1	Rbm26
1.13459e-21	0.291846	0.811	0.713	2.25772e-17	1	Pcna
8.45265e-24	0.29155	0.532	0.421	1.68199e-19	1	Rsf1
3.4051e-23	0.291317	0.78	0.643	6.77582e-19	1	H2ac8
3.59616e-27	0.291219	0.472	0.345	7.156e-23	1	Anapc1
2.30601e-21	0.29104	0.595	0.503	4.58872e-17	1	Klhl24
3.99743e-28	0.290802	0.434	0.301	7.95449e-24	1	Med13
9.38872e-26	0.290726	0.398	0.27	1.86826e-21	1	Ncapg2
8.09244e-23	0.29063	0.505	0.39	1.61031e-18	1	Iars
2.37483e-24	0.290336	0.454	0.34	4.72568e-20	1	Lrrc58
3.36715e-28	0.290021	0.401	0.267	6.7003e-24	1	Tasor2
2.17751e-22	0.289656	0.452	0.329	4.33303e-18	1	Gbp7
6.31206e-24	0.289529	0.601	0.501	1.25604e-19	1	Cul3
3.28779e-23	0.289407	0.43	0.318	6.54237e-19	1	Pcnt
4.82064e-32	0.289312	0.359	0.218	9.5926e-28	1	Atp2b4
3.2718e-21	0.288559	0.463	0.355	6.51056e-17	1	Ide
1.03036e-29	0.288334	0.459	0.318	2.05031e-25	1	Kat6a
1.19697e-24	0.288116	0.41	0.291	2.38186e-20	1	Zfp445
6.07345e-21	0.288089	0.505	0.394	1.20856e-16	1	Muc13
1.23167e-29	0.287689	0.405	0.267	2.45089e-25	1	Erg
4.10625e-29	0.287498	0.457	0.317	8.17103e-25	1	Tnpo3
5.95243e-25	0.287284	0.656	0.579	1.18447e-20	1	Rbbp6
8.12828e-24	0.287244	0.583	0.481	1.61745e-19	1	Gsk3b
4.5042e-21	0.286712	0.587	0.504	8.96291e-17	1	Wdr43
2.35181e-19	0.285809	0.659	0.571	4.67986e-15	1	Smc2
5.79773e-16	0.285488	0.513	0.432	1.15369e-11	1	Mcm5
1.63052e-25	0.285119	0.415	0.288	3.24457e-21	1	Lpin2
2.16616e-20	0.28508	0.504	0.411	4.31043e-16	1	March7
1.12748e-25	0.285051	0.481	0.356	2.24357e-21	1	Setd2
2.07452e-22	0.284254	0.667	0.584	4.12808e-18	1	Tut4
7.6792e-23	0.284159	0.375	0.26	1.52808e-18	1	Mdn1
2.08332e-17	0.284097	0.575	0.491	4.1456e-13	1	Krit1
2.81264e-25	0.283891	0.738	0.673	5.59686e-21	1	Tram1
1.79856e-19	0.282866	0.512	0.414	3.57894e-15	1	Tap1
2.36776e-31	0.282805	0.399	0.255	4.71161e-27	1	Rc3h2
2.6197e-24	0.282533	0.739	0.68	5.21294e-20	1	Kif5b
4.56384e-17	0.282437	0.491	0.409	9.08159e-13	1	Gars
3.64145e-20	0.282241	0.666	0.604	7.24612e-16	1	Nucb1
4.49665e-26	0.281811	0.711	0.62	8.94788e-22	1	Ccar1
1.56463e-22	0.281661	0.558	0.455	3.11345e-18	1	Atp1a1
9.74661e-21	0.281084	0.482	0.38	1.93948e-16	1	Arhgef2
1.05441e-25	0.280997	0.755	0.68	2.09817e-21	1	Ddx46
1.27053e-18	0.280541	0.519	0.427	2.52823e-14	1	Mbnl2
1.18017e-26	0.280415	0.4	0.274	2.34841e-22	1	Lonp1
3.54054e-12	0.280165	0.438	0.361	7.04532e-08	1	Cenpe
8.44978e-20	0.279985	0.586	0.509	1.68142e-15	1	Slc38a1
9.59438e-27	0.279503	0.76	0.69	1.90919e-22	1	Khdrbs1
1.94252e-15	0.279122	0.46	0.365	3.86543e-11	1	H2ac20
4.35459e-28	0.279047	0.438	0.305	8.6652e-24	1	Rc3h1
7.84278e-18	0.278155	0.6	0.523	1.56063e-13	1	Vmp1
1.53384e-23	0.277851	0.418	0.298	3.05219e-19	1	Dnmt3a
5.30565e-23	0.276674	0.671	0.602	1.05577e-18	1	Brd1
1.80719e-21	0.276628	0.433	0.321	3.59612e-17	1	Slc4a7
1.3109e-19	0.276505	0.609	0.525	2.60857e-15	1	Dhx15
3.36212e-23	0.276367	0.515	0.406	6.69028e-19	1	Ctr9
3.0634e-30	0.276034	0.392	0.251	6.09586e-26	1	Slc7a1
3.95889e-14	0.275839	0.372	0.278	7.87779e-10	1	H3c3
9.4596e-25	0.275455	0.559	0.446	1.88237e-20	1	Tpp2
2.4653e-23	0.275257	0.666	0.59	4.9057e-19	1	Kdm1a
1.01795e-20	0.27507	0.589	0.502	2.02562e-16	1	Naa15
2.81079e-24	0.275038	0.725	0.643	5.59319e-20	1	Zfand5
1.32041e-28	0.274194	0.866	0.737	2.62748e-24	1	H2-Q7
3.5739e-20	0.274129	0.699	0.634	7.11169e-16	1	Nop53
1.16151e-30	0.274115	0.37	0.231	2.3113e-26	1	Qser1
2.74753e-22	0.2741	0.667	0.585	5.46732e-18	1	Mier1
2.56559e-22	0.273936	0.503	0.392	5.10527e-18	1	Gatad2b
3.69228e-22	0.273477	0.437	0.325	7.34727e-18	1	Aff4
2.11261e-28	0.273022	0.435	0.294	4.20389e-24	1	Zfp62
1.17298e-22	0.272953	0.505	0.396	2.3341e-18	1	Ppp6r1
2.84199e-22	0.272919	0.523	0.414	5.65528e-18	1	Cbl
1.16939e-18	0.27282	0.514	0.419	2.32697e-14	1	Casp8ap2
2.15152e-31	0.272574	0.921	0.861	4.28132e-27	1	Ywhaz
5.45131e-23	0.272488	0.55	0.445	1.08476e-18	1	Ep400
4.49489e-27	0.272182	0.894	0.795	8.94439e-23	1	Nop58
8.28768e-20	0.272165	0.561	0.47	1.64916e-15	1	Dock2
6.73073e-20	0.271594	0.514	0.419	1.33935e-15	1	Fam120a
2.41252e-19	0.271566	0.448	0.348	4.80067e-15	1	Bdp1
4.35595e-23	0.270597	0.467	0.349	8.66791e-19	1	Spen
8.35542e-19	0.270169	0.417	0.318	1.66264e-14	1	Thoc2l
1.95205e-26	0.269663	0.469	0.336	3.88438e-22	1	Chd6
6.45421e-32	0.26926	0.402	0.254	1.28432e-27	1	Nr2c2
1.21407e-27	0.269085	0.361	0.231	2.41588e-23	1	Sacs
3.49781e-21	0.268593	0.354	0.248	6.96029e-17	1	Il17ra
6.76205e-22	0.267735	0.466	0.349	1.34558e-17	1	Foxn3
2.69394e-21	0.267325	0.449	0.336	5.36068e-17	1	Zfp704
3.22785e-22	0.267272	0.434	0.32	6.4231e-18	1	Mbtd1
2.08594e-20	0.267114	0.528	0.431	4.15082e-16	1	Mapk1
2.95043e-19	0.266771	0.707	0.648	5.87106e-15	1	Abcf1
2.37893e-21	0.266654	0.482	0.374	4.73384e-17	1	Sec63
1.80498e-20	0.266183	0.609	0.52	3.59172e-16	1	Znrf1
1.43507e-22	0.26604	0.372	0.255	2.85564e-18	1	Heg1
3.6187e-60	0.265716	0.874	0.735	7.20086e-56	1	Ctsd
4.0498e-22	0.265715	0.501	0.386	8.0587e-18	1	Map4k4
1.17628e-17	0.265666	0.538	0.457	2.34069e-13	1	Brd3
1.34611e-21	0.265614	0.457	0.348	2.67863e-17	1	Rapgef6
3.45048e-20	0.265123	0.443	0.34	6.86611e-16	1	Strn3
8.73257e-24	0.264599	0.386	0.264	1.73769e-19	1	Setd7
2.55549e-09	0.264538	0.329	0.264	5.08517e-05	1	Gm42047
1.73684e-19	0.263992	0.543	0.451	3.45613e-15	1	Prkcsh
5.75813e-16	0.263961	0.609	0.552	1.14581e-11	1	Rfc1
4.71653e-20	0.263886	0.509	0.407	9.38543e-16	1	Atp2a2
1.16563e-30	0.263674	0.377	0.236	2.31949e-26	1	Zeb1
1.89761e-21	0.262927	0.533	0.427	3.77605e-17	1	Vps13a
3.155e-22	0.262657	0.708	0.645	6.27813e-18	1	Rtn3
2.50799e-21	0.26145	0.445	0.334	4.99065e-17	1	Hipk1
2.73099e-19	0.261218	0.505	0.409	5.43439e-15	1	Plcg2
2.4615e-19	0.261043	0.477	0.38	4.89814e-15	1	Khsrp
3.2935e-21	0.260946	0.647	0.568	6.55373e-17	1	Phf3
1.38443e-28	0.260745	0.415	0.276	2.75489e-24	1	Nfatc3
4.80259e-23	0.260622	0.362	0.244	9.55667e-19	1	Lcorl
3.66109e-21	0.260592	0.384	0.274	7.28521e-17	1	Prpf39
4.60564e-15	0.260128	0.506	0.431	9.16477e-11	1	Baz2b
9.82615e-22	0.260088	0.699	0.616	1.95531e-17	1	Diaph1
5.23431e-26	0.260029	0.871	0.811	1.04158e-21	1	Ubap2l
2.46239e-21	0.259425	0.755	0.703	4.89992e-17	1	Cggbp1
2.86857e-24	0.258529	0.382	0.258	5.70816e-20	1	Ppp1r9b
5.11102e-15	0.258446	0.527	0.46	1.01704e-10	1	Ptpn7
6.42485e-20	0.258128	0.443	0.336	1.27848e-15	1	Ahctf1
2.20952e-15	0.257661	0.463	0.383	4.39673e-11	1	Dcun1d1
4.50203e-34	0.257628	0.331	0.188	8.95859e-30	1	Gm38394
6.42642e-29	0.25732	0.363	0.228	1.27879e-24	1	Rai1
9.70717e-23	0.256707	0.407	0.287	1.93163e-18	1	Tug1
4.38201e-21	0.256364	0.519	0.41	8.71976e-17	1	Clic4
1.29075e-18	0.256342	0.628	0.576	2.56846e-14	1	Zfp207
3.22559e-12	0.256107	0.389	0.312	6.41859e-08	1	Oas3
1.52331e-22	0.255748	0.49	0.371	3.03123e-18	1	Pdk1
1.42437e-18	0.255476	0.668	0.595	2.83436e-14	1	Cux1
8.29518e-11	0.255467	0.287	0.215	1.65066e-06	1	Aspm
8.57493e-22	0.254844	0.396	0.279	1.70632e-17	1	Exoc4
1.11975e-21	0.254613	0.429	0.315	2.2282e-17	1	Zc3h7a
3.11077e-25	0.254562	0.393	0.267	6.19012e-21	1	Kdm3a
1.61567e-19	0.25456	0.683	0.621	3.21502e-15	1	Yy1
1.00053e-18	0.254147	0.448	0.349	1.99095e-14	1	Cdc37l1
3.80317e-19	0.25407	0.443	0.336	7.56793e-15	1	Chd9
9.35405e-20	0.254058	0.667	0.597	1.86136e-15	1	Lims1
5.5087e-17	0.254046	0.494	0.408	1.09618e-12	1	Cdk12
1.49577e-19	0.254035	0.459	0.351	2.97643e-15	1	Ppp3cb
4.76536e-18	0.253918	0.619	0.542	9.48259e-14	1	Pura
2.29249e-20	0.253753	0.481	0.374	4.56182e-16	1	Npepps
1.68188e-19	0.253664	0.452	0.345	3.34677e-15	1	Gapvd1
3.73182e-33	0.253654	0.297	0.162	7.42595e-29	1	Smad5
1.334e-17	0.253564	0.491	0.396	2.65452e-13	1	Chd8
1.4055e-24	0.253401	0.375	0.25	2.79681e-20	1	Atr
5.90719e-20	0.25284	0.386	0.273	1.17547e-15	1	Neurl3
1.49998e-21	0.251647	0.405	0.291	2.98481e-17	1	Sympk
5.31829e-24	0.251642	0.377	0.254	1.05829e-19	1	Ireb2
1.41669e-15	0.251635	0.351	0.258	2.81907e-11	1	Brca2
5.89781e-17	0.251487	0.432	0.34	1.17361e-12	1	Sart1
5.78448e-19	0.251427	0.538	0.445	1.15105e-14	1	Nampt
2.59958e-24	0.251208	0.258	0.148	5.17289e-20	1	Selp
1.13177e-26	0.250915	0.349	0.22	2.25211e-22	1	9930017N22Rik
1.62734e-18	0.250401	0.729	0.671	3.23824e-14	1	Foxp1
1.97569e-16	0.250181	0.595	0.531	3.93142e-12	1	N4bp2l2
1.61186e-23	0.250179	0.377	0.258	3.20745e-19	1	Slc38a10
8.09152e-20	0.250115	0.429	0.323	1.61013e-15	1	Picalm
1.96581e-16	0.249581	0.553	0.472	3.91176e-12	1	Eif2ak2
1.9175e-17	0.249081	0.421	0.323	3.81564e-13	1	Ascc3
8.03346e-20	0.249068	0.385	0.278	1.59858e-15	1	Tasor
2.42404e-12	0.248758	0.5	0.432	4.8236e-08	1	Psat1
6.32636e-26	0.248277	0.346	0.221	1.25888e-21	1	Wipi2
2.26878e-18	0.248261	0.667	0.604	4.51465e-14	1	Papola
4.69437e-19	0.248074	0.427	0.324	9.34133e-15	1	2610507B11Rik
4.58903e-20	0.2479	0.437	0.326	9.13172e-16	1	Zfp280d
3.29807e-17	0.247875	0.407	0.311	6.56283e-13	1	Ccnt1
6.88024e-19	0.24787	0.446	0.339	1.3691e-14	1	Xiap
1.65283e-15	0.247464	0.455	0.365	3.28896e-11	1	Pola1
2.10125e-15	0.246994	0.357	0.261	4.18127e-11	1	Slfn9
8.82566e-20	0.246664	0.424	0.315	1.75622e-15	1	Dnm1l
1.66341e-13	0.246651	0.438	0.351	3.31002e-09	1	Uhrf1
8.43703e-20	0.24642	0.46	0.353	1.67888e-15	1	Tmf1
1.31958e-20	0.246403	0.427	0.316	2.62583e-16	1	Gcat
1.42968e-16	0.246197	0.492	0.401	2.84492e-12	1	1700025G04Rik
1.17802e-20	0.246066	0.378	0.268	2.34414e-16	1	Dhcr7
4.55378e-16	0.245783	0.63	0.575	9.06157e-12	1	Parp1
9.76698e-19	0.245747	0.6	0.509	1.94353e-14	1	Taf15
2.49843e-16	0.245285	0.367	0.272	4.97163e-12	1	Gabpb2
1.49744e-15	0.24493	0.532	0.451	2.97975e-11	1	Fndc3a
1.33415e-37	0.244615	0.216	0.095	2.65482e-33	1	Grb10
6.55586e-21	0.244568	0.367	0.256	1.30455e-16	1	Tmem259
2.26816e-17	0.244511	0.447	0.345	4.51341e-13	1	Cep350
8.23373e-18	0.244359	0.541	0.457	1.63843e-13	1	Arhgap15
3.27818e-23	0.244151	0.328	0.214	6.52325e-19	1	Rdh11
1.05401e-18	0.243889	0.514	0.413	2.09738e-14	1	Wdr26
3.51665e-22	0.243792	0.922	0.86	6.99778e-18	1	Eif5
7.13098e-23	0.243759	0.331	0.218	1.41899e-18	1	Usp24
1.0744e-16	0.243574	0.45	0.35	2.13795e-12	1	Med13l
2.42206e-20	0.24351	0.396	0.284	4.81966e-16	1	Heatr5a
2.18003e-14	0.243188	0.518	0.444	4.33803e-10	1	Clk1
7.16576e-14	0.242942	0.541	0.471	1.42591e-09	1	Lcp2
7.67584e-31	0.242772	0.346	0.202	1.52741e-26	1	Col4a2
2.41407e-21	0.24236	0.873	0.799	4.80376e-17	1	Eif5b
3.53602e-20	0.241985	0.405	0.294	7.03633e-16	1	Arid1b
2.40174e-15	0.241102	0.41	0.317	4.77923e-11	1	Gm20559
4.62932e-15	0.240948	0.472	0.386	9.21189e-11	1	Safb
1.12091e-21	0.240819	0.411	0.294	2.2305e-17	1	Azin1
6.19953e-15	0.240708	0.576	0.51	1.23364e-10	1	Eif4a2
2.77714e-20	0.240701	0.378	0.268	5.52623e-16	1	Cep295
9.81662e-23	0.240686	0.384	0.263	1.95341e-18	1	Leng8
1.14888e-17	0.240391	0.466	0.364	2.28616e-13	1	Hook3
6.32254e-31	0.240231	0.254	0.132	1.25812e-26	1	Dst
9.83882e-29	0.24016	0.227	0.115	1.95783e-24	1	Enah
1.55181e-16	0.239819	0.454	0.364	3.08795e-12	1	Ncaph2
2.91417e-17	0.239412	0.413	0.313	5.79891e-13	1	Il16
1.87311e-17	0.239374	0.631	0.551	3.7273e-13	1	Ythdc1
8.86666e-22	0.239221	0.943	0.867	1.76438e-17	1	Dek
7.3948e-21	0.239218	0.35	0.238	1.47149e-16	1	Utrn
2.01731e-22	0.239193	0.896	0.832	4.01425e-18	1	Cct7
8.80733e-29	0.239024	0.32	0.189	1.75257e-24	1	Tmem245
8.23951e-14	0.238934	0.547	0.482	1.63958e-09	1	Ccnl1
2.43991e-15	0.238592	0.524	0.445	4.85518e-11	1	Arcn1
6.65014e-12	0.238268	0.53	0.454	1.32331e-07	1	Hells
2.083e-21	0.238142	0.386	0.269	4.14497e-17	1	Pdzd8
1.4416e-15	0.238024	0.412	0.325	2.86863e-11	1	Slc1a5
7.8846e-24	0.238022	0.953	0.9	1.56896e-19	1	Ndufv3
1.3724e-16	0.237989	0.431	0.336	2.73094e-12	1	Itsn2
2.51705e-12	0.237711	0.507	0.449	5.00868e-08	1	Srek1
4.65886e-17	0.237136	0.691	0.629	9.27067e-13	1	Thrap3
2.5843e-22	0.236869	0.466	0.343	5.1425e-18	1	Zfp91.1
2.75855e-19	0.236764	0.442	0.334	5.48924e-15	1	Prrc2b
6.58448e-16	0.236282	0.577	0.508	1.31024e-11	1	Stag2
3.02273e-20	0.236193	0.367	0.256	6.01494e-16	1	N4bp2
1.04433e-14	0.236039	0.519	0.444	2.0781e-10	1	Stt3a
5.08336e-16	0.235972	0.447	0.357	1.01154e-11	1	Rnf220
8.12354e-26	0.235705	0.333	0.206	1.6165e-21	1	Abca7
7.57669e-15	0.235683	0.257	0.172	1.50769e-10	1	Gm4759
1.14158e-14	0.23511	0.474	0.394	2.27163e-10	1	Ptpa
7.67084e-16	0.234837	0.511	0.42	1.52642e-11	1	Sipa1l1
2.67809e-29	0.234659	0.285	0.16	5.32914e-25	1	Plcg1
3.02233e-17	0.234389	0.406	0.303	6.01413e-13	1	Ncapd2
8.22573e-15	0.234322	0.558	0.484	1.63684e-10	1	Zmiz1
1.79892e-12	0.233685	0.61	0.552	3.57968e-08	1	Fam133b
2.34291e-13	0.233604	0.543	0.477	4.66217e-09	1	Acsl3
1.54976e-16	0.23346	0.433	0.33	3.08387e-12	1	Zbtb38
3.60596e-12	0.233305	0.429	0.36	7.17549e-08	1	Rabl6
4.00716e-19	0.233085	0.924	0.863	7.97385e-15	1	Cct6a
1.73019e-13	0.23308	0.389	0.309	3.4429e-09	1	Clip1
6.12647e-15	0.232941	0.548	0.474	1.21911e-10	1	Trim27
1.35775e-22	0.232836	0.353	0.233	2.70178e-18	1	Dmxl1
5.18573e-21	0.232761	0.894	0.826	1.03191e-16	1	AI662270
7.1249e-20	0.231901	0.484	0.351	1.41778e-15	1	Gimap6
2.67096e-11	0.230844	0.373	0.298	5.31494e-07	1	Zbtb20
4.57562e-13	0.230809	0.567	0.514	9.10503e-09	1	Pdcd6ip
1.15149e-16	0.230787	0.623	0.551	2.29135e-12	1	Zmynd8
2.6984e-18	0.230651	0.411	0.306	5.36955e-14	1	Zdhhc20
7.58207e-18	0.230255	0.612	0.528	1.50876e-13	1	Dcaf8
5.86185e-16	0.230151	0.595	0.515	1.16645e-11	1	Taok3
4.6139e-14	0.229845	0.601	0.543	9.18121e-10	1	Ptbp1
2.76291e-19	0.229819	0.394	0.287	5.49791e-15	1	Cop1
1.88753e-13	0.229349	0.559	0.495	3.75599e-09	1	Usp1
1.60654e-14	0.228242	0.4	0.312	3.19686e-10	1	Strbp
5.33594e-14	0.228195	0.479	0.396	1.0618e-09	1	Serinc1
2.56493e-14	0.228138	0.563	0.488	5.10396e-10	1	Zc3h13
1.0815e-19	0.228116	0.417	0.304	2.15207e-15	1	Glg1
1.15543e-11	0.228115	0.469	0.407	2.29918e-07	1	Alkbh5
1.35939e-16	0.228101	0.666	0.602	2.70505e-12	1	Rad50
1.49607e-12	0.227511	0.534	0.477	2.97704e-08	1	Wac
3.6612e-13	0.227438	0.329	0.242	7.28543e-09	1	C130089K02Rik
2.35181e-15	0.22725	0.355	0.262	4.67987e-11	1	Emsy
1.30043e-20	0.226613	0.393	0.277	2.58772e-16	1	Ripk1
1.64401e-22	0.226511	0.329	0.212	3.27141e-18	1	Acaca
3.29279e-20	0.226286	0.328	0.219	6.55232e-16	1	Hdac7
8.67083e-22	0.226286	0.335	0.22	1.72541e-17	1	Ncoa2
3.47284e-20	0.226128	0.405	0.292	6.9106e-16	1	Tet3
1.95377e-15	0.226117	0.451	0.358	3.88781e-11	1	Mdm4
1.56406e-20	0.226068	0.298	0.192	3.11232e-16	1	Lpin1
6.62824e-19	0.225857	0.395	0.286	1.31895e-14	1	Epb41
1.1545e-15	0.225856	0.382	0.287	2.29734e-11	1	Slc25a36
1.03622e-12	0.225634	0.558	0.506	2.06197e-08	1	Tacc1
1.77443e-14	0.225454	0.389	0.303	3.53093e-10	1	Plaa
9.91184e-15	0.224909	0.534	0.452	1.97236e-10	1	Ktn1
2.63722e-14	0.22461	0.446	0.362	5.24781e-10	1	Tnrc6a
6.15832e-13	0.223774	0.415	0.333	1.22544e-08	1	Mcm2
5.62323e-14	0.22367	0.4	0.317	1.11897e-09	1	Mapk1ip1l
7.40092e-18	0.223631	0.446	0.342	1.47271e-13	1	Man1a2
1.85764e-18	0.223628	0.38	0.275	3.69653e-14	1	Mprip
5.96048e-12	0.223219	0.492	0.431	1.18608e-07	1	Spag9
3.65178e-19	0.223068	0.296	0.195	7.26668e-15	1	Cars
7.03614e-16	0.222875	0.396	0.298	1.40012e-11	1	Ssh2
1.13609e-24	0.222854	0.349	0.223	2.2607e-20	1	Dennd1b
6.69692e-31	0.222396	0.269	0.144	1.33262e-26	1	Nek9
7.35817e-15	0.222305	0.437	0.351	1.4642e-10	1	Med1
2.1683e-18	0.222105	0.361	0.255	4.31469e-14	1	Apc
2.70997e-06	0.222089	0.343	0.289	0.0539258	1	Klf6
1.24635e-18	0.221451	0.438	0.328	2.48011e-14	1	Tcf12
1.49715e-18	0.220815	0.716	0.642	2.97918e-14	1	Jak1
1.18006e-14	0.220746	0.448	0.36	2.34821e-10	1	Rlf
8.12422e-11	0.220619	0.545	0.486	1.61664e-06	1	Ero1l
5.95815e-21	0.220334	0.316	0.206	1.18561e-16	1	Afap1l1
6.04511e-17	0.220226	0.316	0.22	1.20292e-12	1	Gm47664
9.47966e-13	0.220126	0.563	0.495	1.88636e-08	1	Abce1
1.41463e-22	0.220094	0.244	0.142	2.81496e-18	1	Gm37534
2.71781e-21	0.219477	0.976	0.904	5.40816e-17	1	Nucks1
1.99657e-22	0.219435	0.323	0.207	3.97298e-18	1	Vps13b
4.14916e-13	0.218966	0.383	0.299	8.2564e-09	1	Pik3cd
8.63184e-19	0.218921	0.365	0.256	1.71765e-14	1	Elk4
5.05946e-11	0.218068	0.475	0.409	1.00678e-06	1	Tars
3.52258e-16	0.217938	0.386	0.288	7.00959e-12	1	Tnrc18
9.79846e-30	0.217937	0.284	0.157	1.94979e-25	1	Mbnl3
5.58246e-13	0.217819	0.468	0.384	1.11085e-08	1	Susd6
4.62362e-14	0.217493	0.364	0.275	9.20054e-10	1	Arhgap11a
5.81619e-17	0.217154	0.365	0.265	1.15736e-12	1	Impad1
6.85769e-15	0.216921	0.644	0.578	1.36461e-10	1	Hnrnpdl
1.34455e-18	0.216581	0.49	0.38	2.67552e-14	1	Igf1r
6.6511e-23	0.216383	0.293	0.179	1.3235e-18	1	St3gal2
5.30492e-33	0.216342	0.196	0.087	1.05563e-28	1	Gm43982
2.59827e-11	0.216145	0.456	0.387	5.1703e-07	1	Irak1
3.76922e-14	0.215356	0.428	0.34	7.50036e-10	1	Tnks2
3.10303e-17	0.215165	0.325	0.227	6.17471e-13	1	Gramd1a
1.15884e-15	0.215037	0.394	0.298	2.30598e-11	1	Usp47
4.29284e-16	0.214921	0.372	0.276	8.54233e-12	1	Baz2a
6.27598e-13	0.214584	0.55	0.489	1.24886e-08	1	Copz1
7.31811e-13	0.2144	0.316	0.234	1.45623e-08	1	G2e3
1.33268e-24	0.214299	0.307	0.186	2.65189e-20	1	Arhgap21
3.78784e-20	0.214186	0.324	0.216	7.53742e-16	1	Ints1
1.06454e-12	0.214174	0.251	0.173	2.11833e-08	1	B3gnt5
2.73525e-10	0.213984	0.481	0.419	5.44287e-06	1	4632427E13Rik
1.08315e-12	0.213874	0.491	0.421	2.15536e-08	1	Rnf4
1.78661e-11	0.213836	0.296	0.221	3.55518e-07	1	Kif4
8.1769e-12	0.213609	0.672	0.619	1.62712e-07	1	Dkc1
2.39065e-20	0.213327	0.307	0.199	4.75716e-16	1	Pikfyve
4.92905e-16	0.213275	0.834	0.765	9.80833e-12	1	Smc3
3.17813e-12	0.213172	0.52	0.453	6.32416e-08	1	Puf60
2.06201e-10	0.21288	0.415	0.346	4.10319e-06	1	Elk3
5.60292e-11	0.212338	0.501	0.449	1.11492e-06	1	Ppp4r3b
7.04995e-14	0.212028	0.591	0.528	1.40287e-09	1	Dhx36
8.47592e-29	0.211691	0.242	0.126	1.68662e-24	1	A630081D01Rik
2.0333e-08	0.211619	0.437	0.381	0.000404605	1	Hirip3
1.41949e-18	0.211509	0.358	0.249	2.82465e-14	1	Mapk6
3.00445e-15	0.211493	0.416	0.322	5.97856e-11	1	Bag6
1.52108e-15	0.211293	0.415	0.317	3.02679e-11	1	Cd2ap
4.02446e-16	0.210598	0.907	0.847	8.00827e-12	1	Apobec3
8.59672e-12	0.210226	0.485	0.414	1.71066e-07	1	Hk2
1.67071e-21	0.210111	0.346	0.23	3.32454e-17	1	Lrp8
7.00976e-16	0.209707	0.415	0.317	1.39487e-11	1	Far1
5.48095e-16	0.209279	0.411	0.315	1.09065e-11	1	Cspp1
3.85451e-22	0.209228	0.282	0.173	7.67008e-18	1	Dgcr8
1.03051e-10	0.209101	0.494	0.431	2.05061e-06	1	Wsb1
1.49212e-13	0.209083	0.404	0.316	2.96917e-09	1	Zfp950
1.7879e-16	0.209019	0.3	0.204	3.55774e-12	1	Polr1a
2.83128e-15	0.209004	0.386	0.293	5.63396e-11	1	Dicer1
6.24442e-14	0.208997	0.461	0.377	1.24258e-09	1	Prpf19
3.01512e-09	0.208851	0.493	0.437	5.99979e-05	1	Ckap5
3.77518e-26	0.208735	0.297	0.175	7.51222e-22	1	Itgb3
8.99212e-11	0.208331	0.454	0.387	1.78934e-06	1	Ddx54
5.43755e-12	0.208292	0.511	0.444	1.08202e-07	1	Snd1
5.16786e-14	0.207868	0.493	0.408	1.02835e-09	1	Dnm2
3.48245e-20	0.207508	0.287	0.181	6.92972e-16	1	Kif21b
2.67168e-25	0.207223	0.296	0.176	5.31638e-21	1	Lcor
9.37957e-17	0.207203	0.396	0.293	1.86644e-12	1	Cdc73
7.63849e-18	0.206917	0.319	0.217	1.51998e-13	1	Sgms1
1.07514e-10	0.206764	0.387	0.316	2.13942e-06	1	Chaf1a
8.00579e-22	0.206568	0.943	0.878	1.59307e-17	1	Msn
2.97996e-11	0.206149	0.496	0.437	5.92983e-07	1	Ptpra
2.86465e-27	0.205667	0.258	0.141	5.70036e-23	1	Prkch
1.62188e-16	0.205424	0.389	0.29	3.22737e-12	1	Zfp451
1.02033e-12	0.205397	0.399	0.319	2.03036e-08	1	Cdca7l
2.37954e-10	0.205272	0.551	0.489	4.73505e-06	1	CT010467.1
1.00151e-16	0.205217	0.328	0.228	1.9929e-12	1	Inf2
7.55703e-13	0.205081	0.581	0.515	1.50377e-08	1	Ankrd13a
1.50584e-13	0.205033	0.358	0.269	2.99647e-09	1	Sbno2
4.99862e-18	0.204978	0.291	0.19	9.94676e-14	1	Myo18a
2.21161e-12	0.204917	0.339	0.256	4.40089e-08	1	Gas2l3
1.76261e-13	0.204694	0.404	0.317	3.50742e-09	1	Efr3a
1.34285e-19	0.204322	0.339	0.228	2.67214e-15	1	March6
9.02723e-22	0.204153	0.255	0.152	1.79633e-17	1	Pgm2l1
7.55061e-19	0.204086	0.312	0.208	1.5025e-14	1	Khdc4
4.08509e-20	0.203889	0.311	0.201	8.12892e-16	1	Bmpr2
2.66138e-14	0.203023	0.307	0.217	5.29589e-10	1	Adamts10
1.00612e-14	0.203014	0.277	0.19	2.00208e-10	1	H2bc11
6.79314e-11	0.202969	0.476	0.41	1.35177e-06	1	Ppp2r5c
1.39554e-18	0.202794	0.837	0.774	2.77699e-14	1	U2surp
2.36767e-13	0.202352	0.491	0.405	4.71143e-09	1	Usp25
3.64855e-17	0.202296	0.354	0.251	7.26026e-13	1	Ubqln1
1.26513e-20	0.202142	0.301	0.194	2.51749e-16	1	Braf
2.93842e-20	0.202099	0.323	0.212	5.84717e-16	1	Msl2
3.59516e-12	0.201888	0.579	0.515	7.15401e-08	1	Arid1a
7.96708e-14	0.201638	0.405	0.321	1.58537e-09	1	Arih1
7.89669e-10	0.201382	0.492	0.439	1.57136e-05	1	Tnrc6c
4.24028e-22	0.201037	0.249	0.144	8.43773e-18	1	6820402A03Rik
2.93637e-13	0.200847	0.369	0.283	5.84308e-09	1	Vcpip1
1.38466e-20	0.200669	0.295	0.186	2.75533e-16	1	Fam91a1
2.39091e-17	0.19991	0.325	0.223	4.75766e-13	1	Aacs
9.90072e-11	0.1999	0.445	0.376	1.97014e-06	1	Ubr2
2.77075e-12	0.199773	0.345	0.267	5.51351e-08	1	Mepce
8.61421e-10	0.199172	0.352	0.284	1.71414e-05	1	Trim59
2.47322e-14	0.199093	0.376	0.284	4.92146e-10	1	Rbm33
1.16765e-13	0.198919	0.364	0.277	2.3235e-09	1	Nfya
4.0381e-19	0.198803	0.33	0.221	8.03542e-15	1	Foxo3
3.57672e-18	0.198634	0.293	0.192	7.11731e-14	1	Phtf2
1.42787e-10	0.198379	0.411	0.344	2.84132e-06	1	Smarcc2
3.00495e-20	0.198348	0.33	0.217	5.97955e-16	1	Eps15
2.81296e-10	0.198123	0.506	0.451	5.5975e-06	1	Ap3b1
1.74488e-13	0.197957	0.365	0.279	3.47215e-09	1	Ptprs
7.4188e-14	0.197516	0.383	0.294	1.47627e-09	1	Ap2b1
8.81074e-15	0.197493	0.38	0.288	1.75325e-10	1	Kdm3b
2.51389e-13	0.19722	0.285	0.203	5.00239e-09	1	Cit
1.09725e-13	0.196753	0.356	0.268	2.18341e-09	1	Dgkd
1.6559e-15	0.196714	0.336	0.241	3.29508e-11	1	Clasp1
2.75243e-15	0.196235	0.296	0.205	5.47706e-11	1	Mdc1
8.44977e-17	0.196164	0.315	0.216	1.68142e-12	1	Yars
1.69909e-09	0.196071	0.363	0.301	3.38101e-05	1	Tufm
6.88706e-12	0.195837	0.391	0.312	1.37046e-07	1	Pdcd11
1.20426e-14	0.195771	0.397	0.305	2.39635e-10	1	Ehmt2
3.64406e-11	0.195586	0.531	0.473	7.25131e-07	1	Galnt1
9.78264e-11	0.195422	0.519	0.46	1.94665e-06	1	Psmc1
1.09069e-13	0.195287	0.373	0.285	2.17035e-09	1	Fmr1
1.74232e-13	0.195189	0.311	0.226	3.46704e-09	1	Man2a2
5.59673e-12	0.194456	0.38	0.301	1.11369e-07	1	Ino80d
1.51911e-21	0.194417	0.258	0.154	3.02288e-17	1	Fem1b
5.04751e-15	0.19416	0.344	0.249	1.0044e-10	1	Lrpprc
8.54296e-13	0.194135	0.419	0.334	1.69996e-08	1	Dido1
4.53174e-16	0.19412	0.827	0.738	9.0177e-12	1	Myb
1.97985e-09	0.193899	0.548	0.497	3.9397e-05	1	Topbp1
2.00098e-09	0.193844	0.524	0.471	3.98176e-05	1	Nrip1
6.27095e-11	0.193679	0.533	0.474	1.24786e-06	1	Zbtb7a
1.1827e-10	0.193588	0.402	0.331	2.35345e-06	1	Ldb1
3.22477e-16	0.193504	0.398	0.293	6.41698e-12	1	Ilrun
2.57204e-12	0.193022	0.665	0.595	5.1181e-08	1	Psip1
2.35823e-16	0.192943	0.282	0.189	4.69265e-12	1	Yeats2
8.61372e-13	0.192898	0.62	0.566	1.71404e-08	1	Txnrd1
1.31222e-12	0.192839	0.372	0.288	2.61118e-08	1	Aebp2
3.11682e-14	0.192829	0.438	0.343	6.20216e-10	1	Msh6
4.6203e-12	0.192617	0.457	0.378	9.19394e-08	1	Cs
7.22515e-14	0.192315	0.779	0.693	1.43773e-09	1	Sox4
1.0226e-12	0.192254	0.38	0.294	2.03487e-08	1	Tbl1xr1
1.72393e-13	0.19223	0.336	0.249	3.43044e-09	1	H2-Q6
1.86241e-10	0.192222	0.429	0.363	3.706e-06	1	Rsbn1
1.29656e-12	0.19209	0.378	0.295	2.58003e-08	1	Rreb1
4.4095e-09	0.191944	0.512	0.459	8.77446e-05	1	Ddx50
2.42238e-10	0.191767	0.411	0.34	4.8203e-06	1	Dtx3l
1.0827e-10	0.191725	0.335	0.26	2.15447e-06	1	Kansl1l
7.67791e-11	0.191464	0.445	0.376	1.52783e-06	1	Rbm6
6.89675e-10	0.191362	0.39	0.31	1.37238e-05	1	Adgrl4
2.62087e-10	0.191243	0.419	0.347	5.21526e-06	1	Camkk2
1.37967e-12	0.191199	0.305	0.223	2.7454e-08	1	Cers4
2.04985e-13	0.191125	0.377	0.289	4.079e-09	1	Acsl4
2.02546e-14	0.190883	0.317	0.226	4.03047e-10	1	Pde4b
4.07643e-10	0.190835	0.453	0.399	8.11169e-06	1	Pitpnb
4.66022e-18	0.190646	0.286	0.185	9.27338e-14	1	A130071D04Rik
7.86444e-15	0.1905	0.319	0.227	1.56494e-10	1	Lrp6
7.65446e-11	0.190069	0.417	0.342	1.52316e-06	1	Pip4k2a
1.78344e-18	0.189807	0.299	0.195	3.54886e-14	1	Plod2
9.12719e-13	0.189789	0.374	0.291	1.81622e-08	1	Arid2
1.04122e-15	0.189611	0.31	0.215	2.07192e-11	1	Smg7
1.33222e-19	0.189555	0.265	0.164	2.65099e-15	1	Map3k2
1.91364e-11	0.189474	0.642	0.588	3.80795e-07	1	Naa50
1.59526e-15	0.189112	0.386	0.285	3.1744e-11	1	Lyst
8.51504e-13	0.189025	0.41	0.33	1.69441e-08	1	Ccdc88a
1.58126e-17	0.188875	0.34	0.235	3.14654e-13	1	Myo5a
6.39136e-11	0.188164	0.553	0.488	1.27182e-06	1	Tpm1
1.55968e-14	0.18811	0.339	0.248	3.10362e-10	1	Rap1gds1
8.87115e-10	0.188002	0.448	0.383	1.76527e-05	1	Fdft1
2.85661e-10	0.187622	0.437	0.372	5.68437e-06	1	Fnbp4
7.43909e-16	0.187469	0.358	0.257	1.48031e-11	1	Pik3ca
6.76101e-11	0.187086	0.55	0.489	1.34537e-06	1	Tapbp
3.47418e-09	0.186852	0.478	0.424	6.91328e-05	1	Ppp1cb
1.32981e-18	0.186684	0.306	0.201	2.6462e-14	1	Sec24c
1.21845e-19	0.18666	0.249	0.15	2.42459e-15	1	Mov10
2.68772e-16	0.186639	0.217	0.133	5.3483e-12	1	Plxdc2
1.5285e-10	0.186596	0.556	0.494	3.04156e-06	1	Ywhag
6.13924e-23	0.186314	0.256	0.148	1.22165e-18	1	A930004J17Rik
7.61959e-10	0.185972	0.493	0.426	1.51622e-05	1	Pcgf5
3.33655e-10	0.18572	0.429	0.364	6.63941e-06	1	Kansl1
4.9761e-10	0.185706	0.51	0.443	9.90194e-06	1	Elf2
8.50879e-09	0.185621	0.418	0.36	0.000169316	1	Inpp5d
2.9111e-18	0.185504	0.31	0.206	5.79281e-14	1	Ppp1r15b
9.23639e-19	0.185448	0.269	0.17	1.83795e-14	1	Lin54
3.81694e-10	0.185323	0.532	0.48	7.59533e-06	1	Hnrnpul1
1.6427e-12	0.185134	0.379	0.296	3.26881e-08	1	Trim37
6.67534e-15	0.185076	0.334	0.24	1.32833e-10	1	Fam193a
2.97591e-16	0.184978	0.317	0.219	5.92176e-12	1	Xpo4
4.14606e-12	0.184867	0.279	0.197	8.25024e-08	1	Pcsk9
1.84673e-15	0.184718	0.314	0.218	3.67481e-11	1	Itpr1
2.44829e-09	0.184539	0.391	0.326	4.87185e-05	1	Flii
9.93032e-10	0.184423	0.325	0.258	1.97603e-05	1	Pggt1b
3.11339e-17	0.184094	0.282	0.185	6.19534e-13	1	Akap11
4.76433e-09	0.183969	0.382	0.315	9.48054e-05	1	Zbtb1
1.49051e-15	0.183678	0.287	0.196	2.96596e-11	1	Ddi2
5.81336e-10	0.183527	0.323	0.251	1.1568e-05	1	Atad5
1.301e-09	0.183363	0.448	0.379	2.58886e-05	1	Tnip1
4.652e-11	0.18328	0.388	0.309	9.25702e-07	1	Trpm7
4.39408e-14	0.182972	0.336	0.246	8.74377e-10	1	Wwc2
2.91094e-13	0.182828	0.325	0.239	5.79248e-09	1	Rbm15
2.6093e-16	0.182674	0.297	0.202	5.19225e-12	1	Zfp654
6.02004e-19	0.182564	0.273	0.172	1.19793e-14	1	Esyt2
4.72628e-11	0.182554	0.349	0.276	9.40483e-07	1	Pigt
6.41464e-08	0.182048	0.376	0.321	0.00127645	1	Maco1
1.11653e-13	0.181914	0.298	0.21	2.22179e-09	1	Il1r1
2.20788e-14	0.181906	0.325	0.234	4.39347e-10	1	Srebf1
6.6538e-17	0.181852	0.217	0.131	1.32404e-12	1	D130019J16Rik
8.16097e-12	0.18184	0.372	0.29	1.62395e-07	1	Wipf1
4.24414e-14	0.181823	0.335	0.244	8.44542e-10	1	Rnf216
9.99161e-18	0.181779	0.251	0.156	1.98823e-13	1	Hdgfl3
5.97417e-10	0.181737	0.446	0.379	1.1888e-05	1	Def6
3.92207e-09	0.181694	0.482	0.426	7.80452e-05	1	Ddx1
1.31338e-16	0.181653	0.28	0.185	2.61349e-12	1	Ptbp2
8.78014e-12	0.181627	0.352	0.272	1.74716e-07	1	Senp1
2.58333e-10	0.181492	0.323	0.244	5.14056e-06	1	H2ac6
9.32496e-10	0.181271	0.396	0.327	1.85557e-05	1	Tet2
7.77621e-14	0.180665	0.886	0.817	1.54739e-09	1	Supt16
1.07201e-09	0.18066	0.409	0.339	2.1332e-05	1	Ctdspl2
2.25157e-15	0.180504	0.301	0.206	4.4804e-11	1	Utp20
7.72548e-09	0.180297	0.37	0.309	0.000153729	1	Rnf20
8.90101e-23	0.17996	0.235	0.132	1.77121e-18	1	Pkp4
6.55273e-11	0.179944	0.465	0.395	1.30393e-06	1	Selenot
2.08819e-18	0.179786	0.276	0.176	4.15529e-14	1	Spopl
1.32016e-13	0.179378	0.336	0.246	2.62699e-09	1	Rfwd3
4.96116e-11	0.179284	0.404	0.328	9.87221e-07	1	Dnajc5
7.57917e-19	0.179185	0.268	0.167	1.50818e-14	1	Cep68
4.59853e-13	0.178998	0.302	0.219	9.15061e-09	1	Ap2a2
1.17328e-18	0.178901	0.304	0.198	2.33471e-14	1	Kmt2d
1.7709e-07	0.178852	0.415	0.361	0.00352391	1	Svil
2.88973e-21	0.178647	0.134	0.061	5.75027e-17	1	Trib3
1.00152e-12	0.178429	0.363	0.276	1.99293e-08	1	Ubash3b
1.61585e-10	0.178247	0.381	0.306	3.21537e-06	1	Cdk13
1.51194e-08	0.177075	0.408	0.338	0.000300862	1	Gm4258
1.87567e-15	0.177011	0.295	0.2	3.7324e-11	1	Uhmk1
1.22028e-09	0.176986	0.366	0.293	2.42823e-05	1	Adgrg3
1.40855e-11	0.17667	0.374	0.294	2.80288e-07	1	Ylpm1
4.62075e-10	0.176545	0.37	0.297	9.19483e-06	1	Aftph
2.2731e-08	0.176542	0.394	0.329	0.000452323	1	Clspn
5.84235e-12	0.176528	0.354	0.273	1.16257e-07	1	Ints6
8.13775e-18	0.17633	0.296	0.195	1.61933e-13	1	Pag1
2.06075e-30	0.176308	0.2	0.092	4.10068e-26	1	Gm49759
1.96609e-10	0.176256	0.433	0.357	3.91233e-06	1	Kpna3
1.25005e-17	0.176038	0.294	0.193	2.48748e-13	1	Ankib1
3.33116e-12	0.175889	0.339	0.255	6.62867e-08	1	Crk
6.46502e-08	0.175879	0.476	0.424	0.00128648	1	Lyl1
1.53486e-08	0.175784	0.357	0.293	0.000305422	1	Hsph1
1.09177e-16	0.17555	0.277	0.181	2.17251e-12	1	Zbtb44
2.64222e-17	0.175193	0.288	0.189	5.25776e-13	1	Prr14l
2.1778e-19	0.174916	0.224	0.131	4.3336e-15	1	Abl2
3.19277e-08	0.174648	0.375	0.314	0.00063533	1	Cep83
1.00238e-16	0.17464	0.316	0.216	1.99464e-12	1	Prdm2
5.87053e-08	0.17426	0.464	0.407	0.00116818	1	Pkn1
8.4101e-14	0.174239	0.291	0.204	1.67353e-09	1	Zfp217
8.09337e-12	0.174207	0.38	0.298	1.6105e-07	1	Dpp8
9.40125e-10	0.174155	0.517	0.465	1.87075e-05	1	Phf14
6.65951e-10	0.173971	0.472	0.398	1.32518e-05	1	Stat3
5.33142e-11	0.173961	0.32	0.245	1.0609e-06	1	Erap1
7.94075e-30	0.173309	0.163	0.068	1.58013e-25	1	2610001A08Rik
1.70118e-06	0.173229	0.353	0.3	0.0338518	1	H3c6
2.46288e-19	0.172946	0.229	0.135	4.90089e-15	1	Miga1
2.79567e-11	0.172869	0.353	0.274	5.5631e-07	1	Txndc5
7.58885e-15	0.171951	0.264	0.177	1.51011e-10	1	Uty
7.72447e-12	0.171646	0.277	0.199	1.53709e-07	1	Ube3c
2.32697e-09	0.171363	0.466	0.4	4.63043e-05	1	Txlna
1.39374e-08	0.171251	0.308	0.242	0.00027734	1	Arap2
3.80888e-09	0.17087	0.382	0.317	7.5793e-05	1	Trim33
8.68827e-10	0.170739	0.391	0.319	1.72888e-05	1	Acap2
2.00824e-12	0.17072	0.242	0.164	3.9962e-08	1	H2bc14
6.20678e-09	0.170693	0.437	0.376	0.000123509	1	Aqr
2.4934e-09	0.170555	0.477	0.415	4.96161e-05	1	Fli1
4.545e-16	0.170204	0.811	0.704	9.0441e-12	1	Mef2c
1.47742e-11	0.170204	0.303	0.225	2.93991e-07	1	Mau2
1.23903e-11	0.17014	0.813	0.755	2.46554e-07	1	Elf1
1.14661e-11	0.170097	0.379	0.297	2.28163e-07	1	Atf2
3.43812e-08	0.16997	0.543	0.487	0.000684151	1	P4ha1
7.86145e-08	0.16992	0.333	0.275	0.00156435	1	Ncapg
3.54189e-12	0.169889	0.302	0.22	7.04801e-08	1	C2cd5
1.20862e-13	0.169617	0.23	0.151	2.40503e-09	1	Bicd1
1.15368e-08	0.169514	0.421	0.358	0.000229571	1	Prkacb
3.74785e-11	0.169286	0.331	0.253	7.45785e-07	1	Cep170
3.71313e-10	0.168667	0.363	0.288	7.38876e-06	1	Sin3a
9.49408e-08	0.168188	0.448	0.391	0.00188923	1	Zc3h18
1.10991e-08	0.168009	0.333	0.267	0.00022086	1	Ttc9c
3.8615e-09	0.167777	0.438	0.371	7.684e-05	1	Bms1
7.06057e-12	0.167547	0.859	0.8	1.40498e-07	1	Pdap1
1.23131e-13	0.167522	0.979	0.925	2.45018e-09	1	Eno1
4.36783e-11	0.167392	0.736	0.657	8.69154e-07	1	Mcm3
2.19246e-15	0.167016	0.257	0.167	4.36277e-11	1	A630089N07Rik
1.67953e-07	0.166628	0.415	0.361	0.0033421	1	Dcp2
1.02207e-12	0.166547	0.245	0.167	2.03383e-08	1	AI504432
1.67147e-20	0.166525	0.251	0.149	3.32606e-16	1	Insr
2.45715e-09	0.166324	0.382	0.315	4.88949e-05	1	Marf1
4.17677e-16	0.166289	0.258	0.167	8.31135e-12	1	Zdhhc21
2.7639e-19	0.16621	0.235	0.139	5.49988e-15	1	Otud7b
5.01117e-10	0.165992	0.294	0.222	9.97172e-06	1	Slco4a1
4.07994e-07	0.165485	0.305	0.248	0.00811867	1	Herc6
2.08087e-09	0.165446	0.42	0.352	4.14073e-05	1	Phf6
2.19983e-13	0.165374	0.325	0.235	4.37744e-09	1	Sppl3
2.39698e-10	0.165348	0.36	0.282	4.76975e-06	1	A630072M18Rik
6.46561e-14	0.165299	0.235	0.154	1.28659e-09	1	Itih5
1.41452e-12	0.165238	0.291	0.209	2.81475e-08	1	Slc16a1
4.11636e-22	0.165082	0.217	0.119	8.19115e-18	1	Mboat2
2.02668e-08	0.164777	0.332	0.267	0.000403289	1	Mindy2
2.61326e-13	0.16476	0.333	0.243	5.20013e-09	1	Ppp2r5e
6.93393e-10	0.164663	0.365	0.293	1.37978e-05	1	Zfp397
1.31354e-08	0.164356	0.396	0.33	0.000261381	1	Csnk1d
1.14797e-09	0.164285	0.349	0.277	2.28434e-05	1	Trrap
5.9032e-07	0.164033	0.427	0.376	0.0117468	1	Stag1
9.85257e-12	0.16384	0.301	0.222	1.96056e-07	1	Dym
3.29795e-12	0.163548	0.387	0.3	6.56259e-08	1	Crebzf
3.74271e-13	0.16339	0.458	0.365	7.44762e-09	1	Atp2b1
3.85449e-13	0.163048	0.264	0.182	7.67006e-09	1	Kri1
1.11421e-09	0.163046	0.282	0.214	2.21717e-05	1	Zdhhc18
2.46449e-09	0.162854	0.352	0.283	4.90408e-05	1	Pitrm1
5.63486e-12	0.16272	0.332	0.248	1.12128e-07	1	Xpo7
1.10086e-14	0.162685	0.296	0.204	2.1906e-10	1	Myo9b
1.02808e-08	0.162582	0.386	0.323	0.000204577	1	Gna13
3.00242e-07	0.161863	0.38	0.327	0.00597451	1	1810026B05Rik
5.23528e-11	0.161827	0.321	0.243	1.04177e-06	1	Ap3d1
2.06513e-07	0.161771	0.439	0.382	0.0041094	1	Mllt10
1.94633e-12	0.161531	0.304	0.22	3.873e-08	1	Fto
1.58584e-08	0.161445	0.449	0.385	0.000315566	1	Hk1
3.82823e-19	0.161309	0.252	0.152	7.61779e-15	1	Gm49336
1.26674e-15	0.161258	0.21	0.128	2.52068e-11	1	Spag5
1.23762e-08	0.161191	0.321	0.258	0.000246273	1	Ncor2
1.43924e-11	0.161048	0.338	0.255	2.86394e-07	1	Xpot
5.71361e-21	0.160947	0.22	0.121	1.13695e-16	1	Mecom
6.85886e-10	0.160946	0.329	0.256	1.36484e-05	1	Mars
1.36657e-13	0.160793	0.217	0.139	2.71933e-09	1	Syne2
5.85961e-10	0.160729	0.293	0.222	1.166e-05	1	Uso1
2.71924e-12	0.160701	0.312	0.228	5.41102e-08	1	Washc4
4.35014e-12	0.160699	0.311	0.229	8.65634e-08	1	Slc30a9
5.34817e-10	0.160506	0.268	0.198	1.06423e-05	1	Mapk8
3.02015e-08	0.160428	0.374	0.31	0.00060098	1	Nab1
1.34337e-08	0.160398	0.272	0.207	0.000267316	1	Brip1
2.37346e-10	0.160087	0.269	0.198	4.72295e-06	1	Pign
2.06293e-13	0.160018	0.283	0.197	4.10503e-09	1	Slf2
3.61699e-11	0.159918	0.279	0.204	7.19744e-07	1	Ubxn7
8.98716e-12	0.159912	0.247	0.171	1.78835e-07	1	Cip2a
1.26351e-09	0.159701	0.329	0.256	2.51425e-05	1	Ccnt2
5.45776e-16	0.15962	0.245	0.156	1.08604e-11	1	Aak1
6.26574e-15	0.159476	0.231	0.148	1.24682e-10	1	Pot1a
9.83466e-21	0.159258	0.219	0.122	1.957e-16	1	Socs5
1.82861e-10	0.159025	0.239	0.17	3.63876e-06	1	Mirt1
1.85711e-19	0.158746	0.206	0.115	3.69547e-15	1	Ccdc88b
9.34259e-12	0.15872	0.27	0.192	1.85908e-07	1	Atxn7
1.44905e-09	0.15844	0.338	0.265	2.88347e-05	1	Dennd5a
1.98058e-08	0.158054	0.332	0.269	0.000394115	1	Zranb1
9.91371e-10	0.158019	0.316	0.245	1.97273e-05	1	Epb41l2
8.56635e-20	0.157945	0.201	0.111	1.70462e-15	1	Myo9a
2.10049e-15	0.157807	0.245	0.158	4.17976e-11	1	Sec16a
3.04039e-08	0.157629	0.476	0.414	0.000605008	1	Mob1a
4.05644e-08	0.157412	0.294	0.234	0.000807191	1	Sel1l
5.72339e-07	0.157394	0.358	0.304	0.011389	1	Nfe2l1
2.62087e-10	0.157337	0.299	0.225	5.21526e-06	1	Kidins220
8.01345e-09	0.157222	0.438	0.373	0.00015946	1	Vezf1
9.54044e-10	0.157173	0.263	0.194	1.89845e-05	1	Smo
2.452e-08	0.157045	0.401	0.338	0.000487923	1	Cand1
2.37167e-14	0.156911	0.218	0.137	4.71938e-10	1	Slc20a1
7.00743e-09	0.156848	0.358	0.289	0.000139441	1	Sptan1
6.65666e-14	0.156483	0.269	0.183	1.32461e-09	1	Aff1
7.31243e-13	0.156446	0.216	0.141	1.4551e-08	1	Ulbp1
5.46423e-15	0.156432	0.226	0.142	1.08733e-10	1	Atp10a
1.86503e-08	0.155919	0.41	0.347	0.000371121	1	Por
1.75747e-12	0.155844	0.263	0.184	3.4972e-08	1	Kansl3
6.79376e-09	0.155468	0.399	0.33	0.000135189	1	Zmynd11
5.40882e-08	0.155256	0.316	0.255	0.0010763	1	Cdk2
2.00501e-12	0.154959	0.299	0.214	3.98977e-08	1	Ip6k1
1.11588e-07	0.15491	0.347	0.283	0.00222049	1	Pnpla8
9.32184e-07	0.15491	0.455	0.402	0.0185495	1	Casp3
1.27947e-07	0.154847	0.31	0.252	0.00254601	1	Grk6
1.54881e-10	0.154825	0.258	0.187	3.08198e-06	1	Cep250
2.42729e-06	0.154623	0.398	0.348	0.0483006	1	Ncapd3
7.03699e-11	0.154596	0.943	0.891	1.40029e-06	1	Srsf2
7.81736e-11	0.154462	0.315	0.238	1.55558e-06	1	Ppip5k2
1.395e-09	0.154226	0.312	0.237	2.77591e-05	1	Zfc3h1
3.69034e-15	0.154068	0.239	0.153	7.34341e-11	1	Pdp2
1.22782e-06	0.154043	0.349	0.297	0.0244323	1	Plk4
3.23702e-14	0.153944	0.237	0.154	6.44136e-10	1	Pou2f1
2.01643e-08	0.153772	0.385	0.32	0.000401249	1	Vav1
4.5453e-08	0.153554	0.3	0.239	0.00090447	1	Arhgef18
1.203e-06	0.153386	0.365	0.313	0.0239386	1	Nup50
1.78722e-12	0.153312	0.268	0.186	3.55639e-08	1	Elp3
4.97014e-11	0.153121	0.276	0.199	9.89008e-07	1	Pole
3.84928e-10	0.153095	0.895	0.819	7.65968e-06	1	Pa2g4
5.27536e-13	0.152862	0.231	0.154	1.04974e-08	1	Gm37760
4.93709e-09	0.152756	0.32	0.251	9.82432e-05	1	Usp22
7.8703e-07	0.152732	0.374	0.321	0.0156611	1	Xrn1
4.49072e-11	0.152724	0.268	0.194	8.93609e-07	1	Specc1l
1.33408e-07	0.152626	0.448	0.384	0.00265469	1	Cd44
1.70435e-08	0.152076	0.3	0.236	0.000339148	1	Rbl1
3.86212e-12	0.151817	0.217	0.144	7.68522e-08	1	Gm37298
2.86342e-16	0.151636	0.249	0.158	5.69792e-12	1	Srp54a
2.96703e-17	0.151596	0.2	0.116	5.9041e-13	1	Mex3a
5.48575e-11	0.151554	0.32	0.24	1.09161e-06	1	Mecp2
1.05877e-06	0.15155	0.26	0.208	0.0210684	1	H2bc6
4.93421e-11	0.151486	0.708	0.648	9.81858e-07	1	Dapp1
1.18126e-07	0.15144	0.373	0.313	0.00235059	1	Kdm2b
6.91436e-12	0.151285	0.836	0.777	1.37589e-07	1	Samsn1
1.22008e-09	0.151038	0.296	0.226	2.42784e-05	1	Rpa1
1.37817e-20	0.15086	0.187	0.099	2.74242e-16	1	Gm37642
1.8368e-18	0.150538	0.822	0.732	3.65505e-14	1	Stap1
7.9725e-08	0.150487	0.316	0.255	0.00158645	1	Diaph2
5.70253e-07	0.150155	0.444	0.393	0.0113475	1	Dnajc1
2.00734e-07	0.149981	0.431	0.373	0.00399441	1	Zc3hav1
2.32051e-18	0.149833	0.199	0.112	4.61759e-14	1	Tsc1
7.5774e-15	0.149827	0.206	0.126	1.50783e-10	1	Mir17hg
9.34528e-15	0.149687	0.239	0.154	1.85962e-10	1	Bcr
2.00174e-06	0.149663	0.277	0.226	0.0398326	1	Xpr1
5.20383e-12	0.149612	0.277	0.196	1.03551e-07	1	Rassf2
5.18915e-05	0.149558	0.424	0.373	1	1	Prc1
1.02913e-09	0.149372	0.264	0.195	2.04787e-05	1	Arid5a
1.72501e-07	0.149347	0.426	0.366	0.00343259	1	Rcsd1
3.25624e-08	0.149247	0.406	0.34	0.000647959	1	Atp13a3
5.10691e-07	0.14923	0.31	0.256	0.0101622	1	Exoc5
1.1113e-07	0.148715	0.346	0.285	0.00221138	1	Stim1
1.8896e-10	0.148711	0.277	0.203	3.76011e-06	1	Agps
2.26303e-13	0.148633	0.211	0.134	4.50319e-09	1	Hook1
9.2822e-18	0.148613	0.183	0.101	1.84706e-13	1	Tjp1
3.65189e-10	0.148559	0.263	0.19	7.2669e-06	1	Gm37474
2.87528e-10	0.148425	0.28	0.206	5.72153e-06	1	Fnip1
1.6544e-07	0.148368	0.295	0.235	0.0032921	1	Phf21a
5.05969e-10	0.148266	0.348	0.271	1.00683e-05	1	Fcho2
1.10525e-08	0.148116	0.293	0.227	0.000219935	1	Herc2
6.48379e-09	0.147978	0.255	0.19	0.000129021	1	Dzip3
3.84201e-10	0.147865	0.271	0.199	7.64521e-06	1	Btaf1
4.81521e-10	0.147627	0.231	0.164	9.58178e-06	1	Il4ra
4.36391e-09	0.14762	0.339	0.269	8.68374e-05	1	Tlk1
1.39695e-11	0.147465	0.234	0.16	2.7798e-07	1	Gm38062
5.7536e-07	0.147449	0.339	0.283	0.0114491	1	Nup153
4.12942e-09	0.147253	0.337	0.266	8.21713e-05	1	Nin
1.86285e-08	0.147032	0.313	0.247	0.000370688	1	Uggt1
1.47626e-12	0.1469	0.24	0.162	2.93761e-08	1	Abi2
1.40457e-07	0.146704	0.344	0.284	0.00279496	1	Phrf1
1.86615e-08	0.146689	0.299	0.234	0.000371344	1	Rasa2
2.97345e-21	0.146588	0.148	0.07	5.91687e-17	1	Slc12a2
3.3659e-10	0.146355	0.209	0.144	6.69781e-06	1	Tet1
4.07954e-09	0.146351	0.356	0.284	8.11788e-05	1	Calu
2.57865e-11	0.145925	0.903	0.844	5.13125e-07	1	Fdps
8.06649e-11	0.145891	0.303	0.225	1.60515e-06	1	Csnk1g1
8.48455e-10	0.145863	0.277	0.206	1.68834e-05	1	Fbxw7
2.59356e-06	0.14576	0.359	0.308	0.0516093	1	Itch
3.40787e-07	0.14566	0.297	0.238	0.00678132	1	Cdca2
1.97363e-09	0.14559	0.311	0.241	3.92733e-05	1	Pwwp2a
1.61058e-10	0.145409	0.263	0.189	3.2049e-06	1	Brpf1
2.72414e-11	0.145298	0.265	0.188	5.42077e-07	1	Selenoi
5.16169e-11	0.145209	0.238	0.165	1.02712e-06	1	Bcl2l1
2.33011e-08	0.145022	0.325	0.257	0.000463668	1	Jade1
1.83727e-08	0.144949	0.287	0.222	0.000365598	1	Fam13b
2.5254e-18	0.144856	0.202	0.115	5.0253e-14	1	Tanc1
5.71077e-08	0.144763	0.275	0.211	0.00113639	1	Anln
2.6636e-07	0.144537	0.323	0.265	0.00530029	1	Gcn1
5.91413e-09	0.144223	0.368	0.296	0.000117685	1	Mef2a
1.67632e-11	0.144135	0.271	0.191	3.33571e-07	1	Il18rap
2.09847e-11	0.143723	0.293	0.212	4.17574e-07	1	Ints7
5.36441e-07	0.14368	0.398	0.346	0.0106746	1	Smg6
8.903e-09	0.143645	0.271	0.206	0.000177161	1	Sh2b1
1.20772e-06	0.14359	0.291	0.238	0.0240324	1	Afg3l1
1.28161e-18	0.143327	0.197	0.109	2.55027e-14	1	Zfp367
8.36233e-08	0.143264	0.392	0.331	0.00166402	1	Ptpn11
1.54552e-14	0.143191	0.216	0.134	3.07544e-10	1	Morc2a
3.46952e-08	0.143177	0.29	0.227	0.000690399	1	Rmnd5a
6.44921e-15	0.143022	0.227	0.143	1.28333e-10	1	Zfp507
5.01529e-09	0.143012	0.232	0.168	9.97992e-05	1	Snx30
7.13819e-12	0.142983	0.338	0.25	1.42043e-07	1	Srgap2
1.26748e-06	0.142945	0.33	0.276	0.0252217	1	Asxl1
8.77786e-10	0.142748	0.277	0.206	1.74671e-05	1	Cpsf7
6.20789e-08	0.142399	0.351	0.285	0.00123531	1	Btbd7
3.72897e-06	0.142274	0.32	0.267	0.0742027	1	Slfn8
4.07073e-08	0.142267	0.348	0.284	0.000810035	1	Map7d1
1.05304e-06	0.142248	0.349	0.294	0.0209544	1	Pik3cg
5.72907e-08	0.142178	0.318	0.254	0.00114003	1	Nomo1
4.72399e-10	0.142161	0.265	0.194	9.40028e-06	1	Brwd1
1.82999e-08	0.141939	0.251	0.189	0.00036415	1	Elf4
7.25268e-08	0.14174	0.468	0.407	0.00144321	1	Ccdc50
2.12625e-06	0.141666	0.344	0.292	0.0423103	1	Pcf11
8.63996e-07	0.141646	0.406	0.349	0.0171927	1	Trim25
1.88252e-06	0.14124	0.343	0.289	0.0374602	1	Phf20
6.43445e-16	0.141156	0.246	0.155	1.28039e-11	1	Gxylt1
1.81954e-11	0.141104	0.285	0.205	3.6207e-07	1	Etv3
2.11113e-06	0.140884	0.368	0.317	0.0420093	1	Gmfb
8.05651e-08	0.140646	0.296	0.232	0.00160316	1	Usp37
6.23737e-13	0.140307	0.258	0.175	1.24117e-08	1	Pde7a
4.80549e-12	0.139917	0.273	0.191	9.56244e-08	1	Dmtf1
6.54584e-08	0.139766	0.343	0.278	0.00130256	1	Eif2s3x
3.10194e-09	0.139613	0.308	0.233	6.17255e-05	1	H2ac4
3.77032e-07	0.139597	0.31	0.253	0.00750255	1	Odf2
6.1194e-10	0.139468	0.282	0.21	1.2177e-05	1	Cstf2
1.79011e-06	0.139284	0.292	0.24	0.0356214	1	Adar
1.54872e-09	0.138928	0.27	0.201	3.0818e-05	1	Peak1
3.90646e-10	0.138699	0.264	0.192	7.77347e-06	1	Calcrl
1.85179e-13	0.138672	0.24	0.158	3.68487e-09	1	Rnf38
2.19597e-06	0.138582	0.381	0.321	0.0436976	1	Ikzf2
6.73365e-17	0.13852	0.193	0.11	1.33993e-12	1	Ric1
8.42221e-08	0.138463	0.315	0.252	0.00167594	1	Preb
1.08678e-09	0.138252	0.329	0.254	2.16259e-05	1	E2f3
8.80283e-07	0.138118	0.331	0.274	0.0175168	1	Cbfb
2.36845e-15	0.137723	0.201	0.121	4.71298e-11	1	Trak2
1.7746e-11	0.137666	0.207	0.137	3.53127e-07	1	Cep128
3.72116e-11	0.137642	0.204	0.136	7.40474e-07	1	Jade2
8.08152e-09	0.137599	0.211	0.15	0.000160814	1	Plxnb2
2.55279e-12	0.137446	0.191	0.121	5.0798e-08	1	Rbm12
8.58807e-10	0.137263	0.28	0.207	1.70894e-05	1	Ankle2
9.68214e-07	0.136956	0.408	0.351	0.0192665	1	Pgrmc2
3.21294e-12	0.136884	0.225	0.15	6.39344e-08	1	Ipo8
5.537e-08	0.136812	0.328	0.263	0.00110181	1	Echdc1
4.18223e-08	0.13645	0.397	0.334	0.000832222	1	Scarb1
6.06853e-06	0.136385	0.436	0.385	0.120758	1	Cdkn1b
5.32374e-11	0.136198	0.224	0.153	1.05937e-06	1	Brip1os
2.20898e-12	0.136006	0.244	0.165	4.39565e-08	1	Clasp2
3.04534e-15	0.135828	0.164	0.092	6.05992e-11	1	A130050O07Rik
1.4604e-07	0.135737	0.269	0.21	0.00290605	1	Fkbp5
1.80347e-07	0.135694	0.267	0.209	0.00358873	1	Kmt5b
2.21563e-11	0.135539	0.244	0.168	4.40889e-07	1	Map3k7
4.68471e-10	0.135408	0.22	0.153	9.3221e-06	1	D5Ertd579e
2.86714e-06	0.1354	0.353	0.302	0.0570532	1	Mark2
2.01875e-08	0.134904	0.257	0.193	0.000401711	1	Atm
2.84076e-07	0.134845	0.361	0.298	0.00565284	1	Rnf168
6.46773e-09	0.134655	0.406	0.331	0.000128701	1	Stt3b
1.89273e-08	0.134541	0.298	0.231	0.000376635	1	Mre11a
4.73019e-08	0.134331	0.293	0.229	0.000941261	1	Dnajc13
1.43742e-10	0.134292	0.288	0.212	2.86033e-06	1	Gtf3c2
2.97737e-09	0.134246	0.251	0.184	5.92466e-05	1	Trim24
5.94431e-10	0.134195	0.248	0.178	1.18286e-05	1	Trp53bp1
4.36774e-13	0.133981	0.202	0.127	8.69137e-09	1	Gm43788
1.12625e-08	0.133945	0.235	0.173	0.000224113	1	Heatr3
5.51581e-10	0.133931	0.268	0.195	1.09759e-05	1	Dyrk1a
1.52388e-08	0.133845	0.295	0.227	0.000303237	1	Ankrd44
4.67783e-10	0.13348	0.962	0.911	9.30842e-06	1	Hspd1
2.82311e-08	0.133338	0.324	0.258	0.000561771	1	Ss18
1.8789e-08	0.133285	0.333	0.263	0.000373882	1	Zfp646
1.87016e-10	0.133193	0.198	0.132	3.72142e-06	1	H2bc3
8.18089e-13	0.132647	0.207	0.132	1.62792e-08	1	Arrb1
5.64787e-06	0.132608	0.319	0.268	0.112387	1	H2-Q4
6.68587e-08	0.132582	0.289	0.224	0.00133042	1	Suco
2.10823e-11	0.132349	0.23	0.156	4.19516e-07	1	Zfp407
2.16672e-10	0.132225	0.247	0.175	4.31156e-06	1	Ubr3
1.31339e-17	0.132156	0.187	0.103	2.61352e-13	1	Zc3h12c
2.5206e-11	0.132014	0.23	0.157	5.01574e-07	1	Zyg11b
4.15721e-17	0.131957	0.159	0.085	8.27244e-13	1	Agap1
1.80453e-15	0.131676	0.224	0.137	3.59083e-11	1	Hipk3
2.73799e-13	0.131653	0.155	0.09	5.44832e-09	1	Gm37084
4.57184e-10	0.13161	0.184	0.123	9.0975e-06	1	Kat6b
1.26205e-07	0.131402	0.286	0.224	0.00251136	1	Ncln
2.61779e-07	0.131255	0.243	0.186	0.00520914	1	Zfp992
2.38722e-08	0.13122	0.239	0.178	0.000475032	1	Fbxo33
3.91731e-08	0.131205	0.227	0.169	0.000779506	1	Gpat4
2.40673e-09	0.13095	0.251	0.183	4.78915e-05	1	Tbcel
8.07841e-08	0.130929	0.263	0.202	0.00160752	1	Nup155
6.34146e-07	0.130687	0.269	0.213	0.0126189	1	Reps1
6.61327e-08	0.130411	0.235	0.176	0.00131597	1	Wbp1l
3.29151e-07	0.13031	0.294	0.234	0.00654979	1	Map1s
2.47862e-06	0.130175	0.324	0.27	0.0493221	1	Usp48
6.80095e-09	0.130126	0.204	0.142	0.000135332	1	Raph1
9.11912e-07	0.129919	0.254	0.199	0.0181461	1	Zmym5
4.0753e-08	0.129702	0.282	0.219	0.000810945	1	Hyou1
1.36548e-11	0.129634	0.211	0.139	2.71718e-07	1	Ralgapa2
1.86489e-10	0.129402	0.2	0.135	3.71095e-06	1	Lats1
3.12335e-12	0.129329	0.225	0.149	6.21516e-08	1	Btbd9
1.28143e-12	0.129186	0.173	0.105	2.54992e-08	1	H2ac15
1.09378e-08	0.128838	0.491	0.422	0.00021765	1	Slc16a3
1.54432e-09	0.128567	0.216	0.152	3.07303e-05	1	Ak4
9.94028e-10	0.128239	0.214	0.149	1.97802e-05	1	Mon2
9.24947e-10	0.12822	0.237	0.169	1.84055e-05	1	Pknox1
6.26597e-07	0.128152	0.265	0.208	0.0124687	1	Tbc1d31
2.3178e-09	0.127914	0.266	0.196	4.61219e-05	1	Socs4
3.28838e-11	0.127873	0.214	0.144	6.54355e-07	1	Ccdc6
3.51947e-09	0.127841	0.238	0.172	7.0034e-05	1	Gigyf1
6.48803e-09	0.127781	0.266	0.198	0.000129105	1	Fbxl3
1.61096e-07	0.127675	0.277	0.217	0.00320565	1	Usp4
3.55398e-10	0.127326	0.35	0.272	7.07206e-06	1	Runx2
1.95935e-08	0.127244	0.255	0.191	0.000389891	1	Heca
7.88714e-07	0.12707	0.409	0.35	0.0156946	1	N4bp1
2.85711e-09	0.127001	0.244	0.177	5.68536e-05	1	B3galnt2
1.2143e-09	0.126927	0.87	0.784	2.41633e-05	1	Ifi203
5.45038e-06	0.126874	0.319	0.268	0.108457	1	Rad18
1.27002e-11	0.12674	0.116	0.063	2.52721e-07	1	Atf5
7.3253e-06	0.126548	0.306	0.255	0.145766	1	Myef2
2.9137e-08	0.126365	0.252	0.189	0.000579797	1	Fam117b
8.60176e-08	0.126343	0.244	0.185	0.00171166	1	Mcph1
2.32777e-08	0.126265	0.259	0.195	0.000463204	1	Atp8a1
2.60976e-08	0.126255	0.244	0.182	0.000519315	1	Rnf169
5.36198e-11	0.126133	0.193	0.126	1.06698e-06	1	Ppp2r3a
9.06683e-10	0.126119	0.24	0.171	1.80421e-05	1	Oxsr1
2.57693e-11	0.125972	0.203	0.133	5.12783e-07	1	Ablim1
3.40035e-08	0.125692	0.185	0.13	0.000676636	1	Parp12
2.80953e-08	0.125603	0.284	0.218	0.000559068	1	Rabgap1
2.81612e-10	0.125464	0.194	0.129	5.60379e-06	1	Mylk
4.54192e-11	0.125397	0.239	0.164	9.03797e-07	1	Sos1
1.09757e-07	0.125147	0.256	0.196	0.00218405	1	Tnks
3.02454e-08	0.125046	0.241	0.179	0.000601854	1	Zfp318
2.66068e-09	0.12504	0.267	0.197	5.29448e-05	1	Ralgapa1
2.81807e-07	0.125032	0.281	0.22	0.00560768	1	Heatr1
7.32595e-09	0.124943	0.296	0.225	0.000145779	1	Tlk2
7.10759e-12	0.124823	0.2	0.129	1.41434e-07	1	Khnyn
1.95291e-06	0.124787	0.224	0.174	0.0388609	1	Mink1
3.04216e-07	0.124517	0.274	0.215	0.00605359	1	Map3k20
1.6417e-08	0.124491	0.219	0.158	0.000326683	1	Fam126b
1.79669e-09	0.124365	0.224	0.157	3.57522e-05	1	Ern1
8.12209e-14	0.124349	0.186	0.112	1.61621e-09	1	E430021H15Rik
6.87397e-08	0.124091	0.234	0.175	0.00136785	1	Rad54l2
5.71974e-34	0.124053	0.125	0.041	1.13817e-29	1	Gm37589
3.7926e-07	0.124014	0.291	0.231	0.0075469	1	Uhrf1bp1l
1.62431e-07	0.123509	0.251	0.192	0.00323222	1	Nup160
3.10298e-06	0.123428	0.271	0.218	0.0617462	1	Mcm10
8.37409e-18	0.123365	0.139	0.069	1.66636e-13	1	Gm45223
4.69488e-12	0.123187	0.21	0.137	9.34233e-08	1	Dlg1
1.14448e-06	0.122802	0.337	0.277	0.0227739	1	Etaa1
2.50059e-07	0.122609	0.27	0.211	0.00497593	1	Vps37a
6.48294e-11	0.12259	0.207	0.139	1.29004e-06	1	Mpp5
2.20694e-10	0.122374	0.234	0.163	4.39158e-06	1	Tnpo2
1.22251e-09	0.122326	0.192	0.131	2.43267e-05	1	Nbeal2
1.17306e-06	0.122266	0.284	0.226	0.0233428	1	St3gal1
1.64504e-12	0.122233	0.177	0.108	3.27347e-08	1	Ro60
7.22701e-12	0.122031	0.197	0.127	1.4381e-07	1	Nlk
6.65333e-07	0.121754	0.282	0.223	0.0132395	1	Faf1
9.08309e-07	0.121635	0.305	0.246	0.0180744	1	C1galt1
1.7551e-06	0.121511	0.313	0.257	0.0349248	1	Uba6
1.19048e-06	0.121331	0.284	0.227	0.0236894	1	Hoxa9
1.46041e-12	0.121183	0.194	0.122	2.90607e-08	1	Scamp1
3.4801e-07	0.121109	0.299	0.237	0.00692505	1	Slc30a5
2.09405e-09	0.121069	0.23	0.162	4.16695e-05	1	Phc3
2.94619e-08	0.12084	0.268	0.202	0.000586262	1	Scaf8
7.68034e-07	0.120739	0.269	0.213	0.0152831	1	Hbs1l
4.55758e-11	0.120734	0.198	0.13	9.06912e-07	1	Drosha
4.72962e-14	0.120708	0.201	0.123	9.41148e-10	1	Bap1
3.00978e-08	0.120679	0.228	0.167	0.000598917	1	Zfp609
3.17525e-09	0.120601	0.231	0.165	6.31843e-05	1	Sec24b
1.42282e-08	0.120549	0.23	0.167	0.000283127	1	Sil1
9.19744e-07	0.120286	0.318	0.259	0.018302	1	Fam168b
8.292e-08	0.120043	0.273	0.209	0.00165002	1	Kdm6b
6.81864e-06	0.120021	0.302	0.25	0.135684	1	Wdr77
5.60183e-06	0.119779	0.335	0.283	0.111471	1	Gcnt2
1.06053e-06	0.11971	0.278	0.222	0.0211034	1	Mast3
3.37781e-17	0.119629	0.154	0.08	6.72151e-13	1	Ptpn4
2.49238e-11	0.119571	0.149	0.09	4.95959e-07	1	Cdc42bpa
3.12898e-06	0.119333	0.246	0.195	0.0622635	1	Arap1
8.8174e-11	0.119199	0.226	0.155	1.75457e-06	1	Prkd3
1.4878e-07	0.119043	0.26	0.199	0.00296058	1	Kpna1
2.94742e-08	0.118952	0.272	0.206	0.000586507	1	Npat
1.81614e-06	0.118942	0.356	0.297	0.0361394	1	Nup98
3.21862e-11	0.11882	0.209	0.137	6.40474e-07	1	Mfsd12
3.10138e-13	0.118559	0.156	0.09	6.17143e-09	1	Gan
2.34059e-09	0.118389	0.277	0.205	4.65753e-05	1	Pus7
2.32928e-06	0.118312	0.266	0.213	0.0463503	1	9930021J03Rik
1.73816e-10	0.118277	0.208	0.14	3.45876e-06	1	Atg16l1
6.46189e-09	0.118228	0.234	0.169	0.000128585	1	Gabpa
5.12754e-12	0.118205	0.167	0.102	1.02033e-07	1	Ptar1
1.75812e-09	0.118152	0.203	0.14	3.49848e-05	1	Pcgf3
1.94496e-10	0.1181	0.19	0.125	3.87027e-06	1	Zfp395
5.0207e-07	0.118037	0.26	0.202	0.00999069	1	Mvp
7.03089e-09	0.117979	0.259	0.191	0.000139908	1	Ythdf3
4.82166e-06	0.117915	0.291	0.239	0.0959462	1	Pabpc4
3.61679e-11	0.11787	0.176	0.112	7.19704e-07	1	Erc1
6.90607e-08	0.117826	0.262	0.198	0.00137424	1	Dennd6a
1.35648e-08	0.117672	0.207	0.147	0.000269926	1	Zc3h7b
5.65405e-12	0.11747	0.178	0.111	1.1251e-07	1	Hip1r
3.83096e-06	0.117222	0.324	0.269	0.0762323	1	Prmt5
4.64314e-07	0.116571	0.213	0.159	0.00923938	1	Mast4
7.25087e-09	0.116404	0.224	0.16	0.000144285	1	Smg5
1.48044e-14	0.116302	0.167	0.095	2.94592e-10	1	Scai
4.18481e-09	0.116285	0.202	0.14	8.32736e-05	1	Madd
1.08674e-05	0.116168	0.35	0.299	0.216251	1	Arf3
4.22328e-13	0.11599	0.187	0.114	8.4039e-09	1	Nek1
2.3572e-13	0.115952	0.182	0.11	4.69059e-09	1	Ralgapb
4.91133e-10	0.115828	0.214	0.147	9.77306e-06	1	Ipo9
2.46301e-06	0.115768	0.279	0.223	0.0490115	1	Plcb2
4.26731e-08	0.115687	0.215	0.156	0.000849152	1	Git1
3.07897e-11	0.115641	0.184	0.118	6.12685e-07	1	Rptor
1.75809e-07	0.11543	0.205	0.15	0.00349843	1	Srcap
5.24702e-06	0.115418	0.326	0.272	0.104411	1	Flnb
1.66223e-05	0.115376	0.304	0.253	0.330767	1	Tiparp
1.13532e-07	0.114575	0.218	0.16	0.00225918	1	Prkar2a
1.38503e-10	0.114561	0.187	0.122	2.75608e-06	1	Prkd2
1.12824e-11	0.114413	0.216	0.142	2.24508e-07	1	Pip4k2b
1.91429e-07	0.114263	0.245	0.186	0.00380925	1	Fam168a
1.38766e-07	0.113968	0.234	0.175	0.0027613	1	Tmem131
1.44122e-08	0.113953	0.216	0.155	0.000286788	1	Nploc4
1.59936e-06	0.113952	0.21	0.159	0.0318256	1	Mettl27
5.46446e-06	0.113946	0.302	0.25	0.108737	1	Stard7
9.45947e-15	0.113901	0.14	0.075	1.88234e-10	1	Epb41l3
2.32618e-12	0.113882	0.192	0.12	4.62886e-08	1	Fam126a
1.85277e-06	0.113793	0.277	0.222	0.0368682	1	Casp2
7.63121e-08	0.113759	0.203	0.146	0.00151853	1	Mbtps2
6.08968e-12	0.113631	0.159	0.096	1.21178e-07	1	Pik3c2a
6.67746e-11	0.113404	0.193	0.126	1.32875e-06	1	Cul7
7.25023e-08	0.113304	0.225	0.165	0.00144272	1	Rev3l
2.13662e-07	0.113239	0.215	0.159	0.00425167	1	Itpkb
5.21392e-06	0.11318	0.333	0.277	0.103752	1	Tbc1d9b
4.16559e-07	0.113157	0.225	0.169	0.0082891	1	Pik3c3
3.09967e-06	0.112506	0.293	0.238	0.0616803	1	Atf7
8.97889e-07	0.112456	0.301	0.242	0.0178671	1	Mtmr3
7.6929e-18	0.112248	0.125	0.059	1.53081e-13	1	Gm37472
8.59784e-09	0.112023	0.237	0.171	0.000171088	1	Ell2
4.94692e-09	0.111958	0.211	0.148	9.84388e-05	1	Brwd3
7.50314e-08	0.111942	0.18	0.126	0.00149305	1	Trerf1
1.12295e-06	0.111907	0.241	0.186	0.0223456	1	Rnf141
1.10502e-08	0.111849	0.176	0.119	0.000219887	1	Dlg4
1.79521e-09	0.111595	0.19	0.128	3.57228e-05	1	Rgl2
7.74038e-08	0.111375	0.17	0.117	0.00154026	1	Itsn1
4.15258e-10	0.111308	0.182	0.119	8.26321e-06	1	Oas2
5.52375e-08	0.111195	0.212	0.154	0.00109917	1	Hmbox1
7.60213e-14	0.110837	0.164	0.094	1.51275e-09	1	Gm37238
1.81509e-11	0.110737	0.166	0.102	3.61185e-07	1	Gm32856
1.10711e-08	0.110715	0.394	0.318	0.000220305	1	Zfpm1
6.39283e-09	0.110449	0.857	0.781	0.000127211	1	Nfkbia
1.33479e-07	0.110112	0.22	0.163	0.00265611	1	Ikzf5
7.45306e-06	0.110053	0.271	0.219	0.148309	1	Wwp2
2.45088e-10	0.109926	0.159	0.1	4.87701e-06	1	Frmd6
8.06754e-08	0.109898	0.211	0.153	0.00160536	1	Senp5
8.94518e-08	0.109716	0.216	0.157	0.00178	1	Epm2aip1
7.70502e-07	0.109622	0.238	0.183	0.0153322	1	Vps16
1.2458e-07	0.109454	0.277	0.213	0.00247902	1	Vegfa
3.37019e-06	0.109379	0.238	0.185	0.0670634	1	Stat2
1.64583e-05	0.109212	0.303	0.252	0.327504	1	Dcaf1
6.61941e-07	0.109169	0.857	0.799	0.013172	1	Hp1bp3
3.13669e-06	0.10915	0.255	0.203	0.062417	1	Elp1
4.87345e-14	0.108927	0.116	0.058	9.69767e-10	1	Myh10
5.8085e-09	0.108705	0.189	0.13	0.000115583	1	Mlxip
3.14733e-09	0.108644	0.2	0.137	6.26288e-05	1	Lrrk1
4.26506e-08	0.108584	0.198	0.14	0.000848705	1	Phkb
2.58435e-09	0.108521	0.169	0.112	5.14259e-05	1	Strip1
3.6481e-07	0.108484	0.211	0.157	0.00725936	1	Sap130
1.01222e-10	0.108405	0.171	0.108	2.01421e-06	1	Kat14
3.94387e-07	0.108258	0.28	0.218	0.00784791	1	Psd4
1.7292e-19	0.108211	0.109	0.046	3.44093e-15	1	Gm36936
1.91593e-15	0.108104	0.116	0.056	3.8125e-11	1	Gimap8
5.28006e-08	0.108056	0.184	0.129	0.00105068	1	Usf3
7.94317e-12	0.107996	0.129	0.073	1.58061e-07	1	Sesn2
5.52449e-10	0.10785	0.199	0.134	1.09932e-05	1	Mex3c
3.71978e-13	0.107678	0.13	0.07	7.40199e-09	1	Gm44829
3.40136e-11	0.1076	0.166	0.103	6.76836e-07	1	Depdc5
1.01154e-08	0.107253	0.209	0.147	0.000201287	1	Golga3
1.3603e-09	0.107236	0.219	0.152	2.70687e-05	1	Tmem164
5.64561e-07	0.107126	0.199	0.147	0.0112342	1	Ikbkg
1.26372e-09	0.107069	0.164	0.106	2.51467e-05	1	Rnf157
3.47313e-08	0.106847	0.171	0.117	0.000691119	1	Alg2
1.29269e-08	0.106588	0.22	0.157	0.000257232	1	Foxj3
1.59291e-08	0.106469	0.18	0.123	0.000316974	1	Bicd2
1.42945e-06	0.106463	0.258	0.203	0.0284446	1	Lypla1
7.24281e-09	0.106385	0.171	0.114	0.000144125	1	Cox4i2
2.30446e-05	0.106332	0.32	0.268	0.458564	1	Ube4b
3.23992e-09	0.106117	0.192	0.131	6.44712e-05	1	Usp38
3.45917e-06	0.105988	0.256	0.202	0.0688341	1	Tsr1
2.55041e-07	0.105982	0.241	0.182	0.00507505	1	Abcb7
4.53508e-08	0.105967	0.182	0.127	0.000902435	1	Dock5
3.42474e-09	0.105843	0.221	0.155	6.8149e-05	1	Ptgs1
3.46007e-08	0.105573	0.159	0.107	0.00068852	1	Epb41l4b
2.12009e-09	0.10548	0.192	0.13	4.21876e-05	1	Pogz
4.34053e-07	0.105257	0.227	0.171	0.00863722	1	E2f6
6.8337e-13	0.104918	0.134	0.074	1.35984e-08	1	Gm43484
7.36005e-11	0.104873	0.185	0.119	1.46458e-06	1	Atp9b
6.85858e-06	0.104873	0.257	0.205	0.136479	1	Bmt2
1.54321e-08	0.104777	0.159	0.106	0.000307083	1	Gm40309
6.36052e-07	0.104732	0.839	0.782	0.0126568	1	Pnrc1
3.39262e-08	0.104641	0.192	0.134	0.000675098	1	Rufy3
1.51909e-09	0.104565	0.175	0.115	3.02284e-05	1	Lmf2
2.32988e-07	0.104559	0.213	0.156	0.00463622	1	Taok2
1.10729e-06	0.104203	0.262	0.205	0.0220339	1	Parg
3.24481e-06	0.103977	0.829	0.77	0.0645685	1	Anp32e
5.62155e-09	0.103841	0.135	0.084	0.000111863	1	E2f7
9.95507e-09	0.103794	0.154	0.101	0.000198096	1	Hist1h2br
1.46186e-12	0.10366	0.149	0.085	2.90895e-08	1	Nabp1
9.58896e-11	0.103629	0.162	0.101	1.90811e-06	1	Lsm14b
6.40888e-07	0.103594	0.217	0.162	0.012753	1	Qsox1
2.74575e-08	0.103411	0.168	0.114	0.000546377	1	H3c11
1.55419e-05	0.103287	0.254	0.204	0.309269	1	Plekha2
4.96186e-07	0.103119	0.22	0.164	0.00987361	1	Rapgef1
2.80035e-05	0.103069	0.333	0.283	0.557242	1	Klhl9
1.66028e-06	0.102654	0.286	0.227	0.033038	1	Ap1g1
1.54088e-08	0.10234	0.751	0.673	0.000306619	1	Shisa5
1.04357e-16	0.102217	0.111	0.051	2.07661e-12	1	Gm37818
2.17566e-08	0.102207	0.209	0.148	0.000432935	1	Iqsec1
5.53927e-10	0.102126	0.162	0.103	1.10226e-05	1	Atg2b
1.06296e-08	0.102118	0.161	0.107	0.000211517	1	Gen1
1.80179e-06	0.101985	0.244	0.188	0.0358538	1	Vti1a
8.47446e-09	0.101931	0.176	0.118	0.000168633	1	Dop1a
1.91257e-13	0.101832	0.135	0.074	3.80582e-09	1	Gm26930
3.32446e-14	0.10168	0.117	0.059	6.61535e-10	1	Jag2
1.55249e-05	0.101655	0.256	0.206	0.30893	1	Dot1l
5.1337e-11	0.10149	0.127	0.073	1.02156e-06	1	Zgrf1
1.8529e-07	0.101278	0.169	0.118	0.00368709	1	H3c1
9.96468e-06	0.101191	0.282	0.228	0.198287	1	Nup205
4.25428e-11	0.101127	0.168	0.104	8.46559e-07	1	Vps54
1.72162e-07	0.10112	0.164	0.113	0.00342584	1	Lrba
1.01058e-07	0.100784	0.187	0.132	0.00201095	1	Slc9a8
1.15961e-06	0.100775	0.212	0.16	0.0230751	1	Ranbp10
1.20132e-05	0.100741	0.325	0.27	0.239051	1	Fgfr1op
2.01992e-06	0.100613	0.246	0.191	0.0401944	1	Dync1li2
1.15201e-07	0.100462	0.192	0.137	0.00229239	1	Med14

## Sheet: 2
p_val	avg_log2FC	pct.1	pct.2	p_val_adj	cluster	gene
5.90695e-77	0.405314	0.669	0.376	1.17542e-72	2	4930519L02Rik
4.01198e-57	0.379583	0.933	0.883	7.98344e-53	2	Ppp1r14b
1.91642e-53	0.378659	0.834	0.652	3.81349e-49	2	Scin
1.37813e-48	0.363862	0.741	0.524	2.74235e-44	2	Cd34
7.25932e-45	0.331544	0.908	0.804	1.44453e-40	2	C1qbp
1.01426e-48	0.32878	0.946	0.888	2.01827e-44	2	Phgdh
1.17132e-46	0.325956	0.906	0.785	2.3308e-42	2	Gclm
4.74546e-24	0.317441	0.437	0.3	9.443e-20	2	Id1
2.24999e-29	0.303876	0.834	0.752	4.47725e-25	2	Dctpp1
1.68011e-33	0.301307	0.884	0.821	3.34326e-29	2	Tomm5
1.13195e-36	0.297	0.664	0.463	2.25246e-32	2	Tespa1
1.15653e-31	0.293806	0.909	0.826	2.30137e-27	2	Cks2
4.70241e-34	0.292322	0.794	0.653	9.35732e-30	2	Erh
4.37534e-27	0.27973	0.641	0.465	8.70649e-23	2	Myc
7.51348e-31	0.275138	0.649	0.472	1.49511e-26	2	Snhg4
2.36306e-32	0.270029	0.902	0.812	4.70226e-28	2	Cdk4
8.01828e-28	0.261238	0.928	0.878	1.59556e-23	2	Lmo2
4.98988e-29	0.254949	0.51	0.347	9.92937e-25	2	Ppic
1.05709e-28	0.253376	0.672	0.503	2.1035e-24	2	Gsto1
1.49346e-23	0.246178	0.836	0.745	2.97183e-19	2	Cks1b
5.85708e-20	0.243746	0.682	0.549	1.1655e-15	2	Cd48
3.2262e-27	0.239176	0.296	0.169	6.41981e-23	2	Afp
1.49095e-34	0.238905	0.534	0.345	2.96684e-30	2	Bex6
1.74363e-50	0.236499	0.664	0.426	3.46965e-46	2	Clec4d
3.79306e-23	0.236285	0.782	0.658	7.5478e-19	2	Imp3
3.1925e-27	0.230851	0.75	0.575	6.35275e-23	2	Bzw2
9.39009e-19	0.230757	0.736	0.625	1.86853e-14	2	Ccl9
1.83062e-28	0.227452	0.607	0.429	3.64276e-24	2	Cat
6.56181e-28	0.226948	0.742	0.578	1.30573e-23	2	Ninj1
1.0329e-22	0.217259	0.607	0.454	2.05537e-18	2	Gar1
2.2636e-20	0.214184	0.421	0.295	4.50433e-16	2	Ydjc
1.21053e-21	0.214118	0.7	0.542	2.40884e-17	2	Npm3
1.02342e-22	0.213373	0.542	0.392	2.0365e-18	2	Serf1
7.77046e-20	0.210241	0.856	0.797	1.54624e-15	2	Siva1
1.75426e-28	0.209657	0.592	0.398	3.4908e-24	2	Nkg7
2.15591e-22	0.209623	0.862	0.762	4.29005e-18	2	Mrpl34
2.14435e-23	0.206534	0.528	0.374	4.26704e-19	2	Nme4
9.34899e-22	0.205799	0.596	0.451	1.86036e-17	2	Unc119
4.28383e-25	0.204935	0.426	0.278	8.52439e-21	2	Cela1
1.25032e-29	0.203154	0.323	0.182	2.48802e-25	2	1500009L16Rik
5.97104e-26	0.198895	0.449	0.29	1.18818e-21	2	Fkbp11
4.20703e-19	0.196915	0.716	0.571	8.37156e-15	2	Snrpa1
9.43875e-18	0.195914	0.59	0.461	1.87822e-13	2	Mrto4
3.1385e-14	0.195455	0.789	0.713	6.2453e-10	2	Snhg1
9.8187e-19	0.193827	0.575	0.436	1.95382e-14	2	Bin1
2.1008e-16	0.193328	0.756	0.65	4.18038e-12	2	Fbl
3.15395e-19	0.192878	0.438	0.313	6.27605e-15	2	Cmss1
4.2097e-17	0.192243	0.703	0.584	8.37687e-13	2	Dpy30
2.7976e-14	0.191928	0.727	0.615	5.56694e-10	2	Syce2
5.246e-16	0.191641	0.86	0.803	1.0439e-11	2	Phb2
1.38843e-17	0.19103	0.865	0.805	2.76283e-13	2	Banf1
1.52117e-17	0.190734	0.849	0.767	3.02698e-13	2	Trp53
4.81892e-17	0.188298	0.585	0.456	9.58918e-13	2	Nifk
9.87675e-18	0.187799	0.555	0.419	1.96537e-13	2	Timm9
4.47322e-17	0.187767	0.588	0.454	8.90127e-13	2	Snhg3
1.02941e-16	0.187748	0.84	0.753	2.04843e-12	2	Hprt
9.73125e-20	0.187455	0.497	0.361	1.93642e-15	2	Magohb
5.9915e-15	0.186826	0.599	0.484	1.19225e-10	2	Pop5
2.83714e-19	0.185881	0.58	0.438	5.64563e-15	2	Ruvbl2
4.82874e-18	0.185806	0.579	0.44	9.60871e-14	2	Rpa3
1.0593e-18	0.185188	0.899	0.849	2.1079e-14	2	Rab5if
7.91118e-17	0.184562	0.725	0.601	1.57425e-12	2	Exosc5
3.08326e-17	0.183553	0.527	0.397	6.13539e-13	2	Hmgn5
2.14831e-17	0.18279	0.827	0.733	4.27492e-13	2	Fundc2
2.14502e-24	0.181587	0.388	0.248	4.26837e-20	2	Nit2
1.32014e-16	0.18147	0.565	0.425	2.62695e-12	2	Odc1
3.33552e-21	0.180718	0.456	0.317	6.63734e-17	2	Tspan4
1.84596e-30	0.179794	0.881	0.719	3.67328e-26	2	Ctla2a
6.46168e-17	0.179397	0.885	0.813	1.28581e-12	2	Impdh2
1.28645e-20	0.179288	0.384	0.255	2.55991e-16	2	Dipk1b
1.80438e-15	0.179215	0.621	0.496	3.59053e-11	2	Tomm40
4.87244e-13	0.177678	0.661	0.536	9.69568e-09	2	Lyar
8.25077e-20	0.177637	0.517	0.368	1.64182e-15	2	Timm8a1
5.86205e-17	0.176306	0.66	0.52	1.16649e-12	2	Fmc1
6.85369e-19	0.175391	0.897	0.817	1.36382e-14	2	Eif3m
6.58318e-17	0.175342	0.442	0.32	1.30999e-12	2	Cenpv
5.7898e-17	0.175294	0.747	0.607	1.15211e-12	2	Mrpl42
2.16756e-19	0.174993	0.451	0.318	4.31324e-15	2	Gm6477
1.22933e-13	0.174958	0.685	0.57	2.44625e-09	2	Apex1
3.7299e-18	0.17236	0.48	0.345	7.42212e-14	2	Rrp15
3.22549e-13	0.171854	0.85	0.79	6.4184e-09	2	1110038B12Rik
5.61364e-14	0.170635	0.691	0.575	1.11706e-09	2	Wdr83os
1.61256e-15	0.17038	0.504	0.381	3.20884e-11	2	Xpc
9.6385e-17	0.16996	0.543	0.408	1.91796e-12	2	Chchd4
9.32185e-14	0.169755	0.696	0.563	1.85495e-09	2	Vamp5
3.65036e-23	0.169538	0.469	0.317	7.26386e-19	2	Hadh
2.49876e-16	0.169279	0.57	0.436	4.97229e-12	2	Nxt1
3.15728e-16	0.169221	0.476	0.35	6.28267e-12	2	Inka1
3.12916e-16	0.16891	0.489	0.364	6.22671e-12	2	Mfsd10
2.06326e-14	0.168657	0.635	0.508	4.10569e-10	2	Gtf3a
8.05775e-22	0.167957	0.368	0.237	1.60341e-17	2	Rida
1.51857e-16	0.167752	0.505	0.374	3.0218e-12	2	Nop16
1.19746e-15	0.16711	0.555	0.427	2.38282e-11	2	Polr2h
7.39384e-23	0.166864	0.331	0.204	1.4713e-18	2	Hacd1
1.59659e-16	0.166612	0.491	0.364	3.17706e-12	2	Thyn1
1.89507e-12	0.166495	0.797	0.734	3.771e-08	2	Polr2e
5.95425e-17	0.165515	0.485	0.357	1.18484e-12	2	Cdk2ap1
7.95195e-16	0.163892	0.621	0.485	1.58236e-11	2	Naa10
1.10611e-18	0.163842	0.44	0.31	2.20104e-14	2	Dtd1
3.01556e-14	0.163543	0.518	0.403	6.00067e-10	2	Eef1e1
1.76659e-14	0.163378	0.612	0.482	3.51533e-10	2	Ddx39
7.3229e-18	0.1632	0.389	0.268	1.45718e-13	2	Nup37
5.32814e-12	0.162509	0.666	0.551	1.06025e-07	2	Tipin
1.39178e-17	0.161384	0.668	0.52	2.7695e-13	2	Rabgap1l
8.95029e-14	0.160278	0.489	0.375	1.78102e-09	2	Ppat
3.87345e-13	0.158801	0.68	0.559	7.70777e-09	2	Ndufa12
1.06953e-18	0.158209	0.36	0.237	2.12826e-14	2	Dok2
2.32712e-18	0.158201	0.377	0.256	4.63074e-14	2	Abhd14a
3.73328e-14	0.158163	0.472	0.358	7.42885e-10	2	Ppih
1.33686e-14	0.157324	0.644	0.52	2.66021e-10	2	Exosc7
5.29948e-11	0.157206	0.746	0.66	1.05454e-06	2	Ndufb2
9.17618e-15	0.156691	0.699	0.559	1.82597e-10	2	Adgrg1
1.6729e-14	0.156516	0.63	0.498	3.3289e-10	2	Atic
1.00047e-16	0.155761	0.471	0.344	1.99084e-12	2	1190007I07Rik
5.03339e-13	0.155519	0.754	0.649	1.00159e-08	2	Dpm3
5.33984e-14	0.155171	0.469	0.355	1.06257e-09	2	Timm10
4.51514e-12	0.155031	0.406	0.308	8.98467e-08	2	Snx14
8.6765e-21	0.154452	0.426	0.284	1.72654e-16	2	Adgrg3
3.98873e-12	0.15397	0.665	0.555	7.93717e-08	2	Ebna1bp2
2.53798e-12	0.153423	0.52	0.414	5.05032e-08	2	Ahsa1
3.62415e-31	0.153201	0.381	0.217	7.21169e-27	2	Igfbp7
4.28438e-13	0.152811	0.648	0.538	8.5255e-09	2	Cetn3
1.51833e-15	0.152583	0.418	0.301	3.02133e-11	2	Gcsh
2.59683e-12	0.15217	0.799	0.713	5.16743e-08	2	Magoh
5.82538e-13	0.151993	0.774	0.676	1.15919e-08	2	Suclg1
2.04203e-15	0.151669	0.423	0.304	4.06343e-11	2	Smco4
1.42855e-15	0.151075	0.519	0.39	2.84266e-11	2	Alg5
1.98413e-12	0.15105	0.524	0.414	3.94822e-08	2	Brix1
7.73385e-15	0.150995	0.502	0.373	1.53896e-10	2	Cox6b2
5.6588e-14	0.150783	0.386	0.278	1.12604e-09	2	Dnph1
2.36471e-09	0.150783	0.7	0.61	4.70554e-05	2	Cebpz
3.36431e-11	0.150282	0.562	0.464	6.69465e-07	2	Rsl24d1
3.6407e-14	0.15028	0.53	0.41	7.24462e-10	2	Acads
7.53589e-12	0.149925	0.493	0.391	1.49957e-07	2	Idh3a
1.2756e-20	0.149199	0.351	0.223	2.53831e-16	2	Sh2d5
2.0846e-15	0.148703	0.478	0.356	4.14815e-11	2	Trnau1ap
1.20169e-15	0.148169	0.345	0.237	2.39125e-11	2	Rangrf
3.37492e-12	0.147691	0.543	0.433	6.71575e-08	2	Clns1a
9.19319e-13	0.147161	0.626	0.507	1.82935e-08	2	Ruvbl1
6.48566e-15	0.146948	0.472	0.354	1.29058e-10	2	Mrpl50
6.81106e-11	0.146879	0.667	0.563	1.35533e-06	2	Nudcd2
3.18121e-21	0.146487	0.258	0.148	6.33029e-17	2	Cavin3
2.97681e-10	0.145583	0.811	0.739	5.92355e-06	2	Rbm8a
3.22821e-14	0.144811	0.537	0.412	6.42382e-10	2	Nip7
7.98857e-11	0.144443	0.579	0.476	1.58965e-06	2	Stoml2
5.59057e-11	0.144432	0.722	0.617	1.11247e-06	2	Emc6
3.98831e-20	0.144382	0.204	0.11	7.93633e-16	2	9030619P08Rik
6.80791e-10	0.144063	0.616	0.518	1.35471e-05	2	Srm
1.54292e-12	0.143999	0.57	0.46	3.07026e-08	2	Wdr61
7.4924e-12	0.143912	0.326	0.232	1.49091e-07	2	Gm17745
3.79021e-12	0.143879	0.807	0.71	7.54214e-08	2	Idh2
3.09515e-11	0.143754	0.69	0.582	6.15904e-07	2	Uqcrc2
2.76138e-10	0.143667	0.539	0.44	5.49488e-06	2	Lig1
4.2667e-12	0.143346	0.544	0.43	8.49031e-08	2	Nudt5
1.88092e-11	0.143085	0.671	0.559	3.74285e-07	2	Ola1
1.53083e-15	0.143047	0.462	0.338	3.0462e-11	2	Klhdc2
6.74382e-14	0.142672	0.43	0.315	1.34195e-09	2	Gimap9
2.54526e-13	0.14267	0.451	0.338	5.0648e-09	2	Tm2d3
9.8886e-13	0.142621	0.424	0.321	1.96773e-08	2	Rps15a-ps5
1.22122e-14	0.142187	0.597	0.457	2.43011e-10	2	Sirt3
3.4722e-08	0.142154	0.39	0.316	0.000690933	2	Tk1
1.57848e-12	0.140963	0.623	0.507	3.14102e-08	2	Sms
5.29679e-14	0.140798	0.465	0.348	1.05401e-09	2	Ppil1
2.87777e-11	0.140727	0.69	0.574	5.72647e-07	2	Lsm3
5.17627e-12	0.140653	0.66	0.537	1.03003e-07	2	Wdr12
2.80941e-12	0.140613	0.862	0.789	5.59044e-08	2	Cd81
3.24789e-13	0.140483	0.469	0.356	6.46297e-09	2	Prdx3
5.03292e-12	0.140334	0.69	0.571	1.0015e-07	2	Mrpl15
1.82793e-10	0.140269	0.482	0.385	3.63739e-06	2	Rfc4
2.17324e-16	0.140017	0.372	0.255	4.32454e-12	2	Ifrd2
2.15951e-10	0.139692	0.601	0.501	4.29722e-06	2	Mrps17
3.0564e-10	0.139685	0.713	0.615	6.08192e-06	2	Nudt21
3.73093e-12	0.139435	0.442	0.338	7.42418e-08	2	Rnaseh2a
2.14692e-14	0.139211	0.441	0.324	4.27215e-10	2	Tex30
2.88009e-14	0.138995	0.471	0.349	5.7311e-10	2	Psmg1
4.23659e-14	0.138536	0.5	0.377	8.43039e-10	2	Ptrh2
1.78253e-13	0.137933	0.546	0.428	3.54706e-09	2	Zfp422
1.53786e-16	0.137737	0.612	0.468	3.06019e-12	2	Hmgb3
4.46383e-09	0.137228	0.779	0.7	8.88258e-05	2	U2af1
4.27523e-11	0.137156	0.563	0.459	8.50727e-07	2	Farsa
1.43057e-14	0.137051	0.383	0.274	2.84669e-10	2	Fxn
1.4219e-20	0.13691	0.273	0.161	2.82944e-16	2	1700037H04Rik
3.19021e-11	0.136869	0.523	0.417	6.3482e-07	2	Rae1
6.24106e-13	0.13671	0.569	0.447	1.24191e-08	2	Polr3k
6.11631e-12	0.136599	0.396	0.297	1.21708e-07	2	Cenph
3.54296e-10	0.136389	0.709	0.613	7.05013e-06	2	Dkc1
6.75357e-12	0.135893	0.474	0.369	1.34389e-07	2	Dcps
7.76295e-16	0.135735	0.335	0.226	1.54475e-11	2	Map4k1
8.03369e-09	0.135473	0.658	0.573	0.000159862	2	Lsm2
6.74746e-12	0.135296	0.319	0.23	1.34268e-07	2	Comtd1
3.82252e-13	0.134764	0.445	0.333	7.60644e-09	2	Mettl26
6.38714e-14	0.134568	0.421	0.308	1.27098e-09	2	Aasdhppt
2.65519e-10	0.134532	0.757	0.662	5.28356e-06	2	Dtymk
1.12062e-14	0.134265	0.556	0.415	2.22992e-10	2	Slco3a1
9.71985e-13	0.134248	0.596	0.473	1.93415e-08	2	Rbis
1.07967e-08	0.134198	0.784	0.707	0.000214844	2	Ndufab1
1.87175e-12	0.134106	0.543	0.422	3.7246e-08	2	Impa2
4.22515e-13	0.134072	0.415	0.306	8.40762e-09	2	Vkorc1
7.36913e-10	0.133977	0.478	0.383	1.46638e-05	2	Lockd
3.94444e-09	0.133762	0.633	0.529	7.84904e-05	2	Gmnn
3.604e-11	0.1336	0.706	0.583	7.17161e-07	2	Polr2k
6.72266e-13	0.133192	0.55	0.423	1.33774e-08	2	Uchl3
1.00811e-15	0.132995	0.358	0.245	2.00603e-11	2	Bphl
2.50452e-07	0.132474	0.786	0.732	0.00498374	2	Eif4ebp1
2.86735e-10	0.132212	0.539	0.442	5.70575e-06	2	Ap1s1
3.05014e-11	0.13218	0.578	0.472	6.06947e-07	2	Mrpl11
2.30141e-14	0.13203	0.628	0.484	4.57957e-10	2	Naa38
3.17638e-17	0.131678	0.464	0.325	6.32067e-13	2	Ripor1
1.34957e-10	0.131558	0.669	0.556	2.6855e-06	2	Gm8430
2.87828e-10	0.13146	0.446	0.35	5.72748e-06	2	Gpatch4
1.50108e-11	0.130232	0.649	0.528	2.98701e-07	2	Smim11
8.39488e-17	0.130174	0.342	0.226	1.6705e-12	2	Trf
8.51139e-12	0.130172	0.524	0.407	1.69368e-07	2	Hikeshi
2.01509e-12	0.130102	0.32	0.228	4.00983e-08	2	Sugp2
1.33623e-16	0.129705	0.339	0.226	2.65896e-12	2	Gm8186
1.58494e-17	0.129586	0.251	0.151	3.15388e-13	2	Itih5
2.40318e-08	0.129245	0.762	0.695	0.00047821	2	Gnl3
1.71038e-08	0.129218	0.753	0.674	0.000340349	2	Mybbp1a
9.85929e-10	0.128983	0.552	0.439	1.9619e-05	2	Cdca7
2.19332e-07	0.128455	0.658	0.58	0.00436448	2	Exosc8
1.55713e-14	0.128441	0.529	0.393	3.09853e-10	2	Pigx
9.42296e-10	0.12836	0.831	0.757	1.87507e-05	2	Dnajc2
5.90173e-12	0.127538	0.466	0.358	1.17439e-07	2	Imp4
2.43238e-10	0.127475	0.834	0.779	4.8402e-06	2	Psma5
1.12062e-12	0.127426	0.612	0.48	2.22993e-08	2	Gtf2a2
6.46263e-11	0.127378	0.648	0.532	1.286e-06	2	Dnajc15
7.71111e-09	0.127285	0.802	0.75	0.000153443	2	Eif1ax
2.48905e-06	0.127112	0.411	0.339	0.0495297	2	Ccnb2
9.59283e-10	0.126899	0.572	0.47	1.90888e-05	2	Bcl7c
1.22658e-12	0.126644	0.312	0.219	2.44076e-08	2	Slc25a17
1.16557e-08	0.1266	0.636	0.544	0.000231937	2	Txnl4a
4.58434e-13	0.12654	0.737	0.6	9.12237e-09	2	Sfxn1
1.48729e-09	0.126308	0.64	0.536	2.95955e-05	2	Eif3g
1.23217e-14	0.126207	0.322	0.219	2.4519e-10	2	Bag2
2.89076e-08	0.126201	0.607	0.513	0.000575233	2	Stip1
8.51213e-14	0.126161	0.472	0.351	1.69383e-09	2	Immp1l
1.05956e-12	0.126063	0.313	0.219	2.10842e-08	2	Tmem238
5.85923e-11	0.125796	0.866	0.79	1.16593e-06	2	Tbca
9.17837e-13	0.125616	0.308	0.214	1.8264e-08	2	Mcrip2
9.17982e-08	0.125444	0.578	0.487	0.00182669	2	Ppa1
3.91519e-14	0.125416	0.271	0.179	7.79084e-10	2	Ica1
1.42324e-11	0.125156	0.57	0.449	2.8321e-07	2	Bcap29
1.24637e-14	0.125139	0.299	0.199	2.48015e-10	2	Rps25-ps1
3.85159e-14	0.125031	0.221	0.138	7.66428e-10	2	Ggct
2.71648e-09	0.125017	0.677	0.572	5.40552e-05	2	Gm9616
9.03977e-13	0.124843	0.337	0.238	1.79882e-08	2	Arap2
2.51515e-11	0.124132	0.399	0.3	5.00489e-07	2	Lap3
2.11363e-10	0.124105	0.904	0.821	4.20591e-06	2	Ptprcap
4.91553e-09	0.12368	0.574	0.475	9.78142e-05	2	Aco2
3.47341e-13	0.123611	0.381	0.275	6.91173e-09	2	Gins4
1.89772e-15	0.123593	0.228	0.14	3.77627e-11	2	Aldh7a1
2.95141e-09	0.123439	0.513	0.417	5.87302e-05	2	Hypk
3.75715e-10	0.123226	0.628	0.51	7.47636e-06	2	Pla2g4a
9.3343e-18	0.122929	0.63	0.469	1.85743e-13	2	Card19
5.18045e-11	0.122571	0.331	0.241	1.03086e-06	2	Dancr
2.18648e-13	0.122356	0.34	0.237	4.35088e-09	2	Hspbp1
8.89385e-08	0.122239	0.617	0.532	0.00176979	2	Sdhd
3.00763e-12	0.122061	0.306	0.215	5.98489e-08	2	Nup43
3.31725e-05	0.121716	0.474	0.412	0.660101	2	H4c4
2.04462e-09	0.121578	0.549	0.453	4.0686e-05	2	Fcf1
7.07424e-10	0.121352	0.514	0.415	1.4077e-05	2	Kdelr2
1.3608e-09	0.121022	0.549	0.444	2.70786e-05	2	Lage3
7.05817e-10	0.120657	0.514	0.413	1.4045e-05	2	Gm15500
1.75449e-07	0.120629	0.753	0.681	0.00349125	2	Pfdn6
1.26591e-13	0.120571	0.311	0.214	2.51903e-09	2	Sco2
8.11865e-12	0.120437	0.354	0.258	1.61553e-07	2	Gm9800
2.15344e-11	0.119806	0.36	0.266	4.28514e-07	2	Cd320
7.95996e-10	0.119716	0.519	0.418	1.58395e-05	2	Exosc3
5.94738e-13	0.119647	0.279	0.188	1.18347e-08	2	Macrod1
7.00646e-11	0.119505	0.613	0.484	1.39421e-06	2	Spint2
2.56747e-09	0.119387	0.509	0.412	5.109e-05	2	Gabarapl1
1.52071e-10	0.11921	0.456	0.356	3.02607e-06	2	Pfdn4
7.6845e-10	0.119168	0.456	0.358	1.52914e-05	2	Suclg2
2.52847e-09	0.119065	0.644	0.537	5.0314e-05	2	Rpl9-ps6
4.75219e-10	0.118843	0.383	0.292	9.45639e-06	2	Mettl1
7.11462e-12	0.118842	0.333	0.24	1.41574e-07	2	Kti12
2.03733e-08	0.118757	0.721	0.635	0.000405408	2	Timm23
9.67943e-09	0.118494	0.753	0.668	0.000192611	2	Bex3
2.43744e-08	0.118417	0.719	0.634	0.000485027	2	Gm16286
1.56769e-11	0.118294	0.363	0.267	3.11955e-07	2	Smim27
6.15601e-10	0.11826	0.672	0.552	1.22498e-05	2	Idh3g
2.3819e-10	0.118154	0.466	0.369	4.73974e-06	2	Ccnh
1.50662e-09	0.117791	0.446	0.352	2.99802e-05	2	Nsmce2
3.38546e-06	0.117739	0.608	0.54	0.0673673	2	Cops4
1.13608e-11	0.11772	0.383	0.285	2.26068e-07	2	Rps10-ps2
6.01734e-10	0.11751	0.65	0.536	1.19739e-05	2	Commd3
2.39975e-09	0.11746	0.563	0.456	4.77527e-05	2	Rab38
5.31622e-08	0.117382	0.805	0.741	0.00105788	2	Ndufv2
4.3724e-08	0.116881	0.661	0.561	0.000870063	2	Ndufb6
7.34627e-11	0.116789	0.352	0.26	1.46184e-06	2	Dynlt1f
2.88787e-09	0.116683	0.834	0.759	5.74657e-05	2	Rnf130
7.1892e-08	0.116325	0.642	0.554	0.00143058	2	Trim28
2.59869e-10	0.1163	0.399	0.306	5.17114e-06	2	Las1l
2.01488e-16	0.116205	0.823	0.723	4.0094e-12	2	Cyb5a
2.57914e-07	0.116135	0.784	0.711	0.00513223	2	Cnpy2
1.04633e-12	0.116033	0.282	0.192	2.08208e-08	2	Ntpcr
1.08829e-07	0.116002	0.589	0.5	0.00216559	2	Rps23-ps1
6.01026e-10	0.115926	0.409	0.315	1.19598e-05	2	Atad3a
7.25076e-10	0.115831	0.853	0.802	1.44283e-05	2	Mlec
7.24032e-11	0.115789	0.356	0.263	1.44075e-06	2	Naf1
6.211e-07	0.115706	0.53	0.448	0.0123593	2	Eif1ad
9.18003e-12	0.115668	0.294	0.205	1.82673e-07	2	Cad
4.23353e-11	0.115491	0.431	0.327	8.4243e-07	2	Pgrmc1
2.28814e-09	0.115443	0.264	0.19	4.55318e-05	2	Gm15657
3.71685e-08	0.115406	0.594	0.499	0.000739616	2	Tmem147
1.759e-09	0.115363	0.645	0.539	3.50024e-05	2	Rpl10a-ps1
1.44704e-08	0.115359	0.654	0.559	0.000287946	2	Pfdn1
1.27171e-07	0.115166	0.631	0.535	0.00253057	2	Ccdc34
9.31605e-11	0.115077	0.405	0.308	1.8538e-06	2	Tsfm
6.93674e-09	0.115066	0.526	0.423	0.000138034	2	Tyms
4.32134e-13	0.11493	0.217	0.137	8.59903e-09	2	Tfpi
2.95383e-08	0.114622	0.725	0.645	0.000587783	2	Lsm5
2.80291e-20	0.114483	0.166	0.082	5.57752e-16	2	Gm20658
2.22597e-09	0.114478	0.539	0.436	4.42946e-05	2	Twistnb
1.39017e-08	0.114341	0.626	0.533	0.00027663	2	Actl6a
8.65455e-09	0.114136	0.4	0.315	0.000172217	2	Bckdha
4.12885e-11	0.113722	0.372	0.276	8.216e-07	2	Chchd5
3.20787e-09	0.113567	0.491	0.399	6.38334e-05	2	Polr2b
7.33812e-09	0.113404	0.518	0.422	0.000146021	2	Ntan1
3.6201e-07	0.113379	0.247	0.184	0.00720363	2	Gem
2.45928e-12	0.113282	0.349	0.25	4.89373e-08	2	Rcl1
1.0495e-08	0.11316	0.424	0.337	0.00020884	2	Smn1
1.28253e-12	0.112988	0.326	0.225	2.5521e-08	2	B930036N10Rik
2.86674e-09	0.112915	0.68	0.562	5.70453e-05	2	Lsm7
1.73197e-10	0.112828	0.48	0.376	3.44644e-06	2	Ppan
4.249e-07	0.112722	0.466	0.386	0.00845508	2	Cdca3
1.27674e-10	0.11265	0.357	0.267	2.54058e-06	2	Rpf2
4.80438e-09	0.112589	0.666	0.558	9.56024e-05	2	Bin2
4.73491e-08	0.112238	0.662	0.56	0.000942199	2	Utp11
4.93217e-12	0.112117	0.464	0.349	9.81453e-08	2	Cd24a
7.96927e-09	0.111922	0.303	0.228	0.00015858	2	Gemin6
2.19337e-07	0.111834	0.577	0.496	0.00436458	2	Sf3a3
8.8091e-10	0.111809	0.411	0.318	1.75292e-05	2	Wdr75
2.05481e-12	0.111756	0.284	0.195	4.08887e-08	2	Abhd11
3.45509e-10	0.111524	0.373	0.282	6.87528e-06	2	Eci1
5.60765e-11	0.111431	0.465	0.357	1.11587e-06	2	Tm6sf1
2.32648e-08	0.111416	0.572	0.472	0.000462946	2	BC028528
3.656e-08	0.111259	0.621	0.524	0.000727508	2	Snrpa
9.66747e-08	0.110825	0.469	0.389	0.00192373	2	Pcbd2
1.31159e-10	0.110546	0.487	0.376	2.60993e-06	2	Pigp
2.55918e-09	0.110525	0.709	0.606	5.09251e-05	2	Rfc2
4.41466e-09	0.110478	0.464	0.37	8.78472e-05	2	Msh2
5.1961e-08	0.11042	0.59	0.493	0.00103397	2	Wdr89
1.255e-07	0.110398	0.685	0.598	0.00249733	2	Snhg6
2.03772e-10	0.110328	0.314	0.228	4.05485e-06	2	Ltv1
1.78952e-09	0.110303	0.594	0.489	3.56096e-05	2	Hat1
1.72445e-08	0.110183	0.577	0.48	0.000343149	2	Ppm1g
1.04955e-12	0.11016	0.31	0.215	2.0885e-08	2	Mrps22
3.82549e-08	0.10986	0.746	0.662	0.000761235	2	Cnih4
8.49666e-07	0.109856	0.768	0.682	0.0169075	2	Lsm6
1.20393e-07	0.10938	0.751	0.672	0.00239569	2	Glrx3
8.43794e-08	0.10937	0.437	0.357	0.00167907	2	Zfp593
1.05871e-06	0.109334	0.637	0.549	0.0210674	2	Snrpc
3.81502e-07	0.109325	0.629	0.54	0.00759151	2	Mrpl13
5.59622e-11	0.10931	0.365	0.271	1.11359e-06	2	Mrpl44
1.12861e-08	0.109273	0.349	0.269	0.000224582	2	Gnpnat1
6.71792e-09	0.109058	0.339	0.26	0.00013368	2	Haus1
6.82769e-11	0.108804	0.307	0.22	1.35864e-06	2	Nmral1
6.57336e-10	0.108645	0.571	0.462	1.30803e-05	2	Mrps28
1.41776e-07	0.108588	0.762	0.694	0.0028212	2	Fkbp4
1.45008e-10	0.108572	0.294	0.211	2.88552e-06	2	Pwp1
1.51732e-08	0.10842	0.672	0.573	0.000301932	2	Cdc26
5.41654e-08	0.108396	0.81	0.736	0.00107784	2	Bcap31
5.00679e-08	0.108231	0.48	0.39	0.0009963	2	Khk
2.71716e-09	0.108188	0.504	0.402	5.40687e-05	2	Qdpr
1.91344e-09	0.108057	0.536	0.433	3.80756e-05	2	S100a1
1.8952e-07	0.107903	0.606	0.52	0.00377126	2	Dnajc19
5.29407e-07	0.107898	0.606	0.522	0.0105347	2	Mrpl36
7.43247e-08	0.10789	0.6	0.511	0.00147899	2	Ube2a
1.52877e-09	0.107888	0.352	0.265	3.0421e-05	2	Mycbp
8.42965e-07	0.107712	0.539	0.458	0.0167742	2	Hhex
5.39684e-09	0.107494	0.556	0.451	0.000107392	2	Timm17a
6.26127e-05	0.107452	0.536	0.471	1	2	Cdk1
1.10979e-08	0.10741	0.615	0.512	0.000220837	2	Smim4
1.33737e-08	0.107361	0.593	0.488	0.000266124	2	Nfu1
4.38398e-10	0.107303	0.418	0.318	8.72369e-06	2	Sinhcaf
1.49112e-08	0.107025	0.518	0.422	0.000296718	2	Mtln
1.62552e-09	0.106983	0.366	0.278	3.23462e-05	2	Smyd2
1.56067e-09	0.106952	0.485	0.383	3.10557e-05	2	Tfam
1.32576e-05	0.106521	0.662	0.589	0.263812	2	Nasp
7.08502e-06	0.106435	0.766	0.712	0.140985	2	Cenpx
1.92781e-10	0.106315	0.345	0.254	3.83616e-06	2	Mettl5
2.26886e-10	0.106295	0.44	0.337	4.5148e-06	2	Umps
9.96463e-08	0.106247	0.497	0.414	0.00198286	2	Nans
2.52438e-06	0.106112	0.727	0.675	0.0502326	2	Ndufa5
3.51544e-08	0.106083	0.499	0.406	0.000699537	2	Rbmxl1
7.65282e-09	0.105891	0.284	0.209	0.000152283	2	Acadvl
4.58649e-06	0.105765	0.57	0.503	0.0912666	2	Bola3
2.99015e-09	0.105385	0.432	0.335	5.9501e-05	2	Gm4258
1.26481e-07	0.105362	0.523	0.433	0.00251685	2	Coro2a
1.23694e-09	0.105325	0.347	0.262	2.46139e-05	2	Ino80b
3.07802e-09	0.10506	0.374	0.286	6.12496e-05	2	Cenpk
1.58889e-09	0.10502	0.361	0.273	3.16172e-05	2	Bud23
4.2181e-10	0.104993	0.346	0.257	8.39359e-06	2	Rps6-ps4
3.66603e-09	0.104926	0.638	0.525	7.29504e-05	2	Mcts1
5.95484e-08	0.104659	0.518	0.426	0.00118495	2	Vbp1
8.8887e-10	0.104641	0.358	0.271	1.76876e-05	2	Mrps31
9.26211e-10	0.104309	0.384	0.294	1.84307e-05	2	Parvg
1.7877e-06	0.104282	0.755	0.672	0.0355734	2	Eif2s1
1.76597e-07	0.104273	0.737	0.644	0.00351411	2	Cuta
2.36883e-09	0.104137	0.518	0.412	4.71373e-05	2	Gtf3c6
6.34966e-08	0.104127	0.395	0.314	0.00126352	2	Isyna1
1.80945e-09	0.104084	0.407	0.316	3.60062e-05	2	Aph1a
2.0413e-06	0.103939	0.484	0.408	0.0406199	2	Exosc1
3.98788e-07	0.103897	0.654	0.555	0.00793548	2	Bola1
1.49453e-08	0.103804	0.359	0.278	0.000297396	2	Cinp
4.93034e-10	0.103649	0.41	0.314	9.81088e-06	2	Ss18l2
2.05774e-08	0.10356	0.476	0.384	0.00040947	2	Guk1
4.20331e-10	0.10342	0.288	0.207	8.36416e-06	2	Mrpl23
9.6139e-08	0.103326	0.495	0.409	0.00191307	2	Utp14a
4.66862e-08	0.103182	0.526	0.436	0.000929008	2	Mrpl2
1.6454e-07	0.103117	0.635	0.543	0.00327418	2	Eif4a3
8.0039e-08	0.103083	0.424	0.338	0.0015927	2	Rrs1
2.22306e-08	0.102944	0.356	0.277	0.000442366	2	Ptrhd1
1.05323e-10	0.102847	0.352	0.258	2.09583e-06	2	Metrn
5.05206e-10	0.102737	0.283	0.202	1.00531e-05	2	Cenps
5.8737e-07	0.102702	0.468	0.388	0.0116881	2	Orc6
2.18871e-13	0.102531	0.256	0.166	4.35531e-09	2	D5Ertd605e
4.35979e-07	0.102488	0.501	0.417	0.00867555	2	Rps10-ps1
6.42886e-16	0.102469	0.143	0.073	1.27928e-11	2	Ltc4s
1.74427e-07	0.102356	0.49	0.401	0.00347091	2	Wdr18
4.85952e-09	0.102332	0.556	0.454	9.66995e-05	2	Rps11-ps1
9.96328e-13	0.102301	0.28	0.187	1.98259e-08	2	Cebpa
1.70242e-08	0.102162	0.487	0.392	0.000338765	2	Ccdc58
1.0909e-06	0.102015	0.401	0.33	0.0217078	2	Ndufaf4
2.06213e-09	0.101896	0.366	0.277	4.10343e-05	2	Polr1c
4.69546e-07	0.101753	0.419	0.342	0.00934349	2	Nol11
1.92244e-11	0.10174	0.258	0.175	3.82547e-07	2	Rcn3
1.41111e-08	0.101644	0.481	0.386	0.000280797	2	Mri1
1.40408e-08	0.101614	0.448	0.358	0.000279398	2	Gm8624
4.05062e-07	0.101561	0.622	0.53	0.00806033	2	Nop56
2.47388e-07	0.101415	0.57	0.48	0.00492277	2	Yif1b
2.67802e-08	0.101412	0.463	0.37	0.0005329	2	Tmem223
4.11283e-07	0.101389	0.343	0.275	0.00818412	2	Yrdc
5.5649e-10	0.101266	0.319	0.233	1.10736e-05	2	Cdk7
8.92813e-10	0.101159	0.265	0.189	1.77661e-05	2	Ndufaf6
4.88966e-10	0.100861	0.326	0.238	9.72993e-06	2	Nudt1
4.8245e-09	0.100841	0.288	0.211	9.60028e-05	2	Cenpp
3.23549e-08	0.100694	0.448	0.359	0.00064383	2	Cfap20
7.32612e-10	0.10065	0.283	0.203	1.45782e-05	2	Lyrm9
4.71993e-07	0.100623	0.81	0.737	0.00939219	2	Ndufa8
1.5546e-13	0.100573	0.195	0.118	3.09349e-09	2	Golm1
2.06236e-06	0.100407	0.61	0.526	0.041039	2	Esf1
4.99763e-07	0.100028	0.693	0.602	0.00994479	2	Gm9794
1.0899e-06	0.100003	0.412	0.337	0.021688	2	Chchd10

## Sheet: 3
p_val	avg_log2FC	pct.1	pct.2	p_val_adj	cluster	gene
1.58773e-183	0.987337	0.898	0.551	3.15942e-179	3	Ly6a
3.01555e-160	0.875504	0.64	0.273	6.00063e-156	3	Adgrl4
1.66594e-88	0.832957	0.122	0.016	3.31506e-84	3	Dntt
1.67064e-133	0.736995	0.881	0.604	3.32441e-129	3	Ifi27l2a
1.05808e-111	0.704331	0.552	0.261	2.10546e-107	3	Mgst3
5.23935e-134	0.659522	0.867	0.565	1.04258e-129	3	Egfl7
1.97174e-118	0.648698	0.602	0.267	3.92356e-114	3	Ighm
8.18121e-104	0.635297	0.752	0.442	1.62798e-99	3	Isg15
1.04651e-127	0.626303	0.764	0.423	2.08245e-123	3	Rtp4
7.62934e-125	0.620266	0.957	0.771	1.51816e-120	3	Ifi203
6.01832e-59	0.609281	0.667	0.435	1.19758e-54	3	Cd69
1.85833e-103	0.604593	0.722	0.403	3.6979e-99	3	Gm1966
3.87108e-115	0.603812	0.644	0.304	7.70306e-111	3	Ifi44
1.67997e-121	0.594072	0.565	0.248	3.34298e-117	3	Il12a
3.34612e-123	0.58281	0.749	0.405	6.65845e-119	3	Epsti1
1.76112e-108	0.560425	0.72	0.399	3.50445e-104	3	Ugcg
3.74377e-101	0.559543	0.905	0.717	7.44972e-97	3	Mndal
1.51747e-90	0.551167	0.467	0.203	3.01961e-86	3	Ifit1
1.33554e-139	0.54911	0.978	0.796	2.65759e-135	3	Tmem176b
1.85887e-142	0.541858	0.455	0.146	3.69897e-138	3	Flt3
6.51834e-96	0.536532	0.795	0.486	1.29708e-91	3	Bcl11a
5.92719e-97	0.52457	0.744	0.42	1.17945e-92	3	Irf7
1.64345e-63	0.52041	0.801	0.558	3.27029e-59	3	Ltb
3.25687e-75	0.491947	0.87	0.656	6.48084e-71	3	Shisa5
5.12239e-74	0.473261	0.78	0.519	1.0193e-69	3	Cd34
4.50338e-87	0.465445	0.458	0.2	8.96128e-83	3	Satb1
2.32755e-75	0.462296	0.649	0.368	4.6316e-71	3	Oasl2
1.62385e-73	0.459114	0.942	0.816	3.23129e-69	3	Ptprcap
1.52226e-61	0.458566	0.636	0.397	3.02915e-57	3	Isg20
9.26561e-62	0.446465	0.88	0.776	1.84376e-57	3	Acadl
1.57558e-54	0.428781	0.634	0.401	3.13525e-50	3	Dusp2
5.63281e-71	0.41382	0.895	0.692	1.12087e-66	3	Mef2c
6.14051e-57	0.409484	0.866	0.681	1.2219e-52	3	Sox4
2.2264e-65	0.403425	0.637	0.371	4.43031e-61	3	Xaf1
3.81383e-79	0.396828	0.393	0.157	7.58915e-75	3	Iigp1
4.41589e-45	0.394964	0.619	0.42	8.78719e-41	3	Snhg12
6.59923e-71	0.392626	0.621	0.332	1.31318e-66	3	Gimap6
5.80921e-72	0.39185	0.461	0.218	1.15597e-67	3	Gm12250
3.79842e-52	0.386961	0.968	0.878	7.55848e-48	3	Gm8995
4.85422e-61	0.380678	0.752	0.503	9.65942e-57	3	Tspan13
6.27308e-58	0.37786	0.757	0.498	1.24828e-53	3	Pou2f2
8.60724e-57	0.374387	0.95	0.888	1.71275e-52	3	Phgdh
1.87322e-51	0.370872	0.9	0.754	3.72753e-47	3	Ramp1
2.77279e-82	0.369405	0.336	0.12	5.51757e-78	3	Gm4951
1.0413e-32	0.367262	0.794	0.653	2.07208e-28	3	Ifi27
6.115e-44	0.356545	0.748	0.567	1.21682e-39	3	Lsm3
6.18123e-87	0.35625	0.369	0.139	1.23e-82	3	Myl4
4.44107e-65	0.353993	0.39	0.181	8.83728e-61	3	Cd27
3.02621e-73	0.350099	0.429	0.192	6.02186e-69	3	Il1r1
2.25925e-51	0.345405	0.513	0.301	4.49567e-47	3	Gpr171
1.93891e-27	0.343696	0.613	0.47	3.85823e-23	3	Myc
2.08655e-40	0.338672	0.87	0.738	4.15203e-36	3	H2-Q7
1.9973e-45	0.334555	0.696	0.491	3.97444e-41	3	Ssbp2
1.81821e-58	0.333709	0.226	0.077	3.61807e-54	3	Myl10
2.28967e-43	0.326256	0.859	0.706	4.55621e-39	3	Psmb9
3.36263e-44	0.323046	0.428	0.243	6.6913e-40	3	Batf
5.29425e-44	0.320019	0.463	0.264	1.0535e-39	3	Usp18
1.09834e-44	0.319559	0.71	0.506	2.18558e-40	3	Marcksl1
8.44352e-38	0.319552	0.808	0.645	1.68018e-33	3	Hsd17b10
1.50839e-43	0.316801	0.508	0.309	3.00155e-39	3	Parp9
2.55167e-75	0.314998	0.873	0.618	5.07756e-71	3	Tmem176a
1.52539e-43	0.314788	0.636	0.411	3.03538e-39	3	Milr1
3.24086e-38	0.303373	0.55	0.363	6.44899e-34	3	Ift57
3.46693e-32	0.299594	0.781	0.617	6.89885e-28	3	Crip1
4.53539e-77	0.296223	0.289	0.098	9.02497e-73	3	9030619P08Rik
1.60489e-41	0.295303	0.905	0.812	3.19356e-37	3	Cdk4
8.61108e-30	0.289502	0.85	0.77	1.71352e-25	3	Hmgn1
4.07137e-40	0.287255	0.574	0.373	8.10161e-36	3	Sgk3
1.37076e-39	0.282343	0.591	0.389	2.72768e-35	3	Ifi35
4.51312e-31	0.281482	0.53	0.362	8.98067e-27	3	Trim12c
3.60233e-33	0.277286	0.94	0.877	7.16828e-29	3	Lmo2
5.67882e-47	0.276068	0.324	0.156	1.13003e-42	3	D5Ertd605e
3.73472e-37	0.275361	0.62	0.423	7.43171e-33	3	Nsmce1
5.15277e-33	0.274284	0.526	0.348	1.02535e-28	3	Bex6
3.47128e-60	0.27231	0.229	0.075	6.9075e-56	3	Ifit3
4.50841e-41	0.271604	0.325	0.162	8.97128e-37	3	Gm4759
1.71371e-37	0.271011	0.641	0.437	3.41011e-33	3	Bmyc
1.85143e-21	0.268024	0.85	0.773	3.68415e-17	3	Zfas1
5.31531e-44	0.26631	0.36	0.182	1.05769e-39	3	Ddx60
3.61973e-30	0.265349	0.623	0.448	7.20291e-26	3	Ifi47
3.45294e-33	0.263615	0.626	0.445	6.87102e-29	3	Mettl23
1.34048e-37	0.2615	0.439	0.252	2.66743e-33	3	Slfn5
6.4497e-36	0.261119	0.722	0.503	1.28343e-31	3	Emb
2.17395e-24	0.258851	0.693	0.54	4.32594e-20	3	Fam133b
3.13865e-42	0.258048	0.432	0.242	6.2456e-38	3	Tmem173
5.53488e-25	0.255252	0.717	0.566	1.10138e-20	3	Apex1
2.79997e-39	0.254188	0.654	0.431	5.57166e-35	3	Unc93b1
5.43727e-32	0.252086	0.546	0.373	1.08196e-27	3	Nme4
1.12612e-58	0.250386	0.981	0.814	2.24087e-54	3	Plac8
1.73021e-48	0.249911	0.266	0.109	3.44295e-44	3	Gm15987
3.04764e-33	0.249465	0.69	0.489	6.0645e-29	3	Il2rg
7.95443e-40	0.248547	0.321	0.161	1.58285e-35	3	Notch1
7.66541e-24	0.247385	0.735	0.578	1.52534e-19	3	Bzw2
6.96005e-29	0.24529	0.663	0.464	1.38498e-24	3	Gimap1
2.47739e-28	0.244861	0.69	0.508	4.92976e-24	3	Trim30a
4.08057e-23	0.243334	0.821	0.709	8.11993e-19	3	Snhg1
4.26392e-27	0.242872	0.532	0.369	8.48477e-23	3	Smap2
8.93368e-68	0.241686	0.734	0.416	1.77771e-63	3	Ms4a6c
4.77706e-64	0.240233	0.207	0.062	9.50588e-60	3	Ifi206
1.04802e-28	0.238252	0.653	0.469	2.08545e-24	3	Rnf213
2.33752e-27	0.237169	0.522	0.355	4.65143e-23	3	Ddx58
1.08819e-30	0.236385	0.347	0.202	2.16539e-26	3	Cnn3
9.05906e-30	0.232919	0.385	0.232	1.80266e-25	3	Arap2
1.10971e-26	0.232039	0.723	0.543	2.20822e-22	3	Cd48
1.84681e-24	0.231233	0.753	0.604	3.67497e-20	3	Ndufs8
1.26822e-26	0.23088	0.553	0.39	2.52363e-22	3	Pigx
1.63344e-24	0.230006	0.836	0.706	3.25037e-20	3	Idh2
1.84573e-28	0.227746	0.734	0.541	3.67283e-24	3	Smim14
4.55253e-100	0.226657	0.689	0.371	9.05908e-96	3	Ccl5
5.85685e-31	0.222881	0.476	0.299	1.16545e-26	3	Oas3
3.24343e-34	0.221984	0.326	0.172	6.45411e-30	3	Zbp1
2.32327e-25	0.22128	0.633	0.461	4.62308e-21	3	Eif2ak2
8.66855e-24	0.220754	0.459	0.311	1.72495e-19	3	Gimap9
1.10712e-21	0.220541	0.873	0.787	2.20305e-17	3	1110038B12Rik
6.15116e-26	0.220511	0.644	0.473	1.22402e-21	3	Znrd1
1.62631e-23	0.220124	0.703	0.543	3.23618e-19	3	Npm3
3.17938e-23	0.218762	0.929	0.864	6.32666e-19	3	Paip2
1.60291e-24	0.218673	0.514	0.363	3.18963e-20	3	Tmem223
2.53159e-32	0.21846	0.382	0.224	5.0376e-28	3	Slc29a1
8.77179e-15	0.213302	0.806	0.75	1.7455e-10	3	Cks1b
1.85198e-20	0.213214	0.82	0.714	3.68526e-16	3	Sptssa
5.47801e-23	0.21239	0.91	0.847	1.09007e-18	3	Apobec3
4.3395e-25	0.212278	0.448	0.301	8.63517e-21	3	Smco4
1.26881e-25	0.212174	0.423	0.278	2.52481e-21	3	Nmi
5.22172e-26	0.212045	0.474	0.312	1.03907e-21	3	Irgm1
5.60005e-18	0.211814	0.615	0.478	1.11435e-13	3	Snhg4
3.49426e-18	0.211354	0.781	0.67	6.95323e-14	3	Dnaja1
3.33449e-21	0.210545	0.657	0.504	6.6353e-17	3	Pin1
2.4734e-43	0.208972	0.285	0.128	4.92182e-39	3	Cd96
1.2248e-31	0.20842	0.328	0.181	2.43723e-27	3	Dhx58
3.31027e-19	0.208217	0.63	0.488	6.58711e-15	3	Dnajc9
3.78725e-22	0.207635	0.612	0.458	7.53625e-18	3	Epb41l4aos
1.59504e-25	0.206626	0.508	0.343	3.17398e-21	3	Cd24a
2.88165e-18	0.205692	0.412	0.29	5.73419e-14	3	Psph
1.0372e-18	0.203702	0.664	0.518	2.06392e-14	3	Exosc7
9.1949e-21	0.203509	0.503	0.359	1.82969e-16	3	D16Ertd472e
4.91436e-23	0.203374	0.723	0.552	9.77909e-19	3	Utp11
1.17749e-22	0.203369	0.891	0.783	2.34308e-18	3	Limd2
1.15031e-18	0.203261	0.872	0.805	2.28899e-14	3	Banf1
3.90837e-21	0.202632	0.894	0.776	7.77727e-17	3	Nfkbia
7.74416e-26	0.20233	0.349	0.211	1.54101e-21	3	Hoxa7
2.24462e-20	0.201235	0.454	0.318	4.46657e-16	3	Parp8
8.45531e-27	0.200936	0.322	0.186	1.68252e-22	3	Igtp
1.70228e-37	0.200801	0.214	0.09	3.38737e-33	3	Gm5111
9.45264e-17	0.200792	0.821	0.756	1.88098e-12	3	Hprt
1.0203e-24	0.200709	0.524	0.363	2.03029e-20	3	Eci2
1.44291e-18	0.199912	0.727	0.592	2.87125e-14	3	Snhg6
3.37385e-19	0.199879	0.55	0.41	6.71362e-15	3	Brix1
1.19739e-21	0.199605	0.696	0.524	2.38268e-17	3	Sept1
3.12797e-31	0.199605	0.239	0.117	6.22434e-27	3	Klk8
2.94582e-17	0.199509	0.763	0.663	5.86189e-13	3	Mdh1
1.516e-28	0.198846	0.499	0.317	3.01669e-24	3	Serpina3f
1.86087e-26	0.198554	0.363	0.222	3.70295e-22	3	Cpq
8.52195e-30	0.197982	0.348	0.2	1.69578e-25	3	Kcnk12
5.62525e-21	0.197452	0.474	0.329	1.11937e-16	3	Gm4258
2.03413e-20	0.196482	0.611	0.457	4.04771e-16	3	Pafah1b3
1.45366e-18	0.196045	0.395	0.274	2.89263e-14	3	Maml3
9.13539e-16	0.195779	0.635	0.51	1.81785e-11	3	Stip1
5.20964e-25	0.194914	0.355	0.217	1.03667e-20	3	Hoxa9
2.15523e-29	0.194837	0.289	0.156	4.28868e-25	3	Morn2
1.30145e-21	0.194674	0.408	0.276	2.58975e-17	3	B230118H07Rik
3.83221e-21	0.194301	0.546	0.394	7.62571e-17	3	1700025G04Rik
3.56846e-23	0.193481	0.532	0.369	7.10087e-19	3	Parp14
3.74965e-17	0.193421	0.865	0.788	7.46143e-13	3	Cbx1
3.76429e-33	0.19259	0.291	0.149	7.49056e-29	3	Bcl3
2.20416e-20	0.192245	0.594	0.447	4.38606e-16	3	Fcf1
1.68762e-18	0.191316	0.849	0.767	3.35819e-14	3	Trp53
1.6003e-17	0.189853	0.728	0.596	3.18444e-13	3	Sdhb
1.50941e-20	0.189605	0.608	0.459	3.00358e-16	3	Arl6ip5
2.70144e-19	0.189562	0.915	0.863	5.3756e-15	3	Psmb2
1.41202e-23	0.189532	0.463	0.311	2.80978e-19	3	Arl3
6.20446e-16	0.189109	0.88	0.814	1.23463e-11	3	Impdh2
4.66917e-17	0.188512	0.589	0.455	9.29119e-13	3	Otulin
2.94091e-17	0.18847	0.791	0.662	5.85212e-13	3	Ssbp1
1.49731e-17	0.187963	0.78	0.656	2.97949e-13	3	Erh
3.19427e-21	0.186339	0.387	0.253	6.35627e-17	3	Kansl1l
1.44794e-22	0.186305	0.454	0.31	2.88125e-18	3	Ebpl
1.36375e-22	0.185599	0.398	0.256	2.71372e-18	3	Slfn8
1.02527e-13	0.185292	0.546	0.426	2.04018e-09	3	Mcm4
3.03448e-20	0.185087	0.579	0.433	6.03832e-16	3	Ppdpf
1.45055e-16	0.185056	0.88	0.828	2.88646e-12	3	Selenoh
1.292e-15	0.184976	0.656	0.526	2.57095e-11	3	Nop56
9.07688e-15	0.184345	0.869	0.811	1.80621e-10	3	Prmt1
7.98476e-25	0.184334	0.423	0.271	1.58889e-20	3	Ddah2
1.59506e-15	0.183566	0.548	0.428	3.17402e-11	3	Zfp422
5.81803e-19	0.183357	0.524	0.384	1.15773e-14	3	Map4k4
1.1339e-23	0.183325	0.403	0.26	2.25635e-19	3	H2-T22
2.25261e-16	0.18143	0.569	0.441	4.48246e-12	3	Gigyf2
2.37834e-17	0.181422	0.584	0.45	4.73265e-13	3	Sys1
1.70989e-18	0.18122	0.482	0.35	3.4025e-14	3	Fam92a
6.76577e-22	0.180663	0.335	0.209	1.34632e-17	3	Trim34a
1.40883e-26	0.180483	0.324	0.187	2.80344e-22	3	Arid5a
5.67212e-18	0.180212	0.476	0.347	1.1287e-13	3	Ppil1
1.72503e-19	0.179485	0.668	0.514	3.43263e-15	3	Ebi3
6.14659e-16	0.179396	0.839	0.752	1.22311e-11	3	Elf1
2.25545e-13	0.178476	0.868	0.811	4.48811e-09	3	Rsl1d1
4.28003e-16	0.178253	0.514	0.394	8.51683e-12	3	Ndufs3
3.10791e-11	0.178155	0.756	0.686	6.18443e-07	3	Hmgn2
5.78952e-20	0.177828	0.809	0.694	1.15206e-15	3	Serpinb1a
4.03368e-18	0.177633	0.581	0.442	8.02662e-14	3	Casp8
1.23503e-27	0.176884	0.82	0.653	2.45758e-23	3	Tcf4
2.22161e-12	0.176464	0.834	0.768	4.42079e-08	3	Rbbp7
4.16521e-17	0.176415	0.494	0.367	8.28836e-13	3	Dcps
1.61895e-53	0.17594	0.134	0.033	3.22156e-49	3	Sapcd1
4.99678e-16	0.175636	0.678	0.543	9.94309e-12	3	Psmc5
4.11294e-22	0.175517	0.359	0.227	8.18434e-18	3	Ckap4
3.61349e-12	0.17476	0.567	0.459	7.19049e-08	3	Nifk
6.75553e-21	0.174709	0.532	0.382	1.34428e-16	3	Tspan3
6.67175e-17	0.174072	0.355	0.239	1.32761e-12	3	C130089K02Rik
3.54862e-16	0.173642	0.529	0.402	7.06139e-12	3	Rbmxl1
1.19265e-16	0.173207	0.474	0.35	2.37325e-12	3	Psmg1
3.72471e-14	0.172522	0.612	0.483	7.41181e-10	3	Ppa1
6.51369e-18	0.172436	0.536	0.401	1.29616e-13	3	Hmox2
9.12137e-15	0.172286	0.427	0.315	1.81506e-10	3	Mitd1
6.74317e-14	0.172004	0.693	0.576	1.34182e-09	3	Snrpa1
9.35271e-15	0.171837	0.582	0.463	1.8611e-10	3	Psmc4
7.89141e-20	0.17173	0.452	0.317	1.57031e-15	3	Nbdy
4.97342e-18	0.171651	0.435	0.309	9.89661e-14	3	Mob2
4.67969e-16	0.170571	0.439	0.316	9.31211e-12	3	Ier5
8.79127e-16	0.17048	0.441	0.32	1.74937e-11	3	Cenpv
8.12562e-14	0.170324	0.647	0.53	1.61692e-09	3	Arpc5l
5.80773e-18	0.170143	0.329	0.218	1.15568e-13	3	Nmral1
5.63058e-16	0.170111	0.337	0.23	1.12043e-11	3	Cdk19
6.34983e-18	0.169189	0.586	0.439	1.26355e-13	3	Lage3
5.78737e-16	0.168948	0.634	0.5	1.15163e-11	3	Churc1
6.00586e-16	0.168477	0.553	0.427	1.19511e-11	3	Polr2i
6.66481e-19	0.168368	0.368	0.245	1.32623e-14	3	Bphl
8.12112e-14	0.168082	0.679	0.557	1.61602e-09	3	Irf2
1.30867e-16	0.167961	0.472	0.345	2.60413e-12	3	1190007I07Rik
4.93345e-20	0.167918	0.434	0.293	9.81707e-16	3	Ssh2
2.06187e-20	0.167613	0.638	0.468	4.10291e-16	3	Tes
1.24941e-25	0.167487	0.555	0.384	2.4862e-21	3	AW112010
1.52848e-15	0.167439	0.22	0.131	3.04153e-11	3	Cxcl10
5.32597e-14	0.166765	0.618	0.496	1.05981e-09	3	Rps23-ps1
7.60405e-15	0.166727	0.716	0.588	1.51313e-10	3	Psip1
3.62525e-16	0.166381	0.558	0.426	7.21388e-12	3	Ppie
4.52509e-15	0.165626	0.868	0.799	9.00448e-11	3	Pycard
4.06754e-22	0.165535	0.389	0.249	8.09399e-18	3	Coro7
5.32316e-15	0.165389	0.6	0.47	1.05925e-10	3	Mrpl11
1.81699e-16	0.164502	0.652	0.514	3.61563e-12	3	Dnajc19
1.44336e-16	0.164233	0.437	0.308	2.87214e-12	3	BC035044
2.46766e-13	0.164016	0.887	0.819	4.91039e-09	3	Eif3m
2.49224e-13	0.163529	0.692	0.578	4.9593e-09	3	Erg28
6.06318e-15	0.163327	0.677	0.551	1.20651e-10	3	Idh3g
6.20739e-14	0.163215	0.52	0.408	1.23521e-09	3	Hikeshi
3.32144e-12	0.163073	0.711	0.613	6.60933e-08	3	Mrpl42
5.1503e-17	0.162823	0.394	0.273	1.02486e-12	3	Irf9
1.45848e-10	0.16238	0.61	0.508	2.90223e-06	3	Taf15
3.57296e-17	0.162379	0.534	0.396	7.10983e-13	3	Gng2
4.14259e-14	0.162227	0.559	0.438	8.24333e-10	3	Nxt1
5.10527e-13	0.162019	0.717	0.612	1.0159e-08	3	Ndufs4
1.33043e-11	0.161819	0.592	0.485	2.64742e-07	3	B9d2
2.63378e-13	0.161728	0.674	0.552	5.24096e-09	3	Bola1
5.90516e-15	0.161503	0.657	0.523	1.17507e-10	3	Mcts1
4.90867e-17	0.161489	0.296	0.19	9.76777e-13	3	Lratd2
8.60832e-13	0.161027	0.57	0.463	1.71297e-08	3	Cops3
1.34363e-11	0.160173	0.774	0.676	2.67369e-07	3	Suclg1
8.56689e-12	0.159983	0.797	0.725	1.70473e-07	3	Nono
3.5439e-15	0.159299	0.448	0.333	7.05201e-11	3	Prpf38a
1.39053e-14	0.159209	0.666	0.535	2.76701e-10	3	Laptm4a
1.72914e-15	0.15896	0.691	0.551	3.44081e-11	3	H2-T23
1.74032e-15	0.158644	0.522	0.395	3.46306e-11	3	Ube2f
7.79772e-16	0.157987	0.44	0.318	1.55167e-11	3	Hmgn3
2.7437e-14	0.157687	0.462	0.346	5.45969e-10	3	Phf6
1.43106e-10	0.15766	0.744	0.663	2.84767e-06	3	Eif1a
3.65762e-18	0.157595	0.393	0.267	7.2783e-14	3	Mrpl44
4.95453e-33	0.157487	0.166	0.064	9.85902e-29	3	Ifi213
3.99799e-16	0.157054	0.464	0.333	7.95559e-12	3	Dtx3l
1.01424e-13	0.157045	0.491	0.379	2.01824e-09	3	Ptrh2
3.98377e-11	0.156359	0.807	0.754	7.92729e-07	3	Ddx39b
1.97077e-13	0.156156	0.637	0.517	3.92163e-09	3	Znrf1
7.44914e-19	0.155945	0.265	0.158	1.4823e-14	3	Gm43305
2.43619e-13	0.155674	0.676	0.554	4.84777e-09	3	Glrx5
3.805e-32	0.155517	0.18	0.075	7.57156e-28	3	Ldlrad4
2.96684e-13	0.154954	0.735	0.615	5.90372e-09	3	Emc6
4.51011e-15	0.154368	0.639	0.508	8.97467e-11	3	Adh5
3.05133e-11	0.154223	0.511	0.407	6.07184e-07	3	Ctr9
2.29501e-11	0.153932	0.77	0.672	4.56685e-07	3	Wasf2
9.95149e-09	0.153714	0.676	0.597	0.000198025	3	Mcm6
1.96369e-13	0.153551	0.684	0.559	3.90754e-09	3	Ndufa12
9.81705e-18	0.153407	0.314	0.202	1.95349e-13	3	Smim8
4.27204e-14	0.153268	0.671	0.537	8.50093e-10	3	Samd9l
6.748e-13	0.152338	0.619	0.496	1.34278e-08	3	Tmem147
3.04353e-14	0.151942	0.544	0.425	6.05631e-10	3	Uchl3
8.51419e-11	0.151846	0.797	0.724	1.69424e-06	3	Raly
1.62398e-10	0.151549	0.746	0.652	3.23155e-06	3	1110004F10Rik
4.92921e-13	0.15154	0.48	0.369	9.80864e-09	3	Cirbp
1.9761e-12	0.150905	0.708	0.6	3.93224e-08	3	Psmg4
6.18421e-14	0.150427	0.515	0.396	1.2306e-09	3	Pdrg1
2.72898e-19	0.150282	0.275	0.167	5.43039e-15	3	Oas1a
2.4412e-12	0.150173	0.563	0.449	4.85775e-08	3	Snrnp40
1.27876e-11	0.150083	0.53	0.424	2.54461e-07	3	Timm9
1.45999e-12	0.149635	0.709	0.591	2.90523e-08	3	Lims1
7.26958e-11	0.149608	0.691	0.568	1.44657e-06	3	Lsm2
1.08315e-16	0.149518	0.397	0.277	2.15537e-12	3	Chchd6
4.02345e-28	0.149475	0.206	0.096	8.00627e-24	3	Ms4a4b
3.11396e-14	0.14941	0.533	0.412	6.19646e-10	3	Ormdl2
5.97615e-21	0.149321	0.241	0.135	1.18919e-16	3	Tbxa2r
6.48657e-16	0.149298	0.395	0.274	1.29076e-11	3	Tsc22d1
7.14647e-14	0.149103	0.578	0.454	1.42208e-09	3	Sap30
3.73356e-13	0.149023	0.582	0.461	7.42942e-09	3	Rilpl2
2.45437e-17	0.14897	0.365	0.243	4.88395e-13	3	Ifih1
9.27848e-12	0.148962	0.86	0.793	1.84633e-07	3	Llph
3.32393e-16	0.148107	0.278	0.176	6.61429e-12	3	Smad7
2.33886e-13	0.147988	0.46	0.345	4.6541e-09	3	Ncoa7
2.14423e-11	0.147775	0.517	0.413	4.2668e-07	3	Gtf3c6
1.03748e-11	0.147704	0.547	0.445	2.06447e-07	3	Naa20
4.3019e-12	0.147422	0.779	0.685	8.56036e-08	3	Pnp
6.33127e-11	0.147379	0.716	0.627	1.25986e-06	3	Hnrnpr
2.39549e-13	0.147366	0.399	0.293	4.76679e-09	3	Phpt1
1.14196e-14	0.147229	0.342	0.238	2.27238e-10	3	Hspbp1
1.75249e-11	0.146777	0.683	0.557	3.48728e-07	3	Tbrg1
4.10903e-14	0.146672	0.689	0.547	8.17655e-10	3	Vps36
1.91791e-14	0.146559	0.329	0.226	3.81645e-10	3	Tor3a
5.16338e-16	0.146464	0.293	0.19	1.02746e-11	3	Ube2l6
5.99477e-12	0.145991	0.58	0.464	1.1929e-07	3	Chd3
3.2221e-15	0.145568	0.539	0.405	6.41166e-11	3	Sept6
5.98056e-10	0.144917	0.766	0.666	1.19007e-05	3	Bex3
2.07754e-13	0.144746	0.496	0.38	4.13409e-09	3	Susd6
1.74968e-09	0.144641	0.843	0.788	3.48169e-05	3	Snhg8
6.95518e-08	0.144324	0.603	0.517	0.00138401	3	Lmnb1
2.51553e-14	0.144323	0.385	0.274	5.00566e-10	3	Ttc32
2.48206e-12	0.143982	0.417	0.313	4.93906e-08	3	Ripor2
7.23199e-13	0.143788	0.472	0.363	1.43909e-08	3	Malsu1
1.31736e-11	0.143054	0.556	0.45	2.62142e-07	3	Polr3k
1.17557e-11	0.143029	0.5	0.396	2.33927e-07	3	Dock11
7.88839e-25	0.143017	0.233	0.121	1.56971e-20	3	Oasl1
6.82569e-11	0.142913	0.723	0.617	1.35824e-06	3	Morf4l2
7.89064e-14	0.1424	0.474	0.351	1.57016e-09	3	Zfp593
1.81387e-12	0.142042	0.663	0.54	3.60941e-08	3	Ube2r2
4.41856e-12	0.141986	0.487	0.377	8.7925e-08	3	Nop16
1.13876e-11	0.141899	0.657	0.54	2.26601e-07	3	Eif4a3
6.08817e-11	0.141804	0.541	0.438	1.21149e-06	3	Smarce1
8.10366e-16	0.141672	0.302	0.198	1.61255e-11	3	Smad1
5.63303e-10	0.141476	0.479	0.385	1.12092e-05	3	Tfam
1.46426e-11	0.141381	0.461	0.357	2.91374e-07	3	Gfer
6.85428e-11	0.140771	0.572	0.463	1.36393e-06	3	Mrps28
1.10087e-13	0.140607	0.383	0.277	2.19063e-09	3	Il21r
3.66243e-16	0.140311	0.269	0.169	7.28788e-12	3	P2ry14
1.30929e-14	0.140059	0.931	0.868	2.60536e-10	3	Cdk6
1.47019e-09	0.139762	0.514	0.423	2.92554e-05	3	Ntan1
1.22744e-09	0.139709	0.743	0.663	2.44248e-05	3	Mrps16
1.49607e-12	0.139623	0.551	0.433	2.97703e-08	3	Clns1a
4.0324e-21	0.139373	0.166	0.08	8.02407e-17	3	H2-Ob
6.02008e-12	0.139335	0.487	0.377	1.19794e-07	3	Pigp
1.1216e-25	0.139224	0.171	0.077	2.23187e-21	3	Tspan2
7.78662e-11	0.139176	0.682	0.575	1.54946e-06	3	Nsmce4a
1.15957e-10	0.138868	0.476	0.379	2.30743e-06	3	Mrpl41
1.31321e-08	0.138697	0.485	0.399	0.000261316	3	Man1a
1.48072e-11	0.138674	0.504	0.397	2.94649e-07	3	Smu1
2.51297e-16	0.138646	0.294	0.189	5.00056e-12	3	Retreg1
1.09224e-12	0.138551	0.677	0.558	2.17344e-08	3	Lgals3bp
6.30042e-12	0.138525	0.645	0.529	1.25372e-07	3	Marc2
4.31057e-10	0.138158	0.642	0.538	8.5776e-06	3	Commd3
6.21717e-13	0.137874	0.449	0.339	1.23715e-08	3	Usp10
1.66366e-10	0.137832	0.729	0.611	3.31052e-06	3	Rheb
5.66311e-11	0.137593	0.691	0.571	1.1269e-06	3	Cdc26
1.67139e-14	0.137325	0.336	0.23	3.32591e-10	3	Pinx1
3.06678e-14	0.137157	0.527	0.399	6.10259e-10	3	Med30
1.22088e-11	0.137113	0.61	0.49	2.42943e-07	3	Trappc5
2.54202e-11	0.137013	0.598	0.482	5.05836e-07	3	Ptov1
4.00616e-15	0.136767	0.185	0.106	7.97185e-11	3	Serpinb6b
1.0045e-09	0.136341	0.808	0.728	1.99885e-05	3	Slc25a4
2.25413e-09	0.136298	0.585	0.49	4.48549e-05	3	Hat1
6.96502e-12	0.135777	0.479	0.368	1.38597e-07	3	Shmt2
3.99154e-12	0.135768	0.498	0.389	7.94277e-08	3	Apopt1
3.89669e-11	0.135721	0.428	0.334	7.75403e-07	3	Mrpl4
4.08577e-12	0.135645	0.402	0.301	8.13026e-08	3	Pttg1
2.72121e-18	0.134783	0.302	0.188	5.41493e-14	3	Cd79b
8.09593e-13	0.134562	0.604	0.468	1.61101e-08	3	Clec2d
1.00365e-14	0.134515	0.277	0.18	1.99716e-10	3	Rftn1
2.88795e-10	0.1345	0.598	0.498	5.74674e-06	3	Mbd3
1.68999e-09	0.13434	0.849	0.791	3.36291e-05	3	Snu13
7.47227e-16	0.13431	0.212	0.126	1.48691e-11	3	2010204K13Rik
9.29394e-11	0.134058	0.547	0.445	1.8494e-06	3	Gm15427
1.70509e-08	0.134057	0.394	0.316	0.000339296	3	Mrps30
6.83471e-14	0.133948	0.42	0.306	1.36004e-09	3	Nsfl1c
2.2918e-10	0.133941	0.795	0.69	4.56046e-06	3	Tomm22
7.46874e-10	0.133588	0.665	0.565	1.48621e-05	3	Lsm7
4.79685e-10	0.133562	0.795	0.714	9.54524e-06	3	Magoh
4.64188e-10	0.133556	0.515	0.413	9.23688e-06	3	Chchd4
4.11166e-13	0.133262	0.436	0.324	8.18179e-09	3	Med19
2.3514e-11	0.133237	0.33	0.241	4.67905e-07	3	Rabepk
1.41894e-17	0.133177	0.206	0.116	2.82356e-13	3	Oas2
4.27379e-10	0.133105	0.561	0.456	8.50441e-06	3	Hhex
9.99131e-12	0.132901	0.626	0.504	1.98817e-07	3	Commd1
5.93757e-10	0.13257	0.627	0.524	1.18152e-05	3	Snrpa
1.17888e-10	0.132349	0.485	0.383	2.34585e-06	3	Zmiz2
3.35315e-10	0.132072	0.512	0.409	6.67244e-06	3	Rhoh
3.43399e-10	0.131877	0.709	0.613	6.8333e-06	3	Ciao2a
2.04839e-28	0.131852	0.174	0.075	4.07608e-24	3	2610307P16Rik
7.58006e-10	0.131721	0.816	0.74	1.50836e-05	3	Ndufv2
1.25221e-07	0.131667	0.711	0.637	0.00249177	3	Timm23
2.37614e-30	0.131653	0.138	0.051	4.72828e-26	3	C230085N15Rik
1.1945e-10	0.131625	0.698	0.585	2.37694e-06	3	Polr2k
2.793e-10	0.131249	0.46	0.362	5.5578e-06	3	Rcsd1
1.88609e-11	0.131207	0.662	0.549	3.75312e-07	3	Csnk2b
5.08818e-12	0.131053	0.389	0.288	1.0125e-07	3	Polr2d
1.90024e-09	0.130795	0.642	0.538	3.7813e-05	3	Mrpl13
1.66812e-13	0.130468	0.232	0.148	3.31939e-09	3	6820402A03Rik
6.95705e-13	0.130316	0.418	0.308	1.38438e-08	3	Nudt19
1.63423e-09	0.130145	0.638	0.534	3.25196e-05	3	Ddrgk1
4.14473e-06	0.12995	0.655	0.591	0.082476	3	Nasp
1.18416e-34	0.12992	0.127	0.04	2.35635e-30	3	Cox6a2
7.57167e-13	0.129714	0.382	0.276	1.50669e-08	3	Tbc1d10c
1.9295e-09	0.129427	0.701	0.605	3.83952e-05	3	Exosc5
4.52157e-10	0.129264	0.435	0.341	8.99747e-06	3	Smarcad1
5.18989e-35	0.128872	0.107	0.03	1.03274e-30	3	Emp1
1.25511e-10	0.128659	0.363	0.272	2.49754e-06	3	Nrm
2.88429e-16	0.128546	0.223	0.131	5.73945e-12	3	Il6st
7.96947e-12	0.1285	0.447	0.341	1.58584e-07	3	Jagn1
1.45504e-16	0.128388	0.265	0.164	2.89538e-12	3	Casp6
7.21731e-10	0.128099	0.446	0.353	1.43617e-05	3	Hddc2
5.00667e-11	0.128017	0.607	0.485	9.96277e-07	3	Spint2
3.90896e-07	0.127888	0.82	0.759	0.00777844	3	Dnajc2
2.62373e-09	0.127746	0.572	0.472	5.22096e-05	3	Glod4
1.1215e-15	0.127298	0.296	0.19	2.23166e-11	3	Pik3ap1
4.08947e-10	0.127297	0.57	0.463	8.13763e-06	3	Ube2e3
1.39287e-09	0.127197	0.85	0.787	2.77168e-05	3	Emg1
3.05177e-18	0.127164	0.223	0.127	6.07272e-14	3	Hsh2d
2.39645e-09	0.127138	0.848	0.781	4.7687e-05	3	Ssrp1
1.69919e-21	0.127128	0.126	0.053	3.38121e-17	3	Mrgpra2a
2.27521e-12	0.126992	0.39	0.287	4.52744e-08	3	Fam204a
4.46584e-09	0.126792	0.631	0.537	8.88657e-05	3	Higd2a
1.66118e-32	0.126103	0.121	0.039	3.30558e-28	3	Mras
6.2676e-24	0.126052	0.112	0.042	1.24719e-19	3	5830444F18Rik
3.10564e-10	0.125956	0.567	0.464	6.17991e-06	3	Rsl24d1
2.97555e-11	0.125868	0.458	0.349	5.92104e-07	3	Rrp15
1.87412e-10	0.125641	0.41	0.317	3.72932e-06	3	Nmd3
3.53142e-12	0.12564	0.425	0.316	7.02717e-08	3	Cd2ap
3.06748e-10	0.125581	0.644	0.533	6.10397e-06	3	Dnajc15
2.87371e-09	0.125488	0.512	0.416	5.7184e-05	3	Ahsa1
6.69306e-10	0.125157	0.35	0.264	1.33185e-05	3	H2-Q4
2.92167e-07	0.12498	0.691	0.615	0.00581382	3	Ezh2
1.21757e-30	0.124821	0.134	0.049	2.42284e-26	3	4930555A03Rik
3.84258e-10	0.124233	0.487	0.386	7.64634e-06	3	Tctex1d2
3.62049e-11	0.124217	0.327	0.238	7.20442e-07	3	Xrcc6
1.48732e-08	0.123622	0.506	0.418	0.000295961	3	Hypk
2.38804e-09	0.123545	0.448	0.358	4.75197e-05	3	Gm8624
5.45075e-10	0.123247	0.834	0.766	1.08464e-05	3	Mrpl34
2.55118e-09	0.122914	0.67	0.561	5.07659e-05	3	Ndufb6
2.57894e-09	0.1227	0.503	0.403	5.13183e-05	3	1500011B03Rik
5.98956e-09	0.122538	0.691	0.596	0.000119186	3	Ufc1
1.5206e-17	0.122507	0.199	0.11	3.02584e-13	3	Gm4070
2.46921e-13	0.122361	0.337	0.235	4.91348e-09	3	1110059E24Rik
3.98261e-11	0.122291	0.371	0.277	7.92499e-07	3	Adprh
1.22684e-09	0.12213	0.571	0.468	2.44128e-05	3	Rtcb
3.79265e-13	0.122041	0.268	0.177	7.54699e-09	3	Cd82
6.31236e-10	0.121852	0.497	0.397	1.2561e-05	3	Drg1
3.55178e-09	0.121708	0.578	0.486	7.06769e-05	3	Gtf2a2
2.09729e-12	0.121686	0.281	0.192	4.17339e-08	3	Ntpcr
4.2241e-11	0.121491	0.609	0.486	8.40554e-07	3	Nfu1
1.34199e-07	0.121249	0.585	0.495	0.00267043	3	Sf3a3
7.23587e-11	0.121139	0.632	0.507	1.43987e-06	3	Ruvbl1
1.74421e-08	0.121094	0.5	0.406	0.000347081	3	Eef1e1
1.16732e-11	0.120886	0.534	0.417	2.32284e-07	3	Sp100
8.47551e-12	0.120882	0.472	0.359	1.68654e-07	3	Ppih
1.00579e-09	0.120787	0.652	0.545	2.00143e-05	3	Akr1b3
9.17066e-10	0.120648	0.41	0.32	1.82487e-05	3	Sinhcaf
9.26532e-11	0.120337	0.42	0.321	1.84371e-06	3	Mtx2
2.68869e-08	0.120301	0.512	0.424	0.000535023	3	Mtln
5.4227e-11	0.120258	0.605	0.491	1.07906e-06	3	Wdr89
1.65492e-11	0.119997	0.33	0.238	3.29313e-07	3	Nudt1
2.82797e-10	0.119686	0.603	0.485	5.62738e-06	3	Elmo1
3.46491e-09	0.119611	0.52	0.42	6.89483e-05	3	Pan3
6.09011e-10	0.119436	0.47	0.373	1.21187e-05	3	Gltp
9.80255e-09	0.119392	0.568	0.465	0.000195061	3	Mrto4
1.41702e-11	0.119376	0.404	0.301	2.81973e-07	3	Vps72
3.3195e-08	0.119363	0.741	0.643	0.000660548	3	Senp6
1.99003e-10	0.119336	0.629	0.516	3.95995e-06	3	Cdk2ap2
1.85639e-08	0.119139	0.478	0.39	0.000369403	3	Mrps10
1.47893e-08	0.118989	0.619	0.526	0.000294292	3	Aamp
2.00966e-09	0.118962	0.524	0.422	3.99902e-05	3	Ssbp4
2.06077e-10	0.118214	0.289	0.207	4.10073e-06	3	Chsy1
1.42388e-08	0.11808	0.474	0.385	0.000283338	3	Guk1
1.37501e-06	0.118007	0.764	0.69	0.0273613	3	Khdrbs1
1.447e-34	0.117967	0.105	0.029	2.87939e-30	3	Il18r1
6.91465e-09	0.11784	0.449	0.36	0.000137595	3	Mrpl58
1.2079e-07	0.117751	0.622	0.531	0.00240361	3	Txn2
1.38365e-12	0.117688	0.273	0.184	2.75332e-08	3	Spata24
6.65922e-20	0.11754	0.186	0.096	1.32512e-15	3	Calhm6
1.03091e-07	0.117492	0.385	0.308	0.00205142	3	Zfp326
2.64271e-06	0.117447	0.768	0.694	0.0525873	3	Fkbp4
6.99783e-09	0.117414	0.52	0.426	0.00013925	3	Rbm22
4.00488e-09	0.117387	0.641	0.535	7.96931e-05	3	Zfand6
7.19678e-16	0.117247	0.271	0.17	1.43209e-11	3	B3gnt5
2.81123e-14	0.11713	0.186	0.108	5.59407e-10	3	Lpxn
4.18949e-09	0.117028	0.607	0.508	8.33666e-05	3	Hdac1
2.50166e-08	0.11699	0.541	0.444	0.000497805	3	Ruvbl2
4.09161e-08	0.116969	0.676	0.578	0.000814189	3	Exosc8
5.30487e-09	0.116749	0.52	0.422	0.000105562	3	Mir703
4.45714e-12	0.116679	0.271	0.182	8.86927e-08	3	Gimap5
1.61274e-13	0.116588	0.175	0.102	3.20919e-09	3	Tgtp2
8.35883e-10	0.1165	0.597	0.487	1.66332e-05	3	Chordc1
1.20953e-09	0.116439	0.403	0.313	2.40684e-05	3	Svbp
5.04051e-08	0.116374	0.462	0.377	0.00100301	3	Timm8a1
2.83552e-11	0.116275	0.285	0.2	5.6424e-07	3	5430427O19Rik
2.45033e-09	0.115926	0.402	0.31	4.87592e-05	3	Ogfr
3.12365e-10	0.115893	0.414	0.318	6.21575e-06	3	Cdca7l
7.67204e-10	0.115821	0.354	0.267	1.52666e-05	3	Saysd1
1.28827e-11	0.1158	0.536	0.411	2.56352e-07	3	Tap1
3.1854e-10	0.115713	0.458	0.356	6.33864e-06	3	Mrpl50
4.63767e-12	0.115674	0.297	0.207	9.2285e-08	3	Mpnd
2.89607e-10	0.115589	0.599	0.484	5.7629e-06	3	Ube2n
2.37413e-08	0.11546	0.532	0.444	0.000472428	3	Mrps34
4.64921e-11	0.115337	0.286	0.202	9.25146e-07	3	Relb
7.29739e-09	0.115287	0.822	0.749	0.000145211	3	Mrps33
5.52301e-12	0.1152	0.394	0.287	1.09902e-07	3	Cdc42se2
4.24086e-09	0.115169	0.568	0.461	8.43888e-05	3	Gar1
5.64761e-09	0.114974	0.356	0.273	0.000112382	3	Bag5
6.17143e-09	0.114825	0.559	0.463	0.000122805	3	2810004N23Rik
2.53078e-10	0.114744	0.645	0.529	5.036e-06	3	Smim11
2.44759e-07	0.114738	0.815	0.763	0.00487046	3	Hnrnpm
1.49215e-08	0.114685	0.559	0.462	0.000296922	3	Wdr61
3.3947e-09	0.114597	0.348	0.266	6.75512e-05	3	Poldip2
4.85684e-10	0.114332	0.363	0.273	9.66462e-06	3	Nup37
8.05014e-08	0.114307	0.533	0.443	0.0016019	3	Cdca7
3.5589e-11	0.114286	0.369	0.272	7.08186e-07	3	Inip
1.42964e-08	0.114215	0.376	0.291	0.000284483	3	Trafd1
1.84946e-08	0.114136	0.644	0.547	0.000368023	3	Psmb7
7.1694e-08	0.114089	0.373	0.297	0.00142664	3	Mtx1
3.73711e-09	0.114064	0.459	0.365	7.43647e-05	3	Rad23a
5.51902e-10	0.113979	0.418	0.323	1.09823e-05	3	Rps15a-ps5
1.63852e-07	0.113701	0.47	0.391	0.00326048	3	Mrps9
1.70951e-08	0.113561	0.32	0.245	0.000340175	3	Cep57l1
8.19002e-10	0.11343	0.392	0.3	1.62973e-05	3	Rfc3
1.11001e-07	0.113316	0.407	0.329	0.0022088	3	Ndufaf4
7.7392e-10	0.113265	0.58	0.47	1.54002e-05	3	Ciao2b
3.87468e-11	0.113191	0.383	0.284	7.71022e-07	3	Rnf219
6.08928e-27	0.11315	0.432	0.26	1.21171e-22	3	Ms4a6b
7.05659e-15	0.112984	0.228	0.139	1.40419e-10	3	Parp11
2.32625e-07	0.112924	0.828	0.775	0.00462901	3	Chchd1
4.27533e-12	0.11291	0.18	0.109	8.50747e-08	3	BC064078
2.72626e-10	0.112886	0.31	0.225	5.42499e-06	3	Fundc1
3.0367e-09	0.112848	0.529	0.431	6.04274e-05	3	Gm4332
1.1199e-09	0.112571	0.401	0.309	2.22849e-05	3	Arl2
2.51755e-10	0.112521	0.416	0.319	5.00967e-06	3	Gm8730
1.17368e-17	0.112501	0.199	0.11	2.3355e-13	3	Rrad
5.14948e-08	0.112054	0.526	0.436	0.0010247	3	Mrpl2
4.92154e-10	0.111967	0.584	0.469	9.79337e-06	3	Bcl7c
1.14051e-09	0.111904	0.406	0.312	2.26951e-05	3	Fchsd2
7.06763e-10	0.111543	0.432	0.336	1.40639e-05	3	Smn1
4.01215e-12	0.111476	0.614	0.487	7.98378e-08	3	Msi2
1.21523e-08	0.111287	0.703	0.592	0.000241819	3	Bcas2
5.6103e-09	0.11127	0.516	0.419	0.000111639	3	Exosc3
1.48238e-07	0.111102	0.768	0.682	0.00294979	3	Lsm6
5.7894e-08	0.111025	0.667	0.574	0.00115203	3	Gm9616
6.98433e-10	0.110952	0.234	0.162	1.38981e-05	3	Lmo1
2.83825e-07	0.110879	0.709	0.619	0.00564784	3	G3bp2
2.28449e-07	0.110876	0.442	0.364	0.0045459	3	Cdk2ap1
1.528e-06	0.110818	0.404	0.336	0.0304057	3	Pmf1
4.37207e-08	0.11034	0.52	0.431	0.000869998	3	Pkig
3.47891e-09	0.110317	0.341	0.256	6.92269e-05	3	Casp1
6.08822e-07	0.110134	0.742	0.665	0.012115	3	Imp3
5.11501e-08	0.10986	0.407	0.326	0.00101784	3	Prelid3b
5.36709e-09	0.109811	0.438	0.345	0.0001068	3	Trim25
8.74916e-08	0.109798	0.618	0.529	0.00174099	3	Dcun1d5
9.25019e-10	0.109666	0.323	0.24	1.84069e-05	3	Sgf29
3.48072e-07	0.109431	0.704	0.619	0.00692629	3	Mrps18c
8.72077e-18	0.109325	0.149	0.074	1.73535e-13	3	Epb41l3
3.18523e-08	0.109199	0.583	0.482	0.000633829	3	Txndc9
5.28843e-11	0.109191	0.174	0.109	1.05235e-06	3	Ociad2
2.03521e-06	0.109113	0.311	0.249	0.0404987	3	Zmynd19
8.56584e-08	0.109069	0.502	0.418	0.00170452	3	Osgep
3.31595e-09	0.10893	0.423	0.33	6.5984e-05	3	Mettl9
2.33901e-10	0.108818	0.227	0.154	4.65441e-06	3	Rdm1
1.10287e-08	0.108773	0.343	0.262	0.00021946	3	Dipk1b
2.19339e-09	0.108721	0.382	0.293	4.36462e-05	3	Mettl1
8.45307e-09	0.108683	0.467	0.375	0.000168208	3	Rpl17-ps8
1.11967e-08	0.108531	0.782	0.698	0.000222802	3	Mrpl52
1.87066e-10	0.108394	0.435	0.332	3.72242e-06	3	Gbp7
6.26565e-07	0.108259	0.603	0.52	0.012468	3	Psmd6
2.2362e-08	0.108235	0.46	0.374	0.000444982	3	Rpl3-ps1
7.70259e-07	0.108135	0.807	0.74	0.0153274	3	Rbm8a
1.49713e-08	0.108056	0.731	0.646	0.000297914	3	Ptpn6
4.24502e-08	0.108038	0.669	0.568	0.000844717	3	Chrac1
5.37649e-08	0.107844	0.613	0.512	0.00106987	3	Gtf3a
2.43984e-09	0.107581	0.361	0.273	4.85505e-05	3	Gins2
7.4433e-09	0.107472	0.372	0.289	0.000148114	3	Smarcd1
1.21509e-08	0.107355	0.434	0.346	0.00024179	3	Zbtb8os
9.81134e-10	0.107245	0.89	0.826	1.95236e-05	3	Psmb3
1.53134e-05	0.107184	0.703	0.635	0.304722	3	Cwc15
5.7237e-09	0.107092	0.336	0.254	0.000113896	3	Ift27
1.29367e-08	0.107089	0.371	0.29	0.000257427	3	Mrpl1
9.99962e-07	0.107083	0.796	0.743	0.0198982	3	Paics
1.34689e-12	0.107037	0.462	0.345	2.68017e-08	3	Cebpd
9.76626e-11	0.106952	0.244	0.166	1.94339e-06	3	Amd1
1.26159e-10	0.106771	0.237	0.161	2.51043e-06	3	Tmem39b
5.59034e-08	0.10676	0.669	0.575	0.00111242	3	Mrpl15
4.57697e-08	0.106727	0.415	0.334	0.000910771	3	Wdr74
8.42077e-13	0.106647	0.168	0.099	1.67565e-08	3	Socs1
8.31993e-08	0.106277	0.58	0.485	0.00165558	3	Cdc123
1.46054e-09	0.106251	0.42	0.322	2.90634e-05	3	Plaat3
1.8653e-08	0.10618	0.408	0.319	0.000371175	3	Wdr75
9.54184e-06	0.106147	0.813	0.75	0.189873	3	Ube2b
5.57906e-09	0.106101	0.483	0.386	0.000111018	3	Bloc1s2
5.35773e-06	0.106044	0.755	0.697	0.106614	3	Ywhaq
8.66458e-11	0.105901	0.284	0.199	1.72416e-06	3	Dmac2
1.00037e-07	0.105823	0.787	0.698	0.00199063	3	Rnf7
8.17836e-09	0.105795	0.356	0.272	0.000162741	3	Sdhaf1
3.1379e-07	0.105688	0.362	0.288	0.00624412	3	Cenpk
6.40045e-09	0.10567	0.519	0.419	0.000127363	3	Naxd
3.62078e-07	0.105609	0.532	0.446	0.007205	3	Phax
1.54647e-08	0.1056	0.42	0.333	0.000307732	3	Bccip
7.00496e-09	0.105516	0.552	0.45	0.000139392	3	Snx10
3.63524e-07	0.105513	0.699	0.601	0.00723376	3	Hpf1
5.79891e-09	0.105497	0.309	0.23	0.000115392	3	Map4k1
1.55049e-06	0.10547	0.821	0.759	0.0308532	3	Pfdn2
1.15233e-06	0.105447	0.62	0.529	0.0229302	3	Lsm8
7.76184e-10	0.105397	0.506	0.398	1.54453e-05	3	Serf1
6.62743e-10	0.105396	0.544	0.436	1.31879e-05	3	Twistnb
2.93986e-15	0.105319	0.342	0.225	5.85003e-11	3	Sdc4
6.29577e-10	0.105267	0.226	0.155	1.2528e-05	3	Tmem107
8.66432e-29	0.105265	0.108	0.035	1.72411e-24	3	Cntnap1
7.02897e-08	0.105217	0.463	0.378	0.00139869	3	Psmg3
1.26929e-09	0.105186	0.5	0.4	2.52575e-05	3	Dguok
4.95052e-08	0.105103	0.396	0.312	0.000985104	3	Aasdhppt
2.52686e-08	0.105004	0.412	0.327	0.000502821	3	Ppa2
1.80278e-06	0.104986	0.801	0.735	0.0358735	3	Trir
5.84131e-12	0.104836	0.281	0.191	1.16236e-07	3	Nfkbiz
4.22977e-06	0.104753	0.722	0.648	0.0841682	3	Phf5a
2.50764e-07	0.104304	0.67	0.576	0.00498996	3	Psmd14
8.4272e-10	0.104292	0.35	0.261	1.67693e-05	3	Mettl16
3.9282e-10	0.104073	0.212	0.142	7.81673e-06	3	Aig1
5.9361e-07	0.103911	0.706	0.625	0.0118123	3	Rwdd1
2.24221e-08	0.103909	0.698	0.585	0.000446177	3	Dpy30
1.22772e-08	0.103682	0.436	0.34	0.000244304	3	Trim12a
2.20414e-06	0.103447	0.57	0.493	0.0438603	3	Naa38
1.76696e-07	0.103323	0.62	0.519	0.00351607	3	Etv6
9.67208e-08	0.103308	0.448	0.364	0.00192465	3	Iscu
1.85499e-07	0.103237	0.646	0.548	0.00369125	3	Snrpc
1.5332e-08	0.103123	0.33	0.252	0.000305091	3	Itpa
1.78075e-07	0.103086	0.382	0.305	0.00354351	3	Rnaseh2b
4.76818e-07	0.103009	0.503	0.42	0.00948821	3	Smarcb1
2.08614e-11	0.102858	0.267	0.182	4.15121e-07	3	Luzp1
2.62023e-07	0.102822	0.587	0.499	0.00521399	3	Mrpl35
4.88604e-06	0.102738	0.491	0.422	0.0972272	3	Rae1
2.06619e-07	0.102459	0.777	0.7	0.00411151	3	U2af1
4.50874e-08	0.102458	0.356	0.279	0.000897195	3	Polr1c
5.09937e-07	0.102417	0.434	0.352	0.0101472	3	Uhrf1
4.13812e-19	0.102164	0.107	0.044	8.23445e-15	3	Lgmn
1.37198e-07	0.102068	0.441	0.361	0.00273011	3	Suclg2
2.58586e-11	0.102	0.212	0.137	5.1456e-07	3	Glmn
8.2289e-10	0.101865	0.325	0.24	1.63747e-05	3	Scnm1
8.11224e-09	0.101787	0.559	0.453	0.000161426	3	Sdhc
1.17187e-09	0.101778	0.466	0.362	2.3319e-05	3	Isoc1
4.30884e-20	0.10171	0.124	0.054	8.57415e-16	3	Msrb3
1.4415e-10	0.101667	0.277	0.194	2.86844e-06	3	Pex16
9.08796e-10	0.101593	0.43	0.329	1.80841e-05	3	Rps6ka3
1.64462e-08	0.101502	0.398	0.313	0.000327263	3	Eef1akmt1
5.28383e-07	0.101491	0.552	0.467	0.0105143	3	Polr2c
2.38015e-09	0.101469	0.49	0.387	4.73627e-05	3	Ifnar2
1.16634e-05	0.101317	0.634	0.556	0.232089	3	Tipin
3.43349e-08	0.101303	0.334	0.258	0.000683229	3	Apip
3.10944e-07	0.101025	0.539	0.447	0.00618747	3	Eif1ad
2.23694e-07	0.10095	0.353	0.279	0.00445129	3	Sucla2
3.27772e-08	0.100761	0.546	0.444	0.000652233	3	Rsrc1
9.51102e-09	0.100756	0.54	0.441	0.00018926	3	Igbp1
9.27867e-08	0.100741	0.353	0.276	0.00184636	3	Pla2g12a
5.55224e-06	0.100714	0.413	0.346	0.110484	3	Ndufb4
5.68348e-18	0.100586	0.11	0.048	1.13096e-13	3	Castor1
8.86534e-06	0.100541	0.751	0.679	0.176411	3	Zmat2
2.35057e-07	0.100514	0.382	0.304	0.0046774	3	2310009B15Rik
3.47449e-09	0.10043	0.299	0.22	6.91388e-05	3	Bclaf3
2.00384e-07	0.100411	0.688	0.591	0.00398744	3	Psenen
4.94352e-07	0.10028	0.32	0.252	0.00983711	3	Cenpm

## Sheet: 4
p_val	avg_log2FC	pct.1	pct.2	p_val_adj	cluster	gene
0	3.03075	0.988	0.534	0	4	Ctsg
0	2.94108	0.962	0.412	0	4	Mpo
0	2.50457	1	0.784	0	4	Prtn3
0	2.47871	0.521	0.057	0	4	Elane
0	1.90032	0.801	0.273	0	4	Slpi
0	1.79148	0.78	0.177	0	4	Ms4a3
0	1.3334	0.938	0.428	0	4	Ap3s1
0	1.3263	0.877	0.346	0	4	F630028O10Rik
2.44105e-268	1.20657	0.996	0.812	4.85745e-264	4	Plac8
0	1.06183	0.784	0.225	0	4	Hp
0	0.993719	0.732	0.198	0	4	Anxa3
2.67582e-267	0.941394	0.819	0.323	5.32461e-263	4	Clec12a
6.84064e-191	0.856491	0.792	0.371	1.36122e-186	4	Nkg7
2.87925e-228	0.83081	0.526	0.146	5.72941e-224	4	Rgcc
9.66245e-165	0.797148	0.867	0.482	1.92273e-160	4	Emb
2.01531e-196	0.791568	0.908	0.577	4.01026e-192	4	Gng12
1.33809e-82	0.780734	0.312	0.107	2.66266e-78	4	Ly6c2
5.65612e-208	0.778568	0.704	0.285	1.12551e-203	4	Nt5dc2
1.43661e-202	0.756957	0.705	0.286	2.8587e-198	4	Alas1
1.35184e-290	0.753293	0.633	0.156	2.69002e-286	4	Igsf6
6.05254e-161	0.74796	0.787	0.431	1.2044e-156	4	Gsr
1.014e-181	0.739583	0.849	0.437	2.01777e-177	4	Cst7
1.27523e-80	0.729013	0.646	0.371	2.53758e-76	4	Anxa1
1.4702e-123	0.728877	0.908	0.68	2.92555e-119	4	Serpinb1a
4.71127e-228	0.724051	0.71	0.249	9.37496e-224	4	Atp8b4
1.66512e-197	0.692813	0.701	0.27	3.31342e-193	4	BC035044
9.26714e-137	0.660346	0.932	0.785	1.84407e-132	4	Pdia6
3.1017e-156	0.646034	0.99	0.92	6.17207e-152	4	Nop10
8.361e-131	0.618806	0.973	0.87	1.66375e-126	4	Mt1
7.1026e-178	0.613934	0.973	0.645	1.41335e-173	4	Tyrobp
3.68941e-123	0.595978	0.711	0.382	7.34155e-119	4	Sdf2l1
3.96973e-125	0.58554	0.966	0.901	7.89937e-121	4	Mrpl33
3.28035e-138	0.580752	0.535	0.202	6.52756e-134	4	Mgst1
1.15149e-134	0.580679	0.517	0.195	2.29135e-130	4	Mcpt8
6.94869e-151	0.578238	0.988	0.927	1.38272e-146	4	Ndufb5
0	0.572892	0.353	0.036	0	4	Trem3
2.10407e-241	0.556788	0.245	0.02	4.18689e-237	4	Cebpe
2.96228e-116	0.556259	0.729	0.395	5.89465e-112	4	Msrb1
3.36567e-132	0.551778	0.622	0.266	6.69734e-128	4	Sell
4.25499e-115	0.551307	0.96	0.746	8.46701e-111	4	Ramp1
3.67147e-103	0.533469	0.951	0.818	7.30586e-99	4	Selenoh
4.28004e-103	0.533058	0.918	0.749	8.51686e-99	4	Vapa
5.38196e-93	0.532235	0.477	0.204	1.07096e-88	4	Igfbp7
3.69737e-217	0.531727	0.462	0.106	7.3574e-213	4	Hk3
4.2236e-215	0.52286	0.386	0.073	8.40455e-211	4	Clec5a
2.19869e-155	0.522305	0.548	0.197	4.37517e-151	4	Trf
9.89131e-104	0.51945	0.944	0.799	1.96827e-99	4	C1qbp
4.59857e-84	0.514964	0.826	0.6	9.15069e-80	4	Ddost
4.64001e-25	0.50532	0.564	0.427	9.23316e-21	4	Dstn
8.46707e-103	0.501251	0.708	0.373	1.68486e-98	4	4930519L02Rik
1.66496e-72	0.499593	0.711	0.461	3.31311e-68	4	Tmed3
7.50921e-84	0.498229	0.782	0.532	1.49426e-79	4	Npm3
1.04608e-84	0.496514	0.929	0.802	2.0816e-80	4	Manf
4.47843e-90	0.493996	0.967	0.91	8.91164e-86	4	Hspd1
1.84122e-101	0.484937	0.723	0.417	3.66384e-97	4	Echs1
3.01727e-90	0.480088	0.943	0.824	6.00406e-86	4	Lamtor2
2.28422e-120	0.475797	0.597	0.255	4.54537e-116	4	Fcgr2b
5.18439e-83	0.473885	0.933	0.813	1.03164e-78	4	Lamtor4
1.62345e-97	0.472831	0.72	0.399	3.23051e-93	4	Igfbp4
8.92127e-106	0.470851	0.489	0.205	1.77524e-101	4	Pde4d
7.58489e-63	0.46643	0.688	0.459	1.50932e-58	4	Med21
4.816e-94	0.465644	0.662	0.37	9.58336e-90	4	Mcee
9.28433e-124	0.465448	0.405	0.129	1.84749e-119	4	Fcgr3
1.35716e-123	0.461816	0.496	0.18	2.70061e-119	4	Gpr141
1.99039e-86	0.459647	0.771	0.49	3.96068e-82	4	Gsto1
8.0176e-70	0.457748	0.93	0.84	1.59542e-65	4	Cacybp
6.27374e-65	0.452711	0.592	0.356	1.24841e-60	4	Ifngr1
2.86912e-86	0.450199	0.649	0.361	5.70927e-82	4	Idh1
1.34979e-201	0.449623	0.379	0.077	2.68594e-197	4	1700020L24Rik
6.14159e-94	0.447712	0.633	0.334	1.22211e-89	4	Tm6sf1
7.56366e-72	0.446729	0.886	0.733	1.50509e-67	4	Ssr2
1.3759e-126	0.444066	0.46	0.162	2.7379e-122	4	Cebpa
1.44152e-66	0.443636	0.755	0.523	2.86849e-62	4	Lyar
6.32668e-74	0.441626	0.912	0.787	1.25895e-69	4	Rnaseh2c
1.42037e-70	0.439365	0.768	0.529	2.8264e-66	4	Lman1
4.46729e-81	0.438579	0.665	0.381	8.88947e-77	4	Rasgrp2
4.76534e-82	0.431459	0.979	0.897	9.48256e-78	4	Tspo
4.10254e-61	0.427722	0.853	0.668	8.16364e-57	4	Alyref
4.86308e-70	0.426548	0.922	0.788	9.67704e-66	4	Siva1
2.08684e-70	0.425533	0.725	0.467	4.15261e-66	4	Ddx39
7.91904e-67	0.425149	0.735	0.495	1.57581e-62	4	Smim4
3.08825e-87	0.418447	0.476	0.211	6.14531e-83	4	Gm17745
9.56286e-66	0.416157	0.793	0.572	1.90291e-61	4	Dpy30
6.82206e-58	0.41581	0.746	0.5	1.35752e-53	4	Srm
1.1964e-82	0.415268	0.96	0.863	2.38071e-78	4	Vdac2
3.08905e-67	0.410949	0.909	0.766	6.14691e-63	4	Tmed2
5.39032e-66	0.41071	0.647	0.397	1.07262e-61	4	Atp6ap2
1.8071e-64	0.408702	0.912	0.79	3.59594e-60	4	Ostc
4.89184e-90	0.408699	0.504	0.23	9.73427e-86	4	Adssl1
2.04243e-164	0.407506	0.266	0.043	4.06423e-160	4	Gda
7.37242e-51	0.407244	0.805	0.625	1.46704e-46	4	Cycs
2.65194e-62	0.403347	0.926	0.816	5.2771e-58	4	Tomm5
3.15063e-63	0.403266	0.864	0.698	6.26943e-59	4	Cenpx
8.89111e-60	0.399559	0.769	0.541	1.76924e-55	4	Ebna1bp2
9.54713e-103	0.399319	0.445	0.174	1.89978e-98	4	Svip
1.58172e-23	0.397106	0.306	0.184	3.14746e-19	4	Cpa3
3.56346e-74	0.396458	0.61	0.346	7.09093e-70	4	Magohb
1.6199e-56	0.396444	0.505	0.283	3.22345e-52	4	Fkbp11
3.33087e-62	0.39625	0.698	0.451	6.62811e-58	4	Cenpw
1.00982e-45	0.395902	0.868	0.733	2.00944e-41	4	Myb
5.38586e-99	0.395158	0.825	0.516	1.07173e-94	4	Cebpb
7.98303e-60	0.393281	0.732	0.504	1.58854e-55	4	Mrpl36
2.07702e-89	0.390298	0.554	0.268	4.13307e-85	4	Mapkapk3
2.51365e-63	0.388574	0.695	0.443	5.00192e-59	4	Gar1
2.05079e-59	0.384559	0.776	0.548	4.08087e-55	4	Nudcd2
6.63975e-62	0.38407	0.975	0.92	1.32124e-57	4	Ranbp1
1.40988e-103	0.38215	0.434	0.164	2.80553e-99	4	Tmem38b
2.91674e-64	0.380612	0.925	0.821	5.80402e-60	4	Tmed9
4.98095e-62	0.378507	0.953	0.881	9.91158e-58	4	Erp29
2.27758e-66	0.377862	0.944	0.853	4.53215e-62	4	Mrps14
2.89996e-62	0.377111	0.922	0.794	5.77064e-58	4	Phb2
3.96373e-62	0.376883	0.949	0.87	7.88743e-58	4	Pdia3
4.73542e-78	0.372723	0.438	0.195	9.423e-74	4	Tfec
2.46863e-55	0.372156	0.68	0.449	4.91233e-51	4	Mrto4
8.45485e-59	0.371957	0.61	0.366	1.68243e-54	4	Xpc
3.03339e-81	0.370536	0.457	0.209	6.03615e-77	4	Tm7sf3
1.91861e-68	0.37052	0.577	0.32	3.81784e-64	4	Rin3
6.19546e-51	0.370093	0.884	0.739	1.23284e-46	4	Cks1b
2.46832e-51	0.369621	0.541	0.328	4.91172e-47	4	Tmx4
3.71841e-80	0.369074	0.419	0.178	7.39927e-76	4	Pcsk9
1.08852e-54	0.369018	0.739	0.509	2.16605e-50	4	Fmc1
7.70769e-57	0.368133	0.93	0.846	1.53375e-52	4	Bola2
8.6731e-94	0.367936	0.305	0.094	1.72586e-89	4	Mgst2
8.47325e-53	0.361215	0.926	0.812	1.68609e-48	4	Tmem14c
2.64366e-51	0.361001	0.77	0.556	5.26063e-47	4	Mpc1
4.52252e-59	0.360212	0.956	0.88	8.99936e-55	4	Ppp1r14b
1.0871e-59	0.356087	0.601	0.357	2.16322e-55	4	Timm8a1
2.49998e-69	0.355588	0.604	0.325	4.97471e-65	4	Cebpd
2.85365e-47	0.351657	0.819	0.632	5.67848e-43	4	Lsm5
3.29733e-51	0.349766	0.761	0.542	6.56135e-47	4	Grpel1
2.97656e-54	0.348797	0.933	0.824	5.92306e-50	4	Cks2
4.94663e-20	0.348245	0.585	0.451	9.8433e-16	4	Ube2c
1.04711e-49	0.348112	0.835	0.656	2.08364e-45	4	Ssbp1
5.39187e-44	0.347396	0.776	0.572	1.07293e-39	4	Bzw2
8.79483e-73	0.34631	0.33	0.13	1.75008e-68	4	Gatm
4.88422e-80	0.343464	0.436	0.188	9.7191e-76	4	Rab44
2.42624e-49	0.342643	0.867	0.703	4.82797e-45	4	Magoh
3.4386e-50	0.340725	0.691	0.464	6.84247e-46	4	Ppid
1.98357e-48	0.33858	0.926	0.823	3.94711e-44	4	Zfp706
3.74559e-42	0.337664	0.895	0.785	7.45336e-38	4	Snu13
3.25355e-45	0.337444	0.695	0.482	6.47424e-41	4	Baz1a
2.09821e-54	0.337217	0.503	0.284	4.17523e-50	4	Atg12
1.87524e-81	0.337147	0.388	0.156	3.73153e-77	4	Plppr3
6.11317e-55	0.336652	0.614	0.379	1.21646e-50	4	Tmem205
8.41357e-61	0.333852	0.527	0.292	1.67422e-56	4	Sephs2
5.92657e-55	0.33192	0.525	0.302	1.17933e-50	4	Htra2
7.49452e-48	0.330833	0.946	0.89	1.49133e-43	4	Ybx3
7.05174e-57	0.329988	0.423	0.214	1.40323e-52	4	Smpdl3a
1.63207e-40	0.328766	0.917	0.826	3.24765e-36	4	Dut
1.8318e-40	0.328632	0.784	0.603	3.6451e-36	4	Mrpl42
1.14172e-35	0.328546	0.685	0.476	2.27191e-31	4	Birc5
2.93928e-37	0.326811	0.636	0.448	5.84887e-33	4	Snhg3
1.69385e-41	0.325718	0.82	0.649	3.3706e-37	4	Rpn2
6.20909e-40	0.324923	0.839	0.692	1.23555e-35	4	U2af1
2.28804e-49	0.324153	0.635	0.408	4.55297e-45	4	Tmem97
1.23831e-52	0.323635	0.67	0.429	2.46412e-48	4	Pdcd4
1.30123e-39	0.32322	0.774	0.595	2.58932e-35	4	Exosc5
6.71044e-57	0.322484	0.513	0.282	1.33531e-52	4	Ydjc
7.98016e-124	0.318713	0.348	0.092	1.58797e-119	4	Ccr2
1.55027e-44	0.318657	0.779	0.556	3.08488e-40	4	Lsm2
1.58529e-45	0.318336	0.644	0.43	3.15457e-41	4	Ruvbl2
6.81064e-41	0.317105	0.919	0.841	1.35525e-36	4	Nhp2
4.75649e-40	0.315575	0.842	0.715	9.46494e-36	4	Vdac1
5.81588e-47	0.313752	0.932	0.844	1.1573e-42	4	Rab5if
3.3976e-29	0.313604	0.608	0.433	6.76089e-25	4	Pclaf
1.22111e-45	0.313327	0.661	0.446	2.42988e-41	4	Farsa
1.36512e-36	0.312664	0.817	0.654	2.71645e-32	4	Dtymk
1.44033e-48	0.312585	0.513	0.303	2.86612e-44	4	1700123O20Rik
7.05766e-41	0.312303	0.901	0.808	1.4044e-36	4	Aprt
1.22225e-37	0.311411	0.851	0.698	2.43216e-33	4	Ndufab1
1.84659e-37	0.310674	0.913	0.823	3.67453e-33	4	Psmb3
5.7009e-49	0.310089	0.565	0.345	1.13442e-44	4	Ppih
5.93877e-45	0.309611	0.941	0.874	1.18176e-40	4	Sf3b5
1.5208e-46	0.3094	0.732	0.508	3.02623e-42	4	Exosc7
1.34897e-43	0.308336	0.923	0.836	2.68432e-39	4	Nudc
4.93602e-82	0.307885	0.368	0.14	9.82218e-78	4	Lbp
6.62645e-42	0.307763	0.695	0.486	1.3186e-37	4	Tomm40
9.03435e-38	0.307408	0.896	0.781	1.79775e-33	4	Ndufb3
2.18457e-33	0.306911	0.819	0.696	4.34707e-29	4	Tuba4a
1.5277e-38	0.304397	0.737	0.539	3.03997e-34	4	Selenos
4.74722e-31	0.30414	0.65	0.465	9.4465e-27	4	Myc
2.22966e-38	0.303365	0.756	0.567	4.43679e-34	4	Exosc8
3.3299e-56	0.302545	0.463	0.244	6.62617e-52	4	Abhd14a
3.54131e-42	0.301699	0.879	0.743	7.04686e-38	4	Psmb5
2.01158e-39	0.301394	0.916	0.817	4.00284e-35	4	Pa2g4
1.68142e-43	0.30129	0.55	0.349	3.34586e-39	4	Parl
5.60003e-50	0.301256	0.489	0.269	1.11435e-45	4	Gm20342
3.92545e-38	0.301126	0.785	0.609	7.81125e-34	4	Ssr1
7.79479e-67	0.300947	0.959	0.903	1.55109e-62	4	Atp6v0c
1.31495e-39	0.300448	0.596	0.401	2.61662e-35	4	Chchd4
3.11774e-81	0.300176	0.88	0.647	6.20399e-77	4	Ctsz
1.50442e-34	0.298387	0.82	0.662	2.99365e-30	4	Ndufa5
2.76287e-38	0.29806	0.667	0.472	5.49784e-34	4	Agpat5
1.74302e-40	0.296655	0.924	0.852	3.46844e-36	4	Cct8
4.26745e-51	0.296564	0.518	0.292	8.49179e-47	4	Snx14
2.85186e-37	0.295029	0.691	0.499	5.67491e-33	4	Ube2a
5.53837e-40	0.294609	0.826	0.65	1.10208e-35	4	Erh
1.12922e-37	0.292533	0.931	0.863	2.24704e-33	4	Ndufc2
1.36052e-41	0.292283	0.607	0.403	2.7073e-37	4	Kdelr2
5.02491e-36	0.290437	0.654	0.472	9.99907e-32	4	Strap
2.0059e-32	0.290339	0.771	0.609	3.99154e-28	4	Syce2
7.14925e-31	0.288334	0.817	0.688	1.42263e-26	4	Tomm22
3.316e-34	0.287779	0.771	0.603	6.5985e-30	4	Mydgf
2.56334e-35	0.287586	0.886	0.756	5.10079e-31	4	Mrpl18
2.33201e-37	0.287297	0.522	0.341	4.64047e-33	4	Pdia4
5.05559e-36	0.286571	0.684	0.487	1.00601e-31	4	Bola3
1.31828e-37	0.286249	0.953	0.887	2.62324e-33	4	Phgdh
6.41363e-41	0.28569	0.954	0.896	1.27625e-36	4	Ndufb8
1.50324e-41	0.28464	0.511	0.309	2.99129e-37	4	B4galnt1
3.70403e-32	0.283852	0.825	0.686	7.37066e-28	4	Fkbp4
2.43721e-38	0.283813	0.825	0.646	4.84981e-34	4	AI506816
1.40586e-36	0.283179	0.763	0.566	2.79752e-32	4	Snrpa1
1.24508e-38	0.282412	0.872	0.761	2.47759e-34	4	Mrpl34
1.36767e-34	0.281174	0.629	0.429	2.72152e-30	4	Cdca7
4.19873e-79	0.280455	0.232	0.064	8.35505e-75	4	Mrgpra2b
4.977e-36	0.280032	0.717	0.515	9.90373e-32	4	Dcun1d5
4.09843e-37	0.280001	0.579	0.386	8.15546e-33	4	Dnajb11
5.5827e-31	0.279413	0.818	0.677	1.1109e-26	4	Hmgn2
3.64799e-40	0.278912	0.615	0.406	7.25914e-36	4	Lrrc59
1.25025e-33	0.278334	0.547	0.369	2.48787e-29	4	Nop16
2.38321e-41	0.277356	0.591	0.37	4.74234e-37	4	Rfc4
4.02134e-32	0.277025	0.852	0.744	8.00207e-28	4	Mrps33
5.6045e-35	0.277005	0.813	0.651	1.11524e-30	4	Ndufb2
7.03195e-33	0.276628	0.912	0.814	1.39929e-28	4	P4hb
8.06228e-38	0.276584	0.656	0.451	1.60431e-33	4	Mrps28
3.87997e-42	0.276268	0.432	0.247	7.72075e-38	4	Ifrd2
9.6018e-37	0.275791	0.58	0.389	1.91066e-32	4	Tfdp1
1.84266e-57	0.27486	0.523	0.286	3.66672e-53	4	Plin2
1.2786e-28	0.274481	0.717	0.554	2.54429e-24	4	Ndufb6
1.11939e-28	0.273472	0.691	0.515	2.22747e-24	4	H2ax
3.23557e-39	0.273322	0.581	0.379	6.43846e-35	4	Idh3a
6.48656e-30	0.273197	0.778	0.627	1.29076e-25	4	Timm23
2.88251e-62	0.27318	0.359	0.152	5.73591e-58	4	Tent5a
6.13415e-50	0.272673	0.43	0.226	1.22063e-45	4	Emilin1
5.02319e-31	0.272547	0.882	0.773	9.99565e-27	4	Mrpl12
3.00331e-37	0.272451	0.59	0.393	5.97629e-33	4	Eef1e1
4.06497e-43	0.272386	0.489	0.29	8.08889e-39	4	Fam136a
6.26065e-44	0.272073	0.455	0.261	1.24581e-39	4	Znhit3
5.47702e-27	0.271972	0.688	0.522	1.08987e-22	4	Gmnn
6.05142e-34	0.271873	0.71	0.522	1.20417e-29	4	Pgp
5.09737e-31	0.271755	0.876	0.803	1.01433e-26	4	Lsm4
1.30806e-32	0.271606	0.847	0.705	2.60292e-28	4	Idh2
2.34021e-45	0.271547	0.508	0.299	4.65678e-41	4	Mogs
1.06485e-39	0.271387	0.644	0.431	2.11895e-35	4	Rpa3
2.49379e-38	0.270635	0.509	0.322	4.96238e-34	4	Tmem126a
2.51349e-32	0.270133	0.754	0.577	5.0016e-28	4	Polr2k
5.68871e-35	0.2691	0.942	0.859	1.132e-30	4	Psmb2
9.72907e-33	0.269057	0.813	0.656	1.93599e-28	4	Rpn1
4.21042e-32	0.268441	0.779	0.609	8.37831e-28	4	Emc6
2.33864e-29	0.268346	0.717	0.553	4.65367e-25	4	Utp11
1.67004e-36	0.268309	0.958	0.901	3.32321e-32	4	Nme1
2.58215e-38	0.266749	0.518	0.325	5.13822e-34	4	Rrs1
1.88532e-28	0.26561	0.89	0.808	3.75159e-24	4	Rsl1d1
8.57091e-52	0.265346	0.951	0.855	1.70553e-47	4	Creg1
4.9302e-178	0.265162	0.167	0.011	9.81061e-174	4	Dmkn
5.43142e-32	0.265042	0.628	0.442	1.0808e-27	4	Bcap29
6.28946e-37	0.264933	0.6	0.404	1.25154e-32	4	Nip7
2.61087e-32	0.264897	0.921	0.848	5.19537e-28	4	Etfb
1.30427e-30	0.264302	0.687	0.509	2.59536e-26	4	Dnajc19
3.27366e-26	0.264221	0.636	0.457	6.51426e-22	4	Cdk1
4.84151e-37	0.263485	0.44	0.262	9.63412e-33	4	Nup37
5.93028e-33	0.262653	0.678	0.492	1.18007e-28	4	Sec61g
3.09112e-45	0.260757	0.39	0.204	6.15102e-41	4	Hyou1
7.09778e-35	0.260599	0.544	0.357	1.41239e-30	4	Thyn1
2.28746e-34	0.259179	0.558	0.378	4.55181e-30	4	Tmem165
2.26704e-35	0.257476	0.942	0.883	4.51119e-31	4	Snrpd3
1.75657e-30	0.257476	0.696	0.518	3.4954e-26	4	Mcts1
1.30137e-60	0.256998	0.241	0.084	2.58959e-56	4	Fgd4
1.25363e-29	0.256552	0.783	0.622	2.49459e-25	4	Lman2
3.23093e-36	0.256447	0.577	0.383	6.42922e-32	4	Alg5
2.50046e-26	0.255596	0.884	0.798	4.97567e-22	4	G3bp1
5.09748e-43	0.255233	0.43	0.239	1.01435e-38	4	Pnkp
1.69014e-38	0.254372	0.517	0.319	3.36321e-34	4	Wdr74
5.13466e-26	0.253649	0.713	0.549	1.02175e-21	4	Glrx5
3.53735e-29	0.253562	0.728	0.552	7.03897e-25	4	Ola1
1.15247e-27	0.253439	0.808	0.653	2.2933e-23	4	Cnih4
2.40797e-25	0.253053	0.794	0.667	4.79163e-21	4	Eif2s1
1.21529e-28	0.252995	0.741	0.57	2.4183e-24	4	Usp14
1.36549e-35	0.252978	0.568	0.374	2.7172e-31	4	Mri1
7.24175e-31	0.252341	0.663	0.45	1.44104e-26	4	Cdca8
1.1472e-34	0.251751	0.54	0.347	2.28281e-30	4	Gart
4.94715e-33	0.251653	0.669	0.479	9.84434e-29	4	Naa38
1.35395e-28	0.250612	0.743	0.568	2.69422e-24	4	Lsm3
5.50142e-26	0.24957	0.768	0.628	1.09473e-21	4	Gm16286
1.3891e-35	0.249357	0.598	0.395	2.76417e-31	4	Utp14a
1.09362e-37	0.248792	0.501	0.31	2.17619e-33	4	Ethe1
3.67573e-38	0.247813	0.639	0.419	7.31434e-34	4	S100a1
3.35646e-32	0.24766	0.699	0.506	6.67902e-28	4	Cdk2ap2
1.47597e-25	0.24755	0.743	0.582	2.93703e-21	4	Cyc1
2.96946e-27	0.247506	0.723	0.543	5.90892e-23	4	Tipin
1.34285e-29	0.247292	0.557	0.374	2.67213e-25	4	Cdca3
3.16391e-25	0.24679	0.626	0.465	6.29587e-21	4	Dph3
4.4958e-41	0.245473	0.297	0.141	8.9462e-37	4	App
1.20545e-27	0.244836	0.651	0.489	2.39872e-23	4	Mphosph10
8.97963e-29	0.244597	0.556	0.392	1.78686e-24	4	Wdr18
1.95272e-30	0.244345	0.931	0.879	3.88572e-26	4	Ndufc1
8.05048e-31	0.243842	0.618	0.435	1.60197e-26	4	Lage3
9.65283e-33	0.243729	0.499	0.326	1.92082e-28	4	Smn1
1.89933e-24	0.243659	0.74	0.603	3.77948e-20	4	Coa3
2.09096e-31	0.243557	0.43	0.266	4.16081e-27	4	Gyg
7.73965e-26	0.243383	0.745	0.598	1.54011e-21	4	0610012G03Rik
1.91809e-100	0.243153	0.96	0.768	3.81682e-96	4	Fcer1g
7.59173e-24	0.243109	0.777	0.647	1.51068e-19	4	Dpm3
2.2854e-43	0.242897	0.411	0.219	4.54771e-39	4	Csgalnact2
9.37849e-35	0.242665	0.523	0.34	1.86623e-30	4	Rrp15
2.50004e-27	0.242642	0.772	0.605	4.97482e-23	4	Dkc1
1.36624e-36	0.242586	0.533	0.34	2.71867e-32	4	Gusb
8.81903e-30	0.242538	0.57	0.396	1.7549e-25	4	Stk16
3.66703e-26	0.242339	0.88	0.791	7.29703e-22	4	Mrpl20
2.38638e-27	0.242203	0.685	0.516	4.74866e-23	4	Uchl5
1.98257e-25	0.241945	0.888	0.803	3.94512e-21	4	Banf1
3.56365e-35	0.24184	0.539	0.349	7.09131e-31	4	Imp4
7.02062e-28	0.241385	0.879	0.773	1.39703e-23	4	Psma5
1.28625e-31	0.241343	0.467	0.298	2.55951e-27	4	Smco4
7.60986e-31	0.241318	0.622	0.443	1.51429e-26	4	Polr2g
3.1287e-26	0.241046	0.707	0.531	6.22579e-22	4	Wdr12
1.03413e-34	0.240724	0.544	0.345	2.05782e-30	4	Bex6
8.34599e-32	0.240214	0.537	0.358	1.66077e-27	4	Mfsd10
3.24285e-23	0.239943	0.72	0.566	6.45295e-19	4	Apex1
5.54189e-26	0.239839	0.874	0.768	1.10278e-21	4	Chchd1
6.04876e-112	0.239624	0.194	0.033	1.20364e-107	4	Mtus1
6.83517e-30	0.239524	0.578	0.395	1.36013e-25	4	Exosc1
1.17098e-23	0.239407	0.869	0.765	2.33014e-19	4	Mdh2
1.00458e-30	0.239188	0.592	0.411	1.99901e-26	4	Fh1
1.77769e-34	0.23916	0.407	0.239	3.53742e-30	4	Bphl
7.73444e-31	0.23896	0.514	0.339	1.53908e-26	4	1190007I07Rik
5.18847e-32	0.23822	0.592	0.404	1.03245e-27	4	Asah1
2.35483e-27	0.238066	0.538	0.377	4.68588e-23	4	Rab9
8.00085e-33	0.237656	0.607	0.414	1.59209e-28	4	Impa2
3.72339e-25	0.237556	0.775	0.623	7.40918e-21	4	Slirp
1.61292e-24	0.237407	0.674	0.521	3.20954e-20	4	Lsm8
8.09459e-32	0.237282	0.631	0.44	1.61074e-27	4	Snrnp40
2.38641e-28	0.237196	0.81	0.643	4.74873e-24	4	Mrps21
2.04156e-26	0.235498	0.579	0.417	4.06251e-22	4	Timm9
9.78285e-26	0.235467	0.791	0.638	1.94669e-21	4	Phf5a
6.38964e-35	0.235313	0.384	0.219	1.27147e-30	4	Pde6d
1.6471e-38	0.235185	0.379	0.208	3.27757e-34	4	Vps13c
8.10018e-29	0.234818	0.687	0.512	1.61185e-24	4	Snrpb2
1.10629e-25	0.234109	0.711	0.54	2.2014e-21	4	Fam107b
5.75586e-30	0.234081	0.672	0.477	1.14536e-25	4	Ogfrl1
5.29222e-29	0.234045	0.543	0.368	1.0531e-24	4	Ppan
1.19331e-24	0.233934	0.804	0.672	2.37457e-20	4	Suclg1
4.72883e-80	0.233188	0.248	0.072	9.40989e-76	4	Hsd17b1
1.1061e-47	0.232775	0.254	0.105	2.20103e-43	4	Tst
4.53082e-31	0.232619	0.642	0.446	9.01588e-27	4	Nadk
2.17386e-30	0.232197	0.658	0.462	4.32576e-26	4	Nsun2
1.40648e-31	0.231846	0.471	0.299	2.79875e-27	4	Tsfm
6.12772e-31	0.231416	0.51	0.335	1.21935e-26	4	Zbtb8os
1.53429e-52	0.23114	0.285	0.118	3.05308e-48	4	Gla
3.62223e-23	0.230498	0.846	0.75	7.20788e-19	4	mt-Nd3
6.85185e-40	0.230366	0.369	0.197	1.36345e-35	4	Eri3
1.20087e-38	0.230338	0.329	0.171	2.3896e-34	4	Noa1
3.29396e-25	0.229561	0.419	0.271	6.55464e-21	4	Aurkb
6.62875e-30	0.229376	0.782	0.617	1.31906e-25	4	Fam49b
1.8784e-38	0.229196	0.39	0.216	3.73783e-34	4	Gemin6
9.86727e-24	0.228654	0.742	0.587	1.96349e-19	4	Bcas2
1.29766e-34	0.228074	0.386	0.221	2.58222e-30	4	Comtd1
7.93754e-25	0.227956	0.517	0.367	1.57949e-20	4	Mrpl19
1.19209e-22	0.227836	0.64	0.483	2.37214e-18	4	Hat1
1.82533e-24	0.226336	0.48	0.326	3.63222e-20	4	Rrp1b
6.52838e-35	0.22594	0.367	0.206	1.29908e-30	4	Frat2
1.79967e-29	0.225526	0.525	0.348	3.58117e-25	4	Timm10
2.57722e-30	0.225328	0.468	0.3	5.12842e-26	4	Glrx
6.55041e-26	0.225085	0.592	0.427	1.30347e-21	4	Clns1a
1.6898e-21	0.22505	0.758	0.612	3.36253e-17	4	Rer1
3.08806e-23	0.224933	0.801	0.678	6.14492e-19	4	Lsm6
1.23166e-23	0.224684	0.823	0.708	2.45088e-19	4	Mrpl30
1.00162e-22	0.22462	0.773	0.626	1.99312e-18	4	Sec11a
1.12841e-20	0.224549	0.7	0.557	2.24542e-16	4	Ndufa12
2.34662e-27	0.224493	0.448	0.284	4.66954e-23	4	Rrm2
7.01996e-29	0.22405	0.611	0.415	1.3969e-24	4	Milr1
5.5772e-35	0.223087	0.416	0.241	1.10981e-30	4	Irak3
7.55062e-24	0.222849	0.733	0.577	1.5025e-19	4	Uqcrc2
1.18412e-25	0.22282	0.804	0.639	2.35628e-21	4	Cuedc2
8.5893e-28	0.222659	0.434	0.278	1.70919e-23	4	Camk1
1.10341e-38	0.222622	0.394	0.217	2.19568e-34	4	Coq7
5.17151e-47	0.222621	0.188	0.063	1.02908e-42	4	F13a1
4.08228e-26	0.222463	0.49	0.334	8.12333e-22	4	Rnpep
1.21414e-22	0.222329	0.717	0.574	2.41602e-18	4	Mrpl21
4.49171e-29	0.221999	0.496	0.326	8.93806e-25	4	Soat1
9.89498e-22	0.221956	0.647	0.498	1.969e-17	4	Eif3j1
8.72474e-26	0.221842	0.636	0.466	1.73614e-21	4	Ech1
1.18009e-20	0.221734	0.688	0.55	2.34827e-16	4	Bola1
3.01262e-30	0.221188	0.468	0.299	5.99481e-26	4	Vkorc1
3.11071e-24	0.221164	0.454	0.308	6.19e-20	4	Bckdha
2.21901e-38	0.221087	0.357	0.189	4.41561e-34	4	Il11ra1
2.13326e-47	0.220898	0.261	0.108	4.24498e-43	4	Fndc3b
3.67146e-26	0.220239	0.87	0.748	7.30584e-22	4	Dctpp1
1.19995e-39	0.219041	0.355	0.186	2.38777e-35	4	Abhd11
1.68409e-21	0.218787	0.712	0.569	3.35118e-17	4	Mrpl15
9.78775e-26	0.218695	0.487	0.331	1.94766e-21	4	Umps
4.4684e-31	0.218587	0.447	0.28	8.89166e-27	4	Smim26
1.39976e-20	0.217959	0.876	0.771	2.78538e-16	4	Psmd7
2.39651e-27	0.216739	0.467	0.31	4.76882e-23	4	Thumpd1
1.09573e-25	0.216414	0.535	0.376	2.18039e-21	4	Guk1
3.02938e-16	0.216023	0.726	0.611	6.02815e-12	4	Ciao2a
1.44324e-24	0.215869	0.928	0.868	2.87191e-20	4	Ndufb10
2.40208e-25	0.215015	0.577	0.415	4.7799e-21	4	Mtln
2.85644e-39	0.214197	0.292	0.14	5.68402e-35	4	Tacstd2
1.89635e-30	0.213559	0.358	0.208	3.77355e-26	4	Mcrip2
3.40898e-39	0.213477	0.338	0.173	6.78352e-35	4	Arl11
4.20665e-23	0.213473	0.665	0.494	8.37082e-19	4	Atic
3.54274e-55	0.213426	0.281	0.109	7.0497e-51	4	Aoah
2.13935e-22	0.213002	0.663	0.502	4.25709e-18	4	Ruvbl1
1.8992e-34	0.21267	0.361	0.2	3.77923e-30	4	Fes
1.13173e-24	0.212499	0.561	0.394	2.25202e-20	4	Hmgn5
5.1225e-59	0.212027	0.241	0.084	1.01933e-54	4	Tmem156
1.79531e-25	0.211576	0.52	0.361	3.57248e-21	4	Psmg2
1.06615e-21	0.211305	0.833	0.716	2.12154e-17	4	Atp5l
3.12411e-27	0.211244	0.493	0.331	6.21667e-23	4	BC003965
3.23787e-24	0.21122	0.808	0.653	6.44304e-20	4	Ostf1
1.39527e-21	0.210831	0.759	0.616	2.77645e-17	4	Vps29
1.54745e-26	0.210403	0.641	0.464	3.07927e-22	4	Mrpl11
1.6168e-27	0.210163	0.467	0.306	3.21728e-23	4	Mettl6
1.0495e-25	0.209922	0.592	0.422	2.0884e-21	4	Polr2h
1.63341e-21	0.2099	0.603	0.451	3.25032e-17	4	Rab21
6.17342e-26	0.209572	0.411	0.266	1.22845e-21	4	0610009B22Rik
1.59499e-29	0.209142	0.363	0.213	3.17387e-25	4	Ncln
3.5248e-28	0.209139	0.369	0.223	7.01399e-24	4	G6pc3
5.68903e-28	0.209135	0.473	0.305	1.13206e-23	4	Ss18l2
1.13583e-25	0.209135	0.47	0.314	2.2602e-21	4	Npepl1
2.31295e-34	0.208952	0.333	0.18	4.60254e-30	4	Chst12
1.6e-32	0.208848	0.379	0.217	3.18383e-28	4	Ube2w
2.06576e-32	0.208736	0.357	0.201	4.11066e-28	4	Hacd1
8.31567e-26	0.208305	0.491	0.337	1.65474e-21	4	Ncbp2
1.69258e-25	0.208249	0.943	0.886	3.36806e-21	4	Sf3b6
1.92475e-24	0.208214	0.62	0.452	3.83007e-20	4	Nifk
6.76634e-25	0.207327	0.554	0.39	1.34643e-20	4	Asap1
1.37674e-19	0.207303	0.755	0.609	2.73957e-15	4	Nudt21
1.66475e-25	0.207013	0.66	0.472	3.31268e-21	4	Snhg4
3.88166e-22	0.206764	0.909	0.812	7.72411e-18	4	Cdk4
3.90187e-22	0.20619	0.592	0.434	7.76433e-18	4	Nxt1
4.15262e-19	0.205989	0.621	0.482	8.2633e-15	4	Emc7
4.64439e-21	0.205149	0.669	0.515	9.24188e-17	4	Mrpl17
9.7442e-25	0.205108	0.546	0.383	1.939e-20	4	Mia2
3.34353e-22	0.204848	0.651	0.495	6.65328e-18	4	Arl1
4.09367e-26	0.204608	0.421	0.269	8.146e-22	4	Ttc32
4.56653e-24	0.204169	0.468	0.319	9.08695e-20	4	Ppa2
1.32148e-26	0.203688	0.653	0.471	2.62962e-22	4	Ero1l
3.78075e-19	0.202455	0.703	0.564	7.52331e-15	4	Mrpl43
1.60559e-23	0.202329	0.482	0.334	3.19496e-19	4	Ubl4a
3.03868e-19	0.202322	0.629	0.493	6.04667e-15	4	Mrpl35
3.08676e-17	0.202267	0.843	0.752	6.14235e-13	4	Mrpl57
1.24427e-17	0.202265	0.678	0.535	2.47598e-13	4	Cetn3
8.08887e-22	0.20155	0.915	0.848	1.6096e-17	4	Polr2f
4.70842e-62	0.201531	0.206	0.063	9.36928e-58	4	Ttc39c
1.21135e-23	0.201387	0.482	0.334	2.41046e-19	4	Mrpl55
2.2736e-23	0.201384	0.534	0.379	4.52425e-19	4	Tctex1d2
2.98244e-29	0.200981	0.371	0.221	5.93477e-25	4	Fbxo22
2.42337e-28	0.200467	0.348	0.203	4.82226e-24	4	St6galnac4
5.56768e-18	0.199927	0.798	0.695	1.10791e-13	4	Gtf2h5
8.52026e-23	0.199792	0.551	0.397	1.69545e-18	4	Ppp1cc
4.347e-20	0.199689	0.686	0.52	8.6501e-16	4	Mcm7
7.22697e-27	0.199492	0.614	0.431	1.43809e-22	4	Bin1
2.30816e-24	0.199132	0.677	0.502	4.593e-20	4	Pgd
5.57815e-42	0.198925	0.168	0.058	1.11e-37	4	Prss57
4.11817e-50	0.198922	0.217	0.078	8.19474e-46	4	Ubash3a
5.63376e-36	0.198856	0.302	0.152	1.12106e-31	4	Tmem141
2.12378e-22	0.198751	0.538	0.384	4.22611e-18	4	Prpf31
1.03208e-21	0.198589	0.487	0.329	2.05373e-17	4	Ccnb2
1.09932e-25	0.198285	0.472	0.311	2.18753e-21	4	Edem2
1.39171e-21	0.19824	0.681	0.524	2.76936e-17	4	Smim11
5.67852e-23	0.198145	0.533	0.378	1.12997e-18	4	Mrps5
3.33178e-19	0.197946	0.942	0.89	6.6299e-15	4	Glipr1
2.42165e-21	0.197883	0.702	0.531	4.81884e-17	4	Cd34
4.97213e-21	0.197804	0.684	0.523	9.89405e-17	4	Sdhd
6.20398e-16	0.197597	0.584	0.449	1.23453e-11	4	Cenpa
5.49284e-32	0.19744	0.35	0.196	1.09302e-27	4	Igsf8
9.98791e-25	0.197334	0.404	0.257	1.98749e-20	4	Nin
2.17306e-32	0.197005	0.337	0.182	4.32418e-28	4	Lpcat2
2.07531e-45	0.196369	0.204	0.075	4.12967e-41	4	Morrbid
1.09119e-15	0.196055	0.835	0.757	2.17135e-11	4	Pfdn2
1.09879e-16	0.196021	0.824	0.708	2.18648e-12	4	Nars
4.7618e-22	0.195979	0.447	0.304	9.4755e-18	4	Nudt19
9.71062e-20	0.195878	0.901	0.842	1.93232e-15	4	Ndufs7
5.40547e-27	0.195747	0.414	0.26	1.07563e-22	4	Timm21
3.53173e-19	0.195689	0.654	0.507	7.02779e-15	4	Ndufaf8
2.39322e-22	0.195657	0.455	0.309	4.76226e-18	4	Atad3a
2.88296e-19	0.195485	0.653	0.506	5.73681e-15	4	Adh5
1.96052e-24	0.195393	0.508	0.349	3.90125e-20	4	Pfdn4
2.32306e-20	0.195138	0.574	0.428	4.62266e-16	4	Scp2
2.69727e-21	0.194807	0.526	0.38	5.3673e-17	4	2310039H08Rik
2.8867e-21	0.194738	0.505	0.359	5.74424e-17	4	Timm50
7.32885e-20	0.19437	0.457	0.313	1.45837e-15	4	Cdc20
3.65376e-24	0.194243	0.489	0.335	7.27062e-20	4	Klhdc2
5.0013e-26	0.19415	0.364	0.222	9.95208e-22	4	Polr3h
1.68411e-17	0.193852	0.905	0.852	3.35121e-13	4	Tmed10
1.95898e-18	0.193759	0.874	0.798	3.89817e-14	4	Arf1
1.03625e-29	0.193627	0.334	0.189	2.06203e-25	4	Hagh
1.83559e-43	0.193536	0.416	0.216	3.65264e-39	4	C3
7.48485e-23	0.193446	0.503	0.349	1.48941e-18	4	Ppic
1.77036e-23	0.193353	0.463	0.311	3.52285e-19	4	Wdr75
5.21953e-24	0.193174	0.468	0.317	1.03863e-19	4	Gm6477
1.31139e-18	0.19305	0.694	0.542	2.60953e-14	4	Immt
7.06636e-23	0.19261	0.592	0.414	1.40613e-18	4	Tyms
1.31425e-37	0.192408	0.23	0.099	2.61523e-33	4	Fcor
7.06267e-20	0.192181	0.614	0.461	1.4054e-15	4	Mrps26
1.88118e-21	0.192159	0.497	0.356	3.74337e-17	4	Mrps35
1.06902e-34	0.191949	0.268	0.13	2.12725e-30	4	Bace1
5.56725e-21	0.190927	0.583	0.428	1.10783e-16	4	Mrpl2
3.00889e-20	0.190693	0.518	0.378	5.98739e-16	4	Erp44
6.26203e-23	0.190267	0.629	0.455	1.24608e-18	4	Rsl24d1
5.57161e-20	0.189457	0.475	0.337	1.10869e-15	4	Jagn1
3.07316e-16	0.18936	0.862	0.792	6.11528e-12	4	Rab2a
5.42737e-17	0.189329	0.755	0.623	1.07999e-12	4	Kmt5a
7.70452e-21	0.189269	0.421	0.284	1.53312e-16	4	Cd3eap
1.56489e-21	0.188798	0.534	0.383	3.11397e-17	4	Khk
1.52437e-17	0.188543	0.798	0.666	3.03335e-13	4	Glrx3
7.32217e-25	0.188458	0.372	0.23	1.45704e-20	4	Mpp1
7.11847e-17	0.188337	0.933	0.882	1.4165e-12	4	Psma3
3.63217e-21	0.188134	0.536	0.388	7.22766e-17	4	Med8
3.67385e-16	0.187886	0.807	0.683	7.3106e-12	4	Spcs1
3.58595e-18	0.18782	0.702	0.556	7.13569e-14	4	Cdc40
2.2839e-21	0.187782	0.453	0.312	4.54474e-17	4	Cmss1
1.30866e-23	0.187669	0.527	0.366	2.60411e-19	4	Colgalt1
1.36587e-21	0.187567	0.493	0.348	2.71794e-17	4	Trap1
3.84277e-17	0.187236	0.716	0.587	7.64674e-13	4	Frg1
5.45666e-23	0.187193	0.504	0.346	1.08582e-18	4	Psmg1
5.5223e-22	0.18697	0.427	0.288	1.09888e-17	4	Tor1a
3.54718e-21	0.186685	0.609	0.45	7.05854e-17	4	Ddx18
3.29261e-37	0.186527	0.25	0.114	6.55196e-33	4	Plod3
7.54555e-19	0.186512	0.651	0.504	1.50149e-14	4	Sms
2.8735e-21	0.186391	0.571	0.411	5.71797e-17	4	Exosc3
2.63271e-23	0.186045	0.401	0.261	5.23883e-19	4	Top3b
6.40667e-21	0.185868	0.516	0.368	1.27486e-16	4	Rpia
3.98044e-19	0.185791	0.472	0.34	7.92067e-15	4	Atg101
8.73892e-21	0.185729	0.586	0.427	1.73896e-16	4	Bet1
5.83243e-19	0.185669	0.643	0.493	1.16059e-14	4	Tmem147
7.88112e-18	0.185451	0.668	0.532	1.56826e-13	4	Mpc2
1.8023e-16	0.185	0.645	0.506	3.58639e-12	4	Pin1
5.31099e-35	0.184974	0.248	0.115	1.05683e-30	4	Jdp2
2.70081e-17	0.184885	0.702	0.56	5.37435e-13	4	Lsm7
1.8037e-18	0.184826	0.519	0.384	3.58919e-14	4	Mrps10
6.06028e-18	0.184728	0.582	0.441	1.20594e-13	4	Eif1ad
2.93843e-20	0.184409	0.596	0.444	5.84718e-16	4	Prkcsh
1.89647e-19	0.184403	0.508	0.367	3.77379e-15	4	Ptpmt1
4.29511e-16	0.184208	0.671	0.538	8.54684e-12	4	Eif4a3
1.98293e-16	0.184132	0.921	0.853	3.94583e-12	4	Selenof
3.43534e-19	0.18396	0.56	0.415	6.83598e-15	4	2310009A05Rik
8.25312e-19	0.183776	0.619	0.469	1.64229e-14	4	Aco2
4.53835e-20	0.183617	0.516	0.371	9.03086e-16	4	Pole3
2.83011e-20	0.183501	0.651	0.494	5.63164e-16	4	Mrpl32
1.52124e-25	0.183178	0.374	0.229	3.02712e-21	4	Pno1
3.11333e-20	0.183044	0.565	0.409	6.19522e-16	4	Ahsa1
1.14319e-16	0.182978	0.752	0.618	2.27483e-12	4	Ndufs5
1.46715e-19	0.182783	0.61	0.455	2.91948e-15	4	2810004N23Rik
1.63193e-20	0.182446	0.459	0.318	3.24738e-16	4	Cenpv
5.94968e-21	0.182403	0.422	0.287	1.18393e-16	4	Mrpl22
1.00302e-16	0.182354	0.494	0.366	1.99591e-12	4	Shmt2
1.29021e-18	0.182238	0.619	0.471	2.56739e-14	4	Stoml2
5.46966e-24	0.182214	0.428	0.28	1.08841e-19	4	Ttc7
7.95396e-23	0.182107	0.612	0.443	1.58276e-18	4	Ncf2
2.17393e-19	0.182045	0.458	0.323	4.32591e-15	4	Hmbs
3.74555e-20	0.181988	0.555	0.403	7.45328e-16	4	Hikeshi
5.05151e-16	0.181606	0.819	0.714	1.0052e-11	4	Gadd45gip1
5.1602e-14	0.181404	0.453	0.332	1.02683e-09	4	Hmmr
4.86231e-30	0.181169	0.299	0.161	9.6755e-26	4	Zbtb12
2.66401e-16	0.181124	0.52	0.396	5.30112e-12	4	Serf1
1.40247e-19	0.181065	0.516	0.376	2.79078e-15	4	Sar1b
1.02854e-28	0.181026	0.279	0.149	2.04669e-24	4	Yars2
4.47625e-15	0.180852	0.663	0.534	8.9073e-11	4	Eif3g
6.06787e-22	0.180818	0.405	0.267	1.20745e-17	4	Bud23
1.65369e-26	0.180563	0.553	0.379	3.29068e-22	4	Ncf4
6.53127e-20	0.180447	0.559	0.406	1.29966e-15	4	Hspa14
3.11844e-20	0.180232	0.601	0.446	6.20538e-16	4	Timm17a
1.55917e-21	0.180123	0.445	0.3	3.1026e-17	4	Las1l
1.15859e-29	0.180032	0.281	0.148	2.30548e-25	4	Atp23
1.50472e-14	0.179979	0.768	0.659	2.99424e-10	4	Eif1a
1.78778e-22	0.179728	0.446	0.298	3.55751e-18	4	Gcsh
7.20106e-20	0.179718	0.42	0.288	1.43294e-15	4	Fibp
2.15415e-22	0.179532	0.532	0.368	4.28655e-18	4	Pygl
1.8041e-24	0.179527	0.422	0.267	3.58998e-20	4	Arid5b
4.21557e-22	0.179424	0.46	0.31	8.38856e-18	4	Mgat5
2.47773e-14	0.179374	0.788	0.695	4.93044e-10	4	Uqcrfs1
7.30416e-28	0.178896	0.279	0.151	1.45346e-23	4	Tmed1
1.62426e-19	0.178752	0.532	0.388	3.23211e-15	4	Asf1a
1.37102e-19	0.178551	0.621	0.465	2.72819e-15	4	Glod4
7.24734e-17	0.178487	0.774	0.633	1.44215e-12	4	Cops9
9.57666e-18	0.178424	0.658	0.518	1.90566e-13	4	Rbm17
1.10132e-20	0.178408	0.452	0.309	2.19152e-16	4	Trmt6
9.81325e-19	0.178342	0.673	0.51	1.95274e-14	4	Psmd6
4.22495e-17	0.178331	0.63	0.492	8.40723e-13	4	Plekhj1
1.44485e-20	0.178272	0.54	0.388	2.8751e-16	4	Os9
4.83651e-17	0.178259	0.491	0.365	9.62418e-13	4	Mrpl48
5.60027e-20	0.17824	0.33	0.211	1.1144e-15	4	Eif2b3
4.63729e-17	0.178206	0.649	0.515	9.22774e-13	4	Acp1
2.24357e-22	0.178046	0.399	0.258	4.46449e-18	4	Spns3
8.61254e-19	0.177957	0.54	0.398	1.71381e-14	4	Qdpr
1.11443e-23	0.1776	0.347	0.213	2.2176e-19	4	Nudt4
1.2923e-19	0.177563	0.478	0.338	2.57154e-15	4	Ak6
1.25093e-20	0.177414	0.467	0.322	2.48923e-16	4	Tex30
1.58915e-45	0.177333	0.18	0.061	3.16225e-41	4	Fgl2
1.57377e-39	0.177008	0.152	0.05	3.13164e-35	4	Itga1
5.29236e-23	0.176929	0.404	0.262	1.05313e-18	4	Slc39a6
2.33657e-20	0.17691	0.608	0.449	4.64954e-16	4	Tbc1d15
2.40792e-17	0.176689	0.556	0.423	4.79152e-13	4	Slc25a39
1.01258e-11	0.176669	0.71	0.61	2.01493e-07	4	Myl12b
2.91606e-18	0.176483	0.588	0.444	5.80267e-14	4	Mrps25
2.81024e-13	0.176153	0.771	0.678	5.59211e-09	4	Pfdn6
3.17012e-18	0.175615	0.555	0.414	6.30822e-14	4	Tex261
1.13976e-16	0.175514	0.713	0.57	2.268e-12	4	Nsmce4a
2.74546e-18	0.175474	0.555	0.412	5.46319e-14	4	Rars
1.14547e-15	0.175273	0.712	0.573	2.27937e-11	4	Wdr83os
3.4593e-25	0.175068	0.294	0.168	6.88367e-21	4	Plpp5
3.21814e-21	0.174896	0.396	0.261	6.40378e-17	4	Cd320
1.88999e-18	0.174595	0.468	0.334	3.76088e-14	4	Rfc5
9.50537e-15	0.174089	0.804	0.7	1.89147e-10	4	Srp19
5.54199e-23	0.17399	0.384	0.245	1.1028e-18	4	Asnsd1
1.32316e-15	0.173535	0.688	0.552	2.63296e-11	4	Dnajb6
1.59186e-22	0.173523	0.335	0.207	3.16764e-18	4	Cfap298
1.43934e-23	0.173503	0.429	0.275	2.86415e-19	4	Knstrn
1.96155e-15	0.173368	0.77	0.64	3.90328e-11	4	Cuta
1.02127e-29	0.173351	0.251	0.126	2.03222e-25	4	Neu1
1.98375e-14	0.173175	0.735	0.615	3.94747e-10	4	Mrps18c
5.78836e-17	0.173083	0.635	0.497	1.15183e-12	4	Sumo3
2.12446e-25	0.172969	0.302	0.173	4.22747e-21	4	Nxn
4.34949e-20	0.172919	0.328	0.206	8.65506e-16	4	Aurka
1.74442e-19	0.172229	0.527	0.387	3.47122e-15	4	Unc50
5.95229e-18	0.171918	0.459	0.328	1.18445e-13	4	Utp18
1.55777e-18	0.17175	0.505	0.365	3.09981e-14	4	Ccnh
1.87513e-14	0.171398	0.882	0.811	3.73132e-10	4	Bax
2.11807e-17	0.171344	0.743	0.6	4.21474e-13	4	Sfxn1
5.66289e-21	0.171306	0.384	0.253	1.12686e-16	4	Ppp2cb
5.21933e-18	0.171299	0.462	0.332	1.03859e-13	4	Mrpl16
6.0809e-17	0.171076	0.52	0.39	1.21004e-12	4	Ndufv1
2.74799e-15	0.170941	0.502	0.374	5.46822e-11	4	Cox6b2
1.21372e-13	0.170881	0.767	0.662	2.41519e-09	4	Fkbp2
4.0528e-18	0.170827	0.423	0.294	8.06467e-14	4	Cd93
5.01496e-17	0.170647	0.63	0.485	9.97927e-13	4	Dazap1
1.18022e-91	0.170646	0.134	0.019	2.34851e-87	4	Slc22a4
3.4018e-23	0.170618	0.34	0.209	6.76925e-19	4	Mfsd13a
2.61891e-16	0.170395	0.53	0.399	5.21138e-12	4	Ndufa9
7.58139e-18	0.170148	0.554	0.408	1.50862e-13	4	Emc2
3.63274e-21	0.170128	0.449	0.306	7.22878e-17	4	Ppil3
4.08212e-18	0.170064	0.444	0.314	8.123e-14	4	H4c9
1.47976e-18	0.169801	0.479	0.343	2.94458e-14	4	Gtf2e2
1.82092e-15	0.169304	0.682	0.543	3.62345e-11	4	Snrpc
3.23018e-17	0.169262	0.624	0.485	6.42773e-13	4	Naa10
1.96935e-18	0.169217	0.646	0.487	3.91881e-14	4	Cfdp1
3.46325e-13	0.169038	0.74	0.63	6.89152e-09	4	Ndufs2
1.10198e-12	0.168935	0.857	0.801	2.19283e-08	4	Pdap1
5.35869e-15	0.168836	0.774	0.66	1.06633e-10	4	Imp3
1.32817e-20	0.168507	0.348	0.223	2.64293e-16	4	Wdr46
1.85563e-52	0.168436	0.171	0.05	3.69251e-48	4	Atp1a3
4.11248e-22	0.167558	0.375	0.238	8.18342e-18	4	Slc25a37
4.2834e-17	0.167304	0.599	0.461	8.52353e-13	4	Polr2c
3.32341e-28	0.167229	0.268	0.14	6.61325e-24	4	Cep164
4.12021e-19	0.167082	0.426	0.293	8.1988e-15	4	Carnmt1
1.97693e-14	0.166924	0.848	0.771	3.93389e-10	4	Ube2m
2.20357e-18	0.16656	0.4	0.274	4.38489e-14	4	Pdcd2
1.41973e-19	0.166525	0.432	0.297	2.82512e-15	4	Emc4
1.35166e-15	0.166306	0.569	0.438	2.68967e-11	4	Mgat2
7.08177e-18	0.166241	0.575	0.428	1.4092e-13	4	Sap18
1.53754e-18	0.166172	0.452	0.318	3.05954e-14	4	Mrps18b
1.87695e-23	0.165949	0.905	0.855	3.73494e-19	4	Cd63
1.83067e-19	0.165452	0.335	0.217	3.64285e-15	4	Dlat
5.08615e-18	0.165179	0.443	0.31	1.01209e-13	4	Acaa2
3.67958e-19	0.165031	0.371	0.246	7.32199e-15	4	Rpgrip1
2.32463e-18	0.164898	0.378	0.255	4.62578e-14	4	Haus1
1.093e-16	0.164848	0.477	0.35	2.17495e-12	4	Zfp771
4.68748e-16	0.164569	0.711	0.562	9.32761e-12	4	Ier3ip1
1.95402e-37	0.164396	0.197	0.078	3.8883e-33	4	Gm20658
1.84033e-38	0.164192	0.189	0.073	3.66207e-34	4	Palm
5.11747e-25	0.163853	0.415	0.259	1.01832e-20	4	Flnb
2.74338e-17	0.163692	0.4	0.272	5.45905e-13	4	Tacc3
1.00859e-15	0.163351	0.562	0.435	2.00699e-11	4	Cetn2
2.19173e-15	0.16335	0.637	0.503	4.36132e-11	4	Commd1
1.0111e-17	0.16331	0.445	0.318	2.012e-13	4	Ptcd2
2.80379e-21	0.163092	0.337	0.211	5.57926e-17	4	Nup43
2.67192e-16	0.162961	0.616	0.474	5.31686e-12	4	Yif1b
1.00083e-24	0.162791	0.34	0.201	1.99155e-20	4	Kcnk12
8.27866e-17	0.162492	0.48	0.351	1.64737e-12	4	Zfp593
8.99762e-15	0.162389	0.696	0.553	1.79044e-10	4	Mrpl24
8.37459e-28	0.162372	0.232	0.115	1.66646e-23	4	Pcyox1l
1.94313e-19	0.162307	0.399	0.268	3.86664e-15	4	Txndc5
1.59667e-16	0.162174	0.482	0.354	3.17722e-12	4	Trappc6b
1.42661e-17	0.16185	0.382	0.262	2.83881e-13	4	Mycbp
4.76848e-16	0.161828	0.7	0.551	9.4888e-12	4	Eif3l
6.16314e-17	0.161769	0.599	0.453	1.2264e-12	4	Uba2
3.53877e-17	0.161422	0.507	0.371	7.0418e-13	4	Psmg3
1.4735e-18	0.161341	0.52	0.378	2.93212e-14	4	Emc8
1.26519e-12	0.160944	0.458	0.351	2.51761e-08	4	Lta4h
9.3496e-14	0.160906	0.886	0.822	1.86048e-09	4	Rtraf
3.06687e-19	0.160885	0.353	0.23	6.10276e-15	4	Nipsnap3b
1.04561e-15	0.160855	0.59	0.457	2.08065e-11	4	Tbcb
2.33217e-18	0.160809	0.417	0.287	4.64078e-14	4	Ndufs1
1.03361e-18	0.160685	0.327	0.211	2.05677e-14	4	Mid1ip1
1.10283e-17	0.160647	0.504	0.365	2.19451e-13	4	Trappc2l
3.70239e-19	0.160552	0.388	0.26	7.36739e-15	4	Mesd
1.09573e-15	0.160447	0.554	0.424	2.18039e-11	4	Uchl3
9.571e-18	0.160374	0.556	0.407	1.90453e-13	4	Acads
8.54e-19	0.160279	0.619	0.458	1.69937e-14	4	Etf1
1.80553e-27	0.160247	0.3	0.162	3.59283e-23	4	Gria3
4.16479e-16	0.160217	0.52	0.385	8.28752e-12	4	Clpp
1.47047e-15	0.160002	0.546	0.414	2.92609e-11	4	Rae1
1.08255e-17	0.159995	0.48	0.347	2.15416e-13	4	Parp2
2.72134e-16	0.159651	0.644	0.498	5.4152e-12	4	Pam16
7.95117e-18	0.159437	0.464	0.33	1.5822e-13	4	Chchd10
3.20815e-17	0.159164	0.438	0.311	6.3839e-13	4	Dtd1
1.69904e-15	0.15902	0.488	0.365	3.38091e-11	4	Elovl1
6.02557e-27	0.15853	0.224	0.112	1.19903e-22	4	Slc19a1
7.98728e-15	0.158436	0.382	0.271	1.58939e-10	4	Gins2
6.31557e-12	0.158419	0.822	0.749	1.25674e-07	4	Eloc
8.14151e-22	0.158348	0.277	0.162	1.62008e-17	4	Endog
3.38904e-14	0.158191	0.747	0.619	6.74385e-10	4	Mrpl51
6.13411e-17	0.158093	0.486	0.354	1.22063e-12	4	Cfap20
1.91875e-27	0.158003	0.417	0.257	3.81813e-23	4	Ifi30
2.63859e-14	0.157965	0.668	0.534	5.25054e-10	4	Rpl7l1
5.48787e-12	0.157939	0.798	0.718	1.09203e-07	4	Vdac3
8.36938e-57	0.157902	0.88	0.754	1.66542e-52	4	Prdx5
8.97212e-19	0.157845	0.742	0.579	1.78536e-14	4	Ninj1
2.07106e-12	0.157612	0.421	0.319	4.12121e-08	4	A430005L14Rik
3.68918e-16	0.157596	0.519	0.389	7.34109e-12	4	Hexa
4.18839e-14	0.157487	0.468	0.355	8.33448e-10	4	Mrpl50
6.84223e-18	0.157478	0.419	0.291	1.36154e-13	4	Klhl5
4.60012e-11	0.157351	0.859	0.794	9.15378e-07	4	Cox6a1
1.39432e-16	0.157344	0.553	0.41	2.77457e-12	4	Brix1
1.17582e-14	0.157333	0.587	0.457	2.33977e-10	4	C1d
1.18935e-11	0.157314	0.891	0.841	2.36668e-07	4	Sumo1
8.69087e-16	0.157292	0.563	0.428	1.7294e-11	4	Nudt5
2.08749e-13	0.157238	0.682	0.555	4.1539e-09	4	Gm8430
1.19186e-17	0.156865	0.529	0.38	2.37169e-13	4	Orc6
2.90832e-13	0.15681	0.629	0.502	5.78726e-09	4	Sae1
1.00414e-16	0.156707	0.325	0.216	1.99814e-12	4	Sigmar1
1.96548e-14	0.156606	0.322	0.22	3.91111e-10	4	H3c4
1.35231e-14	0.156463	0.749	0.606	2.69097e-10	4	Nolc1
5.42105e-31	0.156453	0.208	0.094	1.07873e-26	4	Prodh
2.03272e-16	0.156416	0.506	0.375	4.04492e-12	4	Mrpl41
8.14268e-11	0.156148	0.446	0.343	1.62031e-06	4	I730030J21Rik
1.53526e-16	0.156135	0.57	0.426	3.05501e-12	4	Odc1
1.11414e-24	0.156106	0.538	0.371	2.21704e-20	4	Tma16
2.06084e-19	0.156098	0.372	0.244	4.10087e-15	4	Prps1
5.25826e-15	0.155722	0.539	0.41	1.04634e-10	4	Gtf3c6
1.28349e-17	0.15563	0.393	0.269	2.55402e-13	4	Farsb
6.37039e-19	0.155548	0.394	0.266	1.26764e-14	4	Mrps31
8.71049e-21	0.155534	0.287	0.172	1.7333e-16	4	Ing3
1.77707e-14	0.155418	0.383	0.278	3.5362e-10	4	Ciapin1
3.1534e-62	0.155361	0.128	0.026	6.27496e-58	4	Abcd2
7.68854e-16	0.155312	0.43	0.309	1.52994e-11	4	Aifm1
8.84641e-25	0.155039	0.283	0.158	1.76035e-20	4	Gemin2
5.82421e-19	0.154975	0.323	0.206	1.15896e-14	4	Adi1
3.1241e-64	0.154871	0.116	0.021	6.21665e-60	4	Gfi1
1.30471e-13	0.154676	0.909	0.828	2.59625e-09	4	Txnl1
8.44866e-21	0.154671	0.281	0.167	1.6812e-16	4	Pex2
2.08337e-14	0.154629	0.625	0.488	4.1457e-10	4	Tcof1
5.53179e-46	0.154615	0.159	0.049	1.10077e-41	4	Card9
1.93485e-13	0.154519	0.687	0.563	3.85017e-09	4	Ndufa10
6.07281e-16	0.154233	0.41	0.292	1.20843e-11	4	Mtx1
1.42077e-19	0.154215	0.925	0.866	2.82718e-15	4	Atp6v0e
2.5347e-18	0.154101	0.379	0.255	5.0438e-14	4	Gm9800
1.7886e-21	0.154037	0.301	0.181	3.55913e-17	4	Msra
1.91258e-17	0.153556	0.508	0.362	3.80584e-13	4	Ndufaf2
4.11401e-13	0.15326	0.671	0.544	8.18646e-09	4	Glud1
2.08273e-11	0.153252	0.761	0.656	4.14441e-07	4	Eif6
8.41986e-17	0.15311	0.48	0.347	1.67547e-12	4	Ppil1
9.02893e-14	0.153068	0.751	0.614	1.79667e-09	4	Cox17
1.57463e-16	0.153065	0.299	0.196	3.13335e-12	4	Psmc3ip
2.52202e-16	0.153031	0.361	0.248	5.01857e-12	4	Dus1l
4.61518e-18	0.152992	0.427	0.295	9.18375e-14	4	Rexo1
9.20556e-14	0.152827	0.215	0.134	1.83181e-09	4	Pglyrp1
3.43266e-12	0.152724	0.852	0.782	6.83065e-08	4	Ndufa11
8.54472e-28	0.152583	0.203	0.095	1.70031e-23	4	B3gnt8
5.97553e-16	0.152227	0.254	0.159	1.18907e-11	4	Lmo1
1.56228e-15	0.152052	0.358	0.247	3.10878e-11	4	Cenpm
1.22656e-16	0.151942	0.577	0.431	2.44072e-12	4	Ilkap
2.33439e-16	0.151706	0.423	0.301	4.6452e-12	4	Vma21
1.50862e-17	0.15155	0.386	0.263	3.00201e-13	4	Coq2
1.19753e-12	0.151544	0.698	0.575	2.38297e-08	4	Mrps15
1.70531e-12	0.151371	0.808	0.703	3.39341e-08	4	Dnaja2
2.20588e-17	0.151339	0.288	0.183	4.38949e-13	4	Actr6
2.00033e-14	0.151324	0.651	0.511	3.98046e-10	4	Lmnb1
1.60373e-16	0.151034	0.403	0.282	3.19126e-12	4	Taf11
3.51904e-15	0.150943	0.541	0.406	7.00254e-11	4	Ufm1
4.61486e-12	0.150898	0.756	0.643	9.18312e-08	4	Tmbim4
2.21931e-16	0.150821	0.456	0.328	4.41621e-12	4	Bccip
4.42757e-18	0.150795	0.296	0.186	8.81043e-14	4	Mpv17l2
3.2038e-18	0.150765	0.462	0.321	6.37524e-14	4	Ndufaf4
3.70009e-31	0.150703	0.199	0.087	7.3628e-27	4	Stom
3.60012e-19	0.150657	0.381	0.25	7.16387e-15	4	G6pdx
1.37807e-19	0.150447	0.345	0.22	2.74221e-15	4	Pycrl
3.51044e-17	0.150333	0.392	0.269	6.98543e-13	4	Asrgl1
7.89227e-25	0.150319	0.268	0.146	1.57048e-20	4	Tcn2
8.83944e-16	0.150292	0.447	0.324	1.75896e-11	4	Pop7
4.20137e-15	0.150156	0.563	0.427	8.36031e-11	4	Ebp
2.48525e-11	0.149551	0.811	0.727	4.9454e-07	4	Ssr3
3.66371e-14	0.149043	0.368	0.262	7.29042e-10	4	Naf1
1.10317e-34	0.149014	0.327	0.17	2.1952e-30	4	Irf8
3.2879e-12	0.148908	0.555	0.441	6.5426e-08	4	Mrps34
6.70909e-13	0.148893	0.76	0.65	1.33504e-08	4	Fbl
7.31344e-14	0.148874	0.447	0.335	1.4553e-09	4	Srp68
8.54758e-16	0.148862	0.327	0.219	1.70088e-11	4	Bag2
3.04656e-19	0.148763	0.296	0.182	6.06235e-15	4	Rpap3
1.68102e-22	0.148733	0.384	0.242	3.34506e-18	4	Gclc
1.09455e-18	0.148733	0.382	0.253	2.17804e-14	4	Il3ra
9.63181e-18	0.148712	0.386	0.262	1.91663e-13	4	Med31
3.32914e-15	0.148633	0.378	0.264	6.62466e-11	4	Rpf2
7.50162e-15	0.148508	0.676	0.53	1.49275e-10	4	Higd2a
1.24101e-17	0.148478	0.413	0.284	2.46949e-13	4	Mrpl1
6.67623e-19	0.148416	0.303	0.189	1.3285e-14	4	Ntpcr
1.92079e-12	0.148199	0.74	0.624	3.82218e-08	4	Gtpbp4
4.7836e-12	0.148017	0.873	0.8	9.51889e-08	4	Eny2
1.22551e-15	0.147864	0.509	0.377	2.43864e-11	4	Acyp1
3.206e-12	0.147699	0.665	0.545	6.37962e-08	4	Psmc5
1.50752e-16	0.147338	0.339	0.227	2.99981e-12	4	Gm8186
1.08365e-17	0.147289	0.293	0.185	2.15636e-13	4	Ndufaf6
2.65622e-15	0.147233	0.346	0.239	5.2856e-11	4	Kti12
9.20184e-13	0.147213	0.868	0.8	1.83107e-08	4	Nop58
1.25511e-14	0.147152	0.61	0.467	2.49755e-10	4	BC028528
2.54944e-12	0.147055	0.878	0.813	5.07313e-08	4	Calm3
3.78111e-17	0.146926	0.322	0.212	7.52403e-13	4	Nme2
6.02281e-18	0.146905	0.463	0.321	1.19848e-13	4	Fam117a
6.52501e-13	0.146892	0.395	0.291	1.29841e-08	4	Mettl1
2.29656e-14	0.146775	0.387	0.274	4.56992e-10	4	Rad51ap1
4.75516e-13	0.146729	0.499	0.385	9.4623e-09	4	Pcbd2
3.99856e-13	0.146652	0.613	0.483	7.95673e-09	4	Samm50
5.7023e-16	0.146312	0.386	0.269	1.1347e-11	4	Mrpl44
8.51573e-15	0.14629	0.315	0.211	1.69455e-10	4	Sun2
4.27643e-14	0.146286	0.349	0.245	8.50967e-10	4	9130401M01Rik
1.86399e-12	0.145942	0.621	0.498	3.70916e-08	4	Mrps17
1.99515e-16	0.145546	0.517	0.376	3.97015e-12	4	Vegfb
4.38794e-18	0.145504	0.247	0.147	8.73155e-14	4	3110082I17Rik
6.58905e-15	0.145466	0.356	0.248	1.31115e-10	4	Btbd1
1.75308e-13	0.145435	0.439	0.329	3.48845e-09	4	Trappc3
2.89047e-11	0.145408	0.725	0.612	5.75174e-07	4	Rheb
1.04587e-16	0.145376	0.352	0.236	2.08118e-12	4	Pex13
3.40369e-16	0.145282	0.422	0.297	6.773e-12	4	Lap3
4.09068e-16	0.14509	0.367	0.252	8.14005e-12	4	Nit2
4.47013e-12	0.14496	0.592	0.479	8.89511e-08	4	Ufsp2
9.20936e-12	0.144632	0.761	0.664	1.83257e-07	4	Aurkaip1
2.15907e-14	0.144601	0.394	0.282	4.29633e-10	4	Derl2
7.13835e-18	0.14457	0.298	0.187	1.42046e-13	4	Matk
2.73365e-20	0.144535	0.236	0.133	5.43968e-16	4	Arid3a
6.26959e-16	0.144518	0.518	0.382	1.24759e-11	4	Ccdc85b
1.81971e-17	0.14449	0.37	0.248	3.62105e-13	4	Rcl1
8.55582e-12	0.144486	0.87	0.811	1.70252e-07	4	Prmt1
2.24661e-13	0.144307	0.624	0.49	4.47054e-09	4	Sf3a3
2.46051e-10	0.144121	0.684	0.583	4.89616e-06	4	Naa50
6.66924e-12	0.143861	0.722	0.605	1.32711e-07	4	Mpp6
1.38857e-16	0.143829	0.42	0.292	2.76312e-12	4	Adam17
4.05425e-11	0.143682	0.798	0.691	8.06756e-07	4	Ywhaq
1.33976e-10	0.143483	0.66	0.546	2.66599e-06	4	Mrpl28
1.27793e-14	0.143424	0.427	0.309	2.54296e-10	4	Eef1akmt1
8.50137e-15	0.143363	0.481	0.359	1.69169e-10	4	Suds3
2.14648e-16	0.143164	0.394	0.274	4.27129e-12	4	Slc35b2
1.26195e-11	0.143162	0.835	0.733	2.51115e-07	4	Mrfap1
2.83123e-15	0.143144	0.481	0.352	5.63387e-11	4	Cmc2
8.90764e-32	0.14309	0.163	0.064	1.77253e-27	4	Oaf
3.74466e-31	0.142928	0.109	0.034	7.4515e-27	4	Hdc
1.15699e-13	0.142518	0.53	0.411	2.30229e-09	4	Mrps36
8.18092e-14	0.142365	0.351	0.248	1.62792e-09	4	Kansl2
1.30281e-30	0.142123	0.209	0.093	2.59247e-26	4	Dram1
8.55947e-14	0.141959	0.657	0.514	1.70325e-09	4	Slc3a2
1.28696e-14	0.141807	0.266	0.173	2.56091e-10	4	Got1
5.78137e-13	0.141783	0.694	0.562	1.15043e-08	4	Rexo2
4.71435e-15	0.141685	0.362	0.253	9.38109e-11	4	Smim12
1.09484e-10	0.141683	0.881	0.814	2.17862e-06	4	Impdh2
2.64318e-10	0.14147	0.859	0.783	5.25967e-06	4	Tmem167
2.95477e-16	0.14142	0.437	0.31	5.8797e-12	4	Mrps30
9.10718e-11	0.141348	0.826	0.734	1.81224e-06	4	Bcap31
9.44983e-20	0.141306	0.3	0.183	1.88042e-15	4	Rcn1
1.32121e-13	0.141181	0.444	0.331	2.62907e-09	4	Sdad1
2.15165e-17	0.141055	0.285	0.178	4.28157e-13	4	Cers6
5.05043e-23	0.140952	0.179	0.086	1.00499e-18	4	Serpinf1
9.33289e-35	0.140706	0.158	0.058	1.85715e-30	4	Gm44067
6.56963e-14	0.140681	0.585	0.454	1.30729e-09	4	Sap30
3.11491e-14	0.140664	0.592	0.46	6.19836e-10	4	Knop1
4.59928e-17	0.140633	0.349	0.232	9.1521e-13	4	Phb
7.19099e-14	0.140621	0.38	0.27	1.43093e-09	4	Yrdc
1.36351e-12	0.140603	0.519	0.404	2.71324e-08	4	Rbmxl1
9.30571e-14	0.140485	0.434	0.32	1.85174e-09	4	Dld
2.40683e-16	0.140426	0.644	0.485	4.78935e-12	4	Kit
2.31539e-14	0.140365	0.516	0.386	4.60739e-10	4	Apopt1
7.39208e-13	0.140353	0.871	0.806	1.47095e-08	4	St13
1.12154e-14	0.140216	0.352	0.245	2.23175e-10	4	Cnpy3
2.60617e-15	0.140123	0.308	0.205	5.18603e-11	4	Rcc1
4.0084e-27	0.140102	0.188	0.086	7.97631e-23	4	Pdia5
2.45875e-14	0.140023	0.327	0.223	4.89267e-10	4	Plin3
1.10889e-15	0.139911	0.357	0.245	2.20658e-11	4	Dhrs7
5.47669e-15	0.139674	0.482	0.356	1.08981e-10	4	Mrpl58
1.65338e-13	0.139649	0.347	0.246	3.29005e-09	4	Vav3
4.50811e-16	0.1396	0.395	0.274	8.97068e-12	4	Edem1
7.72816e-15	0.139574	0.305	0.203	1.53783e-10	4	Shmt1
2.77679e-14	0.139513	0.301	0.203	5.52554e-10	4	Gsdme
5.85578e-16	0.139449	0.329	0.22	1.16524e-11	4	Hibch
8.27762e-12	0.139407	0.581	0.463	1.64716e-07	4	Ddx27
2.49612e-14	0.139182	0.508	0.38	4.96704e-10	4	Snapc5
2.33404e-14	0.139164	0.562	0.427	4.64451e-10	4	Zfp422
1.2546e-14	0.138994	0.331	0.226	2.49653e-10	4	Prmt7
7.87495e-11	0.138685	0.821	0.731	1.56704e-06	4	Polr2e
3.42802e-14	0.138646	0.291	0.194	6.82142e-10	4	Chek1
7.19242e-12	0.138472	0.599	0.475	1.43122e-07	4	Cmc1
8.78317e-13	0.138423	0.555	0.434	1.74776e-08	4	Elavl1
3.56668e-18	0.13834	0.325	0.206	7.09733e-14	4	Cenpp
2.85606e-12	0.138226	0.622	0.497	5.68328e-08	4	Magt1
1.77104e-11	0.137882	0.828	0.735	3.5242e-07	4	Ndufa8
2.44268e-54	0.137765	0.105	0.02	4.86069e-50	4	Slc4a8
2.04831e-12	0.137736	0.782	0.661	4.07594e-08	4	Mdh1
1.19271e-12	0.137683	0.588	0.464	2.37338e-08	4	Timm17b
3.76822e-11	0.137605	0.697	0.57	7.49838e-07	4	Gm9616
7.8375e-12	0.137603	0.663	0.541	1.55958e-07	4	Txnl4a
2.59212e-13	0.137472	0.44	0.326	5.15806e-09	4	Trabd
5.42269e-13	0.137184	0.503	0.385	1.07906e-08	4	Tm9sf2
1.19023e-14	0.137171	0.563	0.423	2.36844e-10	4	Psat1
9.73605e-13	0.137156	0.546	0.427	1.93738e-08	4	Hcst
1.40991e-12	0.137127	0.443	0.331	2.80559e-08	4	Lsg1
1.67459e-14	0.136934	0.375	0.262	3.33226e-10	4	Anapc15
2.01964e-13	0.136737	0.443	0.327	4.01888e-09	4	AI413582
5.27792e-15	0.136736	0.343	0.235	1.05025e-10	4	Asf1b
1.01041e-42	0.136519	0.136	0.04	2.01061e-38	4	A430019L02Rik
1.04654e-13	0.13623	0.424	0.305	2.0825e-09	4	Ccna2
3.63347e-14	0.136193	0.461	0.34	7.23025e-10	4	Fen1
3.78292e-16	0.136162	0.29	0.186	7.52764e-12	4	Trip13
3.59666e-15	0.136077	0.36	0.248	7.15698e-11	4	Nomo1
2.08761e-11	0.135882	0.774	0.652	4.15413e-07	4	Mcm3
1.04087e-19	0.135816	0.242	0.138	2.07122e-15	4	Them6
1.01604e-14	0.135771	0.364	0.252	2.02182e-10	4	Haus4
1.19777e-16	0.13571	0.466	0.331	2.38344e-12	4	Mettl26
9.65299e-10	0.135589	0.666	0.557	1.92085e-05	4	Ssna1
4.66024e-11	0.135559	0.732	0.623	9.27341e-07	4	Lsm12
1.53751e-13	0.135531	0.748	0.62	3.05949e-09	4	Serp1
2.86805e-10	0.135267	0.709	0.6	5.70713e-06	4	Psmg4
9.43273e-16	0.135263	0.283	0.182	1.87702e-11	4	Rnaseh1
8.92008e-13	0.135241	0.41	0.305	1.77501e-08	4	Armc1
2.03534e-11	0.135221	0.664	0.543	4.05012e-07	4	Mrps12
3.03033e-24	0.135	0.239	0.125	6.03005e-20	4	Rapsn
1.91619e-37	0.134992	0.132	0.041	3.81302e-33	4	Gm49972
4.5125e-16	0.134586	0.261	0.163	8.97943e-12	4	Pop1
4.95322e-10	0.134447	0.636	0.529	9.85641e-06	4	Txn2
5.21606e-10	0.134214	0.426	0.335	1.03794e-05	4	Yipf4
1.70427e-12	0.134148	0.417	0.311	3.39133e-08	4	Cox19
1.19982e-09	0.133976	0.658	0.546	2.38752e-05	4	Anapc13
7.41081e-15	0.133891	0.431	0.309	1.47468e-10	4	Trnt1
6.78606e-11	0.133765	0.669	0.553	1.35036e-06	4	Idh3g
7.27136e-17	0.133733	0.415	0.287	1.44693e-12	4	Adgrg3
6.17814e-13	0.133674	0.449	0.336	1.22939e-08	4	Cenpq
2.95826e-12	0.133651	0.653	0.52	5.88665e-08	4	Gmps
8.82959e-18	0.133526	0.301	0.19	1.757e-13	4	Tmem199
7.45073e-15	0.133496	0.426	0.305	1.48262e-10	4	Nsfl1c
1.50093e-15	0.133466	0.449	0.32	2.98671e-11	4	Prelid3b
1.14826e-13	0.133439	0.283	0.188	2.28492e-09	4	Gm15657
1.33295e-10	0.133395	0.654	0.539	2.65244e-06	4	Uqcc3
4.37789e-11	0.133335	0.446	0.346	8.71157e-07	4	Pex7
8.68529e-12	0.133155	0.392	0.292	1.72829e-07	4	Pnpla2
2.10897e-13	0.133045	0.586	0.447	4.19663e-09	4	Hells
7.10319e-10	0.133025	0.833	0.769	1.41346e-05	4	Ndufa3
2.79451e-27	0.132854	0.113	0.039	5.5608e-23	4	9330159M07Rik
9.3723e-14	0.132694	0.46	0.339	1.86499e-09	4	Ndufb4
1.50235e-17	0.132668	0.193	0.106	2.98952e-13	4	Flot2
8.52372e-13	0.132595	0.35	0.25	1.69614e-08	4	Gmpr2
9.02613e-22	0.132451	0.18	0.089	1.79611e-17	4	Sqor
7.04697e-11	0.132418	0.907	0.848	1.40228e-06	4	Cct3
3.25855e-10	0.132414	0.776	0.658	6.48418e-06	4	Mrps16
5.03963e-13	0.132295	0.452	0.338	1.00284e-08	4	Nol11
5.57431e-17	0.132183	0.268	0.165	1.10923e-12	4	Dgkg
1.267e-14	0.132144	0.299	0.199	2.5212e-10	4	Txndc12
1.59305e-12	0.132	0.336	0.239	3.17e-08	4	Rangrf
5.5994e-13	0.131813	0.396	0.287	1.11422e-08	4	Mad2l1
4.00594e-13	0.13174	0.466	0.349	7.97143e-09	4	Pycr2
5.90723e-20	0.131682	0.221	0.121	1.17548e-15	4	Paox
1.41566e-08	0.131677	0.763	0.673	0.000281702	4	Timm8b
1.15698e-13	0.131668	0.335	0.234	2.30228e-09	4	Bcat2
1.83608e-11	0.131656	0.611	0.489	3.65361e-07	4	Maz
3.57725e-13	0.131646	0.383	0.276	7.11836e-09	4	Chchd5
2.92267e-14	0.131503	0.359	0.251	5.81582e-10	4	Aatf
4.29642e-23	0.131479	0.175	0.083	8.54945e-19	4	Khdrbs3
4.01949e-15	0.131413	0.277	0.18	7.99838e-11	4	Minpp1
2.77668e-12	0.131413	0.482	0.369	5.52532e-08	4	Dcps
3.64643e-18	0.13099	0.264	0.158	7.25602e-14	4	A630001G21Rik
3.57603e-11	0.130754	0.46	0.359	7.11594e-07	4	Trnau1ap
1.98184e-13	0.130683	0.356	0.252	3.94366e-09	4	Coa6
3.84689e-15	0.130633	0.224	0.137	7.65493e-11	4	Tfpi
7.70314e-18	0.130581	0.234	0.137	1.53285e-13	4	Ggct
1.92203e-15	0.130418	0.291	0.189	3.82466e-11	4	Tsnax
3.2797e-13	0.130409	0.487	0.368	6.52627e-09	4	Glo1
1.68214e-11	0.130314	0.418	0.312	3.34729e-07	4	Asns
5.06922e-10	0.130083	0.52	0.413	1.00872e-05	4	Rbm28
1.93059e-12	0.130001	0.363	0.264	3.84169e-08	4	Poldip2
1.10935e-10	0.129928	0.597	0.486	2.2075e-06	4	Mak16
2.65968e-12	0.129818	0.427	0.319	5.29249e-08	4	Mthfd2
2.19908e-13	0.129783	0.359	0.255	4.37596e-09	4	Rpp14
5.99216e-12	0.12969	0.427	0.321	1.19238e-07	4	Mtx2
9.92307e-15	0.129537	0.366	0.253	1.97459e-10	4	Orc2
2.34151e-12	0.129255	0.562	0.435	4.65938e-08	4	Stk26
4.96767e-16	0.12923	0.276	0.175	9.88517e-12	4	Gstp1
5.4585e-16	0.129212	0.305	0.198	1.08619e-11	4	Thra
7.01009e-17	0.129169	0.3	0.191	1.39494e-12	4	Pnpo
1.06048e-13	0.129061	0.304	0.206	2.11025e-09	4	2810006K23Rik
2.74755e-13	0.129057	0.393	0.285	5.46735e-09	4	Ufl1
5.97813e-15	0.128952	0.51	0.373	1.18959e-10	4	Ppat
5.1014e-10	0.128659	0.597	0.485	1.01513e-05	4	Ube2n
8.22473e-12	0.128624	0.614	0.481	1.63664e-07	4	Gtf2a2
9.17333e-13	0.128617	0.304	0.21	1.8254e-08	4	Pwp1
1.34013e-11	0.128482	0.573	0.45	2.66672e-07	4	Fcf1
9.38925e-13	0.128411	0.579	0.449	1.86837e-08	4	Dnajc3
7.68947e-19	0.128407	0.161	0.081	1.53013e-14	4	Rab34
1.65312e-11	0.127996	0.596	0.478	3.28953e-07	4	Ppm1g
9.39549e-18	0.127916	0.193	0.106	1.86961e-13	4	Mnd1
7.96193e-16	0.127899	0.26	0.162	1.58434e-11	4	Asb8
1.43577e-11	0.127875	0.548	0.433	2.85704e-07	4	Mrps7
2.47086e-13	0.127854	0.262	0.173	4.91677e-09	4	Riox1
9.97784e-22	0.127816	0.219	0.116	1.98549e-17	4	Bid
1.28286e-09	0.127771	0.451	0.361	2.55276e-05	4	Mrps23
3.97886e-18	0.12774	0.259	0.154	7.91754e-14	4	Telo2
1.07167e-12	0.127708	0.445	0.333	2.13252e-08	4	Sptlc2
2.14915e-11	0.127548	0.629	0.499	4.2766e-07	4	Wdr43
2.44236e-11	0.12747	0.527	0.413	4.86006e-07	4	Ormdl2
3.81791e-19	0.127383	0.311	0.191	7.59726e-15	4	Csf3r
3.9797e-13	0.127325	0.336	0.236	7.91921e-09	4	Gpn3
7.31874e-13	0.127254	0.356	0.253	1.45636e-08	4	Atad1
6.06076e-13	0.127004	0.485	0.366	1.20603e-08	4	Cnih1
3.68525e-18	0.126731	0.208	0.116	7.33328e-14	4	Pam
4.52247e-13	0.126707	0.418	0.306	8.99927e-09	4	Dohh
1.17773e-12	0.126528	0.584	0.459	2.34356e-08	4	Wdr61
4.01135e-08	0.126494	0.827	0.765	0.000798219	4	Sarnp
7.86522e-14	0.126471	0.366	0.256	1.5651e-09	4	Rpp30
1.46143e-11	0.126417	0.43	0.327	2.90809e-07	4	Camta1
1.04513e-10	0.126417	0.527	0.416	2.07969e-06	4	Hypk
8.46252e-14	0.126034	0.268	0.175	1.68396e-09	4	Creld2
2.23392e-11	0.125837	0.305	0.218	4.44527e-07	4	Cdc16
6.5945e-11	0.125831	0.632	0.509	1.31224e-06	4	Gtf3a
4.13442e-12	0.12579	0.582	0.452	8.22709e-08	4	Glrx2
1.04738e-10	0.125756	0.423	0.326	2.08419e-06	4	Med19
1.58004e-14	0.125654	0.268	0.173	3.14412e-10	4	Atf6b
1.76731e-11	0.125636	0.556	0.44	3.51677e-07	4	Ap1s1
1.89545e-13	0.12551	0.511	0.382	3.77175e-09	4	Spcs3
1.41279e-11	0.125459	0.381	0.283	2.81131e-07	4	Tsta3
6.85759e-12	0.125448	0.368	0.267	1.36459e-07	4	Gnpnat1
2.76042e-13	0.125368	0.35	0.246	5.49297e-09	4	Rrp8
7.16672e-20	0.125301	0.177	0.09	1.42611e-15	4	Dok3
4.27315e-12	0.125273	0.415	0.307	8.50314e-08	4	Gorasp2
8.1544e-13	0.125058	0.467	0.35	1.62264e-08	4	Comt
1.18525e-11	0.124916	0.317	0.222	2.35853e-07	4	Cdkn3
2.94044e-11	0.124786	0.4	0.297	5.85119e-07	4	Cenph
4.874e-12	0.124767	0.427	0.319	9.69877e-08	4	Ganab
3.57156e-13	0.124582	0.41	0.299	7.10705e-09	4	Hax1
7.24913e-11	0.124432	0.585	0.464	1.4425e-06	4	Spop
7.97426e-10	0.124326	0.599	0.491	1.5868e-05	4	Cox20
1.29343e-10	0.124317	0.683	0.558	2.5738e-06	4	Vps28
5.22422e-14	0.124309	0.38	0.269	1.03957e-09	4	Sdhaf1
8.23302e-13	0.124284	0.264	0.176	1.63829e-08	4	Gm10177
2.05512e-09	0.124192	0.876	0.813	4.08948e-05	4	Bag1
1.517e-13	0.124043	0.348	0.243	3.01869e-09	4	Rasa3
1.79728e-07	0.124006	0.781	0.706	0.00357642	4	Mrps24
1.66196e-11	0.123881	0.373	0.275	3.30714e-07	4	Ptrhd1
9.68336e-12	0.123847	0.32	0.229	1.92689e-07	4	Mrpl49
4.23705e-09	0.123655	0.621	0.514	8.43131e-05	4	Eif4e2
7.57735e-12	0.123598	0.384	0.283	1.50782e-07	4	Pold2
3.45843e-15	0.12358	0.129	0.064	6.88192e-11	4	Serpine2
2.04649e-10	0.123455	0.449	0.353	4.07231e-06	4	Krr1
5.80036e-10	0.12345	0.523	0.419	1.15421e-05	4	Ccdc115
7.27511e-10	0.123414	0.561	0.455	1.44767e-05	4	Jtb
4.27287e-16	0.123395	0.292	0.187	8.50258e-12	4	Kdsr
2.17017e-14	0.123285	0.226	0.14	4.31842e-10	4	Otulinl
4.45685e-17	0.123094	0.259	0.157	8.86869e-13	4	D030056L22Rik
1.20662e-11	0.123081	0.542	0.42	2.40106e-07	4	Vrk1
1.22454e-11	0.122895	0.352	0.256	2.43672e-07	4	Nubp2
2.86447e-11	0.122884	0.379	0.282	5.7e-07	4	Me2
2.83011e-12	0.122866	0.401	0.296	5.63164e-08	4	Timm22
4.25671e-18	0.122741	0.192	0.104	8.47042e-14	4	Pgm3
7.32163e-12	0.1227	0.365	0.266	1.45693e-07	4	Mfsd14a
6.9777e-13	0.122655	0.376	0.271	1.38849e-08	4	Vat1
8.42344e-11	0.12255	0.525	0.419	1.67618e-06	4	Naxd
2.5145e-15	0.122482	0.248	0.154	5.0036e-11	4	Mcfd2
1.12472e-13	0.122353	0.268	0.176	2.23807e-09	4	Sac3d1
1.74616e-10	0.122133	0.672	0.548	3.47469e-06	4	Eif1b
7.48429e-12	0.122107	0.373	0.269	1.4893e-07	4	Pbk
1.22258e-10	0.122049	0.511	0.404	2.43282e-06	4	Rps19bp1
6.94651e-14	0.122019	0.274	0.18	1.38229e-09	4	Bcl2l12
3.26539e-13	0.122	0.364	0.259	6.49779e-09	4	Dynlt1f
5.00071e-11	0.121979	0.376	0.281	9.95091e-07	4	Cebpzos
6.76691e-12	0.121923	0.35	0.254	1.34655e-07	4	Mars
3.41127e-10	0.121823	0.365	0.27	6.78809e-06	4	Ccnb1
1.61091e-10	0.121813	0.509	0.401	3.20555e-06	4	Twf2
1.00597e-10	0.121722	0.327	0.239	2.00179e-06	4	Fignl1
1.21487e-12	0.121575	0.442	0.326	2.41747e-08	4	Ezr
1.37122e-12	0.121517	0.525	0.398	2.72859e-08	4	Cdc34
2.36654e-11	0.121327	0.599	0.477	4.70918e-07	4	Orai1
4.69776e-12	0.121079	0.365	0.264	9.34807e-08	4	Znhit6
2.77246e-10	0.120747	0.581	0.467	5.51691e-06	4	Mrps18a
1.36134e-11	0.120337	0.292	0.205	2.70894e-07	4	Dtd2
3.56244e-12	0.120242	0.452	0.34	7.0889e-08	4	Ptpn2
8.71843e-13	0.120188	0.316	0.219	1.73488e-08	4	Slc25a17
9.4423e-12	0.120117	0.39	0.289	1.87892e-07	4	Tmem192
1.16056e-15	0.120089	0.245	0.149	2.30939e-11	4	Mybl2
2.89576e-14	0.120083	0.206	0.124	5.76227e-10	4	2810408I11Rik
5.91958e-12	0.120056	0.275	0.188	1.17794e-07	4	Srprb
1.09955e-19	0.120014	0.183	0.094	2.188e-15	4	Pusl1
1.30487e-12	0.119995	0.417	0.305	2.59655e-08	4	Abcf2
1.33931e-19	0.119778	0.197	0.105	2.66509e-15	4	Lmnb2
6.54934e-12	0.119723	0.426	0.319	1.30325e-07	4	Scamp3
4.73089e-13	0.119701	0.422	0.308	9.41401e-09	4	Commd2
1.01335e-10	0.119633	0.321	0.234	2.01647e-06	4	Rnf5
9.50786e-11	0.119453	0.452	0.346	1.89197e-06	4	Dgcr6
2.58261e-12	0.119428	0.349	0.249	5.13914e-08	4	Slc35c2
8.13191e-11	0.119342	0.445	0.34	1.61817e-06	4	Hif1a
3.54835e-12	0.11924	0.56	0.431	7.06085e-08	4	Upf3b
4.24482e-13	0.119106	0.47	0.347	8.44676e-09	4	Oat
9.48414e-11	0.118772	0.448	0.344	1.88725e-06	4	Pmpcb
1.26228e-20	0.11868	0.171	0.084	2.51181e-16	4	Nqo2
3.3438e-16	0.118179	0.198	0.113	6.65382e-12	4	Sumf2
2.59882e-07	0.118069	0.806	0.75	0.0051714	4	Eif1ax
2.21901e-10	0.117956	0.327	0.238	4.41561e-06	4	Dhx38
1.0384e-09	0.117881	0.585	0.469	2.06631e-05	4	Noc2l
5.16009e-09	0.117789	0.824	0.759	0.000102681	4	Dnajc2
1.27947e-11	0.117646	0.44	0.331	2.54602e-07	4	Pmf1
1.92346e-10	0.117413	0.486	0.38	3.8275e-06	4	Atg3
6.77855e-13	0.117387	0.319	0.22	1.34886e-08	4	Wdr5
5.08583e-33	0.117307	0.109	0.033	1.01203e-28	4	Rtn4r
1.82391e-10	0.117234	0.609	0.483	3.62939e-06	4	Pop5
4.29038e-11	0.117128	0.62	0.487	8.53743e-07	4	Topbp1
1.40507e-15	0.117052	0.426	0.304	2.79595e-11	4	Lrpap1
6.81115e-16	0.116959	0.213	0.125	1.35535e-11	4	Fastkd2
4.67212e-10	0.116902	0.533	0.427	9.29706e-06	4	Rab24
4.35704e-26	0.116884	0.198	0.092	8.67007e-22	4	Gas7
4.16716e-09	0.116831	0.63	0.528	8.29223e-05	4	Trappc4
1.42507e-17	0.116512	0.155	0.078	2.83575e-13	4	Thy1
1.55274e-10	0.116315	0.415	0.316	3.08979e-06	4	2310033P09Rik
2.46795e-15	0.116256	0.835	0.722	4.91098e-11	4	Alox5ap
1.61611e-10	0.116209	0.436	0.333	3.21589e-06	4	9530068E07Rik
2.30211e-20	0.116185	0.136	0.061	4.58097e-16	4	Cd300lb
1.08034e-10	0.116183	0.432	0.333	2.14978e-06	4	Mrpl4
4.05064e-08	0.11614	0.466	0.38	0.000806036	4	Nubp1
5.89316e-06	0.116057	0.82	0.761	0.117268	4	Rnf130
3.4325e-11	0.116015	0.379	0.28	6.83033e-07	4	Dnph1
7.61923e-13	0.115774	0.262	0.174	1.51615e-08	4	Thap11
1.02201e-10	0.115753	0.667	0.543	2.03369e-06	4	Akr1b3
7.59435e-12	0.11561	0.456	0.344	1.5112e-07	4	Ccz1
5.56576e-08	0.115441	0.799	0.721	0.00110753	4	Actr3
2.78654e-11	0.11536	0.261	0.178	5.54494e-07	4	Gpaa1
3.85872e-14	0.115223	0.283	0.186	7.67847e-10	4	Surf2
1.34779e-09	0.115118	0.393	0.301	2.68197e-05	4	Nudt2
1.41489e-10	0.115096	0.675	0.538	2.81548e-06	4	Lamtor5
6.28141e-11	0.115083	0.428	0.324	1.24994e-06	4	Hadh
2.83375e-11	0.114995	0.405	0.302	5.63888e-07	4	Rnaseh2b
3.58317e-14	0.114973	0.235	0.147	7.13014e-10	4	Ska1
5.4867e-10	0.114951	0.478	0.373	1.0918e-05	4	Ftsj3
1.11888e-11	0.114835	0.415	0.307	2.22646e-07	4	Arl2
7.10067e-11	0.114795	0.374	0.277	1.41296e-06	4	Smyd2
9.26097e-11	0.114737	0.592	0.469	1.84284e-06	4	Nop14
4.96556e-12	0.114736	0.425	0.311	9.88097e-08	4	Chaf1a
3.23222e-13	0.11469	0.557	0.418	6.4318e-09	4	Dap
7.07225e-13	0.114464	0.281	0.188	1.40731e-08	4	Macrod1
7.16684e-10	0.114271	0.717	0.596	1.42613e-05	4	Rad50
6.70541e-10	0.114265	0.506	0.403	1.33431e-05	4	1500011B03Rik
2.38711e-22	0.114234	0.134	0.057	4.75012e-18	4	Ltb4r1
3.52689e-20	0.114213	0.179	0.09	7.01815e-16	4	Gpd1l
1.73656e-10	0.114213	0.558	0.445	3.45558e-06	4	Polr2m
1.50075e-10	0.113935	0.363	0.27	2.98635e-06	4	Nsmce3
4.67107e-10	0.113924	0.665	0.553	9.29496e-06	4	Lars
8.43289e-09	0.113875	0.788	0.698	0.000167806	4	Rnf7
8.23319e-11	0.113771	0.614	0.487	1.63832e-06	4	Usp1
1.05932e-10	0.113683	0.474	0.367	2.10794e-06	4	Ppp1r7
2.93358e-13	0.113472	0.298	0.2	5.83754e-09	4	Ccdc167
4.39112e-11	0.113469	0.342	0.248	8.7379e-07	4	Ndufaf3
5.97373e-18	0.113445	0.205	0.114	1.18871e-13	4	Ugdh
3.89667e-09	0.113432	0.636	0.52	7.75398e-05	4	Yeats4
8.40809e-08	0.113262	0.437	0.355	0.00167313	4	Nmt1
2.64176e-10	0.113115	0.533	0.422	5.25683e-06	4	Hdac2
3.57919e-11	0.113111	0.262	0.179	7.12223e-07	4	Chpt1
5.54098e-12	0.11287	0.276	0.188	1.1026e-07	4	Spg7
3.67515e-20	0.112833	0.154	0.073	7.31318e-16	4	2610507I01Rik
4.95162e-15	0.112744	0.278	0.178	9.85323e-11	4	Erich1
9.37022e-10	0.112655	0.503	0.399	1.86458e-05	4	Idh3b
2.39629e-13	0.112539	0.248	0.16	4.76837e-09	4	Gipc1
9.03742e-11	0.112518	0.311	0.223	1.79836e-06	4	Slc35b1
2.89763e-08	0.112456	0.898	0.844	0.000576599	4	Trmt112
6.25419e-14	0.112413	0.244	0.154	1.24452e-09	4	Jkamp
4.53735e-12	0.112407	0.387	0.281	9.02887e-08	4	Eci1
3.95927e-10	0.112359	0.609	0.492	7.87855e-06	4	Rbfa
1.13252e-17	0.112359	0.181	0.097	2.25361e-13	4	Chd7
1.61822e-11	0.112327	0.402	0.294	3.2201e-07	4	Fbxo5
3.42474e-11	0.112121	0.395	0.294	6.81489e-07	4	Phpt1
1.17012e-07	0.112041	0.854	0.797	0.00232841	4	Thoc7
4.42003e-13	0.112008	0.382	0.268	8.79543e-09	4	Bub1
9.30192e-12	0.111931	0.317	0.223	1.85099e-07	4	Nop9
6.19281e-12	0.111904	0.203	0.129	1.23231e-07	4	Nup35
3.12478e-11	0.111381	0.467	0.357	6.21799e-07	4	Prdx3
3.47088e-11	0.111329	0.415	0.311	6.9067e-07	4	Svbp
2.89966e-11	0.111328	0.396	0.295	5.77003e-07	4	Gps2
1.25028e-11	0.111204	0.21	0.136	2.48793e-07	4	Tomm6
1.40755e-08	0.111196	0.713	0.598	0.000280088	4	Nucb1
2.43213e-18	0.111188	0.16	0.08	4.83969e-14	4	Tex2
1.93388e-13	0.111149	0.263	0.172	3.84822e-09	4	Adam15
1.79435e-16	0.111135	0.202	0.115	3.57057e-12	4	Faap24
1.62712e-12	0.110882	0.243	0.159	3.23781e-08	4	Cdpf1
3.04103e-11	0.110877	0.356	0.259	6.05135e-07	4	Usp5
9.72787e-13	0.110745	0.286	0.193	1.93575e-08	4	Ints11
1.69517e-11	0.110729	0.349	0.251	3.37322e-07	4	Yif1a
1.13023e-11	0.110684	0.298	0.208	2.24905e-07	4	Med17
2.39843e-14	0.110642	0.237	0.147	4.77264e-10	4	Wdcp
2.64676e-10	0.110639	0.341	0.251	5.26679e-06	4	Aopep
1.54309e-08	0.110601	0.554	0.454	0.00030706	4	Zfp330
7.29411e-09	0.110512	0.767	0.662	0.000145146	4	Srpk1
5.19757e-12	0.110337	0.274	0.185	1.03426e-07	4	Rrp9
8.46965e-10	0.110275	0.438	0.342	1.68538e-05	4	Sec13
3.20838e-08	0.110241	0.374	0.296	0.000638436	4	Blvra
1.87511e-06	0.110159	0.634	0.551	0.0373128	4	Pak1ip1
2.25701e-08	0.110148	0.548	0.44	0.000449123	4	Lig1
1.82699e-09	0.109966	0.498	0.396	3.63552e-05	4	Ndufs3
4.87027e-11	0.109896	0.288	0.202	9.69134e-07	4	Decr1
1.03382e-09	0.109877	0.501	0.398	2.0572e-05	4	Dmac1
4.47067e-13	0.109856	0.231	0.147	8.89618e-09	4	Nln
2.51273e-10	0.109848	0.4	0.302	5.00009e-06	4	Yaf2
1.13114e-11	0.109809	0.473	0.355	2.25086e-07	4	Rpa2
7.18782e-12	0.109683	0.379	0.275	1.4303e-07	4	Rbm38
1.06284e-10	0.109601	0.51	0.396	2.11494e-06	4	Smu1
5.71843e-09	0.109462	0.571	0.468	0.000113791	4	Rtcb
2.93032e-12	0.10935	0.243	0.159	5.83104e-08	4	Amdhd2
3.92211e-11	0.109071	0.227	0.151	7.80461e-07	4	Borcs6
6.77625e-13	0.109006	0.354	0.248	1.34841e-08	4	Lrpprc
7.88972e-12	0.10883	0.241	0.16	1.56998e-07	4	Ecsit
3.56864e-12	0.108762	0.268	0.18	7.10124e-08	4	Txndc11
3.53531e-09	0.108732	0.361	0.274	7.03492e-05	4	Zfp830
3.66442e-12	0.108655	0.507	0.387	7.29183e-08	4	Znhit1
1.99317e-12	0.108643	0.294	0.201	3.96621e-08	4	Tsr3
5.04727e-34	0.108559	0.809	0.662	1.00436e-29	4	Sod2
1.39271e-15	0.108545	0.196	0.113	2.77135e-11	4	Rpp40
1.82538e-09	0.108526	0.463	0.364	3.63233e-05	4	Exosc4
2.12852e-10	0.108496	0.373	0.277	4.23553e-06	4	Cinp
7.82761e-14	0.108435	0.275	0.179	1.55762e-09	4	Pi4k2b
6.2688e-07	0.108415	0.713	0.624	0.0124743	4	Rwdd1
1.47626e-11	0.108324	0.273	0.186	2.9376e-07	4	Akr7a5
3.53319e-10	0.108262	0.366	0.274	7.03069e-06	4	Ubfd1
1.36708e-11	0.108186	0.335	0.238	2.72035e-07	4	Taf12
5.20835e-12	0.108153	0.226	0.146	1.03641e-07	4	Ndc1
2.64842e-18	0.108128	0.146	0.071	5.2701e-14	4	Sh2b2
2.07308e-10	0.108122	0.438	0.335	4.12523e-06	4	Gnl2
5.83724e-10	0.108088	0.282	0.201	1.16155e-05	4	C1qtnf12
2.98916e-10	0.108017	0.413	0.314	5.94813e-06	4	Nup214
1.11162e-09	0.107596	0.439	0.339	2.212e-05	4	Rnaseh2a
8.48003e-12	0.107524	0.276	0.188	1.68744e-07	4	Pnpt1
1.29468e-10	0.107502	0.357	0.263	2.57628e-06	4	Sf3a2
2.52075e-18	0.107391	0.161	0.081	5.01605e-14	4	Siglecf
1.10162e-16	0.107331	0.261	0.158	2.19212e-12	4	Csf2ra
5.06328e-10	0.107325	0.455	0.351	1.00754e-05	4	Timm44
1.93902e-15	0.107148	0.202	0.117	3.85846e-11	4	Sgpp1
1.60886e-11	0.107107	0.343	0.244	3.20146e-07	4	Wdr77
1.30606e-09	0.107075	0.451	0.354	2.59894e-05	4	Med29
8.47627e-08	0.106975	0.798	0.718	0.00168669	4	Pdcd5
1.46787e-09	0.106918	0.497	0.391	2.92091e-05	4	Morc3
2.36062e-14	0.106918	0.216	0.13	4.6974e-10	4	Arhgap19
9.48981e-10	0.106908	0.371	0.28	1.88838e-05	4	Mphosph6
8.30854e-10	0.106897	0.455	0.353	1.65332e-05	4	Mcmbp
1.68749e-12	0.106896	0.225	0.144	3.35795e-08	4	Pdxk
4.88566e-10	0.106884	0.323	0.236	9.72197e-06	4	Pak1
1.56212e-13	0.106703	0.177	0.103	3.10846e-09	4	Cenpu
1.98096e-12	0.106618	0.268	0.178	3.94192e-08	4	Timeless
2.47292e-11	0.106458	0.331	0.236	4.92086e-07	4	Nup85
1.95541e-11	0.106457	0.246	0.165	3.89107e-07	4	Amd1
5.69642e-10	0.106456	0.399	0.302	1.13353e-05	4	2310009B15Rik
2.16918e-18	0.106377	0.147	0.071	4.31645e-14	4	Acy1
2.83242e-13	0.106329	0.224	0.141	5.63623e-09	4	Tysnd1
6.87732e-10	0.106234	0.432	0.335	1.36852e-05	4	Prpf38a
1.15239e-08	0.106232	0.438	0.348	0.000229314	4	Cdk5rap3
2.60505e-10	0.106206	0.349	0.256	5.18379e-06	4	Apip
4.34735e-10	0.106167	0.279	0.197	8.6508e-06	4	Rad51
2.48558e-08	0.106034	0.526	0.432	0.000494606	4	Polr2i
8.81852e-10	0.106015	0.391	0.297	1.7548e-05	4	Ddx49
6.7121e-10	0.105899	0.325	0.237	1.33564e-05	4	Pold1
3.10399e-11	0.105835	0.398	0.292	6.17662e-07	4	Psph
6.96435e-08	0.10582	0.685	0.574	0.00138584	4	Psmd14
1.5415e-09	0.105757	0.525	0.417	3.06743e-05	4	Hras
9.77872e-11	0.105705	0.264	0.183	1.94587e-06	4	Mlx
3.46422e-08	0.105496	0.339	0.261	0.000689346	4	Tceal8
9.43134e-10	0.105343	0.284	0.205	1.87674e-05	4	Pus7
3.79743e-09	0.105339	0.412	0.32	7.55652e-05	4	Tnfrsf1a
1.36259e-08	0.105228	0.79	0.691	0.000271143	4	Gnl3
1.87662e-09	0.105174	0.468	0.364	3.73429e-05	4	Ankrd12
3.44765e-15	0.105135	0.195	0.112	6.86048e-11	4	Nfam1
1.93569e-16	0.105068	0.149	0.076	3.85182e-12	4	Nagpa
3.15163e-11	0.105017	0.674	0.529	6.27142e-07	4	Ccdc34
2.74149e-09	0.104942	0.412	0.321	5.4553e-05	4	Dera
4.5797e-14	0.104933	0.207	0.124	9.11314e-10	4	Eef1akmt4
1.89268e-12	0.104912	0.304	0.205	3.76624e-08	4	Sgo2a
3.21353e-09	0.104804	0.448	0.35	6.39461e-05	4	Pes1
3.88991e-10	0.104782	0.342	0.251	7.74053e-06	4	Ddx56
3.57254e-11	0.10474	0.348	0.25	7.10899e-07	4	Nop2
1.10382e-13	0.104681	0.281	0.183	2.19649e-09	4	Trps1
1.03397e-10	0.104668	0.258	0.178	2.05749e-06	4	Ndufaf1
2.6751e-09	0.104642	0.284	0.207	5.32318e-05	4	Nfs1
3.24987e-10	0.104591	0.525	0.411	6.46692e-06	4	Nans
2.20872e-16	0.104474	0.208	0.118	4.39513e-12	4	Hvcn1
1.94196e-07	0.104473	0.582	0.489	0.0038643	4	Chordc1
3.02739e-14	0.104436	0.172	0.097	6.0242e-10	4	Arhgap26.1
1.69072e-08	0.104397	0.408	0.32	0.000336437	4	Gm8730
1.04452e-25	0.104381	0.121	0.045	2.0785e-21	4	Bambi
9.74356e-10	0.104336	0.421	0.323	1.93887e-05	4	Prrc1
2.53673e-11	0.10433	0.232	0.154	5.04783e-07	4	1600002K03Rik
2.86595e-10	0.104266	0.224	0.151	5.70296e-06	4	Cutc
1.17674e-09	0.104007	0.282	0.203	2.3416e-05	4	Triap1
8.05563e-10	0.103936	0.256	0.18	1.60299e-05	4	Coq9
6.8998e-12	0.103804	0.3	0.207	1.37299e-07	4	Utp15
7.9188e-13	0.103741	0.232	0.147	1.57576e-08	4	Haspin
2.12617e-11	0.103729	0.268	0.183	4.23087e-07	4	Grwd1
9.12501e-10	0.103715	0.476	0.372	1.81579e-05	4	Rpl3-ps1
5.88949e-08	0.103676	0.702	0.594	0.00117195	4	Ufc1
2.42631e-14	0.103627	0.504	0.363	4.82811e-10	4	Bcl2
1.29503e-10	0.103571	0.33	0.239	2.57697e-06	4	Lcmt1
2.57519e-07	0.103463	0.586	0.494	0.00512437	4	Snrnp27
1.15797e-07	0.103428	0.635	0.534	0.00230424	4	Arl6ip4
2.40517e-09	0.103358	0.456	0.358	4.78605e-05	4	Tmem11
2.60651e-27	0.10333	0.112	0.039	5.18669e-23	4	Tigar
3.58267e-10	0.103275	0.256	0.178	7.12915e-06	4	Tspan5
5.84221e-10	0.103248	0.525	0.414	1.16254e-05	4	Smndc1
2.89375e-11	0.103178	0.463	0.348	5.75827e-07	4	Gm2a
7.10052e-11	0.103166	0.224	0.149	1.41293e-06	4	Spout1
4.10655e-09	0.103086	0.293	0.215	8.17163e-05	4	Tomm34
1.14796e-08	0.10308	0.316	0.237	0.000228433	4	Acaa1a
1.38887e-08	0.103068	0.374	0.288	0.00027637	4	Ncbp1
3.36936e-11	0.102973	0.222	0.145	6.70469e-07	4	Tamm41
9.08676e-08	0.10292	0.419	0.336	0.00180817	4	Fdx1
1.65286e-09	0.102863	0.335	0.248	3.28903e-05	4	Mpst
3.8007e-09	0.102741	0.459	0.362	7.56301e-05	4	Ttc1
6.39992e-09	0.102709	0.235	0.166	0.000127352	4	Ctps
1.07001e-08	0.102666	0.38	0.295	0.000212922	4	Cdc42ep3
2.35849e-08	0.102599	0.495	0.398	0.000469316	4	Ube2v2
1.2371e-28	0.10251	0.115	0.039	2.4617e-24	4	Papss2
8.0814e-11	0.102391	0.257	0.176	1.60812e-06	4	Taf5
1.06817e-07	0.102092	0.666	0.563	0.00212556	4	Psmd1
6.76137e-12	0.101984	0.243	0.16	1.34544e-07	4	Gaa
5.37776e-11	0.101925	0.222	0.146	1.07012e-06	4	Trub1
4.16352e-10	0.101753	0.362	0.267	8.285e-06	4	Rbm4b
1.11691e-09	0.101709	0.505	0.396	2.22254e-05	4	Drg1
2.04864e-11	0.101687	0.175	0.107	4.0766e-07	4	Dscc1
3.58606e-09	0.101649	0.438	0.342	7.1359e-05	4	Sdhaf4
8.68677e-10	0.101569	0.258	0.182	1.72858e-05	4	Nup188
2.66125e-08	0.101497	0.474	0.383	0.000529561	4	Commd4
4.10718e-12	0.101345	0.197	0.123	8.17287e-08	4	Enoph1
3.28196e-10	0.101304	0.278	0.196	6.53078e-06	4	Rnaset2a
1.8593e-18	0.101294	0.125	0.056	3.69982e-14	4	Arsb
3.72995e-16	0.101291	0.666	0.515	7.42223e-12	4	Lamp1
7.562e-08	0.101224	0.593	0.492	0.00150476	4	Srrt
2.57853e-10	0.101072	0.266	0.185	5.13101e-06	4	Caml
7.38711e-15	0.101027	0.335	0.222	1.46996e-10	4	Myo1f
1.35804e-22	0.100947	0.116	0.046	2.70236e-18	4	Dtx4
2.66576e-05	0.100812	0.85	0.795	0.53046	4	Llph
9.04043e-07	0.100809	0.745	0.652	0.0179895	4	1110004F10Rik
1.34642e-09	0.100765	0.37	0.277	2.67925e-05	4	Ccdc86
6.18315e-16	0.100565	0.195	0.11	1.23039e-11	4	Slc49a4
8.5842e-14	0.10052	0.217	0.132	1.70817e-09	4	Dusp6
1.5002e-08	0.100482	0.301	0.223	0.000298525	4	Reep4
3.82818e-18	0.100459	0.119	0.053	7.61769e-14	4	Nav2
8.24402e-10	0.100438	0.292	0.21	1.64048e-05	4	Sass6
5.02618e-09	0.100303	0.244	0.172	0.000100016	4	Mecr
1.41332e-14	0.100102	0.177	0.1	2.81236e-10	4	Fbxo31
7.16658e-17	0.100083	0.858	0.743	1.42608e-12	4	Napsa
2.79253e-08	0.100041	0.354	0.272	0.000555685	4	Rpain
1.61095e-08	0.10003	0.583	0.48	0.000320563	4	Chic2

## Sheet: 5
p_val	avg_log2FC	pct.1	pct.2	p_val_adj	cluster	gene
6.24779e-271	2.93888	0.951	0.685	1.24325e-266	5	Pf4
0	2.10233	0.685	0.107	0	5	Gzmb
2.45648e-156	1.5184	0.862	0.587	4.88815e-152	5	Car2
4.46641e-228	1.33772	0.928	0.648	8.88772e-224	5	Scin
0	1.31415	0.764	0.238	0	5	Gata2
7.62685e-139	1.23724	0.63	0.296	1.51767e-134	5	Nrgn
1.55486e-307	1.19639	0.644	0.15	3.09402e-303	5	Itga2b
4.86075e-171	1.11035	0.789	0.453	9.67241e-167	5	Hmgb3
3.03156e-198	1.10571	0.565	0.158	6.0325e-194	5	Cpa3
3.9909e-189	1.06984	0.686	0.288	7.94148e-185	5	Zfpm1
1.72002e-133	0.977698	0.965	0.715	3.42267e-129	5	Ctla2a
0	0.921408	0.548	0.061	0	5	Alox5
7.05441e-80	0.885005	0.66	0.437	1.40376e-75	5	Pdcd4
0	0.884051	0.562	0.076	0	5	Slc18a2
2.75067e-149	0.869345	0.981	0.848	5.47356e-145	5	Cd63
5.68146e-124	0.865311	0.692	0.369	1.13055e-119	5	Prkar2b
1.4147e-48	0.851681	0.746	0.643	2.81511e-44	5	Rap1b
4.60617e-127	0.779147	0.882	0.631	9.16581e-123	5	Dapp1
5.75039e-133	0.760725	0.737	0.379	1.14427e-128	5	4930519L02Rik
9.12207e-91	0.759118	0.68	0.395	1.8152e-86	5	Nkg7
2.45351e-188	0.758361	0.505	0.137	4.88223e-184	5	Lat
7.47289e-65	0.751512	0.423	0.207	1.48703e-60	5	Pbx1
1.67376e-101	0.741349	0.94	0.785	3.33061e-97	5	Gclm
1.03407e-50	0.721432	0.96	0.875	2.0577e-46	5	Mt1
1.82164e-136	0.715606	0.589	0.239	3.62489e-132	5	Cpne2
4.95919e-38	0.709601	0.318	0.159	9.8683e-34	5	Apoe
3.29238e-161	0.691844	0.551	0.187	6.55151e-157	5	Gmpr
1.03265e-100	0.686035	0.778	0.516	2.05486e-96	5	Tspan32
3.2127e-92	0.671709	0.753	0.509	6.39295e-88	5	Lgals9
3.95185e-127	0.670842	0.408	0.122	7.86379e-123	5	Pdzk1ip1
1.51623e-187	0.651304	0.404	0.086	3.01715e-183	5	Adgrl2
5.30813e-91	0.648736	0.828	0.604	1.05627e-86	5	Diaph1
8.32659e-91	0.635654	0.975	0.899	1.65691e-86	5	S100a10
4.94538e-139	0.62522	0.356	0.086	9.8408e-135	5	Rab27b
1.96662e-90	0.623219	0.455	0.179	3.91337e-86	5	Rgs1
9.08485e-83	0.621226	0.816	0.59	1.80779e-78	5	Rgs18
1.87775e-158	0.61946	0.502	0.152	3.73653e-154	5	Tuba8
1.54192e-73	0.618844	0.61	0.347	3.06827e-69	5	Plscr1
1.24085e-70	0.616209	0.557	0.31	2.46917e-66	5	Sord
0	0.614425	0.341	0.019	0	5	Gp5
1.48095e-83	0.612654	0.817	0.554	2.94694e-79	5	Vamp5
3.44055e-88	0.598254	0.589	0.316	6.84635e-84	5	Ripor1
3.35074e-179	0.593101	0.351	0.066	6.66765e-175	5	Gp9
6.51525e-55	0.591021	0.644	0.427	1.29647e-50	5	Lat2
9.07956e-82	0.586527	0.703	0.405	1.80674e-77	5	Angpt1
4.859e-83	0.58126	0.645	0.366	9.66892e-79	5	Nt5c3
2.34658e-60	0.57701	0.67	0.46	4.66945e-56	5	Galnt1
3.90881e-36	0.574387	0.363	0.197	7.77813e-32	5	Mt2
6.14648e-94	0.56337	0.375	0.126	1.22309e-89	5	F2r
1.02407e-68	0.563248	0.701	0.444	2.03779e-64	5	Meis1
3.98997e-57	0.562949	0.933	0.826	7.93965e-53	5	Cks2
0	0.56226	0.322	0.022	0	5	Fgf3
7.23795e-75	0.560065	0.804	0.552	1.44028e-70	5	Adgrg1
3.59146e-265	0.54157	0.336	0.035	7.14665e-261	5	Il1rl1
5.26872e-62	0.539743	0.887	0.754	1.04842e-57	5	Fermt3
1.05878e-53	0.533407	0.831	0.681	2.10687e-49	5	Cited2
8.98926e-55	0.524686	0.673	0.45	1.78877e-50	5	Plek
6.25564e-59	0.52302	0.714	0.505	1.24481e-54	5	Taok3
4.46231e-70	0.516177	0.694	0.427	8.87956e-66	5	Bin1
2.9223e-182	0.508968	0.377	0.073	5.81509e-178	5	Smim5
2.12508e-57	0.506575	0.214	0.067	4.2287e-53	5	Tesc
1.25822e-70	0.506297	0.974	0.903	2.50373e-66	5	Vamp8
9.05818e-85	0.501732	0.528	0.247	1.80249e-80	5	Gse1
1.37689e-37	0.497989	0.549	0.372	2.73987e-33	5	Cox6b2
1.34697e-208	0.497591	0.143	0.003	2.68034e-204	5	Gm15915
6.68576e-51	0.493284	0.67	0.473	1.3304e-46	5	Zyx
8.84419e-48	0.487725	0.962	0.906	1.75991e-43	5	Mbnl1
8.56894e-107	0.486762	0.204	0.035	1.70513e-102	5	Csrp3
2.83587e-56	0.486737	0.662	0.448	5.64309e-52	5	Unc119
0	0.486157	0.248	0.006	0	5	Mfsd2b
1.60938e-139	0.479296	0.388	0.099	3.2025e-135	5	Slc22a3
1.75188e-63	0.478457	0.981	0.919	3.48607e-59	5	Tln1
9.89368e-47	0.47829	0.903	0.833	1.96874e-42	5	Ptbp3
4.24121e-50	0.470096	0.678	0.476	8.43958e-46	5	Tpm1
3.19077e-75	0.466626	0.495	0.234	6.34932e-71	5	Arhgap6
2.99743e-49	0.462597	0.775	0.602	5.96458e-45	5	Rfc2
4.87158e-34	0.462439	0.654	0.508	9.69396e-30	5	Rsu1
7.03816e-44	0.461447	0.616	0.427	1.40052e-39	5	S100a1
2.59946e-47	0.458375	0.412	0.218	5.17267e-43	5	Mns1
1.81378e-26	0.457546	0.314	0.178	3.60925e-22	5	Itgb3
1.89706e-42	0.45076	0.376	0.197	3.77496e-38	5	Snap47
8.44304e-48	0.449678	0.54	0.323	1.68008e-43	5	Uba7
5.15088e-87	0.448339	0.451	0.182	1.02497e-82	5	Tal1
1.34501e-91	0.443743	0.425	0.161	2.67643e-87	5	Spns2
8.45567e-87	0.441822	0.435	0.17	1.68259e-82	5	Hemgn
4.89843e-26	0.440521	0.574	0.438	9.74739e-22	5	Itga4
5.11938e-27	0.431928	0.657	0.526	1.01871e-22	5	Rabgap1l
4.25717e-45	0.431778	0.901	0.818	8.47134e-41	5	Tgfb1
1.10565e-31	0.431745	0.909	0.845	2.20014e-27	5	1810058I24Rik
4.5426e-37	0.427203	0.729	0.591	9.03931e-33	5	Cux1
1.92544e-27	0.422767	0.463	0.314	3.83142e-23	5	Ikzf2
2.4188e-108	0.419527	0.32	0.085	4.81317e-104	5	Prkca
2.50755e-31	0.416263	0.874	0.818	4.98978e-27	5	Jpt1
4.21624e-36	0.413715	0.705	0.532	8.38989e-32	5	Fut8
3.25732e-49	0.41332	0.945	0.889	6.48174e-45	5	Hdgf
6.32563e-92	0.412857	0.405	0.146	1.25874e-87	5	Rab37
4.6106e-49	0.41115	0.932	0.86	9.17463e-45	5	Creg1
4.64181e-10	0.410228	0.663	0.606	9.23673e-06	5	Mki67
7.67941e-53	0.40819	0.107	0.019	1.52813e-48	5	Ppbp
2.58251e-102	0.403292	0.36	0.109	5.13894e-98	5	Tnik
1.75396e-24	0.402304	0.523	0.38	3.49021e-20	5	Igf1r
4.02483e-25	0.400956	0.462	0.316	8.009e-21	5	Csf2rb
1.92282e-54	0.39709	0.366	0.166	3.82622e-50	5	Usp40
7.21527e-30	0.397031	0.484	0.334	1.43577e-25	5	Atp13a3
1.62106e-79	0.39666	0.34	0.117	3.22575e-75	5	Rapsn
8.18795e-28	0.394206	0.396	0.245	1.62932e-23	5	Ckap2l
1.19284e-33	0.390462	0.749	0.585	2.37363e-29	5	Cbfa2t3
1.33354e-49	0.389397	0.519	0.303	2.65362e-45	5	Fbxo9
1.16013e-226	0.384208	0.169	0.005	2.30855e-222	5	Treml1
8.97261e-42	0.38211	0.777	0.622	1.78546e-37	5	Crip1
9.14916e-32	0.379522	0.626	0.461	1.82059e-27	5	Nrip1
1.50782e-07	0.378988	0.529	0.461	0.00300041	5	Ube2c
3.12778e-41	0.378708	0.821	0.668	6.22396e-37	5	Cd9
3.01751e-107	0.376988	0.205	0.035	6.00454e-103	5	Phlda2
6.34149e-32	0.372205	0.902	0.852	1.26189e-27	5	Etfb
3.35833e-33	0.371037	0.436	0.265	6.68274e-29	5	Bora
3.61088e-48	0.369247	0.416	0.214	7.18528e-44	5	Tmem40
2.12958e-34	0.369087	0.555	0.375	4.23766e-30	5	Acyp1
5.35341e-50	0.36519	0.365	0.172	1.06527e-45	5	Stat5a
3.93309e-26	0.364194	0.799	0.701	7.82645e-22	5	Tuba4a
2.1147e-224	0.363387	0.219	0.014	4.20804e-220	5	Samd14
6.74814e-29	0.362712	0.409	0.254	1.34281e-24	5	Bmp2k
8.86676e-25	0.35824	0.744	0.625	1.7644e-20	5	Runx1
3.82473e-146	0.357424	0.179	0.018	7.61082e-142	5	Col18a1
4.76362e-29	0.357274	0.525	0.361	9.47912e-25	5	Itga6
4.77108e-49	0.356986	0.344	0.156	9.49398e-45	5	Asph
3.35275e-28	0.356375	0.348	0.198	6.67163e-24	5	Gng11
2.05551e-09	0.355087	0.491	0.411	4.09025e-05	5	Slc2a3
1.21268e-89	0.352666	0.346	0.11	2.41311e-85	5	Arap3
5.18519e-96	0.349879	0.275	0.07	1.0318e-91	5	Siglecf
1.36904e-94	0.349506	0.268	0.067	2.72425e-90	5	Sdsl
7.89641e-35	0.347742	0.741	0.56	1.57131e-30	5	Plgrkt
4.0114e-29	0.337951	0.675	0.53	7.98229e-25	5	Hectd1
3.40179e-11	0.337162	0.721	0.655	6.76922e-07	5	H2ac8
2.65239e-31	0.336091	0.41	0.248	5.27799e-27	5	Mob1b
5.88753e-40	0.335813	0.408	0.221	1.17156e-35	5	E2f8
2.00609e-13	0.335533	0.81	0.73	3.99192e-09	5	H1f5
2.96984e-30	0.334195	0.922	0.861	5.90968e-26	5	Gpx4
1.64751e-52	0.333935	0.4	0.187	3.27837e-48	5	Acss2
3.37395e-246	0.333924	0.195	0.007	6.71382e-242	5	Gata1
1.36594e-21	0.331539	0.761	0.68	2.71809e-17	5	Clint1
1.30533e-23	0.330489	0.271	0.152	2.59748e-19	5	Ptgs1
1.83084e-26	0.329822	0.66	0.516	3.64318e-22	5	Nfe2
2.61209e-22	0.329051	0.84	0.754	5.19781e-18	5	Dctpp1
1.02594e-26	0.323765	0.834	0.736	2.04151e-22	5	Fundc2
3.42853e-56	0.318837	0.274	0.101	6.82243e-52	5	Dach1
4.31548e-18	0.318469	0.534	0.417	8.58737e-14	5	Iqgap2
3.88008e-34	0.317919	0.462	0.282	7.72097e-30	5	Pitpnc1
4.2719e-141	0.317084	0.154	0.012	8.50065e-137	5	Smim1
2.12119e-20	0.307534	0.479	0.354	4.22096e-16	5	Hscb
7.38726e-16	0.305876	0.842	0.767	1.46999e-11	5	Myh9
4.74095e-24	0.303386	0.623	0.489	9.43401e-20	5	Smap1
7.39499e-30	0.301984	0.539	0.365	1.47153e-25	5	Csrp1
9.98478e-22	0.301423	0.471	0.33	1.98687e-17	5	Sh3kbp1
6.46944e-25	0.301173	0.603	0.455	1.28735e-20	5	Rab38
8.46642e-12	0.300964	0.47	0.369	1.68473e-07	5	Prc1
1.2968e-22	0.298129	0.733	0.628	2.58051e-18	5	Fam104a
2.17959e-26	0.296867	0.828	0.71	4.33716e-22	5	Mrpl30
1.07253e-27	0.296486	0.749	0.604	2.13423e-23	5	Sfxn1
7.60137e-24	0.295038	0.776	0.676	1.5126e-19	5	Grb2
5.42992e-12	0.292827	0.813	0.739	1.0805e-07	5	Top2a
2.82053e-22	0.291627	0.847	0.762	5.61257e-18	5	Akap13
6.05544e-21	0.29136	0.743	0.647	1.20497e-16	5	Tmbim4
2.32805e-57	0.28927	0.231	0.073	4.63259e-53	5	Lmna
4.95536e-23	0.288488	0.603	0.457	9.86067e-19	5	Slc48a1
5.49533e-25	0.287563	0.462	0.307	1.09352e-20	5	Cdkn2d
9.58157e-64	0.287228	0.231	0.068	1.90664e-59	5	Perp
4.24108e-18	0.286819	0.396	0.275	8.43933e-14	5	Ubash3b
3.11394e-19	0.285404	0.677	0.56	6.19642e-15	5	Bin2
6.77885e-21	0.284564	0.616	0.477	1.34892e-16	5	Card19
1.35215e-15	0.284245	0.502	0.384	2.69064e-11	5	Lockd
1.26829e-21	0.283858	0.907	0.835	2.52377e-17	5	Ncor1
1.97051e-21	0.281596	0.586	0.448	3.92112e-17	5	Zwint
1.1722e-19	0.279995	0.593	0.463	2.33256e-15	5	Osbpl8
2.12132e-21	0.279574	0.386	0.254	4.22121e-17	5	Vcl
8.19536e-30	0.277917	0.431	0.264	1.6308e-25	5	Pttg1ip
1.76574e-55	0.277742	0.2	0.058	3.51365e-51	5	Serpine2
2.30336e-26	0.277536	0.328	0.188	4.58345e-22	5	Lpcat2
7.22117e-22	0.276766	0.67	0.532	1.43694e-17	5	Sept1
8.20167e-16	0.275186	0.605	0.494	1.63205e-11	5	H1f0
1.8108e-12	0.275184	0.531	0.443	3.60331e-08	5	Ivns1abp
1.83419e-55	0.274253	0.247	0.084	3.64986e-51	5	Pcdh7
5.07337e-28	0.271099	0.336	0.188	1.00955e-23	5	Atp8a1
1.25375e-27	0.270685	0.446	0.284	2.49483e-23	5	5033406O09Rik
5.31249e-15	0.269747	0.336	0.227	1.05713e-10	5	Igfbp7
8.69708e-112	0.269171	0.202	0.033	1.73063e-107	5	Icam4
1.97652e-10	0.265802	0.398	0.309	3.93308e-06	5	H1f10
6.33798e-27	0.265584	0.443	0.283	1.26119e-22	5	Heatr5a
6.87616e-17	0.264835	0.586	0.465	1.36829e-12	5	Cmas
1.20002e-11	0.264744	0.769	0.704	2.38793e-07	5	Ccnd2
7.78182e-18	0.264498	0.551	0.419	1.5485e-13	5	Sipa1l1
5.64729e-18	0.263731	0.636	0.526	1.12375e-13	5	Gatad1
3.07448e-15	0.263316	0.898	0.83	6.11792e-11	5	Dut
1.56294e-25	0.263291	0.478	0.316	3.11009e-21	5	Scamp3
2.25767e-31	0.262393	0.36	0.197	4.49254e-27	5	Atp2a3
3.38392e-20	0.261972	0.286	0.166	6.73367e-16	5	Tent5a
1.44124e-20	0.261379	0.45	0.309	2.86792e-16	5	Myct1
9.18789e-16	0.261016	0.442	0.327	1.8283e-11	5	Fam117a
1.26291e-92	0.260725	0.177	0.03	2.51306e-88	5	Homer2
6.04455e-15	0.258901	0.459	0.343	1.20281e-10	5	Tuba1c
7.01062e-22	0.2586	0.452	0.312	1.39504e-17	5	Ss18l2
1.45918e-238	0.258047	0.16	0.003	2.90363e-234	5	Olfr417
1.12261e-22	0.257723	0.698	0.559	2.23388e-18	5	Tbrg1
1.35823e-09	0.256411	0.357	0.283	2.70274e-05	5	P2rx4
4.41962e-24	0.254193	0.228	0.116	8.7946e-20	5	Cpox
1.25441e-18	0.253556	0.615	0.499	2.49616e-14	5	Pcmt1
1.96066e-76	0.253092	0.222	0.056	3.90153e-72	5	Cttn
1.81906e-20	0.252056	0.408	0.274	3.61975e-16	5	Blm
3.91402e-47	0.251804	0.227	0.081	7.78851e-43	5	Rbpms2
6.70675e-17	0.250432	0.65	0.554	1.33458e-12	5	Eif1b
2.56705e-44	0.250425	0.145	0.04	5.10818e-40	5	Podxl
2.32198e-27	0.250148	0.349	0.2	4.6205e-23	5	Osbpl1a
7.35198e-11	0.249726	0.33	0.239	1.46297e-06	5	Rgs10
5.72723e-28	0.249707	0.386	0.227	1.13966e-23	5	Csgalnact2
5.67886e-09	0.249703	0.799	0.745	0.000113004	5	Tubb4b
3.37778e-35	0.249558	0.287	0.136	6.72144e-31	5	Gfi1b
2.10423e-26	0.249434	0.45	0.288	4.18721e-22	5	Ppif
9.3353e-46	0.2489	0.19	0.062	1.85763e-41	5	Syngr1
7.59583e-91	0.247976	0.168	0.028	1.51149e-86	5	Pls1
2.46814e-11	0.247831	0.572	0.466	4.91135e-07	5	Cdca8
1.84165e-10	0.246965	0.511	0.437	3.6647e-06	5	Dock8
2.59222e-21	0.243522	0.731	0.584	5.15827e-17	5	Ninj1
1.03407e-17	0.24329	0.497	0.369	2.05769e-13	5	Vezf1
1.08395e-07	0.242943	0.461	0.383	0.00215695	5	Cenpf
2.79531e-26	0.242688	0.329	0.187	5.56239e-22	5	Tbxas1
2.0703e-05	0.242331	0.513	0.461	0.411968	5	Cenpa
8.60712e-34	0.242054	0.235	0.102	1.71273e-29	5	Cd55
3.09243e-19	0.241989	0.885	0.82	6.15362e-15	5	Rac2
1.33803e-20	0.241706	0.392	0.257	2.66254e-16	5	Mta3
1.21689e-16	0.24148	0.685	0.58	2.42148e-12	5	Oip5os1
1.27225e-19	0.240404	0.38	0.252	2.53165e-15	5	Eef2k
1.56448e-44	0.239368	0.236	0.089	3.11315e-40	5	Zfp385a
9.87348e-25	0.239294	0.188	0.084	1.96472e-20	5	Csf2rb2
5.34928e-07	0.238851	0.41	0.341	0.0106445	5	Hmmr
1.59604e-30	0.238347	0.248	0.117	3.17597e-26	5	Pdlim5
4.12277e-11	0.238249	0.687	0.596	8.20389e-07	5	Emilin2
5.54353e-20	0.237734	0.42	0.284	1.10311e-15	5	Arl4a
6.07097e-08	0.236744	0.419	0.341	0.00120806	5	Ccnb2
1.57876e-17	0.236176	0.509	0.373	3.14157e-13	5	Treml2
9.07074e-20	0.236018	0.387	0.257	1.80499e-15	5	Gna15
8.31994e-13	0.235965	0.633	0.548	1.65558e-08	5	Ccnd3
4.73454e-18	0.235838	0.101	0.039	9.42126e-14	5	Gm17590
1.05035e-44	0.233307	0.251	0.098	2.09009e-40	5	Gm15261
1.7642e-09	0.23206	0.725	0.667	3.51058e-05	5	Prr13
3.11798e-22	0.229821	0.165	0.073	6.20447e-18	5	Auts2
1.87345e-13	0.229132	0.586	0.492	3.72797e-09	5	Slc25a11
6.61331e-20	0.22846	0.37	0.238	1.31598e-15	5	Narf
3.61912e-06	0.228095	0.593	0.531	0.0720169	5	H2ax
7.56786e-08	0.227705	0.536	0.474	0.00150593	5	Cdk1
6.29006e-13	0.226964	0.511	0.412	1.25166e-08	5	Btk
5.23942e-07	0.22636	0.554	0.497	0.0104259	5	Birc5
7.76746e-24	0.226054	0.643	0.499	1.54565e-19	5	Blvrb
8.01794e-17	0.225776	0.322	0.21	1.59549e-12	5	Ppfia1
6.97426e-15	0.22438	0.472	0.355	1.38781e-10	5	Inka1
1.46584e-13	0.22306	0.59	0.491	2.91687e-09	5	Dtnbp1
3.90006e-14	0.219411	0.484	0.375	7.76072e-10	5	Rpia
1.89585e-22	0.218555	0.345	0.21	3.77255e-18	5	Nadk2
9.89957e-96	0.218106	0.156	0.022	1.96992e-91	5	Parvb
1.46997e-22	0.217612	0.331	0.197	2.92509e-18	5	Ormdl3
4.28795e-14	0.217342	0.511	0.397	8.53259e-10	5	Muc13
2.23264e-51	0.217169	0.133	0.03	4.44273e-47	5	Gadd45g
3.00626e-153	0.216978	0.106	0.002	5.98216e-149	5	Il1bos
3.39814e-14	0.216284	0.572	0.457	6.76196e-10	5	Ptpn7
9.65012e-10	0.21494	0.463	0.376	1.92028e-05	5	Derl1
2.98244e-10	0.214349	0.52	0.427	5.93475e-06	5	Tyms
6.29697e-13	0.213075	0.49	0.392	1.25303e-08	5	Khk
3.77245e-16	0.212091	0.433	0.313	7.50681e-12	5	Bcor
1.07425e-09	0.212005	0.648	0.576	2.13765e-05	5	Smc2
6.47923e-11	0.211954	0.803	0.731	1.2893e-06	5	H1f4
9.29905e-20	0.210874	0.435	0.294	1.85042e-15	5	Dpf2
2.6488e-14	0.210673	0.398	0.286	5.27084e-10	5	Cela1
6.52896e-27	0.210341	0.255	0.128	1.2992e-22	5	Tmem9
9.30281e-12	0.21018	0.348	0.253	1.85117e-07	5	Esco2
4.79295e-08	0.210164	0.273	0.205	0.000953748	5	Gstm5
3.42716e-39	0.20854	0.179	0.061	6.81971e-35	5	Pcyt1b
1.63792e-52	0.206208	0.188	0.054	3.25929e-48	5	Slc7a8
2.65494e-15	0.205731	0.337	0.229	5.28306e-11	5	Mapre2
3.83379e-34	0.204607	0.232	0.099	7.62886e-30	5	Nudt7
6.19124e-12	0.204151	0.424	0.33	1.23199e-07	5	Hmbs
2.95445e-29	0.20275	0.187	0.077	5.87907e-25	5	Sla2
1.15235e-11	0.202486	0.463	0.364	2.29305e-07	5	Frrs1
2.26923e-05	0.202281	0.638	0.585	0.451554	5	Neat1
3.395e-16	0.202149	0.553	0.43	6.75572e-12	5	Runx3
7.6308e-05	0.201068	0.321	0.267	1	5	Gm42047
1.81023e-12	0.200884	0.475	0.373	3.60218e-08	5	Csnk1e
6.05114e-30	0.200611	0.132	0.045	1.20412e-25	5	Mmrn1
1.31542e-18	0.200226	0.216	0.118	2.61755e-14	5	Phlda3
2.11145e-07	0.200225	0.486	0.418	0.00420157	5	Tut7
7.62074e-97	0.200153	0.108	0.009	1.51645e-92	5	St8sia6
1.66959e-15	0.199828	0.451	0.327	3.32232e-11	5	Camta1
5.3897e-14	0.199459	0.497	0.382	1.0725e-09	5	Hk1
1.24785e-15	0.198786	0.931	0.88	2.4831e-11	5	Ubxn1
9.2345e-13	0.198274	0.442	0.334	1.83757e-08	5	Stxbp5
1.49596e-48	0.198049	0.18	0.054	2.9768e-44	5	P2rx1
2.34559e-08	0.197785	0.292	0.222	0.000466748	5	Galnt6
1.43762e-11	0.197721	0.516	0.42	2.86073e-07	5	Hint2
1.96498e-10	0.19703	0.741	0.688	3.91011e-06	5	Ywhah
4.21465e-10	0.196862	0.561	0.48	8.38673e-06	5	Cpsf2
2.39768e-06	0.196772	0.364	0.301	0.0477115	5	Fbxo5
2.96339e-16	0.195923	0.281	0.175	5.89684e-12	5	Hipk2
5.38084e-13	0.195918	0.498	0.391	1.07073e-08	5	R3hdm4
1.43416e-109	0.195166	0.108	0.007	2.85383e-105	5	Hes1
5.12388e-11	0.194447	0.463	0.372	1.0196e-06	5	Ilk
6.75508e-19	0.193582	0.263	0.153	1.34419e-14	5	Mtss1
4.14269e-12	0.193375	0.677	0.586	8.24355e-08	5	Bnip3l
1.99797e-31	0.192977	0.146	0.051	3.97577e-27	5	Slc14a1
1.28554e-07	0.192785	0.467	0.397	0.00255809	5	Erbin
3.01774e-14	0.192199	0.351	0.243	6.005e-10	5	C1galt1
5.27793e-31	0.191093	0.211	0.09	1.05026e-26	5	Tango2
1.73112e-53	0.190322	0.158	0.04	3.44475e-49	5	Zbtb16
1.49405e-10	0.188863	0.718	0.65	2.973e-06	5	Cuta
1.64464e-08	0.187758	0.484	0.4	0.000327267	5	Kif20b
2.70462e-09	0.187637	0.433	0.35	5.38192e-05	5	Dnase2a
7.08532e-12	0.186719	0.28	0.191	1.40991e-07	5	2900052L18Rik
7.76247e-11	0.186545	0.499	0.404	1.54465e-06	5	Arhgap45
4.24361e-16	0.186056	0.305	0.194	8.44436e-12	5	Selenbp1
8.15469e-12	0.185876	0.451	0.348	1.6227e-07	5	Haus3
5.70401e-71	0.185513	0.108	0.014	1.13504e-66	5	F2rl2
3.79276e-34	0.185199	0.187	0.071	7.54722e-30	5	Emc9
1.86337e-20	0.184931	0.292	0.166	3.70793e-16	5	Mycn
5.7173e-12	0.184084	0.414	0.313	1.13769e-07	5	Kcnn4
4.61081e-10	0.183932	0.463	0.374	9.17506e-06	5	Sap30l
4.96076e-08	0.183256	0.373	0.297	0.000987142	5	Lpin2
4.07646e-17	0.18312	0.183	0.095	8.11176e-13	5	Gnb4
1.93357e-15	0.182961	0.407	0.285	3.84761e-11	5	Mzt1
8.57307e-16	0.182313	0.316	0.204	1.70595e-11	5	Susd3
8.27939e-19	0.181887	0.248	0.14	1.64752e-14	5	Ankrd27
3.33027e-23	0.181466	0.223	0.111	6.62691e-19	5	Inpp4b
2.16427e-13	0.180429	0.446	0.329	4.30669e-09	5	Snap23
1.50315e-11	0.180292	0.503	0.404	2.99111e-07	5	Cers2
6.07135e-09	0.180192	0.527	0.45	0.000120814	5	Rpa3
2.08098e-10	0.179739	0.69	0.619	4.14094e-06	5	Bri3bp
8.44511e-10	0.178944	0.376	0.283	1.68049e-05	5	A630072M18Rik
1.45845e-15	0.178763	0.32	0.209	2.90217e-11	5	Unc13d
6.10156e-11	0.178757	0.437	0.339	1.21415e-06	5	Hipk1
1.61203e-11	0.177843	0.287	0.199	3.20778e-07	5	Npl
3.3739e-10	0.1771	0.384	0.291	6.71373e-06	5	Mad2l1
3.95911e-14	0.176224	0.275	0.178	7.87822e-10	5	Cyren
3.67242e-16	0.176118	0.25	0.149	7.30775e-12	5	Pdgfrb
4.57557e-41	0.176102	0.158	0.048	9.10493e-37	5	Mdga1
3.45936e-09	0.175989	0.6	0.531	6.88377e-05	5	Fmc1
8.05105e-13	0.175921	0.262	0.173	1.60208e-08	5	Mvb12b
3.2412e-08	0.175638	0.534	0.467	0.000644966	5	C1d
2.9223e-08	0.175061	0.683	0.63	0.000581509	5	Mrpl51
1.45204e-12	0.174801	0.405	0.295	2.88941e-08	5	Cd84
1.25466e-05	0.174424	0.436	0.372	0.249664	5	Knl1
1.67561e-10	0.174338	0.699	0.603	3.33429e-06	5	Nucb1
4.21065e-16	0.173763	0.307	0.195	8.37877e-12	5	Ocrl
3.3203e-15	0.173717	0.31	0.201	6.60706e-11	5	Hspa4l
0.000128313	0.173414	0.378	0.326	1	5	Cdc20
3.70186e-14	0.1731	0.322	0.216	7.36633e-10	5	March2
8.38266e-10	0.172681	0.331	0.244	1.66807e-05	5	Dok2
1.15798e-11	0.172241	0.397	0.293	2.30426e-07	5	Pecam1
1.21791e-11	0.172217	0.433	0.329	2.42351e-07	5	Tex30
3.58624e-08	0.171175	0.506	0.435	0.000713625	5	Pkig
1.29543e-09	0.171082	0.28	0.2	2.57777e-05	5	Serpinb6a
8.21857e-22	0.170875	0.279	0.155	1.63541e-17	5	Inpp5b
1.07021e-10	0.169156	0.39	0.294	2.1296e-06	5	Klf13
5.69637e-14	0.168919	0.337	0.231	1.13352e-09	5	Ankra2
1.41479e-07	0.16865	0.468	0.398	0.00281529	5	Dynll2
9.57256e-07	0.168424	0.381	0.313	0.0190484	5	Ccna2
7.86207e-09	0.168307	0.74	0.662	0.000156447	5	Nktr
7.74663e-12	0.168123	0.433	0.326	1.5415e-07	5	Mnat1
2.34687e-05	0.167909	0.423	0.361	0.467004	5	Nusap1
6.54534e-10	0.167575	0.457	0.358	1.30246e-05	5	Svil
1.0281e-07	0.167575	0.357	0.274	0.00204581	5	Ccnb1
7.08943e-59	0.167344	0.131	0.026	1.41073e-54	5	Emid1
1.35945e-07	0.166941	0.506	0.434	0.00270517	5	Psat1
2.77613e-12	0.166874	0.231	0.146	5.52421e-08	5	Ints6l
3.60994e-07	0.16671	0.402	0.331	0.00718342	5	Tec
7.26352e-09	0.166377	0.59	0.507	0.000144537	5	Kif2a
7.78801e-22	0.164007	0.221	0.111	1.54974e-17	5	Gm11346
7.49732e-18	0.16376	0.261	0.151	1.49189e-13	5	Cavin3
6.52276e-35	0.162255	0.153	0.051	1.29796e-30	5	Ankrd9
2.45757e-09	0.16203	0.498	0.405	4.89032e-05	5	Hmgn5
6.65473e-10	0.161278	0.408	0.311	1.32422e-05	5	Snx14
1.10514e-07	0.160571	0.458	0.386	0.00219912	5	Cotl1
2.38454e-05	0.160338	0.526	0.471	0.4745	5	Spn
7.13676e-08	0.160285	0.564	0.492	0.00142014	5	Samm50
1.7638e-18	0.159911	0.203	0.107	3.50979e-14	5	Ptger3
6.81683e-12	0.159788	0.251	0.163	1.35648e-07	5	Gm36738
6.37498e-14	0.158338	0.211	0.125	1.26856e-09	5	G430095P16Rik
2.76994e-12	0.158313	0.319	0.221	5.51191e-08	5	Ubxn2a
1.78929e-08	0.158217	0.446	0.362	0.00035605	5	Prdx3
2.69123e-13	0.158173	0.247	0.156	5.35528e-09	5	Arhgap10
1.37382e-13	0.157532	0.355	0.244	2.73377e-09	5	Rspry1
1.2729e-07	0.157449	0.533	0.461	0.00253294	5	Rab11a
5.14936e-06	0.156858	0.318	0.256	0.102467	5	Nomo1
6.88892e-08	0.156834	0.592	0.523	0.00137083	5	Nt5c
4.6925e-08	0.156181	0.733	0.659	0.000933761	5	Sh3glb1
3.66701e-15	0.156177	0.264	0.163	7.29698e-11	5	Cmc4
2.26281e-09	0.155525	0.468	0.371	4.50277e-05	5	Bcl2
8.8124e-06	0.154746	0.304	0.245	0.175358	5	Ccng1
2.37141e-07	0.154578	0.466	0.393	0.00471886	5	Kras
4.19962e-10	0.154457	0.357	0.267	8.35683e-06	5	Spns3
7.87126e-09	0.154036	0.225	0.154	0.00015663	5	Psrc1
4.73842e-06	0.153965	0.356	0.292	0.0942899	5	Jarid2
1.97933e-08	0.153888	0.296	0.221	0.000393867	5	Stard10
1.16471e-07	0.153823	0.57	0.497	0.00231766	5	Maz
7.1559e-22	0.153524	0.132	0.053	1.42395e-17	5	Mdm1
6.51394e-07	0.153318	0.638	0.585	0.0129621	5	Wdr83os
1.56159e-08	0.153118	0.645	0.56	0.000310741	5	H2-T23
4.05694e-08	0.152961	0.36	0.278	0.000807291	5	Gyg
5.63082e-06	0.152929	0.456	0.392	0.112048	5	Orc6
1.63961e-07	0.152812	0.362	0.282	0.00326267	5	Ddah2
6.26922e-11	0.152705	0.319	0.225	1.24751e-06	5	Vps37b
6.28456e-28	0.152292	0.153	0.058	1.25056e-23	5	Optn
2.29921e-17	0.151788	0.152	0.072	4.57519e-13	5	Cd200r4
2.51661e-21	0.15172	0.152	0.066	5.00781e-17	5	Fam189b
1.84204e-16	0.151661	0.223	0.126	3.66547e-12	5	Foxd2os
1.18269e-35	0.151526	0.15	0.048	2.35343e-31	5	Cavin1
3.97643e-06	0.150929	0.452	0.387	0.079127	5	Arhgef2
1.52126e-09	0.150582	0.826	0.758	3.02716e-05	5	Rp9
5.08304e-15	0.150293	0.619	0.474	1.01147e-10	5	Cst7
1.47083e-07	0.150219	0.65	0.593	0.00292681	5	Tmco1
2.95934e-09	0.149407	0.381	0.294	5.88879e-05	5	Rasa1
1.64799e-11	0.149165	0.339	0.239	3.27933e-07	5	Asf1b
7.88296e-12	0.149009	0.246	0.158	1.56863e-07	5	Cd180
1.00418e-05	0.146809	0.462	0.405	0.199822	5	Dmac1
9.00894e-08	0.146411	0.575	0.501	0.00179269	5	Commd7
1.2364e-07	0.146266	0.425	0.344	0.00246031	5	Mknk2
2.65195e-05	0.14606	0.545	0.493	0.527711	5	Slbp
1.11929e-15	0.145867	0.232	0.134	2.22727e-11	5	Plxdc2
7.49967e-08	0.145214	0.81	0.757	0.00149236	5	Elf1
2.56026e-09	0.143884	0.231	0.157	5.09467e-05	5	Mindy1
5.59413e-37	0.143756	0.111	0.028	1.11318e-32	5	P2ry1
1.1826e-13	0.143583	0.248	0.152	2.35326e-09	5	Bicd1
1.06165e-09	0.143444	0.331	0.242	2.11257e-05	5	Akap8l
6.03647e-24	0.143083	0.145	0.058	1.2012e-19	5	Ltb4r1
2.28935e-14	0.142806	0.226	0.135	4.55558e-10	5	Ino80c
1.56452e-08	0.141903	0.381	0.299	0.000311323	5	Ctnna1
1.6953e-12	0.141463	0.238	0.15	3.37347e-08	5	Tacstd2
1.18163e-05	0.141109	0.297	0.237	0.235132	5	H2ac4
8.6458e-11	0.141032	0.889	0.833	1.72043e-06	5	Lamtor2
1.65751e-15	0.140877	0.196	0.107	3.29828e-11	5	Nedd4l
2.79313e-07	0.140765	0.274	0.205	0.00555805	5	Abcg2
3.69769e-21	0.140752	0.148	0.063	7.35803e-17	5	Gadd45a
1.49068e-05	0.140706	0.433	0.365	0.29663	5	Cenpe
1.12212e-25	0.140696	0.166	0.067	2.2329e-21	5	Cyp11a1
1.15196e-09	0.140535	0.864	0.803	2.29229e-05	5	Mlec
2.72418e-09	0.140447	0.387	0.295	5.42085e-05	5	Map2k3
5.43992e-09	0.14042	0.234	0.161	0.000108249	5	Sla
3.34131e-08	0.140159	0.351	0.267	0.000664887	5	Mindy2
5.90195e-11	0.139525	0.315	0.221	1.17443e-06	5	Plcb2
2.57233e-10	0.139435	0.295	0.206	5.11867e-06	5	Ppp1r13b
1.36406e-14	0.139395	0.227	0.134	2.71434e-10	5	Larp1b
4.44418e-22	0.138957	0.157	0.068	8.84347e-18	5	A530083M17Rik
1.37064e-09	0.138288	0.373	0.279	2.72744e-05	5	Rbm43
4.86012e-16	0.138247	0.22	0.124	9.67116e-12	5	Pde4a
8.51184e-06	0.138036	0.541	0.476	0.169377	5	Kxd1
2.07993e-13	0.137677	0.223	0.134	4.13885e-09	5	St3gal5
5.01834e-26	0.137245	0.15	0.058	9.986e-22	5	Nol4l
1.27201e-09	0.136647	0.306	0.22	2.53117e-05	5	Rnf167
1.26839e-05	0.136493	0.46	0.39	0.252396	5	Cdca3
1.74992e-07	0.136488	0.742	0.678	0.00348217	5	Rap1a
3.66077e-15	0.136095	0.196	0.108	7.28456e-11	5	Rgs12
7.33656e-22	0.135872	0.15	0.064	1.4599e-17	5	Sept8
6.14577e-06	0.135721	0.405	0.337	0.122295	5	Zbtb38
5.29245e-07	0.135687	0.574	0.496	0.0105314	5	Mat2b
3.63722e-13	0.13543	0.205	0.122	7.23771e-09	5	Fam126a
9.39783e-10	0.13542	0.401	0.305	1.87007e-05	5	Yaf2
7.54066e-07	0.135307	0.302	0.234	0.0150052	5	Urod
1.13373e-08	0.135175	0.239	0.167	0.000225602	5	Tns1
6.18485e-17	0.135092	0.144	0.068	1.23072e-12	5	Med12l
8.06961e-06	0.135021	0.52	0.46	0.160577	5	Arpc1a
8.18007e-18	0.134433	0.123	0.053	1.62775e-13	5	Tnfsf14
3.13437e-08	0.134353	0.33	0.251	0.000623709	5	Lrmp
6.12398e-07	0.134341	0.591	0.519	0.0121861	5	Pla2g4a
6.43156e-07	0.134287	0.321	0.25	0.0127982	5	Slain2
7.54612e-05	0.13401	0.565	0.513	1	5	Etnk1
1.29361e-08	0.133715	0.368	0.281	0.000257416	5	Adk
9.1089e-11	0.133667	0.214	0.136	1.81258e-06	5	Micall2
1.2067e-36	0.132334	0.12	0.033	2.40121e-32	5	S1pr1
2.83488e-05	0.132301	0.588	0.53	0.564113	5	Ap2m1
1.13345e-06	0.132171	0.483	0.41	0.0225546	5	Stk16
1.49007e-07	0.131947	0.543	0.466	0.00296508	5	Csk
5.72447e-06	0.131858	0.282	0.218	0.113911	5	Aspm
3.58051e-05	0.131811	0.384	0.319	0.712487	5	Tk1
5.81994e-09	0.131103	0.258	0.18	0.000115811	5	Bbc3
3.77555e-06	0.130724	0.426	0.359	0.0751296	5	Zfp771
3.46032e-10	0.130652	0.237	0.156	6.88569e-06	5	Itih5
1.19006e-06	0.13005	0.42	0.346	0.0236809	5	Slc9a3r1
4.77418e-05	0.129784	0.532	0.476	0.950015	5	Cenpw
9.88213e-13	0.129579	0.244	0.152	1.96644e-08	5	Susd1
7.76882e-06	0.129539	0.612	0.549	0.154592	5	Fkbp8
1.08421e-10	0.129313	0.282	0.191	2.15748e-06	5	Gm15657
1.61345e-07	0.128849	0.289	0.214	0.00321061	5	Pimreg
8.69847e-14	0.128699	0.177	0.098	1.73091e-09	5	Asap2
8.05792e-08	0.128097	0.377	0.295	0.00160345	5	Cxxc5
5.37062e-28	0.127157	0.117	0.037	1.0687e-23	5	Il6
8.0413e-05	0.127061	0.356	0.304	1	5	Ralgps2
1.08114e-11	0.126882	0.2	0.121	2.15136e-07	5	Tmc4
2.2813e-22	0.126849	0.119	0.044	4.53957e-18	5	Havcr2
6.324e-07	0.126796	0.487	0.407	0.0125841	5	Adam10
8.86055e-08	0.126458	0.463	0.373	0.00176316	5	Tmem60
0.000178084	0.126306	0.505	0.447	1	5	Lig1
3.84299e-07	0.126036	0.221	0.158	0.00764716	5	Gcnt1
2.68397e-06	0.125966	0.334	0.268	0.0534084	5	Ppp1r9b
2.82994e-10	0.125929	0.183	0.113	5.63129e-06	5	Slfn10-ps
9.74692e-07	0.125237	0.373	0.298	0.0193954	5	Rreb1
4.78135e-07	0.124914	0.461	0.383	0.00951441	5	Tmem179b
0.000161686	0.12491	0.41	0.349	1	5	Kif11
3.05523e-05	0.124855	0.319	0.26	0.607961	5	Mxd4
9.3874e-06	0.124306	0.64	0.576	0.1868	5	Snx5
2.44134e-10	0.123873	0.207	0.132	4.85802e-06	5	Def8
5.28775e-07	0.123768	0.201	0.142	0.0105221	5	Mettl7a1
9.54598e-07	0.123564	0.342	0.27	0.0189956	5	Usp48
2.87491e-06	0.123289	0.414	0.343	0.0572078	5	Cenpq
4.91012e-06	0.123111	0.345	0.282	0.0977065	5	Tpst2
2.64899e-06	0.123012	0.36	0.29	0.0527122	5	Cenpk
1.26326e-06	0.122896	0.297	0.229	0.0251375	5	Foxo3
5.52756e-14	0.122861	0.168	0.091	1.09993e-09	5	St6galnac3
9.35405e-10	0.122826	0.257	0.175	1.86136e-05	5	Phka2
4.5397e-15	0.122651	0.214	0.122	9.03355e-11	5	Naa80
2.75957e-24	0.122441	0.121	0.043	5.49127e-20	5	Stx3
2.62941e-06	0.122113	0.375	0.304	0.0523226	5	4921524J17Rik
2.90934e-10	0.121796	0.244	0.162	5.7893e-06	5	Crot
1.84624e-05	0.121652	0.48	0.419	0.367382	5	Anapc16
0.000282518	0.121628	0.47	0.41	1	5	Tpx2
9.17481e-08	0.121286	0.289	0.214	0.00182569	5	Cenpp
5.48367e-05	0.120873	0.623	0.564	1	5	Ggnbp2
1.10439e-06	0.120632	0.314	0.244	0.0219763	5	Nsf
5.93819e-11	0.120428	0.188	0.114	1.18164e-06	5	Orai2
1.4983e-06	0.120276	0.431	0.358	0.0298146	5	Kmt2c
6.40712e-05	0.119659	0.456	0.399	1	5	Prorsd1
3.47423e-30	0.119644	0.111	0.033	6.91338e-26	5	Adgre5
2.70233e-18	0.119007	0.122	0.051	5.37737e-14	5	Padi2
3.16002e-05	0.118904	0.388	0.327	0.628811	5	Pcnt
2.93171e-05	0.118751	0.405	0.342	0.58338	5	Mrpl16
3.15149e-07	0.118083	0.408	0.326	0.00627114	5	Cdkn2aipnl
5.25524e-05	0.117903	0.378	0.321	1	5	Acaa2
2.11111e-05	0.117769	0.55	0.485	0.42009	5	Ubn1
1.42434e-05	0.117351	0.39	0.323	0.283429	5	Sash3
5.25787e-06	0.11689	0.393	0.323	0.104626	5	Brcc3
4.88009e-15	0.116749	0.149	0.074	9.71089e-11	5	Flt3l
6.37512e-12	0.116687	0.19	0.113	1.26859e-07	5	Klhl22
4.34445e-11	0.116661	0.243	0.157	8.64502e-07	5	Ak3
4.89561e-13	0.116496	0.221	0.132	9.74178e-09	5	Ski
2.17965e-15	0.116139	0.173	0.09	4.33728e-11	5	Vps33b
0.000144359	0.115822	0.343	0.289	1	5	Knstrn
2.14097e-14	0.115588	0.257	0.153	4.26032e-10	5	Fcgr3
0.000165689	0.115572	0.507	0.453	1	5	Eif1ad
1.54761e-13	0.115099	0.134	0.067	3.07959e-09	5	Nqo1
0.000138289	0.114625	0.449	0.392	1	5	Rfc4
3.78364e-07	0.114477	0.281	0.209	0.00752907	5	0610030E20Rik
2.77083e-07	0.114439	0.31	0.237	0.00551367	5	Rnf5
1.6285e-06	0.11429	0.402	0.326	0.0324055	5	1810026B05Rik
0.00015988	0.114258	0.372	0.315	1	5	Lrrcc1
6.03336e-05	0.114135	0.32	0.261	1	5	Dlgap5
0.000300808	0.114065	0.385	0.33	1	5	B230307C23Rik
4.9024e-08	0.113909	0.255	0.183	0.000975529	5	Alad
9.63276e-05	0.1138	0.456	0.395	1	5	Spc24
0.000188808	0.113591	0.294	0.24	1	5	Spc25
1.66152e-05	0.11346	0.267	0.208	0.330626	5	Cit
1.46913e-16	0.112994	0.128	0.058	2.92342e-12	5	Pafah2
7.68046e-05	0.112926	0.328	0.272	1	5	Tlk1
1.26157e-06	0.112755	0.333	0.261	0.025104	5	Rnf181
0.000117277	0.112723	0.442	0.385	1	5	Stxbp2
1.22438e-05	0.11271	0.415	0.348	0.24364	5	Klhdc2
8.18626e-06	0.112543	0.252	0.193	0.162898	5	Cntln
4.869e-08	0.112239	0.348	0.264	0.000968882	5	Icam2
9.49932e-07	0.111719	0.296	0.226	0.0189027	5	Usp24
0.000123312	0.111287	0.655	0.601	1	5	Bcas2
0.000277897	0.110829	0.281	0.229	1	5	Plk1
1.72771e-05	0.110196	0.255	0.199	0.343796	5	Pnpo
1.82149e-07	0.110168	0.309	0.234	0.00362458	5	G6pc3
5.2048e-05	0.110121	0.402	0.34	1	5	Cap1
0.000219894	0.109811	0.558	0.503	1	5	Pts
1.26515e-08	0.109804	0.295	0.212	0.000251752	5	Hacd1
1.33478e-05	0.109402	0.368	0.305	0.265608	5	Crebzf
1.6245e-09	0.109094	0.249	0.169	3.23259e-05	5	Abhd16a
4.76847e-06	0.108649	0.396	0.321	0.0948877	5	Mgat5
3.34409e-08	0.108579	0.254	0.18	0.00066544	5	Chek2
7.55046e-07	0.108542	0.306	0.233	0.0150247	5	Ube2t
4.02087e-05	0.108383	0.425	0.362	0.800113	5	Cmc2
2.19977e-06	0.10807	0.292	0.224	0.0437732	5	Sgms1
0.000437879	0.10805	0.434	0.382	1	5	Herc1
1.22574e-09	0.10764	0.176	0.109	2.43911e-05	5	Hectd4
3.40268e-10	0.107085	0.188	0.116	6.77099e-06	5	Atp6v0a1
0.00021578	0.106965	0.558	0.504	1	5	Plekhj1
2.91173e-06	0.106849	0.225	0.166	0.0579405	5	Abca2
2.41812e-07	0.106823	0.234	0.167	0.00481182	5	Rb1
1.27948e-05	0.106587	0.444	0.374	0.254604	5	Wdr1
8.30558e-06	0.106345	0.318	0.253	0.165273	5	Ei24
1.4285e-06	0.106138	0.282	0.214	0.0284258	5	Lnpk
9.55467e-08	0.10606	0.208	0.142	0.00190128	5	Ska2
2.63076e-06	0.10593	0.428	0.353	0.0523495	5	Acap1
1.60967e-06	0.105799	0.316	0.245	0.0320308	5	Smim3
1.67238e-06	0.105775	0.273	0.207	0.0332786	5	Lyrm9
1.27459e-10	0.105366	0.154	0.089	2.53631e-06	5	Cuedc1
8.50121e-05	0.10513	0.292	0.235	1	5	Pde4d
1.23257e-06	0.105104	0.187	0.131	0.0245269	5	Tmem64
2.18071e-06	0.105059	0.303	0.236	0.043394	5	2510002D24Rik
1.85652e-05	0.104853	0.391	0.323	0.369428	5	Mta2
5.31358e-11	0.104714	0.173	0.102	1.05735e-06	5	Rfesd
1.32612e-17	0.104595	0.133	0.059	2.63885e-13	5	Tom1l1
9.64772e-06	0.104389	0.31	0.246	0.19198	5	Mob3a
2.34444e-11	0.104036	0.163	0.093	4.66519e-07	5	Gemin8
6.52867e-06	0.103653	0.263	0.203	0.129914	5	Mbp
0.000410022	0.103573	0.387	0.336	1	5	Stt3b
5.6181e-09	0.103204	0.196	0.127	0.000111795	5	2210016F16Rik
0.000717436	0.102889	0.427	0.372	1	5	H2ac20
4.73029e-21	0.102333	0.116	0.044	9.41281e-17	5	Tfr2
0.000514185	0.102035	0.554	0.498	1	5	Usp1
7.10724e-07	0.102027	0.36	0.28	0.0141427	5	Rnf166
5.56454e-10	0.101948	0.188	0.117	1.10729e-05	5	Wdfy3
2.65911e-06	0.101826	0.334	0.262	0.0529136	5	Sirt7
0.000169418	0.10167	0.283	0.228	1	5	Cdkn3
2.14911e-11	0.101466	0.156	0.088	4.27652e-07	5	Fech
1.29852e-07	0.101438	0.266	0.192	0.00258392	5	Rbl2
0.00013209	0.101226	0.291	0.237	1	5	March6
2.66624e-06	0.101205	0.28	0.212	0.0530555	5	Rab44
0.000204835	0.100912	0.424	0.367	1	5	H1f3
1.2941e-05	0.100851	0.43	0.359	0.257514	5	Lamtor3
3.41895e-05	0.100711	0.286	0.227	0.680336	5	H3c4
3.86573e-06	0.10065	0.228	0.17	0.0769242	5	1700037H04Rik
2.7719e-10	0.100528	0.187	0.115	5.51581e-06	5	Pbx3
3.4338e-07	0.100325	0.219	0.154	0.00683292	5	Tmem164
5.32264e-07	0.10009	0.268	0.199	0.0105915	5	Psen2

## Sheet: 6
p_val	avg_log2FC	pct.1	pct.2	p_val_adj	cluster	gene
0	2.90837	0.96	0.289	0	6	Wfdc17
9.26108e-238	1.85918	1	0.728	1.84286e-233	6	Cd52
1.39677e-249	1.7939	0.944	0.423	2.77944e-245	6	Ms4a6c
7.1612e-198	1.64624	0.951	0.631	1.42501e-193	6	Tmem176a
4.8607e-199	1.50056	0.997	0.807	9.6723e-195	6	Tmem176b
1.32133e-115	1.47919	0.897	0.622	2.62932e-111	6	Ifi27l2a
2.29863e-171	1.47171	1	0.824	4.57404e-167	6	Plac8
1.306e-200	1.38138	0.663	0.167	2.5988e-196	6	Ms4a4c
7.52938e-139	1.34693	0.729	0.303	1.49827e-134	6	Jun
1.04022e-48	1.27551	0.492	0.248	2.06994e-44	6	Ccl4
1.08178e-162	1.15978	0.921	0.505	2.15263e-158	6	Pou2f2
5.56565e-148	1.14917	0.956	0.702	1.10751e-143	6	Mef2c
2.68405e-71	1.09666	0.618	0.297	5.341e-67	6	Ccl3
2.388e-159	1.08855	0.777	0.278	4.75188e-155	6	Ighm
1.35023e-56	1.03809	0.813	0.58	2.68683e-52	6	Ly6a
8.34761e-174	1.00805	0.895	0.352	1.66109e-169	6	Cybb
1.70439e-117	0.986955	0.843	0.453	3.39156e-113	6	Lsp1
2.16084e-112	0.985872	0.944	0.745	4.29985e-108	6	Napsa
1.4987e-67	0.901033	0.379	0.132	2.98227e-63	6	Cd72
4.11155e-42	0.891351	0.695	0.493	8.18158e-38	6	Tnip3
1.46823e-197	0.85363	0.428	0.065	2.92162e-193	6	Clec4a1
1.0492e-80	0.842365	0.805	0.512	2.08781e-76	6	Emb
3.45717e-182	0.839206	0.63	0.158	6.87942e-178	6	Pld4
7.31117e-81	0.828278	0.942	0.669	1.45485e-76	6	Tyrobp
5.81126e-68	0.811985	0.778	0.509	1.15638e-63	6	Bcl11a
4.49758e-174	0.795124	0.379	0.056	8.94973e-170	6	Ly86
3.61291e-25	0.7771	0.798	0.74	7.18933e-21	6	Stap1
7.20989e-74	0.768517	0.911	0.801	1.4347e-69	6	Pycard
1.10359e-37	0.768184	0.183	0.052	2.19604e-33	6	Bcl2a1b
1.47028e-84	0.768021	0.602	0.26	2.92571e-80	6	Ms4a6b
1.02513e-83	0.758788	0.553	0.219	2.03991e-79	6	Sdc4
1.25583e-66	0.74792	0.646	0.341	2.49898e-62	6	Cebpd
3.21486e-129	0.747634	0.398	0.086	6.39725e-125	6	Ckb
1.7713e-137	0.720818	0.496	0.122	3.52472e-133	6	Cx3cr1
4.11486e-187	0.720727	0.524	0.102	8.18815e-183	6	Gm15987
3.22451e-88	0.702142	0.691	0.333	6.41646e-84	6	Tnfaip8l2
1.2456e-31	0.701086	0.607	0.399	2.47863e-27	6	Ccl5
5.10329e-35	0.696384	0.799	0.698	1.0155e-30	6	Sox4
3.28011e-69	0.696204	0.878	0.661	6.52709e-65	6	Tcf4
1.70129e-127	0.690498	0.332	0.057	3.3854e-123	6	Klrd1
3.79045e-37	0.664188	0.609	0.393	7.54261e-33	6	Btg1
9.59064e-53	0.659973	0.757	0.553	1.90844e-48	6	Smim14
2.83469e-76	0.654882	0.757	0.439	5.64075e-72	6	Unc93b1
2.81368e-34	0.654806	0.681	0.468	5.59895e-30	6	Isg15
3.6539e-55	0.652684	0.543	0.272	7.27089e-51	6	Il12a
3.00829e-55	0.643738	0.621	0.348	5.98619e-51	6	Cd300a
5.00786e-98	0.643663	0.997	0.942	9.96514e-94	6	Npc2
5.89879e-69	0.642854	0.738	0.42	1.1738e-64	6	Milr1
3.59663e-53	0.638456	0.935	0.786	7.15693e-49	6	Ifi203
1.4858e-117	0.634244	0.545	0.162	2.95659e-113	6	Flt3
4.15248e-57	0.633749	0.885	0.743	8.26301e-53	6	Spi1
1.00702e-50	0.624395	0.527	0.259	2.00387e-46	6	Slfn5
1.66006e-52	0.618377	0.904	0.73	3.30334e-48	6	Mndal
4.13549e-143	0.617674	0.424	0.085	8.22922e-139	6	Cp
1.12877e-189	0.61381	0.365	0.047	2.24614e-185	6	Gpr183
1.20859e-60	0.607506	0.955	0.781	2.40498e-56	6	Fcer1g
9.79402e-96	0.605798	0.489	0.158	1.94891e-91	6	Gria3
1.01263e-76	0.602731	0.576	0.233	2.01504e-72	6	Ahnak
1.85757e-33	0.590356	0.764	0.627	3.69638e-29	6	Serp1
8.28562e-53	0.579485	0.707	0.447	1.64876e-48	6	Bmyc
2.22721e-33	0.576855	0.85	0.785	4.43193e-29	6	Acadl
3.61674e-59	0.571324	0.92	0.788	7.19696e-55	6	Limd2
5.86246e-43	0.565298	0.558	0.318	1.16657e-38	6	Hmgn3
1.04396e-40	0.564861	0.914	0.799	2.07737e-36	6	Fyb
5.68312e-38	0.561282	0.794	0.63	1.13088e-33	6	Zeb2
2.26647e-123	0.559211	0.428	0.096	4.51006e-119	6	Ctsh
4.73524e-126	0.553663	0.679	0.229	9.42266e-122	6	Ctss
8.47346e-94	0.547069	0.387	0.104	1.68613e-89	6	Itgam
2.59866e-71	0.544039	0.328	0.094	5.17108e-67	6	Mir99ahg
3.97332e-60	0.541678	0.981	0.907	7.90651e-56	6	Laptm5
3.38909e-12	0.537492	0.635	0.545	6.74396e-08	6	Atp1b3
1.18899e-44	0.534948	0.682	0.458	2.36598e-40	6	Otulin
6.35119e-87	0.534745	0.316	0.074	1.26382e-82	6	Clec2i
1.1969e-41	0.533391	0.658	0.416	2.38171e-37	6	Sp100
2.79343e-58	0.533258	0.731	0.416	5.55864e-54	6	Cd53
3.17807e-146	0.532681	0.365	0.061	6.32404e-142	6	Ifitm6
1.52062e-44	0.529794	0.632	0.391	3.02589e-40	6	Fam174a
8.05611e-39	0.529649	0.572	0.339	1.60309e-34	6	Ankrd37
4.34396e-88	0.528	0.421	0.125	8.64404e-84	6	Hck
2.07857e-92	0.525215	0.34	0.082	4.13614e-88	6	Ifi209
2.08044e-27	0.524741	0.653	0.452	4.13986e-23	6	Cd69
2.33765e-40	0.522464	0.887	0.776	4.65169e-36	6	Zfas1
6.62984e-104	0.519382	0.311	0.061	1.31927e-99	6	Ifi207
1.14713e-57	0.518205	0.499	0.215	2.28268e-53	6	Satb1
5.07441e-83	0.513816	0.492	0.169	1.00976e-78	6	Irf8
1.72041e-38	0.511198	0.939	0.808	3.42344e-34	6	S100a4
9.53598e-36	0.508561	0.703	0.488	1.89756e-31	6	Ypel3
9.00146e-31	0.502819	0.276	0.114	1.7912e-26	6	Ccr2
1.13217e-69	0.500438	0.449	0.165	2.25291e-65	6	Rasa4
3.1071e-41	0.498425	0.974	0.907	6.18281e-37	6	2410006H16Rik
6.60105e-48	0.49836	0.541	0.281	1.31354e-43	6	Cyth4
4.64046e-40	0.497042	0.55	0.309	9.23404e-36	6	BC035044
1.75831e-34	0.496661	0.651	0.43	3.49886e-30	6	Gm1966
1.38668e-35	0.495972	0.901	0.764	2.75936e-31	6	Ramp1
4.12223e-32	0.493818	0.937	0.819	8.20284e-28	6	Pim1
5.25697e-39	0.493745	0.962	0.892	1.04608e-34	6	Glipr1
5.1213e-60	0.4932	0.455	0.187	1.01909e-55	6	Pik3ap1
7.45823e-34	0.491492	0.546	0.325	1.48411e-29	6	Btg2
6.97634e-36	0.489733	0.974	0.903	1.38822e-31	6	Tspo
5.54181e-34	0.484707	0.517	0.296	1.10276e-29	6	Cfp
2.8854e-24	0.481527	0.846	0.78	5.74165e-20	6	Samsn1
1.87987e-54	0.480347	0.314	0.104	3.74075e-50	6	BC064078
4.73617e-50	0.477532	0.497	0.241	9.42451e-46	6	Atf6
4.00348e-31	0.471712	0.597	0.403	7.96653e-27	6	Samhd1
9.64571e-68	0.470661	0.431	0.153	1.9194e-63	6	Csf1r
7.48958e-07	0.465433	0.208	0.138	0.0149035	6	Cxcl10
4.54356e-24	0.464129	0.634	0.45	9.04122e-20	6	Irf7
3.04183e-29	0.462258	0.691	0.487	6.05293e-25	6	St8sia4
5.65153e-63	0.460277	0.583	0.268	1.1246e-58	6	Cd74
1.35432e-105	0.457901	0.274	0.048	2.69495e-101	6	Mrgpra2a
2.19328e-30	0.457455	0.871	0.775	4.36441e-26	6	Lst1
9.03918e-29	0.455366	0.824	0.673	1.79871e-24	6	Shisa5
2.31447e-17	0.454693	0.754	0.632	4.60557e-13	6	Ccl9
1.46653e-77	0.454146	0.311	0.077	2.91824e-73	6	Atf3
5.09942e-54	0.452847	0.401	0.158	1.01473e-49	6	Evi2a
1.02148e-37	0.447607	0.839	0.72	2.03265e-33	6	Sptssa
1.29805e-29	0.446922	0.564	0.369	2.58299e-25	6	H2-DMa
3.26096e-30	0.44325	0.229	0.086	6.48899e-26	6	Ifit3
3.62158e-34	0.437184	0.93	0.85	7.20659e-30	6	Apobec3
2.92347e-25	0.432066	0.618	0.424	5.81741e-21	6	Ptms
7.89912e-82	0.42784	0.33	0.084	1.57185e-77	6	Dpp4
6.96376e-24	0.42231	0.534	0.335	1.38572e-19	6	Ifi44
7.26524e-71	0.41945	0.309	0.082	1.44571e-66	6	Ifi204
2.32297e-29	0.414956	0.586	0.387	4.62248e-25	6	Ifnar2
3.9969e-69	0.414878	0.323	0.092	7.95343e-65	6	Rgl1
3.30042e-28	0.407475	0.583	0.386	6.56752e-24	6	Sgk3
4.60125e-17	0.406673	0.405	0.268	9.15602e-13	6	Ccnd1
2.81853e-39	0.405956	0.963	0.885	5.60859e-35	6	Erp29
2.09187e-21	0.404781	0.674	0.521	4.1626e-17	6	Trim30a
1.73028e-29	0.402833	0.373	0.187	3.44308e-25	6	Zfp36l1
5.25764e-24	0.398001	0.632	0.476	1.04622e-19	6	Nrros
1.08082e-24	0.397868	0.881	0.799	2.15073e-20	6	Irf2bp2
4.13226e-28	0.397106	0.66	0.474	8.22279e-24	6	Clec2d
2.0367e-29	0.392775	0.375	0.191	4.05283e-25	6	Nfkbiz
1.02478e-25	0.391463	0.785	0.624	2.03922e-21	6	Ncf1
1.18967e-18	0.390908	0.379	0.228	2.36733e-14	6	Ifit1
3.52433e-31	0.389489	0.611	0.37	7.01307e-27	6	Clec12a
1.34822e-29	0.389431	0.592	0.381	2.68282e-25	6	Tpd52
1.21076e-17	0.388654	0.709	0.633	2.40929e-13	6	Fam49b
1.01876e-27	0.386865	0.592	0.399	2.02722e-23	6	Ube2f
5.065e-33	0.386811	0.578	0.35	1.00788e-28	6	Tpm4
1.67561e-35	0.385773	0.974	0.917	3.3343e-31	6	Ndufa6
2.61812e-19	0.385408	0.435	0.28	5.20979e-15	6	Usp18
3.216e-27	0.382208	0.522	0.323	6.39953e-23	6	Parp8
2.1419e-23	0.381907	0.756	0.632	4.26216e-19	6	Cd37
3.79889e-38	0.381893	0.431	0.205	7.55942e-34	6	9930111J21Rik2
1.59179e-50	0.379407	0.349	0.129	3.16749e-46	6	Il6st
2.58107e-26	0.376933	0.557	0.358	5.13607e-22	6	Bex6
5.21638e-36	0.376298	0.476	0.252	1.03801e-31	6	Tmem173
4.49651e-21	0.3721	0.614	0.438	8.9476e-17	6	Epsti1
1.26903e-15	0.37186	0.649	0.524	2.52524e-11	6	Marcksl1
8.77207e-37	0.365911	0.386	0.179	1.74555e-32	6	Rftn1
7.1886e-22	0.362615	0.77	0.649	1.43046e-17	6	Ptpn6
2.33877e-23	0.36045	0.534	0.352	4.65392e-19	6	Zup1
1.25981e-37	0.359042	0.403	0.189	2.5069e-33	6	Cd79b
2.27738e-21	0.358882	0.812	0.7	4.53176e-17	6	Ptprc
1.57599e-07	0.356347	0.379	0.293	0.00313607	6	Mgst3
1.34564e-16	0.352885	0.654	0.526	2.67769e-12	6	Ebi3
1.01107e-22	0.3527	0.361	0.202	2.01193e-18	6	Zbtb18
5.97078e-63	0.352605	0.323	0.096	1.18812e-58	6	Ms4a4b
2.3765e-39	0.352093	0.494	0.247	4.72899e-35	6	Rassf4
3.32178e-25	0.350626	0.356	0.187	6.61001e-21	6	Cytip
1.03019e-29	0.348106	0.571	0.348	2.04998e-25	6	Gm2a
4.86539e-22	0.345585	0.862	0.794	9.68164e-18	6	Atxn7l3b
7.40322e-18	0.343544	0.555	0.395	1.47317e-13	6	Xaf1
5.06999e-21	0.343265	0.77	0.665	1.00888e-16	6	Pitpna
1.38645e-23	0.342825	0.874	0.797	2.75889e-19	6	Arpc5
1.20652e-23	0.342621	0.545	0.353	2.40085e-19	6	Ifngr2
2.17033e-18	0.341407	0.665	0.521	4.31875e-14	6	Cdk2ap2
1.50898e-40	0.340012	0.281	0.102	3.00272e-36	6	Dhrs3
5.37755e-25	0.338203	0.365	0.195	1.07008e-20	6	Net1
1.31703e-55	0.33771	0.321	0.105	2.62076e-51	6	Lpxn
4.74136e-12	0.336076	0.876	0.786	9.43484e-08	6	Nfkbia
8.26009e-24	0.333815	0.97	0.884	1.64368e-19	6	Gm8995
1.01114e-16	0.331919	0.672	0.554	2.01208e-12	6	Fam107b
9.1628e-21	0.330606	0.337	0.184	1.82331e-16	6	Zfp36
1.16137e-37	0.326435	0.354	0.152	2.311e-33	6	Evl
7.36969e-44	0.321259	0.148	0.032	1.4665e-39	6	C3ar1
1.11285e-46	0.320939	0.309	0.108	2.21447e-42	6	Gm26740
7.91209e-57	0.319206	0.237	0.061	1.57443e-52	6	Tagap
1.05209e-32	0.31809	0.375	0.177	2.09355e-28	6	Filip1l
1.36596e-12	0.317518	0.698	0.597	2.71812e-08	6	Egfl7
1.44811e-14	0.316475	0.647	0.533	2.88159e-10	6	Pold4
2.41931e-20	0.312555	0.326	0.18	4.81418e-16	6	Smad7
1.22503e-34	0.312388	0.279	0.11	2.43768e-30	6	Rrad
1.41453e-22	0.306371	0.229	0.101	2.81478e-18	6	Ifit2
5.44231e-17	0.305149	0.506	0.355	1.08296e-12	6	Rala
1.44779e-16	0.305035	0.853	0.785	2.88096e-12	6	Pnrc1
6.37157e-12	0.30301	0.551	0.445	1.26788e-07	6	Ppdpf
6.48183e-17	0.301461	0.466	0.309	1.28982e-12	6	Stat1
1.7192e-37	0.298756	0.215	0.068	3.42104e-33	6	Ifi213
1.78369e-15	0.294363	0.794	0.734	3.54937e-11	6	Slc25a4
1.33556e-19	0.293087	0.307	0.162	2.65762e-15	6	Marcks
5.35389e-62	0.29233	0.23	0.054	1.06537e-57	6	Gpr18
5.56874e-18	0.291726	0.103	0.033	1.10812e-13	6	Bcl2a1d
2.07966e-13	0.290223	0.681	0.565	4.13832e-09	6	Dock10
4.39399e-12	0.289865	0.501	0.385	8.74359e-08	6	Cdkn1b
1.06384e-28	0.287465	0.286	0.127	2.11694e-24	6	Necap1
2.1911e-12	0.287442	0.597	0.482	4.36007e-08	6	Tes
2.64207e-13	0.286126	0.518	0.387	5.25745e-09	6	Susd6
7.98331e-53	0.284866	0.239	0.065	1.5886e-48	6	Cysltr1
2.39366e-13	0.284122	0.412	0.281	4.76315e-09	6	Maml3
4.90691e-72	0.283706	0.127	0.015	9.76426e-68	6	Cdo1
1.75314e-15	0.28344	0.703	0.559	3.48857e-11	6	H2-T23
8.79375e-23	0.282732	0.276	0.131	1.74987e-18	6	Ffar2
5.43019e-22	0.280887	0.373	0.206	1.08055e-17	6	Trim30d
3.32181e-29	0.27565	0.36	0.173	6.61007e-25	6	Scpep1
1.4269e-15	0.274882	0.55	0.394	2.8394e-11	6	Oasl2
3.13431e-13	0.270326	0.817	0.759	6.23696e-09	6	Elf1
6.22768e-10	0.266442	0.562	0.46	1.23925e-05	6	Rtp4
1.0341e-11	0.265388	0.644	0.538	2.05776e-07	6	Arpc5l
1.17745e-64	0.265019	0.154	0.024	2.34301e-60	6	Clec4a3
8.90101e-11	0.263856	0.735	0.675	1.77121e-06	6	Foxp1
5.63796e-32	0.262634	0.213	0.074	1.1219e-27	6	Socs3
2.21181e-13	0.260661	0.688	0.579	4.40127e-09	6	Lamp2
1.16999e-12	0.259847	0.41	0.282	2.32816e-08	6	Ddah2
1.57309e-12	0.259644	0.503	0.366	3.1303e-08	6	Sat1
1.5517e-22	0.259198	0.298	0.149	3.08774e-18	6	Plxnb2
2.63712e-28	0.259128	0.26	0.108	5.24761e-24	6	Slc15a3
8.49637e-07	0.259084	0.407	0.326	0.0169069	6	Ier5
7.78401e-75	0.258486	0.216	0.041	1.54894e-70	6	Lgmn
2.91407e-79	0.255462	0.182	0.027	5.79872e-75	6	Olfm1
1.02761e-09	0.25476	0.546	0.451	2.04485e-05	6	Gigyf2
7.3988e-08	0.254424	0.574	0.498	0.00147229	6	Kdm5b
2.08225e-11	0.252945	0.536	0.405	4.14347e-07	6	Gng2
7.05846e-14	0.252537	0.433	0.293	1.40456e-09	6	Itm2c
3.72401e-07	0.252515	0.489	0.411	0.00741041	6	Med30
9.13573e-10	0.252085	0.553	0.455	1.81792e-05	6	Aldoc
1.23323e-09	0.251795	0.553	0.473	2.454e-05	6	Arl6ip5
7.42892e-16	0.251604	0.377	0.239	1.47828e-11	6	Rgs10
1.442e-11	0.250586	0.597	0.486	2.86944e-07	6	Tmed3
1.32896e-33	0.249437	0.257	0.097	2.64451e-29	6	Ptger4
1.88103e-30	0.248994	0.813	0.667	3.74306e-26	6	Ctsz
3.30515e-18	0.24804	0.914	0.863	6.57692e-14	6	Atp6v1g1
6.5123e-10	0.246192	0.375	0.266	1.29588e-05	6	Rgs2
3.4843e-11	0.246117	0.571	0.463	6.93341e-07	6	Sap30
3.57057e-40	0.245334	0.187	0.049	7.10508e-36	6	Cd7
5.86243e-32	0.245011	0.237	0.088	1.16657e-27	6	Serpinf1
2.33109e-46	0.243041	0.187	0.046	4.63864e-42	6	Phf11b
3.75938e-37	0.241013	0.215	0.068	7.4808e-33	6	Trim30c
2.86744e-14	0.240692	0.312	0.184	5.70592e-10	6	Rsad2
2.07651e-27	0.240343	0.112	0.028	4.13206e-23	6	Il4i1
1.17833e-37	0.239564	0.169	0.045	2.34475e-33	6	Rnd3
7.82487e-11	0.23954	0.572	0.46	1.55707e-06	6	Sys1
7.66508e-14	0.239191	0.49	0.343	1.52528e-09	6	Pip4k2a
4.68973e-13	0.237562	0.838	0.77	9.3321e-09	6	Bri3
8.79016e-19	0.23607	0.236	0.114	1.74915e-14	6	Pmaip1
3.98012e-09	0.235489	0.541	0.449	7.92003e-05	6	Arid4a
2.05065e-11	0.234552	0.455	0.328	4.08059e-07	6	Tet2
1.51818e-15	0.23445	0.291	0.164	3.02103e-11	6	Gm43305
7.97902e-31	0.234038	0.26	0.103	1.58774e-26	6	Fbxw4
7.53803e-17	0.233138	0.311	0.175	1.49999e-12	6	B3gnt5
4.84168e-16	0.232789	0.435	0.277	9.63445e-12	6	Arid5b
2.41565e-14	0.231857	0.445	0.302	4.80691e-10	6	Ctsa
2.95885e-28	0.229731	0.202	0.072	5.88781e-24	6	Ifi206
5.2734e-12	0.227924	0.375	0.251	1.04935e-07	6	Ifih1
1.67037e-16	0.227139	0.288	0.159	3.32386e-12	6	Bcl3
8.0464e-08	0.227125	0.532	0.449	0.00160115	6	Igbp1
9.7271e-80	0.226341	0.159	0.021	1.9356e-75	6	Kmo
1.52068e-07	0.226229	0.471	0.384	0.003026	6	Smap2
6.09183e-09	0.226113	0.593	0.494	0.000121221	6	Sp110
1.01881e-08	0.225551	0.806	0.755	0.000202734	6	Ube2b
1.78025e-35	0.224246	0.222	0.072	3.54251e-31	6	Pirb
1.1478e-09	0.224057	0.501	0.383	2.28401e-05	6	Parp14
2.08147e-10	0.223897	0.749	0.668	4.14193e-06	6	Prr13
4.09077e-12	0.22381	0.373	0.246	8.14023e-08	6	C130089K02Rik
1.73137e-07	0.223231	0.49	0.407	0.00344526	6	Arhgap17
1.51595e-20	0.223085	0.277	0.138	3.01659e-16	6	Il6ra
2.45507e-11	0.222392	0.684	0.601	4.88534e-07	6	Mcl1
2.01444e-12	0.221735	0.417	0.286	4.00854e-08	6	Rbms1
3.22919e-13	0.221575	0.586	0.445	6.42576e-09	6	Slfn2
2.7382e-33	0.221007	0.199	0.065	5.44874e-29	6	BC147527
2.00801e-16	0.219113	0.201	0.094	3.99573e-12	6	Gm34680
4.34966e-14	0.218685	0.356	0.224	8.6554e-10	6	Arhgap5
3.29714e-11	0.218598	0.449	0.32	6.56099e-07	6	Gpr171
4.7478e-12	0.217796	0.286	0.174	9.44764e-08	6	Notch1
6.71339e-09	0.216739	0.52	0.422	0.00013359	6	Asah1
7.33996e-09	0.21508	0.736	0.681	0.000146058	6	Wasf2
6.74648e-08	0.214213	0.499	0.399	0.00134248	6	AW112010
3.87787e-09	0.213743	0.677	0.597	7.71657e-05	6	Skap2
1.45341e-07	0.211847	0.539	0.454	0.00289214	6	Casp8
1.42853e-21	0.211485	0.307	0.153	2.84263e-17	6	Il10ra
5.63126e-11	0.21061	0.323	0.211	1.12056e-06	6	Kcnk12
2.80101e-25	0.207763	0.195	0.074	5.57373e-21	6	Pkib
1.98385e-21	0.20755	0.194	0.079	3.94766e-17	6	Cd28
1.2273e-37	0.207123	0.195	0.058	2.44221e-33	6	Fgd2
6.45799e-41	0.206403	0.284	0.099	1.28507e-36	6	Cd14
3.54967e-67	0.206034	0.166	0.027	7.06349e-63	6	St8sia1
4.2154e-06	0.205666	0.572	0.511	0.0838822	6	Il2rg
1.2204e-09	0.204468	0.428	0.313	2.42847e-05	6	Gsn
5.14523e-22	0.20421	0.297	0.146	1.02385e-17	6	Tmem243
1.06924e-07	0.203032	0.394	0.302	0.00212767	6	Sp140
7.50833e-09	0.202921	0.503	0.39	0.000149408	6	Tor1aip1
2.07487e-16	0.202529	0.307	0.172	4.12878e-12	6	Inpp5k
2.94893e-08	0.201599	0.614	0.526	0.000586807	6	Gm9843
1.44668e-22	0.200669	0.171	0.063	2.87875e-18	6	Mx1
5.74596e-13	0.200325	0.773	0.716	1.14339e-08	6	Anxa5
1.48244e-14	0.199682	0.321	0.191	2.94991e-10	6	Dhx58
8.77402e-08	0.198724	0.49	0.393	0.00174594	6	Tctex1d2
2.72038e-12	0.197646	0.391	0.258	5.41329e-08	6	Ubl3
1.6862e-16	0.197513	0.316	0.178	3.35537e-12	6	Tifa
2.44199e-10	0.195365	0.211	0.123	4.85931e-06	6	Pea15a
0.000634431	0.193504	0.429	0.377	1	6	Bcl2
4.18789e-33	0.192063	0.183	0.056	8.33349e-29	6	Hmgb1-ps8
2.3349e-09	0.191132	0.38	0.273	4.64621e-05	6	Dgkd
4.22502e-09	0.190695	0.494	0.385	8.40737e-05	6	Prkcd
1.88558e-12	0.190372	0.248	0.141	3.75211e-08	6	Gm4951
1.69826e-06	0.189284	0.438	0.358	0.0337937	6	Med13l
1.01811e-07	0.188647	0.391	0.296	0.00202594	6	Trafd1
3.09708e-34	0.188298	0.14	0.035	6.16289e-30	6	Gm37606
3.25086e-30	0.188058	0.719	0.513	6.46888e-26	6	Psap
4.70263e-05	0.185778	0.579	0.511	0.935776	6	Klhl24
1.02458e-08	0.185702	0.607	0.481	0.000203882	6	Cst7
9.46535e-08	0.185588	0.274	0.186	0.00188351	6	Zbp1
1.71658e-07	0.18534	0.455	0.363	0.00341582	6	Rnf13
1.55023e-20	0.185332	0.105	0.031	3.08481e-16	6	Ifit3b
4.49056e-15	0.185202	0.195	0.095	8.93577e-11	6	Bcl2l11
4.80199e-05	0.185153	0.567	0.514	0.955548	6	Ssbp2
3.17228e-06	0.185069	0.6	0.528	0.0631252	6	Vmp1
1.44194e-06	0.184302	0.421	0.335	0.0286932	6	Cib1
3.23013e-49	0.184267	0.147	0.028	6.42764e-45	6	P2rx7
2.0225e-07	0.18314	0.442	0.343	0.00402456	6	Dtx3l
7.16483e-05	0.183023	0.372	0.307	1	6	Cd93
0.00016007	0.181765	0.209	0.156	1	6	Siah2
4.26108e-15	0.181296	0.227	0.117	8.47913e-11	6	Slc29a3
3.31563e-06	0.180793	0.518	0.436	0.0659777	6	Baz2b
1.01583e-09	0.18078	0.663	0.579	2.02141e-05	6	Anxa2
9.15091e-05	0.180002	0.485	0.428	1	6	Dusp2
8.31986e-18	0.178605	0.199	0.09	1.65557e-13	6	Fam49a
2.34824e-41	0.178477	0.117	0.022	4.67276e-37	6	Siglece
3.31913e-34	0.177153	0.134	0.033	6.60473e-30	6	Sdc3
3.045e-05	0.176403	0.63	0.572	0.605925	6	Ier3
1.24324e-12	0.1758	0.218	0.117	2.47392e-08	6	Cd33
2.05705e-14	0.17523	0.204	0.103	4.09332e-10	6	Maged1
3.83875e-07	0.175218	0.562	0.471	0.00763873	6	Pafah1b3
1.3764e-33	0.175213	0.168	0.048	2.7389e-29	6	Zeb2os
2.38358e-13	0.174828	0.154	0.07	4.74308e-09	6	Grap
8.87747e-08	0.174371	0.424	0.318	0.00176653	6	Rel
3.84813e-27	0.174277	0.164	0.053	7.65739e-23	6	Bach2
4.82771e-25	0.174063	0.14	0.043	9.60667e-21	6	Mras
7.0889e-07	0.174016	0.503	0.407	0.0141062	6	1700025G04Rik
0.000257633	0.173427	0.443	0.384	1	6	Tnip1
2.24136e-13	0.173233	0.197	0.101	4.46008e-09	6	Calhm6
3.87959e-26	0.171315	0.154	0.049	7.72e-22	6	Themis2
6.04553e-07	0.169919	0.375	0.285	0.01203	6	Il21r
8.74297e-06	0.169703	0.974	0.922	0.173976	6	Lgals1
2.04344e-30	0.168103	0.272	0.106	4.06624e-26	6	Mpeg1
0.000378995	0.16612	0.508	0.451	1	6	Cnn2
1.33097e-05	0.163924	0.691	0.638	0.26485	6	Basp1
1.18791e-12	0.163734	0.215	0.116	2.36382e-08	6	Lrrc25
0.000118885	0.163396	0.311	0.25	1	6	2310001H17Rik
1.74894e-10	0.163002	0.316	0.205	3.48022e-06	6	Acbd5
5.21154e-19	0.162557	0.176	0.073	1.03704e-14	6	Fcgrt
4.2124e-14	0.161823	0.237	0.127	8.38226e-10	6	Slc15a4
3.21807e-07	0.161809	0.391	0.296	0.00640364	6	Plekho1
4.1048e-05	0.160859	0.244	0.18	0.816815	6	Fnbp1l
3.53484e-07	0.160814	0.354	0.261	0.00703398	6	Pggt1b
2.99581e-20	0.160652	0.157	0.058	5.96136e-16	6	Klf2
0.000204607	0.160432	0.485	0.425	1	6	Swap70
0.000279495	0.159234	0.471	0.411	1	6	Ifi35
1.7675e-10	0.158163	0.12	0.056	3.51716e-06	6	Fos
8.5988e-17	0.157912	0.213	0.101	1.71108e-12	6	Dram1
0.000118466	0.157618	0.621	0.55	1	6	Samd9l
4.93045e-05	0.157504	0.499	0.438	0.981111	6	Chmp5
1.0773e-10	0.156176	0.227	0.132	2.14373e-06	6	Znfx1
1.05986e-06	0.155557	0.389	0.292	0.0210902	6	Fcgr2b
0.000187922	0.155517	0.532	0.467	1	6	Ifi47
0.000223551	0.155203	0.574	0.52	1	6	Tia1
2.51757e-10	0.154832	0.264	0.162	5.00971e-06	6	Myl4
3.94662e-11	0.153967	0.161	0.081	7.85339e-07	6	Hpse
7.61509e-06	0.15386	0.414	0.324	0.151533	6	Cd2ap
8.87366e-08	0.153644	0.248	0.162	0.00176577	6	Cd180
2.87104e-20	0.153423	0.152	0.056	5.71308e-16	6	C230085N15Rik
4.27692e-20	0.153336	0.143	0.051	8.51064e-16	6	Sdc1
1.1553e-05	0.153222	0.44	0.361	0.229893	6	Lyn
4.9101e-10	0.152654	0.298	0.191	9.77061e-06	6	Lair1
5.22452e-18	0.151726	0.12	0.042	1.03963e-13	6	Bcl6
0.000210098	0.151388	0.511	0.446	1	6	Tuba1a
1.97019e-50	0.151082	0.119	0.018	3.92048e-46	6	Ptpro
9.50852e-08	0.1507	0.927	0.867	0.0018921	6	Tmem258
8.14144e-05	0.150147	0.328	0.263	1	6	Coro7
2.19174e-06	0.150049	0.276	0.197	0.0436134	6	Eva1b
0.000166759	0.149909	0.305	0.236	1	6	C3
1.04489e-05	0.149086	0.414	0.329	0.207923	6	Parp9
3.41966e-19	0.149037	0.368	0.207	6.80479e-15	6	Cd68
3.09557e-05	0.148672	0.354	0.285	0.615986	6	Pip4p1
6.88631e-17	0.147368	0.115	0.04	1.37031e-12	6	Clec4a2
1.4109e-09	0.146714	0.187	0.105	2.80754e-05	6	Rogdi
9.91726e-05	0.146471	0.281	0.218	1	6	Rnf19b
1.44668e-26	0.145722	0.129	0.037	2.87875e-22	6	Tlr7
1.75398e-09	0.145701	0.92	0.857	3.49025e-05	6	Vim
7.78168e-12	0.145447	0.25	0.144	1.54848e-07	6	Otulinl
2.58596e-10	0.145244	0.211	0.121	5.1458e-06	6	Kdm7a
2.86707e-05	0.145229	0.49	0.403	0.570518	6	Flot1
5.5452e-07	0.144884	0.279	0.197	0.0110344	6	Cnp
9.1608e-05	0.144784	0.595	0.532	1	6	Arhgap30
0.000161885	0.143867	0.436	0.37	1	6	Snx20
4.71006e-06	0.143344	0.361	0.276	0.0937254	6	Map3k1
0.000121017	0.142151	0.597	0.545	1	6	Zfand6
4.40201e-05	0.14199	0.346	0.269	0.875956	6	Slfn8
0.000771681	0.141942	0.487	0.435	1	6	Prdx4
1.89183e-07	0.14176	0.258	0.175	0.00376455	6	Oas1a
0.000252584	0.141292	0.607	0.548	1	6	Laptm4a
1.88896e-10	0.140713	0.199	0.111	3.75883e-06	6	Vsir
1.33275e-05	0.139794	0.485	0.412	0.265203	6	Ptpn1
8.18465e-08	0.139209	0.241	0.158	0.00162866	6	Lbh
2.67131e-08	0.138901	0.262	0.171	0.000531564	6	Casp6
0.000848295	0.138289	0.379	0.321	1	6	Stk17b
1.66805e-07	0.1382	0.25	0.166	0.00331926	6	Lmo1
0.000258198	0.137584	0.391	0.331	1	6	Golga7
1.56223e-06	0.137584	0.131	0.076	0.0310868	6	Il1b
0.000128042	0.137215	0.625	0.575	1	6	Ube2d2a
4.10337e-13	0.137173	0.197	0.1	8.16529e-09	6	Ly9
4.35908e-15	0.1363	0.152	0.065	8.67414e-11	6	Cd300lb
2.69861e-05	0.1359	0.269	0.2	0.536997	6	Arid5a
5.63899e-06	0.135882	0.302	0.224	0.11221	6	Ift22
6.21294e-13	0.135146	0.164	0.079	1.23631e-08	6	Haao
9.14009e-08	0.133856	0.208	0.13	0.00181879	6	Map3k8
7.11683e-31	0.133755	0.106	0.023	1.41618e-26	6	Rab7b
1.50743e-31	0.133588	0.11	0.024	2.99964e-27	6	Enc1
7.60653e-08	0.133165	0.199	0.123	0.00151362	6	Helz2
1.14767e-08	0.132173	0.192	0.114	0.000228376	6	Tax1bp3
6.23868e-06	0.131078	0.288	0.21	0.124144	6	Ifnar1
0.00010513	0.130838	0.218	0.159	1	6	Zfhx3
0.000446495	0.130246	0.44	0.378	1	6	Efhd2
9.18088e-05	0.130132	0.335	0.267	1	6	Rere
8.87515e-06	0.129922	0.271	0.196	0.176607	6	Ube2h
1.22785e-05	0.129285	0.365	0.283	0.244329	6	Irf9
0.000878194	0.129261	0.529	0.474	1	6	Epb41l4aos
0.000184074	0.128683	0.3	0.236	1	6	Rnf34
1.29402e-06	0.128627	0.267	0.182	0.0257497	6	Iigp1
7.78645e-07	0.127329	0.246	0.168	0.0154943	6	Il4ra
2.81085e-06	0.126927	0.239	0.166	0.0559332	6	Tmem141
4.09486e-05	0.126433	0.291	0.22	0.814837	6	Trim34a
5.34019e-08	0.126306	0.208	0.129	0.00106265	6	Paox
9.75296e-33	0.126195	0.112	0.024	1.94074e-28	6	Dse
0.00173862	0.126073	0.468	0.415	1	6	Hmox2
3.59942e-40	0.125955	0.106	0.019	7.16249e-36	6	Lifr
0.000791551	0.125922	0.571	0.52	1	6	Nfkb1
9.39325e-07	0.125835	0.923	0.87	0.0186916	6	Atp6v0e
5.00626e-05	0.125006	0.312	0.242	0.996195	6	Prex1
7.73965e-08	0.124	0.175	0.103	0.00154011	6	Socs1
0.000676066	0.123872	0.41	0.347	1	6	Tmem219
9.54211e-12	0.123381	0.162	0.081	1.89878e-07	6	Slc12a9
4.45529e-06	0.123353	0.248	0.174	0.0886558	6	Sirpa
1.04212e-09	0.123014	0.194	0.109	2.07371e-05	6	Dclre1c
6.64824e-07	0.122995	0.36	0.261	0.0132293	6	Casp1
1.36202e-10	0.122843	0.152	0.076	2.71029e-06	6	Klrb1f
0.00189125	0.122663	0.438	0.383	1	6	Ift57
1.51627e-05	0.122499	0.232	0.164	0.301723	6	Icam1
0.000368117	0.122029	0.534	0.466	1	6	Rps27rt
0.000594938	0.12109	0.555	0.494	1	6	Hcls1
2.26425e-05	0.120394	0.279	0.207	0.450563	6	5430427O19Rik
3.696e-06	0.12001	0.209	0.141	0.0735467	6	Trim26
0.000285581	0.119826	0.527	0.464	1	6	Mettl23
2.53984e-06	0.119602	0.281	0.199	0.0505402	6	Ddx60
1.72324e-15	0.118876	0.145	0.06	3.42908e-11	6	Neurl2
1.46729e-22	0.118636	0.108	0.03	2.91975e-18	6	Ptger2
2.43248e-12	0.118442	0.143	0.066	4.84039e-08	6	Gm44067
0.000195733	0.118179	0.265	0.203	1	6	Birc3
0.00126642	0.118092	0.382	0.328	1	6	Tnfrsf1a
5.15077e-18	0.117735	0.119	0.041	1.02495e-13	6	Sapcd1
7.47915e-12	0.117556	0.129	0.058	1.48828e-07	6	Fggy
2.45635e-14	0.117253	0.141	0.06	4.8879e-10	6	Foxj2
3.31844e-05	0.11697	0.244	0.178	0.660336	6	Akna
6.86082e-05	0.116616	0.307	0.235	1	6	Cpq
1.05057e-05	0.116389	0.243	0.172	0.209053	6	Rp2
1.33773e-08	0.115388	0.188	0.11	0.000266195	6	Ccdc112
6.33757e-07	0.115299	0.201	0.128	0.0126111	6	Klk8
4.71527e-07	0.115162	0.141	0.081	0.00938291	6	Mrgpra2b
0.000218625	0.114852	0.272	0.21	1	6	Sft2d2
2.78924e-05	0.114782	0.241	0.175	0.555032	6	L3mbtl3
5.14292e-06	0.114133	0.141	0.086	0.102339	6	Pcp4l1
4.27728e-46	0.113998	0.113	0.018	8.51136e-42	6	Ccr7
0.0018298	0.113478	0.436	0.378	1	6	Stx16
7.9162e-06	0.112966	0.264	0.187	0.157524	6	Stat2
7.94805e-08	0.112365	0.215	0.135	0.00158158	6	Hsh2d
0.000760749	0.111711	0.269	0.212	1	6	Tspyl1
0.00297128	0.111183	0.532	0.475	1	6	Chd3
0.000110855	0.110106	0.373	0.299	1	6	Aim2
0.00355185	0.110097	0.38	0.329	1	6	Irgm1
4.3041e-09	0.109579	0.159	0.086	8.56473e-05	6	D730003I15Rik
1.47739e-08	0.108843	0.159	0.088	0.000293986	6	I830077J02Rik
0.00143992	0.108433	0.396	0.333	1	6	Picalm
3.37876e-06	0.10811	0.175	0.111	0.067234	6	Plxnc1
7.60228e-07	0.107354	0.138	0.079	0.0151278	6	Slc43a2
7.43025e-05	0.106317	0.267	0.2	1	6	Vrk2
3.30419e-11	0.10573	0.154	0.075	6.57501e-07	6	Sh2b2
0.000542799	0.10555	0.393	0.326	1	6	Epn1
0.000160248	0.105078	0.312	0.245	1	6	Sesn1
4.86278e-06	0.104635	0.178	0.115	0.0967644	6	Tmem229b
9.66369e-05	0.103418	0.159	0.107	1	6	Gm37642
9.59127e-12	0.102512	0.108	0.045	1.90857e-07	6	Slc8a1
0.000785272	0.102426	0.307	0.247	1	6	Ppt1
0.00150973	0.102188	0.333	0.278	1	6	Atp6ap1
2.95759e-15	0.101466	0.113	0.042	5.88531e-11	6	Slc44a1
2.10702e-05	0.101461	0.241	0.172	0.419275	6	Cyb561a3
0.000238344	0.101192	0.171	0.121	1	6	Slc25a19

## Sheet: 7
p_val	avg_log2FC	pct.1	pct.2	p_val_adj	cluster	gene
0	5.30332	0.998	0.665	0	7	Lyz2
0	5.20081	0.76	0.153	0	7	Saa3
0	4.10494	0.905	0.166	0	7	Lgals3
0	3.46643	0.926	0.256	0	7	Hp
8.77992e-161	3.42244	0.754	0.314	1.74712e-156	7	Spp1
0	3.22729	0.83	0.07	0	7	Lpl
8.84742e-194	3.01419	0.809	0.337	1.76055e-189	7	Clec4e
0	2.94425	0.66	0.1	0	7	Ly6c2
2.34709e-256	2.94079	0.456	0.056	4.67047e-252	7	Il1b
0	2.86383	0.59	0.027	0	7	Clec4n
5.8135e-270	2.85706	0.964	0.58	1.15683e-265	7	Cstb
0	2.84248	0.996	0.348	0	7	Cybb
0	2.7679	0.709	0.123	0	7	Hmox1
1.11124e-142	2.71931	0.359	0.064	2.21126e-138	7	Cxcl2
0	2.69556	0.643	0.034	0	7	Acod1
3.29787e-205	2.67953	0.96	0.758	6.56243e-201	7	Prdx5
2.17311e-181	2.66951	0.522	0.113	4.32426e-177	7	Lcn2
3.20792e-87	2.63361	0.569	0.244	6.38344e-83	7	Ccl4
1.18787e-13	2.57305	0.503	0.406	2.36374e-09	7	Ccl5
4.44814e-290	2.56135	0.962	0.457	8.85134e-286	7	Ctsb
2.05105e-260	2.54908	0.996	0.779	4.08139e-256	7	Fcer1g
6.20681e-161	2.54889	0.777	0.313	1.23509e-156	7	Slpi
1.44051e-286	2.54741	0.964	0.498	2.86648e-282	7	Psap
0	2.51717	0.745	0.072	0	7	Cd14
3.34215e-268	2.47568	0.909	0.296	6.65055e-264	7	Wfdc17
0	2.4627	0.301	0.013	0	7	Marco
0	2.39445	0.894	0.218	0	7	Ctss
1.14297e-211	2.33998	0.94	0.665	2.27439e-207	7	Sod2
4.74152e-298	2.33397	0.992	0.657	9.43515e-294	7	Ctsz
4.56196e-272	2.21862	0.996	0.667	9.07784e-268	7	Tyrobp
0	2.17752	0.361	0.02	0	7	Gpnmb
3.19121e-231	2.08139	0.996	0.73	6.3502e-227	7	Cd52
2.4212e-134	2.0757	0.726	0.292	4.81795e-130	7	Ccl3
2.09181e-257	2.05083	0.958	0.53	4.16249e-253	7	Cebpb
3.03916e-135	2.02189	0.94	0.742	6.04763e-131	7	Ctsd
8.7161e-40	2.02127	0.851	0.8	1.73442e-35	7	Fabp5
8.78545e-233	1.98934	0.994	0.905	1.74822e-228	7	Atp6v0c
5.1726e-193	1.97565	0.588	0.144	1.0293e-188	7	Slc7a11
5.7971e-48	1.9598	0.129	0.022	1.15356e-43	7	S100a8
4.82527e-213	1.94911	0.924	0.532	9.60181e-209	7	Capg
6.44514e-170	1.94596	0.958	0.695	1.28252e-165	7	S100a6
4.33354e-118	1.89047	0.163	0.013	8.62332e-114	7	Mmp12
3.0936e-76	1.82984	0.125	0.013	6.15596e-72	7	Cxcl3
7.03838e-180	1.80881	0.856	0.433	1.40057e-175	7	Clec4d
1.00548e-162	1.7837	0.866	0.491	2.0008e-158	7	Blvrb
0	1.75745	0.65	0.027	0	7	Ms4a6d
5.03671e-197	1.74048	0.803	0.309	1.00225e-192	7	Gngt2
6.22013e-230	1.73621	0.943	0.423	1.23774e-225	7	Slfn2
7.81002e-205	1.72309	0.992	0.853	1.55412e-200	7	Vim
6.90922e-239	1.71976	0.847	0.301	1.37487e-234	7	Tnfaip2
4.29033e-163	1.71279	0.76	0.258	8.53733e-159	7	Cd74
1.16198e-307	1.70985	0.866	0.217	2.31222e-303	7	Ahnak
1.20709e-278	1.70521	0.471	0.054	2.40199e-274	7	F13a1
7.73235e-240	1.67957	0.722	0.186	1.53866e-235	7	Cd68
0	1.67842	0.431	0.007	0	7	Pla2g7
0	1.6649	0.716	0.085	0	7	Lilr4b
0	1.65511	0.862	0.127	0	7	Csf1r
7.84664e-304	1.64794	0.847	0.226	1.5614e-299	7	Rassf4
0	1.61888	0.699	0.086	0	7	Cd302
2.00332e-222	1.58257	0.915	0.511	3.98641e-218	7	Lamp1
7.12619e-187	1.58008	0.962	0.705	1.41804e-182	7	Anxa5
6.16975e-94	1.5591	0.883	0.671	1.22772e-89	7	Cd9
2.54748e-188	1.55537	0.86	0.378	5.06922e-184	7	Btg1
0	1.55214	0.563	0.063	0	7	Atf3
1.05597e-127	1.54949	0.221	0.024	2.10128e-123	7	Ccl2
9.3216e-179	1.521	0.932	0.563	1.8549e-174	7	Anxa2
2.59865e-199	1.50549	0.947	0.585	5.17106e-195	7	Mcl1
7.91692e-166	1.49736	0.783	0.344	1.57539e-161	7	Ctsc
5.68111e-264	1.49301	0.406	0.039	1.13048e-259	7	Bcl2a1b
3.72834e-138	1.48345	0.594	0.193	7.41902e-134	7	Malt1
7.69927e-213	1.45702	0.533	0.099	1.53208e-208	7	Ccr2
9.57932e-104	1.45273	0.981	0.922	1.90619e-99	7	Esd
5.85692e-123	1.44945	0.716	0.315	1.16547e-118	7	Alas1
7.06111e-137	1.40644	0.847	0.432	1.40509e-132	7	Ms4a6c
7.85057e-202	1.40417	0.904	0.439	1.56218e-197	7	Grn
0	1.4034	0.73	0.079	0	7	Mpeg1
6.48854e-167	1.39752	0.845	0.411	1.29116e-162	7	Msrb1
0	1.38782	0.686	0.044	0	7	Pirb
6.54252e-115	1.37826	0.896	0.572	1.3019e-110	7	Neat1
7.68554e-95	1.36839	0.193	0.025	1.52935e-90	7	Wfdc21
5.42337e-257	1.36623	0.79	0.207	1.0792e-252	7	C3
8.35285e-143	1.36569	0.605	0.173	1.66213e-138	7	Ms4a4c
9.45216e-192	1.34878	0.841	0.345	1.88089e-187	7	Sat1
0	1.34021	0.422	0.02	0	7	F10
1.53127e-122	1.33887	0.544	0.176	3.04707e-118	7	Acsl1
7.42519e-110	1.32355	0.915	0.623	1.47754e-105	7	Ccl9
0	1.30447	0.563	0.022	0	7	Cxcl16
4.81461e-147	1.29869	0.73	0.311	9.5806e-143	7	Litaf
8.49856e-90	1.2986	0.798	0.536	1.69113e-85	7	Atp1b3
1.73137e-177	1.28943	0.769	0.287	3.44525e-173	7	Plin2
1.01897e-102	1.27841	0.577	0.218	2.02765e-98	7	Tnf
1.84227e-145	1.27606	0.962	0.769	3.66593e-141	7	Lst1
7.09763e-190	1.2612	0.845	0.374	1.41236e-185	7	Ncf4
4.77709e-180	1.2576	0.996	0.942	9.50593e-176	7	Npc2
0	1.25466	0.365	0.015	0	7	Ly6i
5.50476e-193	1.25022	0.718	0.214	1.09539e-188	7	Mgst1
1.02232e-172	1.23781	0.996	0.893	2.03431e-168	7	Atp6v0b
3.78812e-232	1.22847	0.735	0.184	7.53798e-228	7	Igsf6
3.50778e-43	1.22607	0.809	0.629	6.98013e-39	7	Ifi27l2a
1.02087e-233	1.22541	0.605	0.117	2.03144e-229	7	Cx3cr1
9.55211e-230	1.21185	0.648	0.147	1.90077e-225	7	Tnfrsf1b
1.05734e-151	1.20442	0.992	0.902	2.10399e-147	7	Tspo
1.4841e-226	1.18881	0.259	0.016	2.9532e-222	7	Inhba
0	1.18855	0.631	0.08	0	7	Lilrb4a
4.32408e-122	1.18739	0.981	0.922	8.60448e-118	7	Lgals1
0	1.1783	0.367	0.015	0	7	Ms4a7
3.82438e-129	1.16907	0.323	0.055	7.61014e-125	7	Procr
0	1.14591	0.372	0.01	0	7	Clec7a
0	1.14567	0.516	0.054	0	7	Ifitm6
4.8091e-50	1.14409	0.851	0.729	9.56963e-46	7	Cyb5a
2.74857e-174	1.13888	0.694	0.22	5.46937e-170	7	Ass1
1.01763e-58	1.13865	0.605	0.345	2.02499e-54	7	Cebpd
0	1.13702	0.512	0.005	0	7	Fpr2
2.31557e-73	1.13356	0.953	0.862	4.60776e-69	7	Creg1
0	1.1326	0.595	0.047	0	7	Arl5c
5.20324e-154	1.13241	0.563	0.158	1.03539e-149	7	Anxa4
6.65655e-288	1.13201	0.72	0.144	1.32459e-283	7	Sirpa
6.11801e-267	1.12887	0.548	0.079	1.21742e-262	7	Cp
7.78204e-124	1.12643	0.936	0.622	1.54855e-119	7	Zeb2
1.34178e-66	1.12293	0.709	0.442	2.67001e-62	7	Sqstm1
8.39171e-253	1.09786	0.18	0.003	1.66987e-248	7	Fabp4
1.85552e-43	1.09259	0.578	0.38	3.69229e-39	7	Tma16
0	1.08115	0.474	0.016	0	7	Nrp2
5.67637e-97	1.07472	0.974	0.806	1.12954e-92	7	S100a4
3.37317e-145	1.06764	0.728	0.284	6.71226e-141	7	Cfp
0	1.06722	0.355	0.021	0	7	Ccl6
2.00443e-102	1.05081	0.631	0.26	3.98862e-98	7	Ms4a6b
3.90178e-105	1.04688	0.722	0.356	7.76414e-101	7	Atp2b1
6.67193e-29	1.04106	0.299	0.133	1.32765e-24	7	Cxcl10
0	1.04081	0.654	0.098	0	7	Aoah
6.33936e-189	1.03903	0.713	0.213	1.26147e-184	7	Itgb2
6.7631e-304	1.03422	0.567	0.075	1.34579e-299	7	Tlr2
1.98725e-110	1.02373	0.845	0.504	3.95442e-106	7	Nfe2l2
9.63238e-115	1.02054	0.539	0.179	1.91675e-110	7	Lipa
3.85291e-99	1.02051	0.836	0.522	7.6669e-95	7	Lmo4
1.29377e-151	1.01402	0.737	0.285	2.57447e-147	7	Ctsa
0	1.01326	0.569	0.058	0	7	Clec4a1
2.43493e-140	1.01087	0.786	0.338	4.84527e-136	7	Tpm4
2.08191e-126	1.01082	0.983	0.861	4.14278e-122	7	Gabarap
5.5992e-73	1.01055	0.815	0.586	1.11418e-68	7	Ninj1
3.43734e-240	1.00152	0.55	0.09	6.83997e-236	7	Slc15a3
1.72006e-98	0.994339	0.802	0.516	3.42275e-94	7	Atp6v1e1
1.02585e-95	0.991467	0.747	0.384	2.04134e-91	7	Anxa1
0	0.991379	0.418	0.021	0	7	Cd300c2
7.16921e-67	0.985885	0.754	0.478	1.4266e-62	7	Ero1l
1.64916e-86	0.981982	0.836	0.512	3.28166e-82	7	Emb
3.45507e-122	0.978005	0.452	0.113	6.87524e-118	7	Id2
0	0.977955	0.535	0.049	0	7	Ifi207
5.6983e-242	0.977014	0.501	0.071	1.1339e-237	7	Ifi204
8.74134e-82	0.975699	0.747	0.42	1.73944e-77	7	Cdkn1a
0	0.975207	0.459	0.015	0	7	Mmp14
8.27421e-246	0.971616	0.618	0.114	1.64649e-241	7	Hck
7.52624e-29	0.970998	0.491	0.305	1.49765e-24	7	H2-Ab1
1.40483e-60	0.966401	0.735	0.473	2.79547e-56	7	Cst7
5.49883e-81	0.965021	0.773	0.496	1.09421e-76	7	Rnh1
3.97669e-37	0.957987	0.605	0.39	7.91322e-33	7	Gstm1
4.60808e-91	0.948744	0.206	0.03	9.16961e-87	7	Ptgs2
4.3021e-124	0.944596	0.779	0.368	8.56075e-120	7	Prkcd
4.50697e-83	0.94152	0.76	0.416	8.96842e-79	7	Cd53
2.58516e-42	0.938311	0.287	0.105	5.14421e-38	7	Gdf15
4.97309e-188	0.93112	0.599	0.144	9.89594e-184	7	Csf2ra
2.81843e-97	0.92618	0.955	0.805	5.60839e-93	7	Akr1a1
4.38107e-74	0.924719	0.747	0.475	8.71788e-70	7	Card19
6.04653e-211	0.922743	0.681	0.157	1.2032e-206	7	Pld4
4.21517e-105	0.922506	0.747	0.384	8.38777e-101	7	Hexa
9.79432e-121	0.914677	0.773	0.371	1.94897e-116	7	Tpd52
1.51483e-77	0.914359	0.769	0.509	3.01435e-73	7	Pgd
4.28189e-305	0.910398	0.577	0.076	8.52053e-301	7	Gas7
1.13381e-131	0.90997	0.533	0.149	2.25617e-127	7	Marcks
1.18309e-36	0.909466	0.76	0.634	2.35424e-32	7	Basp1
1.22686e-109	0.907762	0.667	0.273	2.44132e-105	7	Klf6
0	0.906387	0.338	0.018	0	7	Lox
0	0.902093	0.238	0.005	0	7	Il1rn
1.70936e-75	0.89947	0.701	0.399	3.40145e-71	7	Ptpn1
1.91789e-31	0.893148	0.924	0.858	3.81641e-27	7	Cd63
5.78491e-96	0.889071	0.692	0.307	1.15114e-91	7	Jun
6.46665e-140	0.880533	0.429	0.092	1.2868e-135	7	Plaur
5.48748e-200	0.880465	0.601	0.133	1.09195e-195	7	App
1.49394e-25	0.878315	0.66	0.568	2.97278e-21	7	Txnrd1
2.84016e-302	0.877341	0.514	0.059	5.65163e-298	7	Slc31a2
3.45112e-118	0.877309	0.991	0.931	6.86739e-114	7	Atox1
8.0665e-110	0.87683	0.616	0.216	1.60515e-105	7	Sdc4
2.0419e-95	0.874396	0.701	0.362	4.06317e-91	7	Efhd2
1.33201e-129	0.870677	0.614	0.195	2.65058e-125	7	Gpr141
6.77799e-107	0.867108	0.941	0.741	1.34875e-102	7	Spi1
8.42389e-100	0.861716	0.696	0.326	1.67627e-95	7	Soat1
0	0.860374	0.414	0.022	0	7	Clec4a2
1.31628e-77	0.859445	0.866	0.623	2.61927e-73	7	Mapkapk2
1.4942e-110	0.85772	0.955	0.792	2.97331e-106	7	Arpc5
1.31976e-76	0.856003	0.926	0.765	2.6262e-72	7	Bri3
1.25944e-239	0.855427	0.289	0.019	2.50616e-235	7	Plk2
1.22138e-71	0.854928	0.911	0.748	2.43043e-67	7	Napsa
3.1214e-70	0.853057	0.541	0.248	6.21127e-66	7	Slc6a13
0	0.851112	0.433	0.013	0	7	Adgre1
7.38291e-34	0.845617	0.692	0.494	1.46913e-29	7	Tnip3
1.08138e-44	0.842131	0.548	0.305	2.15184e-40	7	Lrpap1
3.77295e-180	0.836668	0.439	0.074	7.50779e-176	7	Traf1
2.77031e-88	0.836417	0.758	0.411	5.51263e-84	7	Slc16a3
0	0.833121	0.35	0.009	0	7	Pid1
1.13335e-113	0.832827	0.567	0.195	2.25526e-109	7	Ggh
8.84006e-87	0.828473	0.491	0.18	1.75908e-82	7	Ehd1
8.92749e-194	0.824591	0.497	0.088	1.77648e-189	7	Clec5a
1.31478e-87	0.813197	0.89	0.659	2.61629e-83	7	Ostf1
1.63785e-301	0.808548	0.214	0.004	3.25916e-297	7	Mmp8
3.14803e-68	0.799647	0.958	0.868	6.26426e-64	7	Atp6v0e
2.24328e-79	0.799529	0.949	0.831	4.46391e-75	7	Psme2
2.72565e-148	0.788027	0.467	0.102	5.42377e-144	7	Cd33
1.0336e-36	0.784542	0.639	0.462	2.05676e-32	7	Plek
9.63056e-70	0.781895	0.656	0.362	1.91639e-65	7	Atp6v1a
2.47296e-65	0.77305	0.951	0.798	4.92094e-61	7	Fyb
0	0.769715	0.335	0.008	0	7	Trem2
4.82253e-63	0.768877	0.76	0.461	9.59636e-59	7	Junb
4.29117e-184	0.767861	0.512	0.098	8.539e-180	7	Itgam
5.64909e-96	0.766013	0.715	0.343	1.12411e-91	7	Ifngr2
1.04367e-129	0.76549	0.56	0.166	2.07679e-125	7	Cndp2
0	0.758797	0.299	0.01	0	7	Slamf7
5.59334e-64	0.756441	0.628	0.313	1.11302e-59	7	Csf2rb
2.19043e-58	0.754867	0.924	0.783	4.35874e-54	7	Nfkbia
3.08399e-103	0.75395	0.645	0.263	6.13682e-99	7	Atp6v1b2
9.62252e-58	0.752988	0.881	0.688	1.91478e-53	7	Iqgap1
0	0.752348	0.393	0.016	0	7	Pilra
5.40874e-31	0.751288	0.174	0.051	1.07628e-26	7	H2-Aa
0	0.748818	0.374	0.012	0	7	Ifi211
5.64189e-229	0.737589	0.295	0.021	1.12268e-224	7	Bcl2a1d
8.92584e-56	0.736096	0.331	0.111	1.77615e-51	7	Gbp2
6.68105e-62	0.732433	0.724	0.46	1.32946e-57	7	Gsr
4.24137e-125	0.725767	0.461	0.111	8.43991e-121	7	Nupr1
7.79303e-87	0.723496	0.957	0.791	1.55074e-82	7	Reep5
6.14844e-76	0.720715	0.83	0.57	1.22348e-71	7	Lamp2
3.12481e-142	0.720077	0.56	0.149	6.21806e-138	7	Evi2a
2.83142e-229	0.717687	0.174	0.004	5.63424e-225	7	Npy
4.71251e-48	0.715276	0.87	0.728	9.37742e-44	7	Alox5ap
5.56988e-167	0.714465	0.491	0.094	1.10835e-162	7	Ctsh
2.96824e-63	0.713052	0.879	0.697	5.90649e-59	7	Ptprc
4.10026e-16	0.708253	0.518	0.399	8.1591e-12	7	AW112010
4.06457e-108	0.707962	0.597	0.214	8.08808e-104	7	Myo1f
8.63212e-105	0.702308	0.535	0.174	1.71771e-100	7	Trps1
2.99329e-68	0.700692	0.342	0.105	5.95634e-64	7	Srxn1
3.89301e-64	0.699308	0.696	0.397	7.74669e-60	7	Ccdc50
2.40064e-107	0.689874	0.389	0.092	4.77704e-103	7	Upp1
0	0.688226	0.323	0.004	0	7	Slc11a1
1.48666e-25	0.687292	0.507	0.331	2.9583e-21	7	Ccdc88a
2.37624e-54	0.686952	0.543	0.26	4.72848e-50	7	Slfn5
5.19816e-115	0.683784	0.554	0.176	1.03438e-110	7	Tmem38b
3.12037e-67	0.683599	0.758	0.481	6.20923e-63	7	Hcls1
2.10736e-122	0.683213	0.389	0.08	4.19344e-118	7	Ifi209
7.91374e-259	0.680095	0.353	0.029	1.57475e-254	7	Nlrp3
4.87326e-49	0.673961	0.65	0.401	9.6973e-45	7	Samhd1
1.85464e-59	0.660945	0.892	0.697	3.69054e-55	7	Mrpl52
2.61383e-303	0.656798	0.25	0.007	5.20127e-299	7	Vcan
3.566e-63	0.655588	0.335	0.104	7.09598e-59	7	Ptgr1
3.32943e-70	0.654839	0.558	0.245	6.62523e-66	7	Irak3
2.63736e-16	0.650042	0.618	0.473	5.24808e-12	7	Isg15
1.77696e-115	0.649409	0.335	0.061	3.53598e-111	7	Ly86
2.54309e-109	0.646622	0.206	0.025	5.0605e-105	7	Csf1
4.85927e-101	0.646411	0.516	0.167	9.66946e-97	7	Tcirg1
0	0.644529	0.263	0.007	0	7	Tgfbi
2.91989e-234	0.641412	0.234	0.011	5.81029e-230	7	Bcl2a1a
2.37833e-180	0.641208	0.474	0.085	4.73264e-176	7	Dram1
1.45271e-61	0.640598	0.739	0.442	2.89074e-57	7	Unc93b1
1.72259e-101	0.640552	0.535	0.177	3.42778e-97	7	Arhgap31
3.45191e-79	0.63963	0.622	0.274	6.86896e-75	7	Rbms1
1.13596e-48	0.635553	0.289	0.095	2.26045e-44	7	Ckb
5.36641e-76	0.633825	0.58	0.249	1.06786e-71	7	Degs1
1.05174e-61	0.630542	0.594	0.28	2.09285e-57	7	Fcgr2b
3.70082e-44	0.626898	0.497	0.252	7.36425e-40	7	Gadd45b
3.42465e-83	0.625318	0.518	0.193	6.81471e-79	7	Ftl1-ps1
1.63126e-237	0.622579	0.153	0.002	3.24605e-233	7	Il1a
0	0.62125	0.251	0	0	7	Fpr1
6.54041e-54	0.615262	0.609	0.342	1.30148e-49	7	N4bp1
4.40902e-97	0.614521	0.325	0.071	8.7735e-93	7	Alcam
2.58419e-73	0.612419	0.493	0.189	5.14228e-69	7	Plekho2
4.7739e-45	0.612283	0.817	0.627	9.49959e-41	7	Fam49b
1.37776e-191	0.60921	0.302	0.03	2.7416e-187	7	Myof
1.62821e-08	0.60813	0.257	0.183	0.000323998	7	Hilpda
2.39461e-61	0.603286	0.592	0.291	4.76504e-57	7	Syk
7.21861e-105	0.599656	0.399	0.098	1.43643e-100	7	Gpr84
1.0026e-125	0.597766	0.478	0.119	1.99507e-121	7	Slc2a6
9.05719e-33	0.597718	0.815	0.692	1.80229e-28	7	Sdcbp
2.3522e-42	0.597633	0.671	0.421	4.68064e-38	7	Ptms
1.54877e-47	0.597542	0.832	0.646	3.08189e-43	7	Ptpn6
3.24374e-70	0.595092	0.951	0.869	6.45472e-66	7	Rhoa
2.90311e-29	0.594762	0.743	0.565	5.77689e-25	7	Ier3
5.05685e-40	0.594572	0.622	0.405	1.00626e-35	7	Sppl2a
8.65383e-53	0.593859	0.718	0.449	1.72202e-48	7	Ncf2
4.89937e-46	0.590862	0.907	0.82	9.74926e-42	7	Psmd8
1.28991e-123	0.590573	0.371	0.074	2.56679e-119	7	Ptafr
4.73457e-179	0.588751	0.336	0.041	9.42132e-175	7	Ccr1
8.34793e-141	0.588424	0.342	0.054	1.66116e-136	7	Gda
2.70397e-281	0.585478	0.21	0.005	5.38063e-277	7	Mcemp1
0	0.585364	0.221	0.004	0	7	Bhlhe41
2.10628e-24	0.580483	0.788	0.691	4.19128e-20	7	Pnp
6.71653e-70	0.580297	0.539	0.23	1.33652e-65	7	Mpp1
5.15605e-45	0.578327	0.69	0.447	1.026e-40	7	Slc6a6
1.10889e-42	0.575582	0.974	0.919	2.20658e-38	7	Ubc
8.64945e-43	0.574122	0.715	0.484	1.72115e-38	7	Tapbp
2.87938e-164	0.574029	0.406	0.067	5.72969e-160	7	Gsap
1.16588e-177	0.572345	0.355	0.046	2.31999e-173	7	Mir22hg
8.26336e-47	0.571432	0.932	0.836	1.64433e-42	7	Rrbp1
1.13056e-40	0.571254	0.832	0.651	2.24971e-36	7	Mtpn
1.8073e-134	0.570674	0.372	0.068	3.59635e-130	7	Fas
2.93757e-51	0.569748	0.499	0.234	5.84546e-47	7	Grina
3.20821e-54	0.567796	0.637	0.357	6.38401e-50	7	Snx20
7.58967e-58	0.567761	0.533	0.25	1.51027e-53	7	Ubl3
1.89632e-69	0.56752	0.531	0.222	3.77348e-65	7	Sema4d
1.57624e-58	0.566546	0.611	0.302	3.13657e-54	7	Gsn
2.11432e-114	0.563931	0.293	0.049	4.20729e-110	7	Itga1
0	0.563873	0.267	0.008	0	7	Gm21188
8.05166e-38	0.563374	0.507	0.279	1.6022e-33	7	Ctsl
1.11117e-31	0.557337	0.51	0.309	2.21111e-27	7	Glrx
1.96961e-141	0.557022	0.365	0.063	3.91932e-137	7	Gm6977
6.31964e-48	0.553095	0.645	0.377	1.25754e-43	7	Cd44
4.39479e-204	0.552958	0.259	0.018	8.74519e-200	7	Clec4a3
3.25251e-36	0.552787	0.947	0.879	6.47217e-32	7	Abracl
7.10756e-49	0.551683	0.648	0.391	1.41433e-44	7	Fam174a
5.22342e-227	0.551556	0.295	0.022	1.03941e-222	7	Plxna1
8.5823e-43	0.551105	0.461	0.223	1.70779e-38	7	Jak2
1.00867e-54	0.550836	0.94	0.862	2.00716e-50	7	Atp6v1g1
6.17736e-31	0.550546	0.631	0.446	1.22923e-26	7	Nampt
3.45234e-57	0.550228	0.569	0.269	6.8698e-53	7	Arid5b
5.15075e-07	0.549018	0.794	0.899	0.0102495	7	Prdx6
1.4317e-57	0.548334	0.609	0.314	2.84895e-53	7	Atp6v0d1
5.55624e-73	0.547499	0.474	0.172	1.10564e-68	7	Filip1l
9.36506e-56	0.547406	0.552	0.269	1.86355e-51	7	Tank
6.25552e-49	0.547064	0.955	0.883	1.24479e-44	7	Msn
1.87873e-62	0.545122	0.223	0.05	3.73849e-58	7	Fos
8.51632e-101	0.544116	0.325	0.067	1.69466e-96	7	Socs3
1.28659e-42	0.542942	0.692	0.458	2.56018e-38	7	Cyfip1
8.18463e-57	0.541853	0.987	0.928	1.62866e-52	7	Eno1
1.10924e-82	0.537576	0.486	0.164	2.20729e-78	7	Rasa4
7.01824e-84	0.536935	0.439	0.139	1.39656e-79	7	Myadm
4.55799e-80	0.536124	0.31	0.076	9.06994e-76	7	Cpeb4
7.76522e-39	0.534705	0.616	0.398	1.5452e-34	7	Asap1
3.4732e-45	0.532123	0.656	0.414	6.91131e-41	7	Asah1
4.95385e-37	0.530057	0.548	0.323	9.85766e-33	7	Rbpj
7.53353e-35	0.526152	0.815	0.657	1.4991e-30	7	Sh3glb1
1.87547e-20	0.518502	0.14	0.047	3.732e-16	7	H2-Eb1
8.9837e-249	0.517389	0.21	0.007	1.78767e-244	7	Aif1
1.07619e-68	0.516948	0.48	0.18	2.14151e-64	7	Lair1
8.60334e-62	0.516307	0.418	0.153	1.71198e-57	7	Icam1
2.39721e-171	0.514412	0.155	0.006	4.77021e-167	7	Ptges
1.49553e-51	0.51368	0.474	0.214	2.97596e-47	7	Uap1l1
9.06684e-30	0.513356	0.758	0.608	1.80421e-25	7	Rtn4
1.50699e-60	0.512701	0.565	0.247	2.99877e-56	7	Anxa3
8.46929e-36	0.507847	0.96	0.892	1.6853e-31	7	Glipr1
3.16759e-41	0.505054	0.684	0.447	6.30319e-37	7	Rhog
9.93658e-18	0.504213	0.601	0.453	1.97728e-13	7	Irf7
3.28686e-27	0.504125	0.461	0.266	6.54052e-23	7	Ifi30
5.19618e-53	0.503726	0.369	0.138	1.03399e-48	7	Tmcc1
4.62919e-34	0.499148	0.815	0.629	9.21163e-30	7	Bnip3
3.47912e-39	0.497392	0.578	0.346	6.92311e-35	7	Rras
1.14731e-39	0.496753	0.684	0.459	2.28304e-35	7	Rab7
2.20725e-40	0.496411	0.943	0.887	4.39221e-36	7	Erp29
3.41352e-39	0.494857	0.645	0.415	6.79256e-35	7	Atp6ap2
3.04455e-45	0.491763	0.96	0.884	6.05834e-41	7	Smdt1
6.12149e-50	0.491262	0.427	0.177	1.21811e-45	7	Zbp1
4.25117e-51	0.490173	0.546	0.273	8.45939e-47	7	Edem1
2.62578e-262	0.490097	0.214	0.006	5.22504e-258	7	Anpep
1.3774e-58	0.489531	0.437	0.169	2.74089e-54	7	Scpep1
1.1526e-36	0.488751	0.329	0.14	2.29356e-32	7	Cd274
1.81577e-201	0.488514	0.278	0.022	3.61321e-197	7	Olfm1
2.03063e-75	0.484543	0.304	0.076	4.04075e-71	7	Abcc5
7.02048e-26	0.484448	0.603	0.435	1.397e-21	7	Plec
0	0.48396	0.248	0.006	0	7	Fam20c
8.76775e-33	0.483268	0.671	0.475	1.74469e-28	7	Vasp
1.00614e-73	0.48178	0.299	0.074	2.00211e-69	7	Ppfibp2
4.9763e-20	0.480744	0.331	0.184	9.90234e-16	7	Rsad2
2.13457e-37	0.47415	0.705	0.484	4.24758e-33	7	M6pr
2.77615e-35	0.471693	0.35	0.159	5.52427e-31	7	Gch1
9.38964e-59	0.471619	0.312	0.095	1.86844e-54	7	Ets2
1.17206e-114	0.471576	0.136	0.008	2.33229e-110	7	Ly6a2
1.17479e-50	0.47112	0.442	0.187	2.33772e-46	7	Lpcat2
3.27686e-14	0.468092	0.456	0.326	6.52062e-10	7	Gm14636
4.74951e-66	0.466441	0.323	0.093	9.45105e-62	7	Ly9
1.11823e-35	0.466065	0.794	0.624	2.22517e-31	7	Vps29
5.13608e-36	0.465832	0.592	0.37	1.02203e-31	7	Trappc2l
3.58718e-33	0.463686	0.856	0.707	7.13813e-29	7	Tmbim6
1.11903e-200	0.463657	0.198	0.009	2.22675e-196	7	Maf
2.77083e-55	0.463357	0.514	0.23	5.51367e-51	7	Acaa1a
4.30286e-30	0.463275	0.505	0.299	8.56226e-26	7	Eea1
2.47382e-32	0.462894	0.573	0.353	4.92266e-28	7	Lyn
3.14588e-65	0.462724	0.386	0.129	6.25999e-61	7	Fam241a
5.16139e-30	0.462192	0.665	0.484	1.02707e-25	7	Surf4
2.67402e-134	0.461985	0.285	0.038	5.32103e-130	7	Rnd3
4.99936e-31	0.461597	0.658	0.467	9.94822e-27	7	Flna
1.85662e-71	0.458933	0.395	0.126	3.6945e-67	7	Neu1
3.12021e-15	0.457042	0.567	0.445	6.20891e-11	7	Itga4
2.01592e-283	0.456205	0.297	0.015	4.01147e-279	7	Mcub
1.88781e-43	0.455109	0.461	0.225	3.75655e-39	7	Slc31a1
1.53735e-56	0.455002	0.202	0.045	3.05918e-52	7	Mir155hg
2.29449e-13	0.453422	0.527	0.418	4.56581e-09	7	Clic4
2.07711e-99	0.453225	0.197	0.025	4.13325e-95	7	Rhoc
5.07451e-33	0.452914	0.514	0.296	1.00978e-28	7	Adam17
3.31155e-209	0.45229	0.25	0.016	6.58965e-205	7	Lrp1
5.49733e-85	0.451993	0.251	0.048	1.09391e-80	7	Creb5
6.37499e-28	0.450718	0.858	0.741	1.26856e-23	7	Arhgdia
1.1645e-100	0.450279	0.214	0.029	2.31724e-96	7	C3ar1
1.42058e-31	0.448145	0.758	0.592	2.8268e-27	7	Skap2
1.20805e-59	0.44654	0.183	0.035	2.40389e-55	7	Il7r
2.80777e-90	0.44642	0.325	0.074	5.58718e-86	7	Sgpl1
4.97725e-24	0.446154	0.652	0.467	9.90423e-20	7	Lsp1
6.8293e-37	0.445823	0.741	0.477	1.35896e-32	7	Ap3s1
1.61409e-70	0.445553	0.437	0.148	3.21188e-66	7	Evl
5.41372e-66	0.445371	0.325	0.093	1.07728e-61	7	Rgl1
2.34811e-34	0.444961	0.888	0.721	4.6725e-30	7	Actr3
1.59157e-23	0.444842	0.779	0.625	3.16706e-19	7	Ncf1
1.74769e-48	0.444798	0.446	0.195	3.47774e-44	7	Renbp
7.51002e-58	0.444776	0.261	0.07	1.49442e-53	7	Klrb1f
5.94898e-15	0.443741	0.578	0.47	1.18379e-10	7	Osbpl8
1.79861e-33	0.442134	0.618	0.371	3.57906e-29	7	Clec12a
5.84177e-25	0.441556	0.688	0.52	1.16245e-20	7	Cdk2ap2
1.03503e-35	0.441509	0.476	0.255	2.05961e-31	7	Atp6v1c1
2.86189e-38	0.437265	0.361	0.152	5.69487e-34	7	Fcgr3
2.48677e-41	0.435146	0.393	0.172	4.94842e-37	7	1110008P14Rik
1.15612e-33	0.434558	0.662	0.451	2.30055e-29	7	Sra1
3.03198e-34	0.43417	0.588	0.348	6.03334e-30	7	Gm2a
7.41169e-14	0.433714	0.389	0.266	1.47485e-09	7	Rgs2
2.86637e-199	0.432708	0.287	0.024	5.70379e-195	7	Nrp1
1.02562e-27	0.432655	0.365	0.183	2.04088e-23	7	Zfp36
8.97038e-28	0.431789	0.904	0.822	1.78502e-23	7	P4hb
1.66461e-111	0.431568	0.282	0.046	3.31241e-107	7	Plxnd1
2.97885e-67	0.431451	0.38	0.122	5.92761e-63	7	Rab32
8.84732e-127	0.430987	0.198	0.019	1.76053e-122	7	Ahnak2
1.4291e-31	0.430561	0.433	0.228	2.84378e-27	7	Smpdl3a
5.49135e-27	0.430334	0.788	0.645	1.09272e-22	7	Cltc
8.31615e-28	0.430213	0.786	0.627	1.65483e-23	7	Serp1
9.46236e-51	0.428065	0.45	0.189	1.88292e-46	7	Pik3ap1
4.78104e-69	0.427328	0.478	0.172	9.51379e-65	7	Irf8
2.60706e-32	0.427272	0.584	0.352	5.18779e-28	7	Cd300a
7.97843e-175	0.42725	0.225	0.016	1.58763e-170	7	Slc6a12
0	0.427157	0.282	0.009	0	7	Aldh3b1
7.41346e-51	0.426822	0.363	0.134	1.4752e-46	7	Gns
0	0.425522	0.231	0.004	0	7	Dpep2
5.45392e-14	0.425414	0.575	0.466	1.08528e-09	7	Slc48a1
1.32597e-18	0.425197	0.478	0.329	2.63854e-14	7	Nt5dc2
1.15441e-85	0.425091	0.344	0.085	2.29716e-81	7	Sqor
3.55264e-24	0.425063	0.779	0.631	7.0694e-20	7	Kmt5a
4.99315e-39	0.422151	0.287	0.107	9.93588e-35	7	Myo10
1.85707e-43	0.421229	0.338	0.13	3.69539e-39	7	H2-DMb1
2.50039e-50	0.419889	0.38	0.145	4.97553e-46	7	Abr
2.43356e-59	0.418146	0.251	0.064	4.84254e-55	7	Il18
5.29324e-12	0.417698	0.533	0.405	1.0533e-07	7	F630028O10Rik
7.93396e-69	0.417008	0.348	0.101	1.57878e-64	7	Fcor
6.42662e-31	0.412751	0.524	0.313	1.27883e-26	7	Glmp
7.9533e-106	0.412023	0.146	0.011	1.58263e-101	7	Spic
2.45854e-24	0.411806	0.535	0.355	4.89224e-20	7	Cflar
5.80053e-42	0.409737	0.34	0.134	1.15425e-37	7	Cpd
2.16197e-20	0.409701	0.726	0.6	4.30211e-16	7	Itgb1
7.12402e-39	0.40958	0.592	0.341	1.41761e-34	7	Mkrn1
1.96044e-44	0.409178	0.319	0.117	3.90107e-40	7	Pld3
4.76038e-29	0.40863	0.599	0.399	9.47267e-25	7	Ube2f
2.3173e-29	0.408214	0.822	0.663	4.6112e-25	7	Pitpna
6.60922e-40	0.407828	0.372	0.159	1.31517e-35	7	Tnfaip3
3.20405e-183	0.40756	0.144	0.004	6.37574e-179	7	Gsta3
2.0904e-277	0.406543	0.214	0.005	4.1597e-273	7	Cdc42ep2
7.77737e-36	0.406495	0.947	0.856	1.54762e-31	7	Arf5
2.32819e-21	0.40547	0.662	0.505	4.63286e-17	7	Rest
2.63698e-33	0.40391	0.308	0.131	5.24732e-29	7	Gbe1
5.40202e-69	0.403896	0.359	0.107	1.07495e-64	7	Lrrc25
1.69378e-30	0.402548	0.567	0.343	3.37046e-26	7	Tnfaip8l2
9.53011e-42	0.401319	0.312	0.119	1.8964e-37	7	Ralgds
9.39757e-27	0.400794	0.898	0.824	1.87002e-22	7	Lamtor4
2.76796e-12	0.400042	0.72	0.65	5.50797e-08	7	Zfand5
2.0828e-47	0.398837	0.342	0.127	4.14457e-43	7	Gla
3.15054e-17	0.395944	0.783	0.666	6.26925e-13	7	Prr13
3.74391e-38	0.395897	0.412	0.194	7.45001e-34	7	Ccdc71l
2.65583e-143	0.395785	0.261	0.03	5.28484e-139	7	Pstpip2
8.29718e-72	0.393636	0.318	0.083	1.65106e-67	7	Fam49a
1.03301e-31	0.393218	0.482	0.269	2.05558e-27	7	Atp6ap1
3.42753e-104	0.392187	0.185	0.021	6.82044e-100	7	Exoc3l4
3.40388e-39	0.391586	0.422	0.196	6.77339e-35	7	Ugp2
6.6226e-20	0.390522	0.673	0.551	1.31783e-15	7	Lamtor1
1.2493e-80	0.389802	0.251	0.05	2.48598e-76	7	Met
8.17455e-155	0.385992	0.259	0.027	1.62665e-150	7	Fgr
1.4558e-22	0.384759	0.577	0.378	2.8969e-18	7	Parp14
4.78763e-25	0.384673	0.378	0.202	9.5269e-21	7	Bmt2
2.06949e-57	0.384566	0.229	0.054	4.11807e-53	7	Klf2
3.44568e-62	0.384034	0.348	0.109	6.85657e-58	7	Dusp3
2.80695e-132	0.383844	0.246	0.029	5.58554e-128	7	Mfsd7a
8.8065e-171	0.382814	0.187	0.01	1.75241e-166	7	Sgk1
1.09582e-43	0.381683	0.406	0.173	2.18056e-39	7	Tifa
3.12262e-296	0.381437	0.221	0.005	6.21369e-292	7	March1
2.26916e-26	0.380522	0.397	0.215	4.5154e-22	7	Tfec
5.28153e-53	0.378	0.204	0.048	1.05097e-48	7	Rasgef1b
2.53123e-38	0.377602	0.35	0.148	5.03689e-34	7	Tmem189
2.26433e-13	0.377129	0.388	0.262	4.5058e-09	7	Mdm2
1.02396e-37	0.376872	0.433	0.207	2.03757e-33	7	Fes
1.22018e-15	0.375518	0.586	0.463	2.42803e-11	7	Sap30
1.69011e-53	0.375078	0.312	0.101	3.36315e-49	7	Rnf149
2.93231e-76	0.374664	0.299	0.072	5.835e-72	7	Irf5
4.4784e-100	0.37459	0.259	0.043	8.91157e-96	7	Clcn7
8.45301e-33	0.373797	0.486	0.266	1.68206e-28	7	Nptn
6.93983e-26	0.373709	0.437	0.249	1.38096e-21	7	Slc2a1
2.52241e-19	0.373535	0.665	0.525	5.01934e-15	7	Vmp1
3.65594e-131	0.373466	0.257	0.032	7.27495e-127	7	Tmem106a
4.18694e-14	0.372533	0.639	0.525	8.3316e-10	7	Marcksl1
4.0525e-56	0.372366	0.327	0.104	8.06407e-52	7	Vsir
3.50471e-24	0.370412	0.586	0.386	6.97402e-20	7	Tor1aip1
2.65531e-21	0.369867	0.749	0.604	5.2838e-17	7	Sdhb
4.58384e-30	0.369479	0.389	0.198	9.12138e-26	7	Mvp
1.46052e-151	0.369361	0.227	0.02	2.90629e-147	7	AI839979
7.59061e-36	0.368931	0.429	0.209	1.51046e-31	7	Ralb
1.48296e-26	0.368826	0.486	0.286	2.95094e-22	7	Cyth4
4.82191e-207	0.368521	0.198	0.008	9.59512e-203	7	Adam8
1.90448e-21	0.368102	0.819	0.704	3.78973e-17	7	Actr2
7.15035e-42	0.367157	0.299	0.109	1.42285e-37	7	Nfkbie
5.74934e-25	0.366914	0.911	0.814	1.14406e-20	7	Bax
4.00244e-24	0.365861	0.48	0.296	7.96446e-20	7	Cd84
3.49792e-41	0.365339	0.289	0.104	6.96051e-37	7	Zc3h12c
2.6016e-17	0.364951	0.592	0.441	5.17692e-13	7	Atp6v1d
2.86176e-31	0.36398	0.344	0.156	5.69462e-27	7	Cd180
8.25277e-36	0.363901	0.331	0.139	1.64222e-31	7	Raph1
2.83027e-147	0.363804	0.229	0.021	5.63195e-143	7	Tifab
8.66749e-71	0.362066	0.212	0.04	1.72474e-66	7	Abca1
5.48482e-22	0.360938	0.558	0.378	1.09142e-17	7	Npepps
1.92842e-28	0.360588	0.435	0.236	3.83736e-24	7	Rgs10
8.18776e-67	0.359365	0.318	0.088	1.62928e-62	7	Stom
3.06699e-38	0.357652	0.352	0.147	6.10301e-34	7	Rhoq
5.68119e-20	0.35724	0.696	0.531	1.1305e-15	7	Pold4
1.56234e-64	0.357116	0.306	0.085	3.1089e-60	7	Spsb2
2.99833e-27	0.35665	0.427	0.238	5.96638e-23	7	Dpysl2
1.13602e-121	0.355234	0.155	0.011	2.26056e-117	7	Fcgr1
5.49999e-11	0.353196	0.531	0.419	1.09444e-06	7	Ifrd1
8.79878e-21	0.351223	0.618	0.439	1.75087e-16	7	Lat2
6.43943e-43	0.351194	0.28	0.096	1.28138e-38	7	Osbpl3
2.54923e-36	0.350414	0.31	0.124	5.07272e-32	7	Rap2a
9.27171e-51	0.349353	0.263	0.076	1.84498e-46	7	Cd28
7.56792e-38	0.349155	0.259	0.09	1.50594e-33	7	Pcdh7
2.42034e-62	0.348259	0.282	0.074	4.81624e-58	7	Hpse
3.99126e-57	0.34782	0.352	0.116	7.9422e-53	7	Sestd1
5.92598e-119	0.347299	0.11	0.004	1.17921e-114	7	Fabp3
2.72015e-234	0.34686	0.168	0.003	5.41283e-230	7	Tarm1
1.84395e-18	0.346248	0.493	0.338	3.66928e-14	7	Psmd10
1.57711e-24	0.346011	0.433	0.251	3.1383e-20	7	Rap2b
1.95851e-09	0.345836	0.369	0.279	3.89723e-05	7	Vat1
3.37202e-35	0.345543	0.331	0.139	6.70997e-31	7	Otulinl
2.16377e-43	0.344996	0.321	0.117	4.30569e-39	7	Hvcn1
8.25141e-15	0.344413	0.671	0.551	1.64195e-10	7	Psmb10
1.65687e-19	0.343745	0.796	0.678	3.29701e-15	7	Rap1a
1.35905e-42	0.342781	0.342	0.132	2.70437e-38	7	Map4
3.05109e-17	0.34222	0.44	0.287	6.07137e-13	7	Peli1
1.08716e-26	0.341854	0.803	0.644	2.16333e-22	7	Rap1b
5.04079e-23	0.341172	0.361	0.196	1.00307e-18	7	Psen2
5.47395e-67	0.340746	0.225	0.046	1.08926e-62	7	Sdc1
7.45473e-70	0.340297	0.216	0.042	1.48342e-65	7	Arl4c
6.63207e-14	0.340201	0.456	0.324	1.31971e-09	7	Gna13
7.69475e-30	0.339806	0.403	0.204	1.53118e-25	7	Ifnar1
1.89391e-108	0.339554	0.227	0.03	3.76869e-104	7	Mitf
3.45506e-39	0.339349	0.382	0.164	6.87523e-35	7	Il10rb
5.08562e-11	0.33932	0.667	0.567	1.01199e-06	7	Lgals3bp
3.20256e-15	0.338896	0.495	0.356	6.37276e-11	7	Gusb
1.57151e-25	0.338477	0.527	0.328	3.12715e-21	7	Stx7
7.81761e-64	0.337059	0.246	0.056	1.55563e-59	7	Gpr183
8.012e-196	0.336712	0.202	0.01	1.59431e-191	7	Smpdl3b
5.53057e-48	0.335492	0.306	0.102	1.10053e-43	7	Tnfsf9
8.898e-16	0.334939	0.728	0.556	1.77061e-11	7	Cd48
1.74654e-18	0.334325	0.754	0.611	3.47544e-14	7	Gng12
1.47482e-26	0.333984	0.446	0.255	2.93474e-22	7	G6pdx
1.64342e-20	0.332205	0.561	0.39	3.27024e-16	7	Ifnar2
9.7411e-26	0.331048	0.406	0.218	1.93838e-21	7	Vps13c
1.58437e-17	0.331033	0.626	0.461	3.15275e-13	7	Nadk
5.83714e-29	0.330834	0.372	0.185	1.16153e-24	7	Vamp4
1.08169e-13	0.330455	0.546	0.424	2.15245e-09	7	Riok3
4.03356e-26	0.329913	0.359	0.181	8.02637e-22	7	Cers6
1.4645e-19	0.329885	0.365	0.213	2.91421e-15	7	Rnf19b
3.00896e-36	0.328717	0.31	0.123	5.98753e-32	7	Bhlhe40
5.70479e-18	0.328197	0.541	0.379	1.1352e-13	7	Tnip1
3.62342e-12	0.328081	0.18	0.09	7.21024e-08	7	Ifit3
9.18815e-45	0.32594	0.217	0.061	1.82835e-40	7	Ccrl2
1.4347e-51	0.32592	0.27	0.079	2.8549e-47	7	Slc39a4
2.88216e-38	0.324193	0.297	0.111	5.73522e-34	7	Dubr
2.04659e-23	0.324175	0.284	0.134	4.07252e-19	7	Metrnl
2.18116e-143	0.323693	0.195	0.015	4.3403e-139	7	Dnmt3l
9.05137e-13	0.322386	0.682	0.571	1.80113e-08	7	Sh3bgrl
1.57504e-53	0.32198	0.276	0.08	3.13416e-49	7	Morrbid
1.50078e-220	0.321862	0.136	0.001	2.98639e-216	7	Bst1
3.80066e-19	0.321546	0.762	0.621	7.56293e-15	7	Chmp2a
1.02108e-29	0.321342	0.221	0.081	2.03184e-25	7	Lmna
2.30148e-23	0.320176	0.367	0.197	4.57971e-19	7	Birc3
5.30111e-25	0.319774	0.442	0.252	1.05487e-20	7	Diaph2
1.84157e-17	0.319467	0.563	0.406	3.66455e-13	7	Fuca1
2.80415e-30	0.318878	0.31	0.137	5.57998e-26	7	Mfsd12
3.25541e-23	0.317814	0.278	0.133	6.47794e-19	7	Furin
3.62643e-13	0.315605	0.569	0.437	7.21624e-09	7	Dstn
5.70893e-25	0.314566	0.414	0.229	1.13602e-20	7	Tor3a
3.9123e-65	0.314283	0.259	0.062	7.78509e-61	7	Cln8
1.60005e-20	0.314254	0.486	0.313	3.18395e-16	7	Mapk3
2.16522e-46	0.314001	0.219	0.06	4.30858e-42	7	Fam129b
5.27069e-31	0.313872	0.372	0.177	1.04881e-26	7	Arl8a
2.64797e-33	0.313124	0.304	0.127	5.2692e-29	7	Cln5
4.51259e-188	0.311139	0.214	0.012	8.97959e-184	7	Pilrb2
1.11816e-15	0.310494	0.592	0.43	2.22503e-11	7	Milr1
1.99881e-31	0.310288	0.299	0.125	3.97744e-27	7	Tns3
5.04235e-17	0.309864	0.871	0.796	1.00338e-12	7	Higd1a
4.68248e-19	0.309396	0.497	0.326	9.31767e-15	7	Tet2
1.61544e-18	0.309059	0.837	0.711	3.21456e-14	7	Arpc4
2.33641e-18	0.308986	0.807	0.691	4.64923e-14	7	Ndufa1
1.28285e-29	0.308784	0.24	0.092	2.55274e-25	7	Trim13
8.00494e-17	0.308616	0.533	0.378	1.5929e-12	7	Colgalt1
1.2431e-130	0.308341	0.14	0.007	2.47365e-126	7	Nos2
2.39997e-17	0.307961	0.444	0.289	4.77569e-13	7	Prelid2
8.90037e-40	0.307773	0.312	0.117	1.77108e-35	7	Pea15a
8.85152e-44	0.307569	0.233	0.069	1.76136e-39	7	Acp2
3.88255e-16	0.307331	0.448	0.299	7.72588e-12	7	Sp140
7.13213e-20	0.306782	0.461	0.292	1.41922e-15	7	Itm2c
2.71332e-100	0.306424	0.174	0.019	5.39923e-96	7	Tnfsf12
4.67518e-14	0.306399	0.558	0.424	9.30313e-10	7	Sp100
3.38889e-35	0.305881	0.299	0.118	6.74356e-31	7	Nagk
1.18193e-25	0.305614	0.344	0.172	2.35192e-21	7	Mfsd1
2.57554e-18	0.305538	0.836	0.732	5.12508e-14	7	Map1lc3b
4.10084e-74	0.304508	0.217	0.04	8.16026e-70	7	Spaca6
5.08159e-18	0.304193	0.817	0.701	1.01118e-13	7	Txndc17
4.80602e-23	0.303196	0.331	0.169	9.5635e-19	7	Vwa5a
2.34628e-16	0.301696	0.543	0.379	4.66885e-12	7	Pygl
3.12075e-119	0.301422	0.204	0.021	6.20999e-115	7	Pik3r5
7.53087e-64	0.301259	0.113	0.012	1.49857e-59	7	AA467197
5.76398e-38	0.301226	0.293	0.109	1.14697e-33	7	Lacc1
7.46716e-13	0.300808	0.478	0.357	1.48589e-08	7	Rala
2.30467e-14	0.299477	0.739	0.617	4.58606e-10	7	S100a13
7.82256e-23	0.299314	0.251	0.113	1.55661e-18	7	Mgst2
2.61391e-108	0.299078	0.163	0.014	5.20143e-104	7	Hcar2
1.71687e-71	0.297844	0.233	0.047	3.41641e-67	7	Fosl2
1.11848e-18	0.297707	0.459	0.287	2.22566e-14	7	Camk1
1.49589e-20	0.297609	0.476	0.293	2.97667e-16	7	Klf13
1.73705e-13	0.297259	0.333	0.206	3.45656e-09	7	Gng11
9.28563e-18	0.297172	0.577	0.414	1.84775e-13	7	Gpsm3
7.12142e-73	0.297169	0.214	0.039	1.41709e-68	7	Prkcb
3.38633e-07	0.296678	0.584	0.529	0.00673846	7	Slc3a2
5.7119e-17	0.295012	0.478	0.322	1.13661e-12	7	Edem2
1.06494e-24	0.293637	0.357	0.183	2.11913e-20	7	Arl11
1.20072e-15	0.293259	0.527	0.383	2.38931e-11	7	Spg21
3.2054e-18	0.293207	0.444	0.287	6.37842e-14	7	Derl2
1.11751e-16	0.293039	0.807	0.693	2.22374e-12	7	Capns1
1.20714e-41	0.292496	0.261	0.086	2.40209e-37	7	Wsb2
5.30948e-195	0.29162	0.195	0.009	1.05653e-190	7	Shtn1
3.70808e-18	0.291599	0.919	0.844	7.37871e-14	7	Scand1
1.25626e-20	0.291157	0.454	0.279	2.49984e-16	7	Pip4p1
5.70259e-73	0.289803	0.223	0.043	1.13476e-68	7	Irak2
1.7344e-18	0.289524	0.418	0.258	3.45129e-14	7	Casp1
4.31378e-212	0.289477	0.125	0.001	8.58398e-208	7	Msr1
4.71599e-11	0.288495	0.308	0.196	9.38434e-07	7	Nfkbiz
8.12585e-65	0.287811	0.208	0.041	1.61696e-60	7	Sh3pxd2b
2.52419e-15	0.287741	0.503	0.358	5.02289e-11	7	Lamtor3
1.86345e-20	0.287401	0.306	0.158	3.70807e-16	7	Hacd4
5.21675e-36	0.287244	0.353	0.149	1.03808e-31	7	Tcn2
2.79684e-176	0.287012	0.178	0.008	5.56542e-172	7	Sowahc
1.11604e-15	0.286924	0.301	0.172	2.2208e-11	7	Ell2
5.08818e-17	0.286565	0.531	0.371	1.0125e-12	7	Wdr1
5.80553e-22	0.286467	0.372	0.205	1.15524e-17	7	Dnajb14
5.73314e-64	0.284945	0.189	0.035	1.14084e-59	7	Tmem171
1.82286e-20	0.28472	0.274	0.135	3.62731e-16	7	Il6st
2.40407e-11	0.284539	0.476	0.346	4.78386e-07	7	Ankrd37
6.75835e-26	0.284351	0.352	0.174	1.34484e-21	7	Nfkb2
8.65774e-157	0.284288	0.159	0.007	1.7228e-152	7	Pdlim4
3.16773e-24	0.283888	0.406	0.223	6.30347e-20	7	Ehbp1l1
3.94605e-06	0.283182	0.476	0.408	0.0785224	7	Abcc1
2.9984e-52	0.283144	0.181	0.039	5.96652e-48	7	Mcoln2
6.86165e-12	0.281905	0.577	0.441	1.3654e-07	7	Mafg
1.18252e-13	0.279992	0.724	0.61	2.3531e-09	7	Myl12a
4.80341e-48	0.279681	0.168	0.036	9.5583e-44	7	Gm34084
1.02004e-15	0.279479	0.378	0.238	2.02978e-11	7	Tpp1
1.98492e-17	0.279415	0.459	0.301	3.94979e-13	7	Hcfc1r1
8.08212e-14	0.278968	0.446	0.302	1.60826e-09	7	Cd93
9.78786e-30	0.278254	0.246	0.095	1.94769e-25	7	Fgd4
1.02302e-38	0.277935	0.259	0.089	2.0357e-34	7	Abhd5
6.1774e-21	0.277502	0.302	0.154	1.22924e-16	7	Tusc1
2.55859e-22	0.276707	0.329	0.169	5.09134e-18	7	Ptprj
1.99299e-13	0.276185	0.446	0.315	3.96584e-09	7	2610001J05Rik
3.91054e-24	0.275786	0.221	0.09	7.78158e-20	7	Tecpr1
1.53103e-96	0.275615	0.161	0.016	3.04659e-92	7	Klf4
3.31506e-10	0.275529	0.435	0.318	6.59664e-06	7	Rel
3.1829e-13	0.274979	0.716	0.626	6.33365e-09	7	Cox17
5.02213e-36	0.273443	0.214	0.068	9.99354e-32	7	Car13
8.7208e-37	0.271096	0.267	0.095	1.73535e-32	7	Mtm1
4.69414e-13	0.270859	0.527	0.394	9.34088e-09	7	Znhit1
2.66134e-14	0.27075	0.773	0.646	5.29579e-10	7	Gnb1
1.02113e-130	0.270571	0.149	0.009	2.03195e-126	7	Plpp1
7.69616e-29	0.269734	0.257	0.104	1.53146e-24	7	Itpripl2
2.04987e-24	0.269473	0.251	0.109	4.07903e-20	7	Klf7
3.03942e-14	0.268622	0.802	0.71	6.04815e-10	7	Rabac1
1.22863e-33	0.267993	0.206	0.067	2.44486e-29	7	Fnip2
1.09028e-10	0.267855	0.662	0.578	2.16956e-06	7	Mpc1
4.42623e-11	0.267713	0.616	0.517	8.80775e-07	7	Ube2a
1.42892e-15	0.267134	0.35	0.208	2.84341e-11	7	Trim30d
3.22502e-23	0.266772	0.299	0.143	6.41748e-19	7	Snx18
4.7255e-16	0.26667	0.372	0.229	9.40327e-12	7	Gripap1
1.80656e-25	0.266099	0.255	0.108	3.59487e-21	7	Skil
5.50586e-13	0.265987	0.136	0.06	1.09561e-08	7	Uchl1
2.08989e-12	0.265574	0.595	0.469	4.15867e-08	7	Rilpl2
2.14626e-08	0.265226	0.703	0.62	0.000427083	7	Ciao2a
1.13022e-30	0.26513	0.219	0.078	2.24902e-26	7	Itga5
1.38206e-12	0.265093	0.758	0.644	2.75016e-08	7	Cops9
0.000247693	0.265056	0.257	0.204	1	7	Rgs1
3.62744e-14	0.26469	0.427	0.284	7.21825e-10	7	Map7d1
1.04366e-36	0.264134	0.221	0.07	2.07677e-32	7	Ikbke
2.30852e-16	0.264118	0.321	0.183	4.59373e-12	7	Zfp263
4.37141e-09	0.264017	0.611	0.526	8.69868e-05	7	Trim30a
9.19294e-11	0.263974	0.522	0.406	1.8293e-06	7	Cast
4.82387e-44	0.263821	0.248	0.075	9.59903e-40	7	Dnase1l1
1.4353e-23	0.263092	0.257	0.114	2.85609e-19	7	Nfam1
2.08181e-14	0.262502	0.811	0.698	4.1426e-10	7	Chmp4b
1.69049e-22	0.261371	0.318	0.16	3.36391e-18	7	Amdhd2
6.70107e-87	0.260895	0.174	0.022	1.33345e-82	7	Gdpd1
1.28398e-11	0.260865	0.412	0.294	2.55498e-07	7	Acsl4
1.5049e-220	0.259133	0.174	0.004	2.9946e-216	7	Tlr13
4.81838e-37	0.258443	0.212	0.065	9.5881e-33	7	Apobec1
2.42664e-11	0.258169	0.465	0.343	4.82877e-07	7	Acbd3
5.1342e-14	0.258089	0.418	0.278	1.02165e-09	7	Cklf
5.47134e-44	0.25785	0.191	0.048	1.08874e-39	7	Rab20
3.08836e-18	0.257689	0.291	0.153	6.14553e-14	7	Apobr
1.06343e-49	0.256788	0.231	0.061	2.11611e-45	7	Cd300lb
5.72529e-13	0.25654	0.824	0.733	1.13928e-08	7	Rac1
5.11949e-156	0.256524	0.138	0.005	1.01873e-151	7	Rnf128
1.01021e-31	0.255815	0.21	0.071	2.01021e-27	7	Hivep3
7.32204e-09	0.255165	0.44	0.348	0.000145701	7	Rnpep
3.6661e-14	0.254552	0.287	0.167	7.29517e-10	7	Camk2d
8.93533e-09	0.254359	0.56	0.462	0.000177804	7	Rab11a
7.46481e-16	0.254186	0.376	0.232	1.48542e-11	7	Rragc
5.21245e-14	0.254028	0.299	0.18	1.03722e-09	7	Zdhhc12
1.11191e-11	0.253942	0.463	0.339	2.21258e-07	7	Sptlc2
3.97387e-77	0.253578	0.14	0.016	7.90761e-73	7	Ampd3
4.69258e-09	0.252862	0.58	0.476	9.33777e-05	7	Zbtb7a
6.2348e-12	0.252731	0.412	0.289	1.24066e-07	7	Lrrfip2
7.71356e-13	0.252387	0.518	0.377	1.53492e-08	7	Ppp2r5a
1.00214e-30	0.251555	0.223	0.079	1.99415e-26	7	Agpat4
9.43543e-16	0.251341	0.446	0.292	1.87756e-11	7	Htatip2
1.75489e-76	0.251011	0.185	0.028	3.49206e-72	7	Rbm47
1.03179e-99	0.25081	0.174	0.019	2.05315e-95	7	Kcnj2
2.10377e-16	0.250736	0.278	0.15	4.18629e-12	7	Nek6
4.58036e-19	0.249414	0.265	0.131	9.11445e-15	7	Znfx1
1.23707e-06	0.249099	0.168	0.105	0.0246165	7	Ifit2
1.61819e-23	0.24859	0.255	0.113	3.22004e-19	7	Mdfic
1.44397e-12	0.248089	0.826	0.716	2.87336e-08	7	Fkbp1a
9.36031e-09	0.247886	0.597	0.488	0.000186261	7	Ldlr
1.73082e-19	0.247505	0.153	0.057	3.44415e-15	7	Gbp5
5.47798e-17	0.247064	0.395	0.241	1.09006e-12	7	Lactb
3.26801e-13	0.246737	0.378	0.251	6.50301e-09	7	Nfkbib
2.96022e-39	0.246717	0.191	0.052	5.89054e-35	7	Cdk18
1.14946e-07	0.246203	0.612	0.541	0.0022873	7	Rab10
2.76846e-17	0.244098	0.289	0.156	5.50895e-13	7	Mtss1
9.18152e-186	0.243755	0.134	0.003	1.82703e-181	7	Arg2
2.38322e-11	0.242114	0.892	0.841	4.74238e-07	7	Ube2d3
2.79026e-28	0.241952	0.227	0.086	5.55234e-24	7	5031439G07Rik
2.56418e-08	0.241307	0.548	0.452	0.000510246	7	Rab1a
2.29528e-11	0.241101	0.459	0.333	4.56738e-07	7	Esyt1
5.10041e-55	0.241043	0.176	0.035	1.01493e-50	7	Slc38a6
1.12782e-134	0.240947	0.106	0.003	2.24425e-130	7	Cd38
8.19518e-30	0.240883	0.212	0.074	1.63076e-25	7	Ap1s2
1.59981e-08	0.24042	0.509	0.399	0.000318347	7	Xaf1
7.74708e-14	0.240403	0.361	0.228	1.54159e-09	7	Plin3
8.05267e-33	0.24032	0.195	0.061	1.6024e-28	7	Plekha1
2.10238e-11	0.239874	0.822	0.733	4.18353e-07	7	Slc25a4
2.74358e-11	0.23912	0.444	0.312	5.45944e-07	7	Stat1
2.61284e-39	0.238323	0.149	0.034	5.19928e-35	7	Cbr3
1.05607e-13	0.238205	0.399	0.261	2.10147e-09	7	Il3ra
1.09531e-50	0.237845	0.149	0.028	2.17956e-46	7	Ahr
4.57187e-11	0.237411	0.509	0.386	9.09756e-07	7	Cotl1
2.01267e-159	0.237357	0.115	0.002	4.00501e-155	7	Dpys
9.05188e-10	0.236685	0.439	0.328	1.80123e-05	7	Abi1
1.4141e-10	0.236632	0.42	0.305	2.81392e-06	7	Nfe2l1
4.96295e-11	0.236414	0.459	0.344	9.87577e-07	7	Tmem219
2.05726e-07	0.236131	0.524	0.418	0.00409375	7	Pfkp
5.95324e-09	0.236074	0.391	0.292	0.000118463	7	Jarid2
4.87678e-11	0.235599	0.478	0.349	9.70431e-07	7	Camkk2
5.33034e-15	0.235085	0.325	0.19	1.06068e-10	7	A130071D04Rik
2.24604e-51	0.234261	0.125	0.019	4.4694e-47	7	Adora2b
6.60461e-09	0.233864	0.605	0.509	0.000131425	7	Arl1
1.90346e-10	0.233557	0.52	0.404	3.7877e-06	7	Dnajb11
1.12969e-09	0.233415	0.537	0.436	2.24796e-05	7	Chmp5
8.06717e-21	0.233268	0.301	0.149	1.60529e-16	7	Plxnb2
2.67074e-08	0.233164	0.42	0.312	0.00053145	7	Ndrg1
1.80881e-15	0.233019	0.295	0.166	3.59935e-11	7	Pbxip1
4.58398e-17	0.232661	0.25	0.125	9.12166e-13	7	Mxd1
1.83259e-171	0.232393	0.125	0.002	3.64666e-167	7	Slamf8
1.76842e-17	0.232382	0.355	0.203	3.51898e-13	7	Relb
6.58245e-10	0.232356	0.611	0.509	1.30984e-05	7	Il2rg
1.82157e-16	0.232027	0.329	0.188	3.62474e-12	7	Hexb
1.13846e-41	0.231727	0.189	0.049	2.26543e-37	7	Sorl1
2.8422e-10	0.231594	0.817	0.721	5.6557e-06	7	Cope
6.57903e-16	0.231308	0.382	0.233	1.30916e-11	7	Lasp1
7.54402e-07	0.231231	0.499	0.419	0.0150118	7	Sdf2l1
1.61407e-15	0.230498	0.287	0.158	3.21184e-11	7	Tfe3
1.37735e-12	0.230336	0.465	0.323	2.74079e-08	7	Tnfrsf1a
2.37801e-95	0.230057	0.161	0.016	4.73201e-91	7	Sema4a
3.71957e-17	0.229389	0.316	0.176	7.40157e-13	7	Stard3nl
4.35934e-07	0.229321	0.527	0.434	0.00867465	7	Spag9
2.12508e-25	0.228354	0.191	0.069	4.22869e-21	7	Cysltr1
1.42445e-28	0.227776	0.117	0.028	2.83451e-24	7	Il4i1
2.2143e-11	0.227739	0.272	0.164	4.40624e-07	7	Ddit3
7.84133e-22	0.227677	0.214	0.087	1.56035e-17	7	Csf2rb2
9.22868e-11	0.226804	0.518	0.387	1.83641e-06	7	Susd6
5.20116e-06	0.226251	0.575	0.506	0.103498	7	Ctnnb1
2.62326e-12	0.22625	0.336	0.212	5.22003e-08	7	9930111J21Rik2
4.76693e-12	0.225531	0.382	0.255	9.48572e-08	7	Pnkp
1.5354e-78	0.225426	0.147	0.017	3.0553e-74	7	Ptpro
2.88225e-29	0.225069	0.197	0.066	5.73539e-25	7	Dusp1
4.28443e-19	0.224974	0.231	0.106	8.52559e-15	7	Dhrs3
2.57691e-15	0.224904	0.357	0.215	5.1278e-11	7	Sirt2
7.46887e-08	0.224895	0.558	0.468	0.00148623	7	Tbcb
1.33738e-07	0.224866	0.629	0.554	0.00266125	7	Cmpk1
8.75465e-06	0.224832	0.571	0.52	0.174209	7	Nfkb1
2.82175e-08	0.224194	0.44	0.335	0.0005615	7	Ppp4r2
6.08242e-12	0.224082	0.467	0.321	1.21034e-07	7	Gm20559
5.84796e-08	0.223743	0.65	0.577	0.00116368	7	Ier3ip1
7.35073e-12	0.222865	0.427	0.298	1.46272e-07	7	Blvra
1.68071e-14	0.222539	0.242	0.128	3.34444e-10	7	C1galt1c1
1.23847e-12	0.22168	0.304	0.185	2.46443e-08	7	Stat2
2.17721e-42	0.221623	0.181	0.045	4.33243e-38	7	Tubb2a
2.37006e-21	0.221565	0.2	0.082	4.71618e-17	7	Pik3cb
9.73027e-06	0.221557	0.42	0.334	0.193623	7	Btg2
2.34652e-13	0.221473	0.312	0.19	4.66933e-09	7	Agtrap
2.38814e-08	0.221105	0.747	0.652	0.000475216	7	Tmbim4
1.67917e-06	0.220465	0.586	0.503	0.0334138	7	Atp13a2
2.17302e-19	0.219887	0.2	0.086	4.3241e-15	7	Abi3
6.48153e-22	0.219852	0.242	0.107	1.28976e-17	7	Npc1
1.54731e-12	0.219765	0.471	0.333	3.07899e-08	7	AI413582
7.48042e-08	0.219379	0.526	0.423	0.00148853	7	Cbl
3.18526e-55	0.21881	0.166	0.031	6.33835e-51	7	Dusp22
4.38999e-18	0.218653	0.319	0.174	8.73564e-14	7	Slc39a1
1.17496e-06	0.218571	0.233	0.158	0.0233805	7	Itpr2
1.2939e-12	0.217957	0.386	0.254	2.57474e-08	7	Aopep
3.93588e-41	0.217923	0.115	0.02	7.83201e-37	7	Fxyd2
2.48948e-08	0.217265	0.79	0.705	0.000495382	7	Cggbp1
6.06532e-14	0.217238	0.378	0.238	1.20694e-09	7	Myo1g
7.19779e-22	0.217058	0.251	0.113	1.43229e-17	7	Cln3
1.63754e-42	0.216191	0.187	0.047	3.25855e-38	7	Zeb2os
6.20914e-05	0.216071	0.304	0.233	1	7	Ifit1
3.16968e-16	0.215599	0.168	0.071	6.30734e-12	7	Ifi213
5.64142e-08	0.215524	0.522	0.42	0.00112259	7	Wdr26
5.26023e-65	0.214966	0.146	0.02	1.04673e-60	7	Siglece
2.37875e-08	0.214274	0.212	0.13	0.000473347	7	Oasl1
3.40488e-19	0.213786	0.178	0.072	6.77538e-15	7	Hgsnat
2.63572e-16	0.212711	0.399	0.243	5.24481e-12	7	Necap2
9.19003e-135	0.212359	0.125	0.005	1.82872e-130	7	Qpct
1.15267e-11	0.21198	0.27	0.163	2.2937e-07	7	Adap1
5.55127e-110	0.211483	0.125	0.007	1.10465e-105	7	A930007I19Rik
8.00464e-17	0.211335	0.267	0.138	1.59284e-12	7	Arid3a
2.41179e-13	0.211226	0.429	0.282	4.79922e-09	7	P2rx4
8.09653e-12	0.210581	0.41	0.279	1.61113e-07	7	Anxa6
9.14672e-08	0.210365	0.813	0.757	0.0018201	7	Psmb5
1.56848e-110	0.208925	0.146	0.011	3.12111e-106	7	Pik3r6
6.6e-23	0.208204	0.268	0.121	1.31333e-18	7	Tmem9b
1.55509e-38	0.20776	0.176	0.046	3.09447e-34	7	Slc35f6
1.83254e-24	0.207213	0.129	0.037	3.64657e-20	7	Lhfpl2
5.10953e-14	0.206826	0.325	0.194	1.01675e-09	7	Map1lc3a
5.8885e-09	0.20671	0.645	0.537	0.000117175	7	Cisd2
4.42338e-18	0.206302	0.174	0.071	8.80209e-14	7	Trim30c
9.22013e-16	0.206034	0.236	0.12	1.83471e-11	7	Lpp
1.00333e-11	0.205239	0.405	0.273	1.99653e-07	7	Sbno2
4.89529e-16	0.205168	0.297	0.164	9.74114e-12	7	Gsdmd
5.49403e-17	0.204975	0.242	0.12	1.09326e-12	7	Kdm7a
3.70854e-08	0.204974	0.478	0.373	0.000737962	7	Trappc1
1.55521e-27	0.204815	0.198	0.068	3.09472e-23	7	Trem3
9.76175e-15	0.204779	0.251	0.136	1.94249e-10	7	Plbd2
1.28994e-21	0.204456	0.242	0.107	2.56685e-17	7	Trpv2
1.81431e-11	0.204242	0.327	0.209	3.6103e-07	7	Fnip1
1.37682e-24	0.204134	0.231	0.093	2.73973e-20	7	Dok3
8.96577e-09	0.203179	0.781	0.684	0.00017841	7	Rab14
1.08733e-06	0.202424	0.461	0.377	0.0216367	7	Fam50a
8.51604e-09	0.201828	0.49	0.379	0.000169461	7	Gltp
1.57107e-13	0.201775	0.318	0.19	3.12627e-09	7	Foxn2
5.74031e-97	0.201543	0.138	0.011	1.14226e-92	7	Cyp4f18
1.59564e-168	0.201303	0.108	0.001	3.17516e-164	7	Mefv
1.46631e-07	0.200249	0.86	0.799	0.0029178	7	Cox6a1
1.42854e-17	0.200222	0.259	0.129	2.84266e-13	7	Necap1
3.32088e-07	0.199751	0.429	0.341	0.00660821	7	Cap1
5.01205e-16	0.19971	0.191	0.087	9.97348e-12	7	Gm20658
2.24094e-34	0.199589	0.14	0.034	4.45924e-30	7	C9orf72
5.7069e-14	0.199506	0.195	0.096	1.13562e-09	7	Bcl2l11
6.11255e-30	0.198775	0.129	0.032	1.21634e-25	7	Nrg4
3.61324e-11	0.1987	0.308	0.195	7.19e-07	7	Arap1
1.07905e-10	0.197962	0.353	0.235	2.1472e-06	7	Sel1l
2.22852e-35	0.197878	0.176	0.048	4.43454e-31	7	Themis2
7.59101e-13	0.197825	0.378	0.243	1.51053e-08	7	Ppt1
3.08443e-67	0.197699	0.115	0.012	6.13771e-63	7	Stab1
5.5007e-10	0.197664	0.457	0.333	1.09458e-05	7	Cib1
3.29009e-15	0.197401	0.197	0.093	6.54696e-11	7	Ddhd1
8.03621e-17	0.197241	0.272	0.142	1.59913e-12	7	Cept1
1.64539e-05	0.197034	0.582	0.526	0.327415	7	Apbb1ip
1.88419e-07	0.196802	0.488	0.391	0.00374935	7	Idh1
4.0659e-55	0.196344	0.127	0.018	8.09073e-51	7	Tnfrsf23
4.45602e-33	0.196315	0.13	0.031	8.86703e-29	7	Gpr137b-ps
2.33467e-15	0.196088	0.248	0.129	4.64577e-11	7	Slc16a10
1.15218e-06	0.195804	0.41	0.324	0.0229272	7	Vav1
9.68782e-08	0.19543	0.754	0.664	0.00192778	7	Eif6
1.56748e-30	0.194655	0.163	0.047	3.11913e-26	7	Plekhm3
2.67773e-31	0.194503	0.125	0.03	5.32842e-27	7	Ecm1
1.37505e-07	0.19373	0.268	0.185	0.00273621	7	Chpt1
2.07376e-11	0.193432	0.265	0.158	4.12657e-07	7	Arhgef7
3.33093e-35	0.193358	0.168	0.045	6.62821e-31	7	Cyp4v3
1.62151e-06	0.192774	0.285	0.211	0.0322664	7	Spryd7
1.46425e-13	0.192591	0.301	0.176	2.91371e-09	7	Adam15
9.03519e-18	0.192475	0.217	0.1	1.79791e-13	7	Itprid2
6.84249e-69	0.192331	0.11	0.01	1.36159e-64	7	Cd40
2.12122e-16	0.19225	0.272	0.143	4.22101e-12	7	Tyk2
8.73039e-09	0.191475	0.834	0.769	0.000173726	7	Tmem50a
6.44834e-08	0.191386	0.567	0.458	0.00128316	7	Tmem134
4.47464e-27	0.190652	0.178	0.059	8.90408e-23	7	Atp1a3
2.49286e-09	0.190612	0.185	0.104	4.96054e-05	7	Mir99ahg
7.43948e-12	0.190377	0.308	0.191	1.48038e-07	7	Rit1
7.75096e-65	0.19032	0.127	0.015	1.54236e-60	7	Sgms2
2.63166e-08	0.190297	0.406	0.305	0.000523673	7	Iah1
1.60169e-09	0.190157	0.352	0.242	3.1872e-05	7	Atg5
3.96442e-07	0.189539	0.476	0.385	0.0078888	7	Snx2
1.39235e-102	0.189461	0.147	0.012	2.77063e-98	7	Il13ra1
6.9578e-09	0.18937	0.518	0.397	0.000138453	7	Oasl2
1.53357e-15	0.189273	0.302	0.169	3.05165e-11	7	Acot9
2.47997e-09	0.189223	0.34	0.234	4.9349e-05	7	Washc2
1.76123e-11	0.189149	0.316	0.199	3.50468e-07	7	Pgs1
2.59662e-16	0.189088	0.24	0.12	5.16702e-12	7	Fndc3b
1.80639e-72	0.188974	0.121	0.012	3.59454e-68	7	Cd86
8.86067e-13	0.188633	0.265	0.153	1.76318e-08	7	Fuca2
3.46675e-08	0.188534	0.244	0.16	0.000689848	7	Arhgap10
5.21673e-10	0.188426	0.297	0.193	1.03808e-05	7	Pi4k2a
1.55431e-14	0.18823	0.282	0.157	3.09292e-10	7	Lrmda
0.000442497	0.188053	0.435	0.379	1	7	H2-DMa
0.000378858	0.187825	0.267	0.212	1	7	Etv3
2.36628e-115	0.18773	0.119	0.006	4.70866e-111	7	Cd300ld
7.23718e-34	0.187592	0.138	0.033	1.44013e-29	7	Sdc3
3.31396e-20	0.18736	0.216	0.093	6.59444e-16	7	D1Ertd622e
1.49707e-06	0.187272	0.626	0.547	0.0297903	7	Laptm4a
1.15331e-05	0.186303	0.325	0.251	0.229497	7	Slc25a37
0.000149099	0.186201	0.561	0.494	1	7	CT010467.1
2.6711e-13	0.185657	0.206	0.104	5.31523e-09	7	Ms4a4b
3.84986e-50	0.185003	0.136	0.023	7.66083e-46	7	Dse
1.76548e-15	0.184712	0.198	0.094	3.51313e-11	7	Ly96
8.40409e-33	0.18467	0.17	0.048	1.67233e-28	7	Phf11b
3.0727e-05	0.184359	0.467	0.396	0.611437	7	Tmem165
2.45202e-12	0.1838	0.197	0.101	4.87927e-08	7	Ptger4
2.82664e-18	0.183473	0.183	0.077	5.62472e-14	7	Slc43a2
4.35974e-07	0.183467	0.527	0.435	0.00867545	7	Rab24
2.4302e-13	0.183462	0.265	0.149	4.83586e-09	7	Tmem243
1.14874e-13	0.1833	0.17	0.08	2.28587e-09	7	Sntb2
5.86101e-06	0.18323	0.482	0.412	0.116628	7	Bcl10
1.85603e-16	0.182554	0.251	0.127	3.69332e-12	7	Slc15a4
0.000404525	0.182295	0.348	0.286	1	7	Usp18
4.15525e-07	0.181427	0.51	0.409	0.00826853	7	Twf2
1.85305e-12	0.181416	0.257	0.144	3.68739e-08	7	Hk3
1.17587e-98	0.181121	0.121	0.008	2.33986e-94	7	Pilrb1
2.02123e-23	0.180792	0.204	0.079	4.02205e-19	7	Capn2
4.2479e-09	0.180709	0.27	0.176	8.4529e-05	7	Klf3
5.91119e-07	0.180676	0.51	0.411	0.0117627	7	Usp25
8.25233e-05	0.18059	0.514	0.442	1	7	S100a1
5.95602e-46	0.180311	0.129	0.022	1.18519e-41	7	Rab7b
9.0908e-16	0.180263	0.242	0.122	1.80898e-11	7	Srd5a3
6.74427e-06	0.180213	0.701	0.627	0.134204	7	Sri
6.3293e-22	0.179914	0.144	0.048	1.25947e-17	7	Mtus1
7.96804e-07	0.179882	0.533	0.437	0.0158556	7	Tmem30a
1.16539e-26	0.179243	0.119	0.031	2.31901e-22	7	Prxl2b
4.3134e-06	0.178691	0.573	0.497	0.0858323	7	Snf8
8.4773e-41	0.178624	0.117	0.021	1.6869e-36	7	Igf2bp2
3.11129e-18	0.178478	0.127	0.044	6.19115e-14	7	Ly75
2.57009e-08	0.177164	0.365	0.261	0.000511423	7	Gas2l3
1.88744e-13	0.177063	0.185	0.09	3.75581e-09	7	B4galt6
1.24276e-08	0.176887	0.242	0.153	0.000247298	7	Pfkfb3
1.76276e-63	0.17674	0.144	0.02	3.50772e-59	7	AB124611
6.02851e-08	0.176627	0.482	0.375	0.00119961	7	Tm2d2
1.88314e-14	0.176442	0.304	0.171	3.74726e-10	7	Tent5a
2.88819e-08	0.1757	0.38	0.278	0.000574721	7	Aplp2
1.68338e-22	0.175191	0.185	0.07	3.34977e-18	7	Gnpda1
1.92312e-42	0.174231	0.159	0.035	3.82682e-38	7	Tlr7
5.95889e-12	0.173484	0.214	0.116	1.18576e-07	7	Dram2
1.92792e-09	0.173047	0.365	0.251	3.83638e-05	7	Hmgcl
2.57284e-05	0.17301	0.552	0.484	0.511969	7	BC031181
0.000100766	0.172626	0.423	0.354	1	7	Nub1
2.36015e-19	0.172606	0.197	0.083	4.69646e-15	7	Creb3
1.00326e-12	0.172219	0.246	0.136	1.99638e-08	7	Daam1
1.90643e-12	0.171238	0.229	0.125	3.79361e-08	7	Plod3
7.58431e-12	0.171086	0.204	0.109	1.5092e-07	7	Afdn
7.98172e-13	0.170809	0.24	0.132	1.58828e-08	7	Abhd12
1.34786e-05	0.170573	0.302	0.226	0.26821	7	Irf1
1.22011e-07	0.170357	0.427	0.325	0.00242789	7	Nckap1l
4.27059e-06	0.169885	0.308	0.229	0.0849805	7	St3gal1
7.53342e-08	0.169649	0.397	0.292	0.00149907	7	Reep3
5.30397e-09	0.169589	0.452	0.335	0.000105544	7	Lrp10
2.2729e-08	0.169346	0.306	0.206	0.000452284	7	Zbtb18
1.18622e-26	0.169329	0.142	0.041	2.36045e-22	7	Gamt
1.5623e-11	0.169258	0.217	0.119	3.10883e-07	7	Rapgef2
3.0249e-20	0.169067	0.178	0.069	6.01924e-16	7	Slc11a2
1.6942e-06	0.168732	0.427	0.339	0.0337129	7	Sh3kbp1
2.25452e-17	0.168316	0.164	0.067	4.48627e-13	7	Tagap
6.16684e-08	0.168075	0.338	0.238	0.00122714	7	Rassf1
1.72621e-08	0.167881	0.285	0.19	0.000343499	7	Rab22a
1.91119e-05	0.167614	0.824	0.767	0.380308	7	Vapa
8.97582e-12	0.167219	0.24	0.136	1.7861e-07	7	Ggta1
1.99732e-10	0.166981	0.24	0.141	3.97448e-06	7	Il6ra
1.83886e-06	0.166394	0.518	0.43	0.0365914	7	Ndfip1
2.73664e-08	0.166342	0.405	0.296	0.000544564	7	Nus1
4.04181e-13	0.166275	0.14	0.061	8.04279e-09	7	Sh3bp5
2.39905e-16	0.166202	0.159	0.065	4.77386e-12	7	Mx1
2.39494e-19	0.166145	0.183	0.074	4.7657e-15	7	S1pr2
1.03819e-05	0.16567	0.372	0.294	0.20659	7	Hbp1
3.55689e-05	0.165637	0.573	0.49	0.707786	7	P4ha1
1.49343e-27	0.165636	0.127	0.033	2.97177e-23	7	Abcd2
4.71745e-11	0.165182	0.221	0.125	9.38725e-07	7	1600014C10Rik
3.18357e-25	0.165	0.161	0.052	6.33499e-21	7	Slc23a2
2.63219e-29	0.164933	0.102	0.022	5.23779e-25	7	Timp2
2.76878e-15	0.164862	0.204	0.098	5.50959e-11	7	Naip2
4.49008e-11	0.164658	0.28	0.17	8.93481e-07	7	Rp2
4.02146e-06	0.164488	0.399	0.311	0.080023	7	Mvd
6.02335e-19	0.164482	0.197	0.083	1.19859e-14	7	Cmtm3
1.20803e-20	0.16428	0.195	0.078	2.40385e-16	7	Acox3
1.03393e-05	0.164155	0.773	0.699	0.205742	7	Ap2s1
1.88862e-06	0.163991	0.388	0.296	0.0375817	7	Tmem192
8.38928e-09	0.163696	0.299	0.198	0.000166938	7	Stat6
1.11351e-13	0.163481	0.191	0.093	2.21577e-09	7	Gm37084
3.29655e-07	0.163101	0.276	0.189	0.00655981	7	Rhob
9.50397e-05	0.163012	0.624	0.525	1	7	Pou2f2
3.87695e-16	0.162692	0.195	0.089	7.71474e-12	7	Wdfy2
0.000205727	0.162287	0.444	0.381	1	7	Napa
3.35409e-06	0.162061	0.327	0.242	0.066743	7	Prex1
4.13947e-07	0.162033	0.378	0.283	0.00823713	7	Adprh
5.08448e-07	0.161648	0.291	0.207	0.0101176	7	Gnaq
0.00156782	0.161424	0.543	0.489	1	7	Rnf213
4.19389e-06	0.161092	0.456	0.365	0.0834543	7	Trappc6b
1.46332e-22	0.160864	0.159	0.055	2.91186e-18	7	Tulp4
0.000372642	0.160816	0.756	0.693	1	7	Cited2
1.45115e-14	0.160797	0.163	0.072	2.88764e-10	7	Parp3
5.11841e-06	0.160681	0.431	0.349	0.101851	7	Hif1a
1.46245e-05	0.160635	0.308	0.234	0.291014	7	Tbc1d23
3.59472e-05	0.160366	0.431	0.359	0.715313	7	Pgm1
8.69304e-07	0.160221	0.594	0.495	0.0172983	7	Slc25a11
5.13858e-11	0.16021	0.216	0.12	1.02253e-06	7	Gys1
1.97777e-06	0.160181	0.399	0.309	0.0393557	7	Plp2
2.09935e-17	0.160168	0.147	0.057	4.17749e-13	7	Aph1c
1.26454e-14	0.159799	0.168	0.075	2.5163e-10	7	Ptgir
0.00010765	0.159509	0.435	0.359	1	7	Zup1
1.22415e-11	0.159041	0.193	0.101	2.43593e-07	7	Arhgap26.1
0.000359747	0.158951	0.361	0.298	1	7	Plekho1
9.02258e-11	0.158771	0.212	0.117	1.7954e-06	7	Atp6v0a1
2.2085e-28	0.158638	0.13	0.034	4.39469e-24	7	Bvht
4.31607e-130	0.158588	0.102	0.003	8.58855e-126	7	Fzd1
4.21113e-18	0.158274	0.18	0.074	8.37974e-14	7	Ttc39c
3.4638e-08	0.157888	0.21	0.129	0.000689261	7	Abcg1
4.06868e-07	0.157616	0.267	0.183	0.00809626	7	Fkbp15
1.48208e-05	0.157457	0.465	0.381	0.294919	7	Ifngr1
1.02426e-12	0.156986	0.193	0.097	2.03818e-08	7	Tbc1d2b
2.51499e-15	0.156899	0.168	0.074	5.00458e-11	7	Camta2
4.67361e-06	0.156776	0.371	0.284	0.0930002	7	Ccdc86
4.49367e-05	0.156709	0.329	0.258	0.894195	7	Srgap2
7.46729e-18	0.156635	0.151	0.058	1.48592e-13	7	Mllt6
1.34957e-07	0.156261	0.365	0.266	0.00268551	7	Itgb1bp1
7.19333e-07	0.155519	0.31	0.223	0.014314	7	Sike1
7.36607e-16	0.155276	0.151	0.062	1.46577e-11	7	Stx11
3.37027e-06	0.155237	0.31	0.23	0.067065	7	Hnrnpll
4.36296e-17	0.155079	0.166	0.068	8.68185e-13	7	Mfsd11
5.95816e-10	0.154407	0.255	0.155	1.18561e-05	7	Stxbp3
5.35945e-07	0.154406	0.323	0.234	0.0106648	7	Vps26a
2.85525e-19	0.154139	0.134	0.046	5.68166e-15	7	Stx3
5.26978e-05	0.153963	0.628	0.556	1	7	Glud1
1.81653e-14	0.153561	0.117	0.044	3.61471e-10	7	Phlda1
1.82066e-14	0.153116	0.174	0.079	3.62293e-10	7	Prkx
3.0719e-05	0.152977	0.577	0.499	0.611278	7	Rtf2
0.000104704	0.152494	0.49	0.418	1	7	Mob1a
4.94744e-10	0.152288	0.176	0.095	9.84491e-06	7	Smox
4.7711e-10	0.15198	0.233	0.138	9.494e-06	7	Mospd2
5.68649e-05	0.151656	0.374	0.301	1	7	Tor1a
3.18803e-05	0.151207	0.251	0.185	0.634386	7	Fbxl5
3.65309e-08	0.151098	0.299	0.201	0.000726928	7	Rnaset2a
3.71165e-06	0.151027	0.376	0.29	0.073858	7	Bad
2.33508e-07	0.150918	0.25	0.166	0.00464657	7	Ppt2
2.60781e-34	0.150719	0.123	0.026	5.18929e-30	7	Nostrin
1.18015e-05	0.150549	0.541	0.459	0.234839	7	Snx10
4.08622e-05	0.150185	0.361	0.288	0.813117	7	Coa5
4.06819e-08	0.150061	0.363	0.257	0.000809528	7	Map2k1
2.49852e-06	0.14997	0.348	0.261	0.049718	7	Pon2
1.63577e-13	0.149644	0.151	0.067	3.25502e-09	7	Lamc1
4.80144e-06	0.149043	0.278	0.201	0.0955439	7	Rab12
5.04745e-07	0.148986	0.189	0.118	0.0100439	7	Pmaip1
1.31824e-05	0.14892	0.321	0.245	0.262316	7	Med15
0.00812936	0.148783	0.868	0.791	1	7	Ifi203
0.00130201	0.148781	0.495	0.444	1	7	Scp2
0.000313921	0.148691	0.505	0.438	1	7	Crlf2
4.89168e-29	0.147657	0.129	0.033	9.73396e-25	7	Fam114a1
9.27419e-09	0.147101	0.24	0.15	0.000184547	7	Ubap1
1.83571e-22	0.147015	0.151	0.051	3.65288e-18	7	Sh3bp2
0.000184345	0.146912	0.454	0.384	1	7	Mbd2
8.70519e-20	0.146887	0.127	0.041	1.73225e-15	7	Dpp7
8.71329e-17	0.146887	0.117	0.041	1.73386e-12	7	Maff
0.00144193	0.146878	0.28	0.229	1	7	Slco4a1
0.000667453	0.146832	0.548	0.49	1	7	Ufsp2
4.97446e-05	0.146154	0.49	0.411	0.989868	7	Alkbh5
1.7846e-11	0.145971	0.197	0.104	3.55118e-07	7	B3gnt8
8.79752e-09	0.145966	0.289	0.189	0.000175062	7	Hpcal1
1.23384e-05	0.1458	0.841	0.765	0.245523	7	Capzb
1.04698e-18	0.145616	0.157	0.059	2.0834e-14	7	Neurl2
1.05002e-06	0.145329	0.478	0.37	0.0208943	7	Nr3c1
0.000225624	0.145035	0.369	0.304	1	7	Ilrun
0.00493622	0.144737	0.202	0.269	1	7	Dhfr
1.35553e-12	0.144382	0.191	0.096	2.69737e-08	7	Plekhm2
0.000179936	0.144289	0.323	0.259	1	7	Tm2d1
0.000194742	0.144062	0.389	0.318	1	7	Oas3
3.33099e-13	0.143619	0.159	0.073	6.62833e-09	7	Nab2
2.91627e-07	0.142871	0.227	0.148	0.00580309	7	Stam2
4.36617e-09	0.142349	0.227	0.137	8.68823e-05	7	Sertad1
4.79719e-10	0.142198	0.227	0.132	9.54593e-06	7	Gpr107
9.39148e-10	0.14205	0.229	0.135	1.86881e-05	7	Mtmr6
5.4975e-06	0.142021	0.371	0.282	0.109395	7	Ubash3b
1.72415e-13	0.141851	0.121	0.048	3.43088e-09	7	Lgmn
9.85366e-07	0.141131	0.397	0.296	0.0196078	7	Trafd1
3.80387e-10	0.141037	0.157	0.081	7.56933e-06	7	Gm15283
3.41713e-05	0.140894	0.439	0.361	0.679975	7	Nmt1
2.97719e-05	0.140544	0.403	0.321	0.592432	7	Arl8b
9.41925e-11	0.139688	0.214	0.119	1.87434e-06	7	Ppp1r21
9.52288e-07	0.139601	0.331	0.24	0.0189496	7	Nipsnap3b
7.88046e-16	0.139398	0.123	0.045	1.56813e-11	7	Adora2a
6.93108e-05	0.139229	0.484	0.402	1	7	Serinc1
6.11821e-17	0.139059	0.123	0.043	1.21746e-12	7	Hebp1
0.000101926	0.139049	0.603	0.541	1	7	Vps35
0.000277773	0.138719	0.465	0.396	1	7	Stk38
4.53373e-10	0.138624	0.206	0.115	9.02168e-06	7	Gm26740
2.12112e-20	0.138065	0.127	0.041	4.22082e-16	7	Nectin2
7.69464e-07	0.137865	0.253	0.17	0.0153116	7	Asph
1.69366e-08	0.137745	0.168	0.095	0.000337021	7	Lrp12
7.77834e-09	0.137346	0.197	0.115	0.000154781	7	Pqlc3
1.43863e-11	0.137274	0.153	0.073	2.86273e-07	7	Itgb7
7.70248e-08	0.137214	0.198	0.121	0.00153272	7	Ugdh
1.09127e-06	0.136975	0.435	0.333	0.0217152	7	Vti1b
1.28785e-05	0.136902	0.308	0.229	0.256269	7	Slc35b1
2.95399e-05	0.13684	0.374	0.293	0.587815	7	Lyst
1.79684e-20	0.136753	0.149	0.052	3.57552e-16	7	Snx8
4.17733e-07	0.136626	0.357	0.258	0.00831247	7	Arrb2
1.30201e-06	0.136589	0.282	0.197	0.0259086	7	Sav1
1.56996e-07	0.136579	0.14	0.077	0.00312406	7	Ifi206
6.29496e-22	0.136548	0.142	0.046	1.25263e-17	7	Zbtb7b
1.62078e-06	0.13647	0.287	0.204	0.032252	7	Arl5a
8.01535e-21	0.13613	0.13	0.042	1.59497e-16	7	Bcl6
0.000136381	0.136081	0.698	0.634	1	7	Ssu72
5.2071e-17	0.136061	0.129	0.046	1.03616e-12	7	Large1
3.3665e-05	0.135831	0.299	0.225	0.669899	7	Tbk1
8.51822e-12	0.135755	0.164	0.08	1.69504e-07	7	Rhbdf2
0.000254539	0.13563	0.403	0.331	1	7	Flii
1.59685e-08	0.135508	0.185	0.108	0.000317758	7	Gba
2.28817e-05	0.135489	0.416	0.327	0.455322	7	Mthfd2
2.20737e-07	0.134768	0.289	0.197	0.00439245	7	Zfp710
0.000191571	0.134685	0.514	0.445	1	7	Epsti1
1.5472e-09	0.134665	0.2	0.113	3.07878e-05	7	Lpxn
6.84232e-13	0.134602	0.161	0.075	1.36155e-08	7	Fbxw17
7.88529e-26	0.134162	0.112	0.028	1.56909e-21	7	Fam214b
3.00547e-05	0.133955	0.384	0.301	0.598059	7	Mef2a
0.000204335	0.13386	0.24	0.182	1	7	Zc3h12a
4.39848e-13	0.133167	0.191	0.093	8.75254e-09	7	Nfil3
2.42562e-10	0.133123	0.161	0.082	4.82673e-06	7	Gpr132
3.89434e-05	0.133029	0.206	0.144	0.774935	7	Cd72
9.44564e-09	0.133021	0.217	0.13	0.000187959	7	Ints12
2.37107e-11	0.132982	0.208	0.112	4.71819e-07	7	Flot2
0.000150323	0.132924	0.473	0.402	1	7	Bbip1
0.000157797	0.132514	0.405	0.334	1	7	Cdc42se1
1.90862e-13	0.132491	0.166	0.076	3.79795e-09	7	Ppard
1.1476e-05	0.13203	0.299	0.22	0.228362	7	Napg
8.59531e-07	0.131968	0.299	0.211	0.0171038	7	Myo9b
3.09245e-11	0.131808	0.198	0.105	6.15367e-07	7	Rogdi
2.13839e-09	0.131792	0.17	0.092	4.25519e-05	7	Nhlrc3
2.96128e-10	0.131732	0.166	0.084	5.89266e-06	7	Clec2i
8.98765e-16	0.131138	0.155	0.064	1.78845e-11	7	Tnfaip1
0.000793836	0.130764	0.575	0.518	1	7	Bnip2
0.00598853	0.130756	0.664	0.611	1	7	Atf4
3.3315e-08	0.130559	0.18	0.104	0.000662935	7	Cry1
3.01157e-06	0.13044	0.238	0.164	0.0599273	7	Myd88
2.57334e-07	0.130288	0.229	0.147	0.00512069	7	Man2a1
0.000261131	0.130209	0.38	0.315	1	7	Nab1
4.14552e-13	0.13002	0.172	0.081	8.24918e-09	7	Tfeb
1.64653e-11	0.129863	0.115	0.049	3.27643e-07	7	Layn
0.00106171	0.129699	0.418	0.359	1	7	Dctn4
2.38922e-10	0.12968	0.174	0.091	4.75432e-06	7	Stx2
0.000255101	0.129632	0.486	0.419	1	7	Ufm1
0.000171514	0.129611	0.329	0.26	1	7	Adssl1
1.75614e-05	0.129498	0.338	0.26	0.349455	7	Vapb
0.000249127	0.129371	0.422	0.354	1	7	Mrpl27
1.7713e-08	0.129368	0.187	0.108	0.000352472	7	Gm37376
2.62193e-09	0.129206	0.225	0.133	5.21738e-05	7	Synj1
3.01033e-37	0.129119	0.108	0.019	5.99026e-33	7	Cib2
0.000254733	0.128811	0.444	0.377	1	7	Ilk
5.32597e-06	0.128784	0.304	0.223	0.105982	7	Mpdu1
1.73937e-14	0.128776	0.129	0.051	3.46117e-10	7	Samd8
1.01631e-09	0.128579	0.219	0.127	2.02235e-05	7	Plekhb2
1.34944e-10	0.128534	0.138	0.066	2.68525e-06	7	Slc27a1
6.82265e-17	0.128405	0.132	0.049	1.35764e-12	7	Mocs1
6.05586e-05	0.128115	0.319	0.245	1	7	Myo5a
6.60194e-26	0.128054	0.108	0.026	1.31372e-21	7	Mocos
5.95013e-05	0.127831	0.758	0.689	1	7	Ywhah
1.40482e-09	0.127822	0.172	0.093	2.79545e-05	7	Ppm1h
2.81707e-14	0.127761	0.115	0.043	5.6057e-10	7	5830432E09Rik
4.00339e-10	0.127387	0.225	0.129	7.96634e-06	7	Map3k8
8.15967e-05	0.12733	0.306	0.234	1	7	Pde4b
6.40064e-05	0.127312	0.257	0.189	1	7	Cyb5r1
3.7736e-09	0.127151	0.172	0.094	7.5091e-05	7	Fkbpl
1.66423e-08	0.127048	0.172	0.097	0.000331165	7	Tmem50b
1.10137e-07	0.127041	0.219	0.138	0.00219162	7	Arrb1
1.01008e-05	0.12675	0.234	0.164	0.200996	7	Stard3
4.28441e-05	0.126742	0.457	0.369	0.852554	7	Iscu
0.000791501	0.126402	0.654	0.6	1	7	Psenen
7.02243e-05	0.125866	0.338	0.266	1	7	Atp6v1h
0.000149226	0.125644	0.416	0.341	1	7	Ccdc124
0.000118724	0.125341	0.352	0.277	1	7	Fcho2
0.000515343	0.124936	0.306	0.248	1	7	Nsf
3.70629e-05	0.124889	0.274	0.202	0.737515	7	Csf3r
2.90214e-09	0.124816	0.127	0.062	5.77497e-05	7	Atp7a
0.00407195	0.124272	0.588	0.533	1	7	Arhgap30
0.00223497	0.12421	0.391	0.339	1	7	Scarb1
1.68128e-12	0.124204	0.153	0.07	3.34557e-08	7	Rarg
1.71126e-09	0.124005	0.17	0.091	3.40524e-05	7	Foxp4
6.81813e-08	0.123935	0.127	0.066	0.00135674	7	E2f2
0.000192487	0.123434	0.624	0.558	1	7	Dync1i2
1.46049e-06	0.123023	0.136	0.079	0.0290624	7	Dusp16
7.03446e-14	0.12238	0.113	0.043	1.39979e-09	7	Map4k3
3.56845e-08	0.122174	0.185	0.108	0.000710086	7	Zswim7
0.000312587	0.122133	0.747	0.689	1	7	Dynlrb1
3.60243e-05	0.122004	0.284	0.211	0.716847	7	Susd3
3.09529e-09	0.121707	0.166	0.09	6.15932e-05	7	Arrdc4
2.5792e-17	0.121492	0.125	0.043	5.13235e-13	7	Phf11d
0.00141343	0.120675	0.49	0.431	1	7	Mien1
4.13578e-07	0.120528	0.214	0.137	0.00822978	7	Lmbrd1
0.00159069	0.12022	0.42	0.364	1	7	Exoc3
5.16516e-06	0.12021	0.272	0.194	0.102781	7	Zfp36l1
4.37093e-12	0.119982	0.108	0.043	8.69772e-08	7	Fkbp1b
7.55451e-06	0.119968	0.361	0.271	0.150327	7	Mindy2
4.34274e-05	0.119733	0.21	0.146	0.864161	7	Il15
8.90173e-08	0.119062	0.178	0.104	0.00177136	7	Crybg3
7.54608e-13	0.11904	0.138	0.059	1.5016e-08	7	Ticam2
1.00534e-11	0.118879	0.146	0.067	2.00052e-07	7	Adam9
0.000584405	0.118805	0.44	0.374	1	7	Stx4a
4.57429e-09	0.118758	0.18	0.1	9.10237e-05	7	Pik3c2a
8.90728e-13	0.118639	0.125	0.052	1.77246e-08	7	Tspan17
0.000789237	0.118467	0.529	0.464	1	7	Gtf2b
0.000312776	0.118299	0.448	0.381	1	7	Derl1
3.59432e-05	0.118163	0.193	0.133	0.715233	7	Piezo1
1.84611e-07	0.117846	0.172	0.101	0.00367358	7	Cd200r1
3.6637e-11	0.117338	0.149	0.071	7.29039e-07	7	Tubb6
6.88918e-09	0.117319	0.161	0.087	0.000137088	7	Wdr91
7.87528e-12	0.117282	0.138	0.062	1.5671e-07	7	Mroh1
3.15563e-09	0.11717	0.132	0.066	6.27938e-05	7	H2-K2
7.69668e-05	0.116914	0.285	0.216	1	7	Ncstn
8.93646e-05	0.116894	0.25	0.185	1	7	Ndel1
3.8195e-06	0.116459	0.221	0.148	0.0760042	7	Med11
0.00141358	0.116222	0.376	0.319	1	7	Snx1
4.34369e-09	0.115358	0.106	0.049	8.64351e-05	7	Mthfr
1.27064e-20	0.115219	0.113	0.034	2.52845e-16	7	Kif1c
1.98619e-05	0.115046	0.233	0.165	0.395231	7	Pisd
4.10327e-09	0.114663	0.18	0.099	8.1651e-05	7	Tmem156
8.94168e-06	0.113868	0.157	0.099	0.17793	7	Osgin2
3.10057e-05	0.113386	0.246	0.176	0.616982	7	Oas1a
9.47395e-09	0.113354	0.112	0.053	0.000188522	7	D130040H23Rik
0.000928967	0.113331	0.233	0.18	1	7	H2-M3
0.00221062	0.113039	0.535	0.482	1	7	BC028528
0.00178141	0.112831	0.495	0.434	1	7	Prdx4
0.00130226	0.112655	0.577	0.512	1	7	Sec61g
0.000887102	0.112572	0.34	0.278	1	7	Tgoln1
0.000492619	0.112478	0.299	0.236	1	7	Fbxo22
0.000771281	0.112228	0.393	0.328	1	7	Rab8b
3.10692e-13	0.112141	0.1	0.036	6.18247e-09	7	Emp1
4.28387e-07	0.112038	0.121	0.065	0.00852447	7	Slc7a8
1.70056e-15	0.111768	0.106	0.036	3.38395e-11	7	Slc38a7
7.80956e-05	0.111364	0.248	0.182	1	7	Ncoa3
0.00019888	0.111172	0.155	0.105	1	7	Socs1
9.44301e-10	0.110883	0.138	0.068	1.87906e-05	7	Rab11fip1
8.06813e-05	0.110799	0.327	0.251	1	7	Herc6
0.000517446	0.110792	0.399	0.331	1	7	Stx8
0.000521504	0.110632	0.393	0.326	1	7	Epn1
0.000659006	0.110333	0.495	0.432	1	7	Dap
5.36189e-07	0.110197	0.127	0.07	0.0106696	7	Tnfrsf26
0.000108049	0.110162	0.227	0.165	1	7	Naga
0.00142883	0.109388	0.272	0.219	1	7	Rab10os
1.97248e-08	0.109248	0.136	0.071	0.000392504	7	Pde4dip
0.00155252	0.109143	0.431	0.369	1	7	Ensa
6.92051e-05	0.109119	0.198	0.139	1	7	Rufy3
2.37461e-10	0.108996	0.108	0.047	4.72524e-06	7	Dusp4
5.40529e-06	0.108932	0.125	0.072	0.10756	7	Dapk1
1.21645e-13	0.108792	0.106	0.039	2.42061e-09	7	Slc8b1
1.32381e-06	0.108713	0.172	0.105	0.0263425	7	Tep1
0.000161551	0.108237	0.206	0.148	1	7	Chpf2
0.000796324	0.108084	0.397	0.327	1	7	Ier5
2.02074e-05	0.107765	0.227	0.159	0.402106	7	Hps3
0.000173346	0.10773	0.408	0.33	1	7	Golga7
1.5713e-07	0.107676	0.149	0.084	0.00312673	7	Slc26a2
1.83697e-08	0.107605	0.146	0.077	0.000365538	7	B4galt5
8.61704e-06	0.107333	0.155	0.096	0.171471	7	Tbc1d13
0.000715524	0.107227	0.405	0.339	1	7	Trappc3
4.48277e-05	0.107085	0.267	0.195	0.892027	7	Gosr2
2.47009e-08	0.106988	0.108	0.052	0.000491523	7	Spaca9
3.45119e-07	0.106971	0.157	0.091	0.00686751	7	Sphk2
1.35945e-06	0.106955	0.25	0.167	0.0270518	7	A630001G21Rik
1.48401e-05	0.106875	0.216	0.147	0.295304	7	Mthfsl
0.00010862	0.106856	0.325	0.252	1	7	Bin3
0.00101534	0.106758	0.306	0.247	1	7	Uba5
0.000776783	0.106691	0.197	0.146	1	7	Ralgapa2
4.38712e-07	0.106433	0.197	0.122	0.00872993	7	Mindy3
6.12808e-08	0.106405	0.119	0.06	0.00121943	7	Csrnp1
0.00132648	0.106034	0.291	0.236	1	7	Washc4
0.000194973	0.106018	0.163	0.112	1	7	Dclre1c
1.47305e-05	0.10585	0.183	0.121	0.293122	7	Tmem170b
0.000584763	0.105766	0.236	0.181	1	7	Katnbl1
8.06206e-14	0.105707	0.108	0.04	1.60427e-09	7	Slc36a4
1.30313e-07	0.105564	0.217	0.133	0.0025931	7	Fam129a
1.57537e-06	0.105186	0.414	0.301	0.0313484	7	Atp8b4
1.71001e-06	0.105182	0.208	0.135	0.0340275	7	Agl
3.69229e-10	0.105075	0.13	0.061	7.3473e-06	7	Gpr18
1.42518e-07	0.104954	0.142	0.078	0.00283597	7	Zswim6
3.84078e-14	0.104581	0.108	0.039	7.64276e-10	7	Gm15417
0.000840343	0.104532	0.267	0.208	1	7	Mtmr14
8.41711e-13	0.104074	0.108	0.041	1.67492e-08	7	Prmt2
0.00683441	0.103928	0.461	0.408	1	7	Egln1
0.00277761	0.103802	0.353	0.298	1	7	Rap2c
0.000664628	0.103737	0.44	0.373	1	7	Ppp1r2
6.39524e-09	0.103624	0.157	0.083	0.000127259	7	Irf2bpl
0.00509434	0.10351	0.429	0.378	1	7	Rbm7
1.57052e-17	0.103466	0.112	0.036	3.12518e-13	7	Gm43775
0.00924296	0.103442	0.361	0.307	1	7	Azin1
1.937e-07	0.103271	0.136	0.074	0.00385443	7	Dtx2
0.00146964	0.102972	0.274	0.22	1	7	Tpgs1
4.38677e-05	0.1029	0.172	0.115	0.872923	7	Ano6
7.86742e-08	0.102881	0.125	0.065	0.00156554	7	Snx24
8.64875e-06	0.102649	0.172	0.11	0.172102	7	Lncpint
0.000592939	0.101879	0.284	0.223	1	7	Leprot
1.35313e-05	0.101764	0.189	0.125	0.26926	7	Ostm1
0.000323088	0.100837	0.297	0.228	1	7	Uso1

## Sheet: 8
p_val	avg_log2FC	pct.1	pct.2	p_val_adj	cluster	gene
0	3.97105	0.501	0.019	0	8	Ly6d
0	3.88776	0.934	0.256	0	8	Cd74
0	3.15949	0.674	0.028	0	8	H2-Aa
0	2.9799	0.636	0.024	0	8	H2-Eb1
1.70552e-135	2.53735	0.7	0.297	3.39382e-131	8	H2-Ab1
0	2.27053	0.742	0.024	0	8	Cd7
0	2.06213	0.716	0.043	0	8	Klrd1
2.65721e-142	1.92279	0.69	0.256	5.28758e-138	8	Ccnd1
1.3674e-216	1.7194	0.877	0.282	2.72098e-212	8	Ighm
1.37722e-156	1.71684	0.87	0.459	2.74053e-152	8	Lsp1
5.63189e-43	1.69664	0.4	0.179	1.12069e-38	8	Irf8
4.61549e-154	1.64875	1	0.733	9.18436e-150	8	Cd52
1.37104e-84	1.63296	0.934	0.578	2.72824e-80	8	Ly6a
5.44788e-98	1.60653	0.974	0.623	1.08407e-93	8	Ifi27l2a
2.00091e-167	1.53775	0.468	0.083	3.98161e-163	8	Gm34680
6.10533e-232	1.3935	0.584	0.094	1.2149e-227	8	Ctsh
2.63616e-126	1.36622	0.619	0.178	5.2457e-122	8	Ms4a4c
2.40338e-129	1.33732	0.298	0.039	4.78249e-125	8	Cox6a2
0	1.32228	0.522	0.049	0	8	Rnase6
3.49038e-82	1.30336	0.927	0.637	6.94551e-78	8	Tmem176a
0	1.28208	0.428	0.015	0	8	Atp1b1
0	1.19008	0.35	0.005	0	8	Siglech
3.98081e-65	1.17993	0.884	0.664	7.92141e-61	8	Tcf4
2.50918e-57	1.14195	0.981	0.811	4.99303e-53	8	Tmem176b
1.93604e-18	1.12469	0.156	0.056	3.85252e-14	8	Bcl2a1b
2.68407e-73	1.07798	0.572	0.268	5.34104e-69	8	Runx2
1.7511e-40	1.03412	0.69	0.518	3.48451e-36	8	Psap
8.62899e-84	1.0334	0.955	0.707	1.71708e-79	8	Mef2c
3.10259e-59	1.02204	0.662	0.394	6.17385e-55	8	Btg1
2.61145e-77	1.01431	0.671	0.368	5.19653e-73	8	H2-DMa
4.30179e-33	0.994855	0.636	0.524	8.56013e-29	8	Dnajc7
3.69107e-22	0.948671	0.709	0.634	7.34486e-18	8	Crip1
1.30143e-155	0.947815	0.407	0.061	2.58972e-151	8	Ly86
1.18302e-238	0.943119	0.362	0.028	2.35409e-234	8	Il7r
1.36948e-47	0.937279	0.955	0.673	2.72514e-43	8	Tyrobp
2.50448e-91	0.936529	0.203	0.025	4.98367e-87	8	Il4i1
2.18136e-56	0.9095	0.934	0.749	4.34068e-52	8	Napsa
8.41536e-80	0.896038	0.577	0.223	1.67457e-75	8	Sdc4
1.94946e-85	0.891844	0.617	0.24	3.87922e-81	8	Ctss
1.58806e-41	0.88421	0.896	0.695	3.16008e-37	8	Sox4
2.12319e-43	0.876408	0.634	0.426	4.22493e-39	8	Ptms
1.07265e-187	0.857533	0.281	0.022	2.13447e-183	8	Tcf7
1.01856e-60	0.857353	0.804	0.632	2.02683e-56	8	Cd37
2.68954e-25	0.857091	0.558	0.436	5.35191e-21	8	Runx3
1.51857e-09	0.838409	0.362	0.289	3.02181e-05	8	Ctsl
7.74877e-33	0.834486	0.362	0.162	1.54193e-28	8	Marcks
7.19635e-63	0.829572	0.915	0.672	1.432e-58	8	Shisa5
7.44706e-66	0.828983	0.364	0.105	1.48189e-61	8	Mpeg1
1.66589e-236	0.818935	0.18	0.003	3.31495e-232	8	Ccr9
3.1124e-48	0.812161	0.402	0.165	6.19337e-44	8	Fyn
1.92465e-40	0.800997	0.712	0.517	3.82986e-36	8	Bcl11a
6.1635e-23	0.796228	0.586	0.495	1.22647e-18	8	Syngr2
1.01041e-73	0.790621	0.35	0.092	2.01062e-69	8	Smim5
9.96425e-51	0.782996	0.891	0.709	1.98279e-46	8	Slc38a2
1.55431e-44	0.77339	0.553	0.32	3.09293e-40	8	Ier5
4.08248e-112	0.769856	0.385	0.074	8.12373e-108	8	Clec2i
1.37565e-55	0.764521	0.305	0.089	2.7374e-51	8	Nfil3
3.50216e-57	0.751674	0.544	0.241	6.96895e-53	8	Ahnak
3.75643e-48	0.74934	0.56	0.308	7.47491e-44	8	Gsn
6.04834e-20	0.743582	0.972	0.808	1.20356e-15	8	S100a4
8.37399e-25	0.738571	0.355	0.191	1.66634e-20	8	Zfp36l1
2.96403e-35	0.737427	0.605	0.423	5.89811e-31	8	Sp100
1.15972e-67	0.737006	0.991	0.782	2.30772e-63	8	Fcer1g
1.31766e-29	0.729384	0.371	0.189	2.622e-25	8	Cytip
3.6506e-50	0.726119	0.993	0.828	7.26433e-46	8	Plac8
5.34416e-87	0.719344	0.168	0.017	1.06344e-82	8	Ccr7
4.64855e-45	0.713942	0.87	0.575	9.25015e-41	8	Ltb
7.42287e-58	0.709957	0.95	0.791	1.47708e-53	8	Atxn7l3b
2.82105e-66	0.70419	0.418	0.134	5.6136e-62	8	Cd72
3.25995e-40	0.696384	0.714	0.559	6.48698e-36	8	Smim14
1.2147e-27	0.695346	0.518	0.346	2.41713e-23	8	Ankrd37
2.8275e-34	0.687077	0.704	0.562	5.62645e-30	8	H2-T23
1.61198e-35	0.673358	0.251	0.084	3.20769e-31	8	Tbc1d4
3.51105e-42	0.656015	0.416	0.177	6.98664e-38	8	Pld4
1.08725e-20	0.655873	0.61	0.449	2.16351e-16	8	Ms4a6c
3.79633e-20	0.652142	0.553	0.452	7.55432e-16	8	Selplg
8.81864e-189	0.64831	0.163	0.005	1.75482e-184	8	Igkc
2.63353e-16	0.641969	0.6	0.532	5.24046e-12	8	Tspan13
2.31309e-44	0.640817	0.948	0.731	4.60282e-40	8	Mndal
1.40296e-30	0.634711	0.894	0.738	2.79176e-26	8	Jund
1.27732e-47	0.621232	0.991	0.848	2.54173e-43	8	Apobec3
6.9331e-26	0.619227	0.634	0.453	1.37962e-21	8	Irf7
2.15935e-41	0.617057	0.955	0.82	4.2969e-37	8	Rac2
3.07722e-19	0.616812	0.454	0.304	6.12336e-15	8	Sell
1.36758e-26	0.616543	0.6	0.47	2.72134e-22	8	Pafah1b3
1.07978e-45	0.611392	0.922	0.767	2.14866e-41	8	Bri3
6.56883e-28	0.608076	0.515	0.331	1.30713e-23	8	Btg2
1.09765e-26	0.606079	0.461	0.281	2.18422e-22	8	Tsc22d1
3.03456e-69	0.602021	0.272	0.057	6.03847e-65	8	Gpr183
1.6103e-37	0.600016	0.853	0.7	3.20434e-33	8	Ptprc
6.3571e-24	0.597575	0.57	0.458	1.265e-19	8	Bmyc
9.19676e-26	0.589878	0.407	0.225	1.83006e-21	8	Satb1
1.08554e-296	0.581657	0.227	0.005	2.16012e-292	8	Jaml
1.08141e-64	0.574102	0.229	0.044	2.1519e-60	8	Rnd3
8.62501e-208	0.573378	0.274	0.017	1.71629e-203	8	Kmo
2.74578e-17	0.573375	0.591	0.519	5.46383e-13	8	Nfkb1
9.67712e-36	0.571019	0.371	0.166	1.92565e-31	8	Cyb561a3
4.6583e-42	0.567115	0.993	0.907	9.26956e-38	8	Laptm5
4.7758e-13	0.567019	0.556	0.497	9.50336e-09	8	St8sia4
1.49178e-53	0.554932	0.154	0.024	2.96849e-49	8	Dntt
6.32439e-08	0.546782	0.338	0.263	0.00125849	8	Gadd45b
7.42464e-09	0.545636	0.553	0.478	0.000147743	8	Isg15
1.35995e-32	0.54467	0.939	0.7	2.70617e-28	8	S100a6
2.99111e-22	0.544215	0.577	0.454	5.95202e-18	8	Unc93b1
3.69439e-16	0.53868	0.463	0.35	7.35146e-12	8	Tfrc
9.54811e-33	0.532236	0.322	0.134	1.89998e-28	8	H2-DMb1
7.68188e-56	0.53146	0.314	0.088	1.52862e-51	8	Ifi209
3.09636e-21	0.531433	0.121	0.033	6.16146e-17	8	Bcl2a1d
8.2923e-186	0.531412	0.248	0.016	1.65008e-181	8	Cd300c
8.00048e-25	0.529157	0.652	0.494	1.59202e-20	8	Ypel3
4.55654e-20	0.526852	0.312	0.165	9.06707e-16	8	Gm43305
5.03248e-32	0.525115	0.993	0.943	1.00141e-27	8	Npc2
1.38038e-31	0.521827	0.929	0.798	2.74682e-27	8	Irf2bp2
3.25781e-139	0.515531	0.118	0.003	6.48273e-135	8	Ighg2b
2.78509e-08	0.514809	0.463	0.403	0.000554205	8	AW112010
2.36583e-24	0.513591	0.927	0.765	4.70776e-20	8	Ramp1
7.88887e-42	0.507443	0.671	0.372	1.56981e-37	8	Cybb
5.24772e-36	0.505112	0.965	0.842	1.04424e-31	8	Scand1
2.68831e-09	0.502624	0.279	0.194	5.34947e-05	8	Lair1
1.21001e-11	0.500261	0.976	0.923	2.40779e-07	8	Lgals1
4.21413e-17	0.499663	0.619	0.526	8.3857e-13	8	Trim30a
4.74121e-34	0.493584	0.96	0.862	9.43454e-30	8	Atp6v1g1
2.81091e-50	0.490143	0.234	0.056	5.59344e-46	8	Klf2
1.30525e-19	0.484392	0.913	0.783	2.59731e-15	8	Acadl
7.51182e-09	0.480433	0.359	0.272	0.000149478	8	Slfn5
6.47494e-17	0.479842	0.537	0.447	1.28845e-12	8	Ppdpf
1.3459e-234	0.476579	0.225	0.008	2.67821e-230	8	Ciita
9.24485e-39	0.4759	0.277	0.091	1.83963e-34	8	Dpp4
4.84535e-32	0.474708	0.272	0.103	9.64177e-28	8	Rogdi
4.98797e-25	0.470883	0.222	0.081	9.92555e-21	8	Clec4a1
1.16964e-15	0.46993	0.709	0.63	2.32746e-11	8	Ncf1
6.82714e-23	0.469907	0.582	0.429	1.35853e-18	8	Cd53
3.21371e-09	0.466758	0.437	0.384	6.39497e-05	8	Ift57
1.17869e-223	0.466332	0.225	0.009	2.34548e-219	8	Spib
7.17148e-19	0.466088	0.343	0.199	1.42705e-14	8	Net1
5.22715e-28	0.461383	0.939	0.795	1.04015e-23	8	Arpc5
2.0767e-27	0.457438	0.967	0.787	4.13242e-23	8	Ifi203
5.272e-16	0.455319	0.317	0.187	1.04908e-11	8	Kctd12
7.44579e-17	0.454468	0.319	0.183	1.48164e-12	8	Smad7
2.74476e-22	0.452068	0.865	0.719	5.46181e-18	8	Psmb9
2.57016e-17	0.444871	0.95	0.784	5.11435e-13	8	Nfkbia
1.00328e-14	0.439038	0.567	0.482	1.99643e-10	8	Clec2d
4.27315e-29	0.438195	0.967	0.863	8.50314e-25	8	Gabarap
3.30266e-16	0.437916	0.4	0.272	6.57196e-12	8	Uvrag
1.36182e-34	0.435021	0.196	0.055	2.70989e-30	8	Nucb2
2.38592e-23	0.433796	0.969	0.909	4.74774e-19	8	Mbnl1
3.79611e-19	0.433646	0.314	0.166	7.55387e-15	8	Evi2a
2.26678e-16	0.433314	0.754	0.652	4.51066e-12	8	Txnip
[truncated: 265 more rows]

## Sheet: 9
p_val	avg_log2FC	pct.1	pct.2	p_val_adj	cluster	gene
[truncated: 571 more rows]

[truncated: 1 more sheets: 10]
