# Supplementary material for: APEX1 Nuclease and Redox Functions are Both Essential for Adult Mouse Hematopoietic Stem and Progenitor Cells
Source: Stem Cell Rev Rep. 2023 Jun 2;19(6):2052–72. doi: 10.1007/s12015-023-10550-0 (PMC10390635; doi:10.1007/s12015-023-10550-0)
Supplement: Supplementary file 2 — (XLSX 36 KB) contains the top ADT markers for each of the 10 defined CITE-seq cell identities. [file 12015_2023_10550_MOESM2_ESM.xlsx]

## Sheet: 0
p_val	avg_log2FC	pct.1	pct.2	p_val_adj	cluster	gene
0	0.718245	0.943	0.512	0	0	CD55		ADTs with log2 fold change > 0.5
2.10056e-283	0.668973	0.919	0.652	4.07508e-281	0	Ly6A-Ly6E
4.36422e-245	0.596618	0.674	0.293	8.46659e-243	0	CD150
5.01179e-183	0.252351	0.293	0.055	9.72287e-181	0	ESAM
8.8052e-134	0.217849	0.997	0.976	1.70821e-131	0	CD49f
3.19304e-121	0.305203	0.951	0.838	6.19449e-119	0	CD274
5.57938e-38	0.104587	0.197	0.085	1.0824e-35	0	CD201
2.07043e-37	0.0979087	0.182	0.077	4.01663e-35	0	CD105
2.45712e-37	0.117151	0.992	0.982	4.7668e-35	0	CD102
1.39911e-34	0.072424	0.117	0.04	2.71427e-32	0	CD39
9.34145e-29	0.116536	0.904	0.856	1.81224e-26	0	CD270
6.53026e-24	0.118726	0.697	0.589	1.26687e-21	0	CD9
1.57625e-18	0.148285	0.445	0.341	3.05793e-16	0	CD86
1.94385e-18	0.082728	0.223	0.134	3.77106e-16	0	CD357
2.38279e-17	0.0943504	0.818	0.752	4.62261e-15	0	CD29
7.07943e-07	0.043783	0.129	0.089	0.000137341	0	CD25
3.56551e-05	0.0489384	0.425	0.373	0.00691709	0	CD90-A0075
9.10091e-05	0.0396507	0.876	0.855	0.0176558	0	CD24

## Sheet: 1
p_val	avg_log2FC	pct.1	pct.2	p_val_adj	cluster	gene
3.2933e-31	0.203094	0.805	0.677	6.389e-29	1	Ly6A-Ly6E		ADTs with log2 fold change > 0.5
1.56767e-17	0.087191	0.912	0.847	3.04128e-15	1	CD274
2.64278e-14	0.118273	0.671	0.566	5.127e-12	1	CD55
1.7102e-12	0.0727356	0.994	0.977	3.31779e-10	1	CD49f
1.20988e-06	0.0478553	0.278	0.224	0.000234717	1	CD69
0.000526727	0.0516327	0.382	0.349	0.102185	1	CD150

## Sheet: 2
p_val	avg_log2FC	pct.1	pct.2	p_val_adj	cluster	gene
2.28832e-28	0.132323	0.909	0.85	4.43934e-26	2	CD24		ADTs with log2 fold change > 0.5
9.91035e-26	0.109656	0.995	0.977	1.92261e-23	2	CD49f
9.10871e-19	0.0980685	0.425	0.325	1.76709e-16	2	CD34
5.61028e-15	0.0894802	0.996	0.973	1.08839e-12	2	CD117
8.30664e-15	0.0908873	0.91	0.86	1.61149e-12	2	CD48
2.62843e-07	0.0581744	0.441	0.372	5.09915e-05	2	CD90-A0075
0.00638984	0.00980666	0.512	0.478	1	2	CD41
0.00914068	0.0195541	0.992	0.982	1	2	CD102

## Sheet: 3
p_val	avg_log2FC	pct.1	pct.2	p_val_adj	cluster	gene
2.21237e-69	0.31372	0.862	0.669	4.292e-67	3	Ly6A-Ly6E		ADTs with log2 fold change > 0.5
5.26825e-48	0.211721	0.533	0.331	1.02204e-45	3	CD86
1.44005e-47	0.152553	0.985	0.952	2.79371e-45	3	CD54
1.55378e-45	0.180925	0.38	0.21	3.01434e-43	3	CD69
3.62551e-39	0.132466	0.245	0.109	7.03348e-37	3	CD5
2.4353e-20	0.0861515	0.125	0.055	4.72449e-18	3	CD4
1.50812e-15	0.0880646	0.998	0.973	2.92574e-13	3	CD117
1.04251e-14	0.052704	0.114	0.055	2.02246e-12	3	Notch
2.78931e-12	0.118289	0.92	0.875	5.41126e-10	3	CD62L
1.11433e-07	0.0662215	0.906	0.851	2.16181e-05	3	CD24
2.14376e-05	0.0294471	0.104	0.07	0.0041589	3	IL33Ra
4.3052e-05	0.0447915	0.382	0.332	0.0083521	3	CD34
0.000161912	0.0447329	0.31	0.269	0.0314109	3	IgG1-Rat-l
0.000828792	0.0600774	0.205	0.17	0.160786	3	CD138
0.00119923	0.0237492	0.884	0.861	0.23265	3	CD270
0.00982536	0.0225332	0.905	0.861	1	3	CD48

## Sheet: 4
p_val	avg_log2FC	pct.1	pct.2	p_val_adj	cluster	gene
0	0.87156	0.888	0.359	0	4	CD16-CD32		ADTs with log2 fold change > 0.5
0	0.719381	0.999	0.777	0	4	CD371
4.34175e-290	0.640604	0.996	0.864	8.423e-288	4	CD62L
6.04931e-276	0.346353	1	0.973	1.17357e-273	4	CD117
2.01536e-132	0.470497	0.93	0.742	3.9098e-130	4	CD71
8.81993e-105	0.356129	0.791	0.502	1.71107e-102	4	IgG2a
2.83521e-93	0.447877	0.823	0.569	5.5003e-91	4	CD115
7.78598e-85	0.316269	0.919	0.712	1.51048e-82	4	CD11a
4.34603e-84	0.279175	0.514	0.239	8.4313e-82	4	IgG1-Rat-l
2.60304e-58	0.162094	0.267	0.099	5.04989e-56	4	CD73
2.81785e-57	0.316493	0.584	0.352	5.46663e-55	4	CD90-A0075
1.86003e-29	0.107523	0.251	0.121	3.60846e-27	4	P2RY12
1.00418e-15	0.117254	0.404	0.278	1.94812e-13	4	CD317
1.48258e-14	0.0898568	0.302	0.192	2.87621e-12	4	CD49d
2.03249e-13	0.0647339	0.187	0.108	3.94303e-11	4	Mac2
1.04611e-12	0.117022	0.451	0.322	2.02945e-10	4	CD34
7.77752e-12	0.0742472	0.29	0.19	1.50884e-09	4	CD304
1.15314e-07	0.0905951	0.411	0.314	2.2371e-05	4	Ly6C
5.49541e-07	0.0839606	0.403	0.305	0.000106611	4	CD1d
0.000105563	0.0576363	0.577	0.468	0.0204792	4	CD41
0.000166033	0.0547313	0.582	0.467	0.0322105	4	CD172a
0.000172219	0.0249259	0.101	0.069	0.0334104	4	CD314
0.000226313	0.0261426	0.151	0.109	0.0439047	4	CD107a
0.00947568	0.0162577	0.12	0.092	1	4	CD25

## Sheet: 5
p_val	avg_log2FC	pct.1	pct.2	p_val_adj	cluster	gene
9.00863e-279	0.692332	0.883	0.437	1.74767e-276	5	CD41		ADTs with log2 fold change > 0.5
1.40073e-133	0.254305	0.998	0.982	2.71741e-131	5	CD102
4.57738e-88	0.451762	0.808	0.554	8.88012e-86	5	CD55
1.25243e-70	0.193409	0.998	0.977	2.42971e-68	5	CD49f
4.39741e-46	0.165217	0.299	0.131	8.53097e-44	5	CD357
4.67089e-43	0.274321	0.718	0.593	9.06153e-41	5	CD9
2.87298e-19	0.124874	0.819	0.729	5.57359e-17	5	CD11a
9.72894e-19	0.116942	0.91	0.862	1.88741e-16	5	CD48
3.60606e-16	0.100471	0.817	0.756	6.99576e-14	5	CD29
2.13833e-15	0.136545	0.193	0.112	4.14836e-13	5	CD73
1.54788e-05	0.0375457	0.175	0.127	0.00300288	5	CD63
4.43264e-05	0.0832458	0.403	0.348	0.00859932	5	CD150
0.00130974	0.0299204	0.237	0.202	0.254089	5	CD49d

## Sheet: 6
p_val	avg_log2FC	pct.1	pct.2	p_val_adj	cluster	gene
5.03385e-194	0.938812	0.948	0.578	9.76566e-192	6	CD115		ADTs with log2 fold change > 0.5
1.38422e-94	0.368777	0.522	0.181	2.68539e-92	6	CD304
7.48965e-83	0.482803	0.81	0.489	1.45299e-80	6	CD11b-mh
8.36996e-76	0.286141	0.995	0.954	1.62377e-73	6	CD54
1.02064e-56	0.333159	0.403	0.159	1.98004e-54	6	CD138
1.01973e-43	0.348601	0.944	0.877	1.97827e-41	6	CD62L
6.58316e-38	0.213265	0.298	0.115	1.27713e-35	6	CD5
2.52704e-35	0.147697	0.283	0.107	4.90246e-33	6	CD80
4.44376e-35	0.283956	0.99	0.792	8.6209e-33	6	CD371
1.26246e-27	0.160658	0.405	0.204	2.44918e-25	6	PIRA-PIRB
4.49798e-13	0.12125	0.361	0.223	8.72609e-11	6	CD69
7.54359e-13	0.152488	0.679	0.529	1.46346e-10	6	IgG2a
8.02466e-13	0.13774	0.4	0.265	1.55678e-10	6	IgG1-Rat-l
6.12548e-10	0.0548454	0.12	0.056	1.18834e-07	6	CD62P
1.58617e-08	0.0488109	0.119	0.059	3.07717e-06	6	Notch
1.19e-07	0.0445425	0.105	0.052	2.30859e-05	6	CD135
6.6866e-07	0.0991684	0.592	0.474	0.00012972	6	CD172a
2.56118e-06	0.062448	0.11	0.061	0.00049687	6	CD4
2.91593e-06	0.0634803	0.202	0.133	0.000565691	6	P2RY12
4.85203e-05	0.0447257	0.129	0.081	0.00941293	6	Ly49H
6.49879e-05	0.0809538	0.286	0.219	0.0126077	6	CD14
0.00124983	0.0717359	0.761	0.69	0.242466	6	Ly6A-Ly6E

## Sheet: 7
p_val	avg_log2FC	pct.1	pct.2	p_val_adj	cluster	gene
0	1.36786	0.985	0.48	0	7	CD11b-mh		ADTs with log2 fold change > 0.5
2.39389e-304	1.28363	0.79	0.188	4.64416e-302	7	CD14
4.74238e-296	0.794641	0.79	0.181	9.20022e-294	7	PIRA-PIRB
7.21459e-257	0.439848	0.469	0.055	1.39963e-254	7	CD95
1.16312e-253	0.880068	0.964	0.452	2.25646e-251	7	CD172a
3.07034e-199	0.509275	0.522	0.093	5.95646e-197	7	CD80
1.06867e-197	0.610797	0.686	0.173	2.07322e-195	7	CD304
4.26365e-187	0.193459	0.21	0.012	8.27148e-185	7	F4-80
2.69694e-185	0.450266	0.512	0.094	5.23206e-183	7	Mac2
4.89763e-180	0.275407	0.308	0.032	9.5014e-178	7	CD36
1.38235e-158	0.537232	1	0.954	2.68176e-156	7	CD54
2.09646e-146	0.419031	0.289	0.037	4.06712e-144	7	CD38
1.96001e-141	0.375732	0.454	0.093	3.80243e-139	7	CD107a
1.68067e-136	0.901278	0.724	0.302	3.26049e-134	7	Ly6C
6.50066e-133	0.907513	0.924	0.581	1.26113e-130	7	CD115
1.45512e-120	0.210239	0.253	0.033	2.82293e-118	7	CX3CR1
6.14165e-96	0.63675	0.807	0.402	1.19148e-93	7	CD16-CD32
5.34937e-84	0.407805	0.951	0.858	1.03778e-81	7	CD270
1.81433e-82	0.351878	0.403	0.115	3.51981e-80	7	CD63
3.71404e-80	0.185817	0.227	0.039	7.20524e-78	7	CD301a
2.61552e-78	0.41725	0.962	0.724	5.07411e-76	7	CD11a
3.62068e-68	0.180439	0.206	0.038	7.02412e-66	7	CD11c
2.0207e-67	0.364652	0.921	0.752	3.92016e-65	7	CD29
1.12548e-66	0.0746057	0.104	0.009	2.18343e-64	7	CD68
4.54449e-63	0.542085	0.847	0.591	8.8163e-61	7	CD9
2.96281e-62	0.240148	0.357	0.106	5.74785e-60	7	CD73
1.68036e-60	0.10925	0.159	0.025	3.25989e-58	7	P2X7R
3.69826e-60	0.148986	0.238	0.053	7.17463e-58	7	CD49a
3.80202e-58	0.151332	0.216	0.046	7.37591e-56	7	Integrin
4.50702e-54	0.118614	0.185	0.037	8.74363e-52	7	CD300c-d
2.67858e-53	0.388713	0.571	0.276	5.19644e-51	7	CD317
2.69056e-51	0.157178	0.229	0.057	5.21969e-49	7	CD200R
6.77329e-51	0.495836	0.628	0.34	1.31402e-48	7	CD86
8.73018e-47	0.124916	0.183	0.041	1.69366e-44	7	CD301b
1.98714e-46	0.160692	0.257	0.073	3.85504e-44	7	Ly49H
3.31629e-44	0.0697201	0.104	0.015	6.43361e-42	7	CD64
3.70105e-40	0.0822211	0.119	0.021	7.18003e-38	7	CD226
4.82056e-36	0.302156	0.962	0.795	9.35188e-34	7	CD371
6.59547e-35	0.429681	0.93	0.851	1.27952e-32	7	CD274
2.75411e-34	0.0749464	0.119	0.024	5.34297e-32	7	CD279
4.52608e-34	0.284494	0.255	0.093	8.7806e-32	7	CD201
1.67526e-30	0.297326	0.9	0.757	3.25e-28	7	CD71
2.35619e-30	0.112591	0.17	0.049	4.571e-28	7	CD300LG
8.36533e-29	0.205343	0.412	0.193	1.62287e-26	7	CD49d
1.33156e-27	0.264348	0.777	0.524	2.58324e-25	7	IgG2a
1.19183e-25	0.113265	0.216	0.078	2.31215e-23	7	4-1BB
1.43737e-19	0.212489	0.516	0.305	2.7885e-17	7	CD1d
2.88579e-18	0.186112	0.943	0.862	5.59844e-16	7	CD48
8.43726e-18	0.0640966	0.119	0.038	1.63683e-15	7	CD309-A0553
1.26878e-17	0.414229	0.329	0.184	2.46143e-15	7	IA-IE
2.17712e-15	0.100359	0.134	0.051	4.22362e-13	7	CD106
3.41976e-12	0.0640413	0.119	0.048	6.63434e-10	7	CD39
2.4354e-09	0.040488	0.104	0.044	4.72468e-07	7	CXCR4
2.86429e-09	0.045943	0.129	0.059	5.55672e-07	7	IgD
2.08025e-07	0.0665929	0.229	0.132	4.03569e-05	7	P2RY12
3.16729e-07	0.0318615	0.102	0.049	6.14454e-05	7	CD2
2.294e-06	0.039427	0.13	0.069	0.000445035	7	CD314
1.47817e-05	0.0381241	0.1	0.053	0.00286764	7	TCRg3
6.66261e-05	0.0310272	0.106	0.059	0.0129255	7	JAML
0.000158255	0.0664308	0.246	0.17	0.0307014	7	CD138
0.0016638	0.0344461	0.127	0.081	0.322777	7	IgG1-Rat-k
0.00386373	0.0225512	0.138	0.091	0.749564	7	CD105

## Sheet: 8
p_val	avg_log2FC	pct.1	pct.2	p_val_adj	cluster	gene
2.19569e-301	1.56885	0.792	0.163	4.25964e-299	8	IA-IE		ADTs with log2 fold change > 0.5
1.14981e-240	0.405355	0.435	0.043	2.23063e-238	8	JAML
5.3844e-166	0.481379	0.333	0.038	1.04457e-163	8	CD2
7.22234e-145	0.541256	0.515	0.107	1.40113e-142	8	CD5
8.61175e-98	0.179875	0.239	0.031	1.67068e-95	8	CD26
3.4796e-89	0.435316	0.411	0.104	6.75043e-87	8	CD80
4.98776e-73	0.139535	0.156	0.018	9.67626e-71	8	CD22
1.29692e-72	0.217053	0.251	0.046	2.51603e-70	8	Integrin
2.98977e-72	0.342818	0.998	0.954	5.80014e-70	8	CD54
1.77053e-55	0.433556	0.435	0.161	3.43483e-53	8	CD138
6.22292e-53	0.183937	0.201	0.04	1.20725e-50	8	CD11c
2.32061e-48	0.462861	0.955	0.877	4.50199e-46	8	CD62L
2.22482e-41	0.328858	0.539	0.261	4.31615e-39	8	IgG1-Rat-l
1.57431e-38	0.221575	0.213	0.057	3.05416e-36	8	CD4
5.24735e-38	0.2689	0.466	0.204	1.01799e-35	8	PIRA-PIRB
6.27133e-36	0.147311	0.201	0.054	1.21664e-33	8	CD62P
5.12766e-22	0.317488	0.664	0.502	9.94767e-20	8	CD11b-mh
5.32147e-21	0.281611	0.863	0.686	1.03236e-18	8	Ly6A-Ly6E
1.56974e-18	0.0896112	0.128	0.039	3.04529e-16	8	CD309-A0553
1.48572e-15	0.0857965	0.142	0.051	2.8823e-13	8	TCRg3
7.02134e-14	0.173379	0.905	0.856	1.36214e-11	8	CD24
1.14616e-12	0.160935	0.444	0.286	2.22354e-10	8	CD317
2.20927e-12	0.298141	0.501	0.35	4.28599e-10	8	CD86
4.0643e-11	0.202979	0.671	0.532	7.88474e-09	8	IgG2a
9.66004e-08	0.0758982	0.154	0.08	1.87405e-05	8	Ly49H
1.37344e-06	0.0584449	0.149	0.081	0.000266448	8	IgG1-Rat-k
1.37604e-05	0.0889809	0.154	0.092	0.00266951	8	CD25
3.7148e-05	0.0386235	0.102	0.053	0.00720672	8	CD135
0.000310959	0.0488392	0.118	0.071	0.0603261	8	CD314
0.000857888	0.088551	0.934	0.86	0.16643	8	CD270
0.0048899	0.0646506	0.262	0.203	0.94864	8	CD49d

## Sheet: 9
p_val	avg_log2FC	pct.1	pct.2	p_val_adj	cluster	gene
2.26858e-161	0.39085	0.38	0.032	4.40104e-159	9	CD200R3		ADTs with log2 fold change > 0.5
4.12393e-134	0.332406	0.299	0.023	8.00042e-132	9	FceRIa
2.88758e-104	0.954138	0.949	0.412	5.6019e-102	9	CD16-CD32
8.65273e-75	0.578264	0.962	0.732	1.67863e-72	9	CD11a
3.14971e-66	0.551018	0.987	0.852	6.11044e-64	9	CD274
2.53741e-37	0.192474	0.244	0.051	4.92258e-35	9	Integrin
3.19392e-37	0.462249	0.957	0.801	6.1962e-35	9	CD371
4.5281e-34	0.304589	0.415	0.141	8.78451e-32	9	CD357
3.32352e-26	0.335998	0.782	0.474	6.44762e-24	9	CD41
1.20995e-13	0.0909326	0.15	0.045	2.34729e-11	9	CXCR4
2.18855e-08	0.162402	0.483	0.313	4.24579e-06	9	CD1d
1.88163e-05	0.0638792	0.179	0.093	0.00365036	9	CD25
3.99075e-05	0.0716981	0.222	0.13	0.00774206	9	CD63
0.000429756	0.0480006	0.124	0.065	0.0833727	9	CD200R
0.00135361	0.104848	0.709	0.603	0.262601	9	CD9

[truncated: 1 more sheets: 10]
