# Supplementary material for: APEX1 Nuclease and Redox Functions are Both Essential for Adult Mouse Hematopoietic Stem and Progenitor Cells
Source: Stem Cell Rev Rep. 2023 Jun 2;19(6):2052–72. doi: 10.1007/s12015-023-10550-0 (PMC10390635; doi:10.1007/s12015-023-10550-0)
Supplement: Supplementary file 3 — (XLSX 33 KB) contains the lists of genes used to calculate different enrichment scores. [file 12015_2023_10550_MOESM3_ESM.xlsx]

## Sheet: gene list information
Supplement File 3 : List of genes used to calculate enrichment scores
	LSK	To calculate the LSK enrichment score, we used the top 499 DEG (sorted based on adj. pvalue and > 0 fold change ) from Kimmeck study bulk RNA seq comparing Lin-Ckit+Sca1+ versus Lin-Ckit+Sca1- BM cells. Out of these 499 LSK marker genes, 424 genes were present in our data set.
	HSCs	To calculate the HSC enrichment score, we used the HSC marker genes defined by bulk RNA seq on LSK CD34- CD135- CD48- CD150+ cells (Sommerkamp et al. 2021). Out of these 1087 genes, 1046 genes were present in our data set.
	functional HSCs (MolO)	Functional HSC were defined by the MolO gene list, published by Wilson et al. 2015. Out of the 29 MolO genes, 27 genes were expressed in our data set.
	Mk biaised HSCs	126 marker genes for megakaryocyte (Mk) lineage-primed cluster in the scRNA study by Rodriguez-Fraticelli et al., 2018.
	IFN type1 response	62 genes from GO:0034340
	IFN type 2 response	144 genes from GO:0034341

## Sheet: genes
LSK	HSCs	functional HSCs (MolO)	Mk biaised HSCs	IFN type1 response	IFN type 2 response
1500009L16Rik	1810010H24Rik	Procr	Pf4	Adar	Acod1
1700025G04Rik	1810021B22Rik	Pdzk1ip1	Tuba8	Cactin	Actg1
2210408F21Rik	2410006H16Rik	Ltb	Serpine2	Cdc37	Actr2
2810408A11Rik	2510009E07Rik	Mllt3	Gata1	Ch25h	Actr3
4930452B06Rik	2900005J15Rik	Ifitm1	Slc14a1	Cnot7	Aqp4
4930486L24Rik	4930486L24Rik	Gimap1	Ehd3	Dcst1	Arg1
5730409E04Rik	4930556M19Rik	Gimap6	Rab27b	Fadd	Bst2
AA467197	4930558K02Rik	Limd2	Gp9	Gm45717	Calcoco2
Abcg3	4931406C07Rik	Trim47	Vwf	Ifitm1	Capg
Abhd6	5330417C22Rik	Neil2	Samd14	Ifitm2	Casp1
Ablim1	5730409E04Rik	Vwf	Itgb3	Ifitm3	Ccl1
Acvr2a	9130008F23Rik	Pde1b	Aqp1	Ifitm6	Ccl2
Adam11	A930005H10Rik	Neo1	F2r	Ifitm7	Ccl3
Ahdc1	A930024E05Rik	Sult1a1	Itga2b	Ifna1	Ccl4
Aire	AA986860	Cd82	Unc119	Ifnar1	Ccl5
Aldoc	Abcb1a	Ramp2	Dusp3	Ifnar2	Ccl6
Als2cl	Abcg2	Ubl3	Prtn3	Ifnb1	Ccl7
Ankrd33b	Abcg3	Ly6a	Zfp385a	Ikbke	Ccl8
Apbb1	Abhd5	Cdkn1c	Adcy6	Irak1	Ccl9
Arhgef5	Acin1	Fgfr3	Zfpm1	Irf3	Ccl11
Arl4c	Acot2	Cldn10	Vcl	Irf7	Ccl12
Arpp21	Acox1	Ptpn14	Tnk2	Isg15	Ccl17
Axl	Acox2	Mettl7a1	Adgrl1	Lsm14a	Ccl19
B4galnt4	Acp2	Ctsf	Ptger3	Mavs	Ccl20
Bank1	Acpp	Gstm1	Ces2g	Mettl3	Ccl21a
Basp1	Acsl3	Sox18	Gfi1b	Mmp12	Ccl21b
Batf2	Adam22	Fads3	Plek	Mul1	Ccl21c
BC049352	Adamtsl5		Gstm1	Myd88	Ccl22
Bcl6b	Adarb1		Nrarp	Nlrc5	Ccl24
Bcl9l	Adcy6		Cttn	Oas1a	Ccl25
Bdh2	Adgra3		Cd9	Oas1c	Ccl26
Bend5	Adgrd1		Slc20a1	Oas1d	Cd40
Bend7	Adgre5		Smim5	Oas1e	Cd47
Bex1	Adgrg1		Haus3	Oas1f	Cd74
Bhlhe41	Adgrg2		Hipk2	Oas1g	Cdc37
Bok	Afdn		Tmem40	Oas1h	Cdc42
Cacna2d4	Aftph		Rasgef1b	Oas2	Cdc42ep2
Cacnb1	Agl		Rcsd1	Oas3	Cdc42ep4
Cadps2	Ago4		Crcp	Ptpn2	Ciita
Calcrl	Agpat3		Fgd3	Rnf185	Cited1
Camk1d	Agpat4		Arhgef6	Samhd1	Cx3cl1
Camk2d	Agrn		Ikzf2	Setd2	Cxcl16
Casp12	Agtpbp1		Actr6	Shfl	Cyp27b1
Cbx6	AI661453		Zeb2	Shmt2	Dapk1
Cbx7	Ak1		Dnaaf5	Smpd1	Dapk3
Ccdc112	Akap7		Unc93b1	Sp100	Daxx
Ccl27a	Akap9		Ank	Stat1	Dnaja3
Ccl3	Aldh1a1		Abcb4	Stat2	Eprs
Ccl4	Aldoc		Hemgn	Sting1	Evl
Ccnjl	Als2cl		2001-09-01	Tbk1	Flnb
Ccr7	Amigo2		Cebpb	Trex1	Gapdh
Ccr9	Amotl2		Kalrn	Trim6	Gbp2
Cd200	Ampd2		Bex4	Trim41	Gbp2b
Cd247	Angpt1		Tom1l1	Trim56	Gbp3
Cd276	Ank3		Cep70	Ttll12	Gbp4
Cd38	Ankrd12		Hist1h2bc	Ube2k	Gbp5
Cd4	Ankrd27		Rap1b	Usp27x	Gbp6
Cd72	Ano6		Lix1l	Usp29	Gbp7
Cd74	Anxa5		Adgrl2	Wnt5a	Gbp8
Cd83	Apbb1		Mob1b	Ythdf2	Gbp9
Cd86	Aph1c		Gmpr	Ythdf3	Gbp10
Cdh15	Aplp2		Lat	Zbp1	Gch1
Cdk14	App		Khk		Gm43302
Cdk18	Appl2		Tgfbr3		Gm45717
Chad	Arap1		S100a1		Gsn
Chd3	Arglu1		Chd3		H2-Aa
Chl1	Arhgap12		Pou2f2		H2-Ab1
Chrnb1	Arhgap23		Apoe		H2-Eb1
Chst2	Arhgap28		Spi1		H2-Q7
Ciita	Arhgap29		Prkca		H2-Q9
Ckb	Arhgap31		Dusp2		Hpx
Cldn4	Arhgap8		Fam78a		Ifitm1
Clic5	Arhgef12		Lst1		Ifitm2
Clnk	Arhgef17		Clstn3		Ifitm3
Cmah	Arhgef5		Rabgap1l		Ifitm6
Cmtm8	Arhgef6		Hmbs		Ifitm7
Cnrip1	Arhgef9		Soga1		Ifng
Cobll1	Arid1b		Mrps18a		Ifngr1
Col16a1	Arid4a		Dlg3		Igtp
Col4a1	Arl8a		Elovl5		Il12b
Col4a2	Armcx2		Selplg		Il12rb1
Cpne8	Armcx5		P2rx1		Il23r
Cpxm1	Arntl		Gstcd		Irf1
Crb3	Arpin		Ell		Irf8
Creb5	Arrb1		Bcl2l1		Irgm1
Crispld1	Arrdc2		Rpa3		Irgm2
Ctla2a	Arrdc4		Micall2		Jak2
Ctla2b	Art4		Abcf3		Kif5b
Ctsw	Ash1l		Upf1		Kif16b
Ctxn1	Atg14		Slc22a3		Kynu
Cxxc5	Atg16l2		Sfxn2		Med1
Cyp2d22	Atg2b		Rab28		Mefv
Cyp2j6	Atp2b1		Gpr146		Mir511
Cyp7b1	Atp2b4		Erg		Mrc1
Dclk2	Avl9		Znrf1		Myo1c
Ddx4	B3galt1		Asap1		Myo18a
Ddx58	B4galt4		Pdp2		Nlrc5
Dpysl3	B4galt6		3110062M04Rik		Nmi
Dsg2	Bach1		Ube2q2		Nos2
Dst	Baz2a		Mrps23		Otop1
Dusp2	Bbs2		Lims1		Parp9
Dusp5	BC034090		Ssh2		Parp14
Efna1	BC051142		Lrrc8b		Pde12
Egfl7	Bc1		Psen2		Pparg
Enho	Bcdin3d		Gng11		Ptpn2
Eno2	Bcl11a		Nenf		Rab7b
Epas1	Bcl9l		2008-09-01		Rab11fip5
Epcam	Bdh2		Fam212a		Rab12
Ephb4	Bex1		Rps2-ps4		Rab20
Eps8	Bex2		Ralb		Rab43
Epsti1	Bex4		Prkar2b		Rpl13a
F830016B08Rik	Birc2		Map4k4		Rps6kb1
Faah	Bmp8a		Dnajc21		Shfl
Fam102a	Bmpr1a		Cd180		Sirpa
Fam131a	C1ra		Sla		Slc11a1
Fam167a	C1rl		Thop1		Slc26a6
Fam169b	C530008M17Rik		Cmtm3		Slk
Fam171a1	Cadps2		Gm16205		Snca
Fcgrt	Calml4		Med4		Socs1
Fgd5	Camkk1		Inpp5a		Sp100
Fgfr1	Camsap1		Usp24		Stat1
Fmnl2	Capg		Nt5c3		Stx4a
Foxa3	Car2		Gata2		Stx8
Fscn1	Card19		D6Wsu163e		Stx11
Fstl1	Carns1		Tsc2		Stxbp1
Fxyd1	Casp12		Ypel3		Stxbp2
Gabbr1	Cavin1				Stxbp3
Galnt12	Cbx6				Stxbp4
Gas6	Cbx7				Syncrip
Gbp11	Cc2d2a				Tgtp1
Gbp2	Ccdc112				Tlr2
Gbp4	Ccdc136				Tlr4
Gbp6	Ccdc149				Trim21
Gbp8	Ccdc173				Trp53
Gbp9	Ccdc28a				Txk
Gdf11	Ccdc60				Ubd
Gem	Ccm2l				Vamp3
Ggt5	Ccnd1				Vamp4
Gimap1	Ccnd2				Vamp8
Gimap5	Ccnjl				Vim
Gimap6	Ccser2				Vps26b
Gimap7	Cd274				Was
Gimap8	Cd55				Xcl1
Gm10399	Cd59a				Zyx
Gm11131	Cd63
Gm12185	Cd81
Gm12735	Cd84
Gm14302	Cdc14b
Gm14455	Cdc42bpa
Gm15893	Cdc42bpb
Gm16070	Cdk14
Gm2237	Cdkn1c
Gm4070	Cep170b
Gm4759	Cep19
Gm4841	Cep70
Gm4951	Cept1
Gm5111	Cers4
Gm5970	Cftr
Gm8292	Chchd7
Gng11	Chd2
Gpr162	Chd7
Gpr171	Chic1
Gprc5b	Chil5
Gramd1a	Chrnb1
Grasp	Cic
Grik5	Cirbp
Gvin1	Cish
H2-K2	Cited2
H2-Ob	Clca3a1
H2-Q4	Clcn3
H2-Q5	Cldn12
H2-Q6	Clec1a
H2-Q7	Clip1
Havcr2	Clip3
Herc3	Clip4
Hgfac	Cln3
Hivep2	Cltb
Hmgn3	Clu
Hoxa10	Cnpy4
Hoxa5	Cnrip1
Hoxa6	Col16a1
Hoxa9	Col4a1
Hoxb3os	Coq8a
Hoxb5	Cox7a2l
Hpgd	Cpne8
Hpgds	Cpt1c
Hs3st1	Cr2
Ier3	Cracr2b
Ifi203	Cramp1l
Ifi44	Creb5
Ifit1	Crebrf
Ifitm3	Crim1
Igdcc4	Crisp2
Igf1	Crispld1
Igkc	Crlf3
Igsf9	Crls1
Iigp1	Crybg1
Il12rb1	Csad
Il17re	Ctdsp2
Il18	Ctnnal1
Il18r1	Ctnnd1
Insl6	Ctsf
Ipcef1	Ctsl
Irf7	Cuedc1
Itga3	Cx3cl1
Itgb5	Cyp2j6
Jag2	Cyp2j9
Jakmip1	Cyp7b1
Kbtbd11	Dcaf12l1
Kcnh2	Dcaf5
Kif21a	Dcaf6
Krt18	Dcbld1
Krt7	Dcbld2
Kynu	Dctn2
Lag3	Ddit4
Lax1	Ddx17
Lca5	Ddx50
Lck	Ddx60
Lpp	Dennd1c
Lrch2	Dennd2d
Lrrn4	Dexi
Lsp1	Dgkg
Ltb	Dlc1
Ly6a	Dlg2
Lynx1	Dlgap4
Maf	Dmxl2
Mageh1	Dnaaf3
Map3k8	Dnajb2
Map4k2	Dnajb4
Map4k4	Dok1
Mapk11	Dpy19l3
Mapk12	Dsel
Mapre3	Dsg2
March9	Dst
Marveld2	Dstyk
Mcoln2	Dus2
Mctp2	Dusp16
Mecom	Dynlt3
Meg3	Ebi3
Meis3	Ece1
Mfsd6	Ecm1
Mllt6	Ecm2
Mn1	Ecscr
Mndal	Eef2kmt
Mpped2	Eepd1
Msi2	Efcab14
Msrb3	Efcc1
Mx2	Efna1
Mycn	Efnb1
Myl10	Efnb2
Mylk	Ehd3
Myof	Ehmt1
Nap1l3	Ei24
Nbea	Eid2
Ndn	Eif1
Neo1	Eif4a2
Nes	Elavl4
Nfatc2	Eml5
Nfkbiz	Enah
Nkx2-3	Eng
Nlgn2	Enpp5
Nlrc5	Epb41
Npas2	Epb41l4aos
Npdc1	Epb41l4b
Npr2	Epb41l5
Nptxr	Epb42
Nrk	Eps8l1
Oas1c	Erc1
Oas1g	Erf
Oas2	Esam
Oas3	Etl4
Oasl2	Etv3
Obsl1	Etv6
P2ry10	Eva1b
P2ry14	Evc
Pabpc4l	Evc2
Pacsin1	Exoc6b
Padi4	Eya1
Panx2	Eya2
Parp12	Ezh1
Parp14	F11r
Pcdhb16	F830016B08Rik
Pcp4l1	Fads1
Pdcd1lg2	Fam171a1
Pde4c	Fam171b
Phactr1	Fam174a
Phf1	Fam174b
Pim1	Fam210b
Pitx2	Fam241b
Pkia	Fam43a
Plcg1	Fam71e1
Plekho1	Fam83g
Plod2	Fbrs
Plxnb1	Fbxl12
Pnck	Fbxo16
Pnrc1	Fbxo32
Pou6f1	Fbxo9
Ppp1r13b	Fcgrt
Ppp1r16b	Fcho2
Ppp3cc	Fchsd1
Prex2	Fgd5
Prkce	Fgfr1
Prkd2	Fgfr3
Procr	Fhdc1
Prr5l	Fhl1
Ptafr	Flrt1
Ptms	Flrt3
Rara	Flt3l
Rasal3	Flywch2
Rasgrp1	Fmnl2
Rasgrp3	Fmo5
Rasl12	Fnbp1
Raver2	Fnbp1l
Rbp1	Focad
Rcn3	Foxa3
Relb	Foxd2
Rgl1	Foxd2os
Rgs11	Foxo1
Rhoc	Foxred2
Rhod	Frmd4b
Rilpl1	Fscn1
Rnf150	Fsd1l
Rrad	Fstl1
Rras	Furin
Rsad2	Fxyd1
Rtp4	Fzd5
Runx2	Fzd6
Samd12	Gabbr1
Samd9l	Gabbr2
Sash1	Gadd45g
Sbf2	Galc
Scai	Gata2
Scml4	Gata3
Scn1b	Gbp4
Sdc1	Gbp6
Sdc3	Gbp8
Sel1l3	Gcnt1
Sema3d	Gda
Sept1	Gfpt1
Setbp1	Gfpt2
Sfxn4	Ggact
Sgce	Ggnbp1
Sh3bp5	Ghdc
Sla2	Ghr
Slain1	Gigyf1
Slc11a1	Gimap1
Slc16a11	Gimap5
Slc16a12	Gimap6
Slc16a9	Gimap8
Slc22a17	Gkap1
Slc30a4	Glipr1l1
Slc35d3	Glis2
Slc39a14	Glt8d1
Slc4a3	Gm4070
Slc9a5	Gm4951
Slco2b1	Gm973
Slfn8	Gnai1
Smad7	Gnal
Smarca2	Gnb5
Snn	Gng11
Snx24	Gns
Socs2	Gpr157
Sox4	Gprasp1
Speg	Gprasp2
Spic	Grasp
St6gal1	Grb10
St8sia1	Grhpr
Stap2	Grik5
Stk39	Grina
Sv2a	Gspt2
Syne2	Gstm2
Tbc1d10c	Gstt1
Tbc1d9	Gucy1a1
Tbkbp1	Gvin1
Tbxa2r	H2-Aa
Tead2	H2-K1
Tex12	H2-Q4
Tgtp1	H2-Q7
Tgtp2	H2-T22
Thbs1	Habp4
Thy1	Hacd4
Tlr7	Hbegf
Tmem121	Hdac11
Tmem37	Hdac9
Tmem38a	Hdgfl3
Tmie	Hectd3
Tnfrsf13c	Helz
Tnfrsf17	Hgsnat
Tnfrsf18	Hid1
Tnfsf10	Hif3a
Tnfsf11	Hilpda
Tnni2	Hipk3
Tpm2	Hmg20a
Traf1	Hmgcl
Trib3	Hmgn3
Trim30c	Hnmt
Trim30d	Hoxa10
Trim47	Hoxa5
Tro	Hoxb2
Trp53i11	Hoxb3
Trp53i13	Hoxb4
Trp53inp1	Hoxb5
Tshz3	Hoxb6
Ttll7	Hoxb7
Uaca	Hoxb8
Unc45b	Hoxc6
Unc5a	Hs3st1
Upp1	Hsd17b10
Vegfc	Htatsf1
Vldlr	Ick
Wfdc2	Ier2
Xaf1	Ier3
Ybx2	Ier5
Yes1	Ifi44
Ypel3	Ifih1
Zbp1	Ifit1
Zc3h12d	Ifitm1
Zcchc18	Ifitm3
Zfp30	Ifitm7
Zfp467	Ifrd1
Zfp532	Ift20
Zfp579	Igdcc4
Zfp612	Igf1
Zfp651	Igf1r
	Igf2bp2
	Igsf3
	Igtp
	Iigp1
	Ikbke
	Ikzf4
	Il11ra1
	Il15ra
	Il21r
	Il4ra
	Impact
	Inf2
	Inha
	Inhba
	Insr
	Ip6k1
	Irf1
	Irf2
	Irf6
	Irf9
	Irgm2
	Islr
	Itga5
	Itih5
	Itsn1
	Jag1
	Jam2
	Jam3
	Jazf1
	Jrkl
	Kalrn
	Kat6b
	Kazald1
	Kcnk5
	Kctd17
	Khdc4
	Khk
	Kif1c
	Kif21a
	Kif3a
	Kif9
	Klf6
	Klf9
	Klhdc8b
	Klrb1c
	Kmt2a
	Kmt5b
	Krba1
	Krt18
	Ktn1
	Kyat1
	Lamtor3
	Lancl3
	Large2
	Larp1b
	Lcp2
	Leprot
	Letm2
	Lgr4
	Lhcgr
	Lima1
	Lmbrd1
	Lmo2
	Lpar4
	Lpar6
	Lpp
	Lrrc8a
	Lrrn4
	Lsr
	Lst1
	Ltb
	Ltbr
	Luzp2
	Ly6a
	Madd
	Maff
	Mafg
	Maged1
	Maged2
	Mageh1
	Magi1
	Malat1
	Mamdc2
	Map1lc3a
	Map1lc3b
	Map3k8
	Map9
	Mapk12
	Mapk13
	Mapk1ip1
	Mapkapk3
	Marveld1
	Mast4
	Mboat2
	Mctp1
	Mcur1
	Mecom
	Med12l
	Meg3
	Meis1
	Meis2
	Mettl18
	Mettl27
	Mettl7a1
	Mfap2
	Mfhas1
	Mfng
	Mfsd6
	Mgrn1
	Mier2
	Mllt3
	Mllt6
	Mlph
	Morc4
	Mpdz
	Mpg
	Mpl
	Mpp5
	Mpp6
	Mpped2
	Mpv17
	Mpzl1
	Mrpl52
	Ms4a6b
	Msrb2
	Mtfr1l
	Mthfr
	Mtmr3
	Mtss2
	Mttp
	Mtx3
	Mvp
	Mycn
	Myct1
	Myh10
	Myl10
	Myl6
	Mylk
	Myo1d
	Myo5c
	Myo6
	Myof
	Myom1
	Nabp1
	Nadk2
	Naip5
	Naip6
	Nav2
	Nbea
	Nbeal2
	Nbr1
	Ncam2
	Ncor2
	Ndel1
	Ndnf
	Ndrg2
	Nectin4
	Neil2
	Neo1
	Net1
	Neurl3
	Nfat5
	Nfatc2
	Nfe2
	Nfe2l1
	Nfia
	Nfkbia
	Nipsnap2
	Nkx2-3
	Nlrc5
	Nod1
	Nos1ap
	Notch3
	Nova1
	Npdc1
	Npr2
	Nr1d2
	Nrk
	Nrxn1
	Nsg1
	Nsmaf
	Nsmf
	Nsun7
	Nt5c3
	Nxnl2
	Oas1b
	Obscn
	Obsl1
	Ocln
	Ocrl
	Ogt
	Ophn1
	Orai1
	Ormdl3
	Osbpl3
	Osgin1
	Otub2
	P2rx1
	P3h3
	Pabpc4l
	Pafah2
	Pam
	Paqr7
	Pard3b
	Parp12
	Parp14
	Parp3
	Pbx1
	Pbx2
	Pbxip1
	Pcgf2
	Pclo
	Pcmtd1
	Pde1b
	Pde3b
	Pde4dip
	Pde6h
	Pde9a
	Pdgfb
	Pdgfc
	Pdzd2
	Pdzk1ip1
	Pear1
	Per1
	Pfkfb2
	Pfkfb4
	Pgap1
	Phactr1
	Phactr2
	Phc3
	Phf21a
	Phlda2
	Pick1
	Pigc
	Pigp
	Pik3cd
	Pik3ip1
	Pik3r1
	Plaat3
	Plcb2
	Plcl1
	Plekha2
	Plekhg6
	Plgrkt
	Plin3
	Plpp2
	Pls3
	Plscr2
	Plscr4
	Plxdc2
	Plxna3
	Plxna4
	Plxnc1
	Pm20d2
	Pmepa1
	Pml
	Pnck
	Pnisr
	Podxl
	Pomgnt2
	Por
	Porcn
	Pou6f1
	Ppic
	Ppp1r15a
	Ppp1r16b
	Ppp1r26
	Ppp1r9a
	Ppp3r1
	Pptc7
	Prdm16
	Prex2
	Prkag2
	Prkcb
	Prkce
	Prkch
	Prkd2
	Prkg1
	Prmt6
	Prnp
	Procr
	Prodh
	Pros1
	Prpf39
	Prpf6
	Prr13
	Prr3
	Prrg2
	Prune1
	Prune2
	Prxl2a
	Ptger4
	Ptges
	Ptgfrn
	Ptk2
	Ptov1
	Ptpn18
	Ptprcap
	Pttg1ip
	Pura
	Pygl
	Pygm
	Rab11fip1
	Rab11fip2
	Rab11fip5
	Rab32
	Rab38
	Rab5b
	Rab6b
	Rai14
	Ralgds
	Rapgef3
	Rapgef4
	Rb1cc1
	Rbbp9
	Rbfox2
	Rbm38
	Rbm5
	Rbms2
	Rbms3
	Rbp1
	Rbpms2
	Rcor2
	Rere
	Rgmb
	Rgs1
	Rgs11
	Rgs7bp
	Rhbdd2
	Rhbdf1
	Rhob
	Rhof
	Rhoj
	Rhot2
	Rictor
	Rida
	Rilp
	Rin2
	Ripply3
	Rita1
	Rnasel
	Rnf14
	Rnf208
	Rnf24
	Ro60
	Robo4
	Rock2
	Rora
	Rorb
	Rpl21
	Rpl26
	Rpl37
	Rplp1
	Rps10
	Rps21
	Rps6ka6
	Rraga
	Rsad2
	Rsbn1l
	Rtkn
	Rtl5
	Rufy2
	Runx1t1
	Rwdd3
	Rxra
	Ryk
	S100a13
	S1pr1
	S1pr4
	Sall2
	Samhd1
	Saraf
	Sash1
	Sat1
	Sbf2
	Scamp1
	Scarf1
	Scfd2
	Scrn1
	Sdc2
	Sdcbp
	Sec14l1
	Sel1l
	Selenbp1
	Sema4b
	Sema7a
	Serpina3f
	Serpinb6a
	Serpinb8
	Serpinb9
	Sertad1
	Sertad2
	Setbp1
	Sfi1
	Sfmbt2
	Sfrp1
	Sft2d2
	Sgms1
	Sgsm1
	Sh3bp5
	Sh3d21
	Sh3pxd2b
	Shfl
	Shprh
	Shroom3
	Shtn1
	Sipa1l3
	Ski
	Skil
	Skint3
	Sla2
	Slamf1
	Slamf8
	Slc12a2
	Slc16a2
	Slc17a8
	Slc18a2
	Slc22a17
	Slc25a44
	Slc25a45
	Slc2a3
	Slc30a4
	Slc35f5
	Slc37a1
	Slc39a13
	Slc48a1
	Slc6a15
	Slc7a11
	Slc7a4
	Slfn2
	Slfn5
	Slu7
	Smagp
	Smarca2
	Smim6
	Smpdl3a
	Smpdl3b
	Sncaip
	Snhg12
	Snhg8
	Snx1
	Snx24
	Socs1
	Socs2
	Socs6
	Socs7
	Soga1
	Sorbs1
	Sord
	Sox18
	Spata1
	Spata13
	Specc1l
	Speg
	Spo11
	Sptbn2
	Src
	Srek1
	Srgap3
	Srsf5
	Ssbp3
	St3gal1
	St3gal2
	St3gal6
	Stard13
	Stard4
	Stat1
	Stat4
	Stxbp1
	Stxbp2
	Stxbp5
	Sult1a1
	Sun1
	Syde1
	Syne1
	Syne2
	Syngr1
	Syt11
	Sytl5
	Taf9b
	Tal1
	Taz
	Tbc1d12
	Tbc1d16
	Tbkbp1
	Tbxas1
	Tcaf2
	Tceal3
	Tceal5
	Tceal8
	Tcf15
	Tcf25
	Tcf7l1
	Tdrd7
	Tead2
	Tecpr1
	Tgfb3
	Tgfbr3
	Tgm2
	Tgtp1
	Tgtp2
	Thrb
	Thsd4
	Tie1
	Timp2
	Timp3
	Tinagl1
	Tk2
	Tle2
	Tle6
	Tlr3
	Tmcc1
	Tmem100
	Tmem158
	Tmem163
	Tmem246
	Tmem38b
	Tmem42
	Tmem45a
	Tmem63a
	Tmem63b
	Tmem8
	Tmem87b
	Tmie
	Tmod3
	Tmtc2
	Tmx4
	Tnfrsf25
	Tnip2
	Tnip3
	Tnrc6a
	Tns1
	Tns2
	Tom1l2
	Tor4a
	Tox
	Traf1
	Trib3
	Trim12a
	Trim30b
	Trim30d
	Trim34a
	Trim46
	Trim47
	Trim6
	Trim68
	Tro
	Trpc6
	Tsc22d1
	Tsc22d3
	Tspan14
	Tspan3
	Tspyl4
	Ttc14
	Ttc28
	Ttc39b
	Ttc8
	Txnip
	Uba7
	Ubqln2
	Ubr4
	Ulk1
	Ulk3
	Unc13b
	Unc13d
	Unc45b
	Unc79
	Upf2
	Upp1
	Usb1
	Use1
	Usp27x
	Usp32
	Usp54
	Utrn
	Uvssa
	Vat1
	Vdr
	Vegfa
	Vipr2
	Vmac
	Vps37d
	Vwf
	Wbp1l
	Wdr13
	Wfdc2
	Wls
	Wtip
	Wwc2
	Wwtr1
	Xk
	Xkrx
	Ypel2
	Ypel3
	Zadh2
	Zbtb20
	Zbtb4
	Zc2hc1a
	Zc3h6
	Zc3h7b
	Zcchc14
	Zcchc3
	Zfand3
	Zfand5
	Zfand6
	Zfhx3
	Zfp281
	Zfp317
	Zfp318
	Zfp37
	Zfp467
	Zfp516
	Zfp612
	Zfp780b
	Zfp827
	Zfp867
	Zfp870
	Zfp90
	Zfp950
	Zfp979
	Zrsr1
	Zswim6
