# Supplementary material for: APEX1 Nuclease and Redox Functions are Both Essential for Adult Mouse Hematopoietic Stem and Progenitor Cells
Source: Stem Cell Rev Rep. 2023 Jun 2;19(6):2052–72. doi: 10.1007/s12015-023-10550-0 (PMC10390635; doi:10.1007/s12015-023-10550-0)
Supplement: Supplementary file 4 — (XLSX 91 KB) contains the top Regulons identified by SCENIC for each of the 10 defined CITE-seq cell identities. [file 12015_2023_10550_MOESM4_ESM.xlsx]

## Sheet: Supplement File 4
Supplement File 4 : Top SCENIC regulons per cluster
Each sheet, named by the cluster number, shows the relative activity (mean AUC score per cluster) for all active regulons in the selected cluster.
The mean AUC scores were scaled across all regulons. And only regulons with a positive relative activity were kept.

## Sheet: 0
Regulon	CellType	RelativeActivity
Hoxb8-extended (19g)	0	2.81068
Hoxb8 (13g)	0	2.78993
Hoxb7 (19g)	0	2.75303
Hoxb6-extended (43g)	0	2.69461
Hoxb2-extended (56g)	0	2.55185
Hoxb9 (21g)	0	2.5441
Hoxb2 (50g)	0	2.50079
Hoxb7-extended (77g)	0	2.43732
Hoxb9-extended (37g)	0	2.4265
Zfp612-extended (15g)	0	2.42043
Gata3-extended (46g)	0	2.40132
Gata3 (17g)	0	2.17202
Hoxb5-extended (36g)	0	2.13356
Tbx19 (31g)	0	1.83389
Mycn-extended (68g)	0	1.82562
Fosl1 (66g)	0	1.81476
Bcl6b-extended (73g)	0	1.79877
Hoxb5 (25g)	0	1.75099
Hlf (23g)	0	1.68939
Thrb-extended (54g)	0	1.67683
Hoxa10-extended (26g)	0	1.66191
Stat4-extended (30g)	0	1.64016
Mecom-extended (13g)	0	1.63702
Tbx19-extended (67g)	0	1.53603
Xrcc4-extended (1432g)	0	1.47026
Foxa3-extended (55g)	0	1.2455
Gm14325-extended (76g)	0	1.24135
Hoxa9-extended (70g)	0	1.16907
Irf6-extended (55g)	0	1.07923
Psmd12-extended (151g)	0	0.969662
Foxa3 (24g)	0	0.954073
Taf7-extended (857g)	0	0.940969
Hoxa9 (20g)	0	0.939532
Hoxa6-extended (11g)	0	0.821315
Taf7 (99g)	0	0.809191
Gtf3a (68g)	0	0.795566
Hoxa3-extended (11g)	0	0.79207
Batf-extended (36g)	0	0.778056
Fosl1-extended (245g)	0	0.757758
Gabpb1 (1408g)	0	0.75389
Gtf3a-extended (70g)	0	0.736686
Hdac6-extended (428g)	0	0.734875
Foxo1 (11g)	0	0.720263
Hes5-extended (19g)	0	0.704988
Gabpb1-extended (2466g)	0	0.701216
Egr1-extended (2060g)	0	0.699058
Thap1 (639g)	0	0.695944
Egr1 (1371g)	0	0.695849
Smarcb1-extended (227g)	0	0.652162
Thap1-extended (1099g)	0	0.651383
Gbx2-extended (15g)	0	0.642768
Brf2-extended (661g)	0	0.631665
Pole4-extended (929g)	0	0.625673
Rela-extended (1529g)	0	0.590564
Pparg (25g)	0	0.588082
E2f4-extended (3126g)	0	0.568533
Arx-extended (11g)	0	0.563549
E2f4 (2468g)	0	0.559303
Elk1 (372g)	0	0.55556
Hoxa7-extended (14g)	0	0.545994
Hdac2-extended (2621g)	0	0.544737
Zfp143 (867g)	0	0.540028
Irf2-extended (833g)	0	0.535035
Trp53-extended (419g)	0	0.528625
Etv5-extended (1778g)	0	0.517253
Zfp143-extended (1366g)	0	0.516984
Pparg-extended (30g)	0	0.514966
Srf-extended (1104g)	0	0.508507
Etv4 (580g)	0	0.505869
Zfp110-extended (779g)	0	0.502887
Irf1-extended (1344g)	0	0.49913
Jund-extended (396g)	0	0.498071
Max-extended (2032g)	0	0.492241
Egr3 (94g)	0	0.48126
E4f1 (130g)	0	0.478442
Tfdp2-extended (1893g)	0	0.474902
Thap11-extended (714g)	0	0.469156
Thap11 (229g)	0	0.463505
Gtf2f1-extended (2829g)	0	0.448807
Tfdp2 (1338g)	0	0.439054
Gtf2f1 (2126g)	0	0.436804
Elk1-extended (496g)	0	0.427787
E2f1-extended (1972g)	0	0.425486
Tfdp1-extended (3051g)	0	0.425044
Zfp46 (11g)	0	0.424117
Nfyc-extended (797g)	0	0.423468
E4f1-extended (153g)	0	0.41939
E2f7-extended (2322g)	0	0.414464
E2f1 (1723g)	0	0.413216
Tfdp1 (2353g)	0	0.41227
Nfyb (1028g)	0	0.409857
Foxn3-extended (277g)	0	0.409599
E2f7 (1862g)	0	0.40682
Gtf2b-extended (285g)	0	0.406211
Foxn3 (21g)	0	0.39985
Zfp467-extended (202g)	0	0.3964
Etv4-extended (1166g)	0	0.388219
Irf9 (937g)	0	0.387241
Tbp-extended (547g)	0	0.385561
Etv5 (1218g)	0	0.385435
Irf1 (1067g)	0	0.382176
Erf-extended (1287g)	0	0.382103
Rela (58g)	0	0.379542
Zfp384 (392g)	0	0.37922
Irf2 (689g)	0	0.360948
Sox15-extended (19g)	0	0.360499
Sirt6-extended (35g)	0	0.359935
Atoh8-extended (20g)	0	0.359696
Ybx1-extended (1919g)	0	0.358394
Nfyb-extended (1368g)	0	0.354555
Jund (238g)	0	0.349209
Ctcf (20g)	0	0.347884
Nfyc (551g)	0	0.346528
Pole3-extended (1481g)	0	0.345986
Tbpl1 (15g)	0	0.345916
Zfp846 (17g)	0	0.34256
Zfp846-extended (18g)	0	0.340215
Atf1-extended (1962g)	0	0.339908
Irf9-extended (1220g)	0	0.336926
Erg-extended (3219g)	0	0.333377
Ezh2-extended (4403g)	0	0.333136
Sp4-extended (424g)	0	0.327777
Gm14295-extended (13g)	0	0.326406
Hcfc1-extended (3632g)	0	0.32522
Rfx5 (322g)	0	0.320124
Xbp1 (418g)	0	0.316815
Ezh2 (29g)	0	0.316435
Pole3 (528g)	0	0.307284
Srebf1-extended (2595g)	0	0.299948
Erf (723g)	0	0.299669
Hcfc1 (2373g)	0	0.293226
Irf3-extended (973g)	0	0.291469
Zeb1-extended (395g)	0	0.289275
Zbtb33 (597g)	0	0.284758
Cebpz-extended (1415g)	0	0.283236
Etv3-extended (31g)	0	0.275914
Tal1-extended (245g)	0	0.271878
Ubtf-extended (2609g)	0	0.270061
Zbtb33-extended (787g)	0	0.268142
Rbbp5-extended (2044g)	0	0.264702
Hsf1-extended (652g)	0	0.256685
Zfp64 (21g)	0	0.250118
Rfx5-extended (535g)	0	0.247637
Zfp523 (150g)	0	0.246682
Polr3g-extended (1096g)	0	0.245851
Zfp382 (24g)	0	0.240811
Brf1-extended (1322g)	0	0.240581
Myc-extended (3177g)	0	0.240016
E2f6 (1867g)	0	0.236921
Bcl3 (221g)	0	0.234952
Irf3 (291g)	0	0.224256
E2f3-extended (3265g)	0	0.221561
Ctcf-extended (2510g)	0	0.221287
E2f3 (2827g)	0	0.216894
Brca1-extended (3166g)	0	0.213253
Elf2-extended (2227g)	0	0.213239
Maz-extended (1545g)	0	0.206654
Erg (1412g)	0	0.201357
Gabpa-extended (1626g)	0	0.200888
Klf9-extended (51g)	0	0.198413
Zfp770 (395g)	0	0.197886
Brca1 (2569g)	0	0.193685
Six5-extended (341g)	0	0.193459
Chd1 (12g)	0	0.193145
Bcl3-extended (541g)	0	0.184706
Tcf4-extended (37g)	0	0.184038
Stat3-extended (737g)	0	0.176463
Nrf1-extended (2767g)	0	0.174692
Pbx3-extended (1052g)	0	0.170504
Sp2-extended (928g)	0	0.169631
Tal1 (129g)	0	0.169227
Foxo1-extended (25g)	0	0.166935
Zfp523-extended (723g)	0	0.166486
Fiz1 (17g)	0	0.163797
Klf10-extended (29g)	0	0.163284
E2f6-extended (2308g)	0	0.160124
Srebf1 (507g)	0	0.158239
Pbx3 (591g)	0	0.155921
Usf1-extended (567g)	0	0.148049
Setdb1-extended (453g)	0	0.147957
Zfp362-extended (334g)	0	0.145901
Nrf1 (2137g)	0	0.145625
Pml-extended (21g)	0	0.144873
Zfp119a-extended (14g)	0	0.14439
Smarca4-extended (3967g)	0	0.137723
Six5 (227g)	0	0.137218
Xbp1-extended (684g)	0	0.129812
Gabpa (1125g)	0	0.12924
Taf1-extended (3672g)	0	0.127408
Nfya (324g)	0	0.127389
Taf1 (2961g)	0	0.125264
Fosb-extended (41g)	0	0.112178
Stat3 (94g)	0	0.111646
Nfya-extended (816g)	0	0.0989037
Nr2c1-extended (28g)	0	0.0977375
Yy1-extended (1682g)	0	0.0962184
Elf2 (1440g)	0	0.0934819
Fli1 (67g)	0	0.0904183
Bcl11a (85g)	0	0.0869333
Zfp597 (48g)	0	0.0864618
Smarca4 (1433g)	0	0.083083
Yy1 (1240g)	0	0.0808487
Nr2c1 (20g)	0	0.0799272
Bclaf1-extended (1891g)	0	0.0765608
Myc (838g)	0	0.0756627
Esrra-extended (878g)	0	0.0725148
Zfp369-extended (785g)	0	0.0714113
Rbbp5 (769g)	0	0.0687949
Fli1-extended (167g)	0	0.0686083
Bcl11a-extended (1049g)	0	0.0672961
Zfp362 (227g)	0	0.063161
Nfe2-extended (92g)	0	0.0614962
Srebf2 (212g)	0	0.0541309
Polr3a-extended (693g)	0	0.0537435
Zfp712-extended (15g)	0	0.0516486
Mlxip-extended (74g)	0	0.0477032
Mlxip (73g)	0	0.046639
Mbd1 (896g)	0	0.0460141
Sin3a-extended (3119g)	0	0.0448847
Max (22g)	0	0.0425738
Srf (37g)	0	0.0333424
Vezf1-extended (202g)	0	0.0329397
Suz12-extended (1123g)	0	0.0240202
E2f8 (1488g)	0	0.0210822
Elk3-extended (50g)	0	0.0183475
Polr3a (632g)	0	0.0163129
Relb-extended (768g)	0	0.0148231
Hoxa2-extended (13g)	0	0.0126273
Mafk-extended (373g)	0	0.0119851
Nfkb1 (373g)	0	0.010637
Nfic-extended (45g)	0	0.0104387
Srebf2-extended (1921g)	0	0.00137976

## Sheet: 1
Regulon	CellType	RelativeActivity
Nr2c1-extended (28g)	1	2.44062
Gm14308-extended (18g)	1	2.41043
Tbp (21g)	1	2.39777
Sp1 (25g)	1	2.35164
Cebpg (45g)	1	2.34297
Smad5 (101g)	1	2.32514
Cebpg-extended (117g)	1	2.31067
Hoxa3-extended (11g)	1	2.29094
Zfx-extended (78g)	1	2.288
Egr1 (1371g)	1	2.28398
Foxc1-extended (22g)	1	2.28134
Srebf2 (212g)	1	2.27557
Srf (37g)	1	2.26609
Egr1-extended (2060g)	1	2.24684
Gmeb1-extended (119g)	1	2.23701
Zeb1-extended (395g)	1	2.23215
Etv6-extended (21g)	1	2.22795
Zfp148-extended (212g)	1	2.2209
Gmeb1 (109g)	1	2.22033
Hoxa6-extended (11g)	1	2.2123
Nr2c1 (20g)	1	2.2052
Zmiz1-extended (1390g)	1	2.19636
Elk4 (110g)	1	2.19562
Elf4 (394g)	1	2.18485
Srebf2-extended (1921g)	1	2.17313
Zfp597 (48g)	1	2.16998
Nr2c2 (15g)	1	2.16356
Mlxip-extended (74g)	1	2.16211
Arnt-extended (119g)	1	2.15881
Mlxip (73g)	1	2.15759
Sp1-extended (414g)	1	2.15368
Nr2c2-extended (111g)	1	2.15006
Elk4-extended (1249g)	1	2.13938
Zfp597-extended (181g)	1	2.13794
Cxxc1 (56g)	1	2.13189
Klf9-extended (51g)	1	2.11726
Creb1-extended (248g)	1	2.11643
Zfp740 (15g)	1	2.11493
Creb1 (93g)	1	2.09493
Elf4-extended (846g)	1	2.09236
Foxn3 (21g)	1	2.08182
Phf8 (1176g)	1	2.0706
Kdm5a (229g)	1	2.06351
Sp4-extended (424g)	1	2.05876
Kdm5a-extended (1684g)	1	2.05768
Mxi1-extended (1069g)	1	2.05253
Chd2-extended (2195g)	1	2.04196
Rfx1-extended (346g)	1	2.04039
Erg (1412g)	1	2.02713
Rad21 (591g)	1	2.02653
Chd2 (1533g)	1	2.02642
Elk3-extended (50g)	1	1.99383
Phf8-extended (1530g)	1	1.98722
Nr3c1-extended (965g)	1	1.97976
Foxo3-extended (83g)	1	1.97655
Zbtb7a-extended (31g)	1	1.97206
Nr3c1 (255g)	1	1.96377
Smarca4 (1433g)	1	1.95888
Ep300-extended (575g)	1	1.95818
Foxo3 (19g)	1	1.95543
Zfp595-extended (54g)	1	1.95523
Creb3l2 (196g)	1	1.95249
Zfp704 (170g)	1	1.94992
Nfatc2-extended (38g)	1	1.9464
Zfp160-extended (12g)	1	1.94426
Taf1 (2961g)	1	1.92788
Atf4-extended (757g)	1	1.92639
Xbp1 (418g)	1	1.92053
Rela-extended (1529g)	1	1.9177
Mecom-extended (13g)	1	1.91719
Elf2 (1440g)	1	1.9161
Taf1-extended (3672g)	1	1.91485
Mef2a-extended (57g)	1	1.91381
Atf4 (375g)	1	1.91365
Tbl1xr1-extended (1102g)	1	1.91211
Creb3l2-extended (430g)	1	1.9101
Bclaf1-extended (1891g)	1	1.90395
Erg-extended (3219g)	1	1.89975
Xbp1-extended (684g)	1	1.89951
Foxn3-extended (277g)	1	1.88823
Usf2-extended (389g)	1	1.88723
Elk1 (372g)	1	1.88625
Irf6-extended (55g)	1	1.88566
Rcor1 (208g)	1	1.88317
Rfx8 (33g)	1	1.87295
Rad21-extended (3553g)	1	1.87013
Bdp1-extended (1461g)	1	1.86326
Gtf3c2-extended (165g)	1	1.84542
Rfx2-extended (17g)	1	1.84006
Yy1 (1240g)	1	1.83964
Nfya-extended (816g)	1	1.83069
Zfp369-extended (785g)	1	1.82658
Elf2-extended (2227g)	1	1.82186
Suz12-extended (1123g)	1	1.82059
Tcf12 (58g)	1	1.81816
Yy1-extended (1682g)	1	1.81059
Tcf12-extended (62g)	1	1.80999
Elf1-extended (347g)	1	1.80583
Rcor1-extended (2636g)	1	1.80507
Rb1 (658g)	1	1.79759
Sp3-extended (936g)	1	1.78858
Gabpa (1125g)	1	1.78829
Nfya (324g)	1	1.7861
Rfx8-extended (41g)	1	1.77397
Smarca4-extended (3967g)	1	1.76876
Polr3a (632g)	1	1.76511
Ezh2 (29g)	1	1.76367
Pou5f1-extended (13g)	1	1.75996
Pou5f1 (13g)	1	1.75996
Rbbp5 (769g)	1	1.75099
Usf2 (20g)	1	1.74871
Sin3a (2079g)	1	1.74709
E4f1-extended (153g)	1	1.74638
Zbtb33-extended (787g)	1	1.74041
Sp4 (10g)	1	1.73712
Gabpa-extended (1626g)	1	1.73571
Zbtb33 (597g)	1	1.72579
Sin3a-extended (3119g)	1	1.7196
Zbtb17-extended (20g)	1	1.71509
Polr3a-extended (693g)	1	1.71384
Nfe2-extended (92g)	1	1.69748
Srebf1-extended (2595g)	1	1.69662
Rab14 (18g)	1	1.68561
Elk1-extended (496g)	1	1.67998
Pml-extended (21g)	1	1.67168
E4f1 (130g)	1	1.66936
Srebf1 (507g)	1	1.65612
Cux1-extended (235g)	1	1.64929
Bach1-extended (201g)	1	1.64581
Zbtb11 (22g)	1	1.64256
Nfe2 (76g)	1	1.62822
Hif1a (214g)	1	1.62063
Mbd1 (896g)	1	1.61914
Rb1-extended (958g)	1	1.61705
Bhlhe40 (21g)	1	1.60514
Hif1a-extended (218g)	1	1.58766
Pbx3-extended (1052g)	1	1.57663
Nfatc2 (35g)	1	1.57638
Mecp2 (13g)	1	1.57584
Gtf3c2 (90g)	1	1.57079
Mafk-extended (373g)	1	1.55658
Fli1-extended (167g)	1	1.55434
Bcl6b-extended (73g)	1	1.55279
E2f2-extended (790g)	1	1.55199
Nrf1 (2137g)	1	1.54458
Stat3-extended (737g)	1	1.53492
Rest-extended (494g)	1	1.5328
Rbbp5-extended (2044g)	1	1.52786
Mafk (21g)	1	1.52193
Etv5 (1218g)	1	1.51814
E2f2 (737g)	1	1.51041
Pbx3 (591g)	1	1.50368
Setdb1-extended (453g)	1	1.50204
Etv5-extended (1778g)	1	1.49751
Mef2a (25g)	1	1.48132
Fosl1 (66g)	1	1.4796
Zbtb7a (11g)	1	1.47909
Chd1 (12g)	1	1.47803
Stat3 (94g)	1	1.47688
Nrf1-extended (2767g)	1	1.47149
E2f3 (2827g)	1	1.45771
Zfp592 (43g)	1	1.4571
Zfp384 (392g)	1	1.45374
Zfp553 (48g)	1	1.45259
Brf1-extended (1322g)	1	1.44719
Tbr1-extended (40g)	1	1.43211
Rreb1 (11g)	1	1.43141
Mycn-extended (68g)	1	1.42865
E2f3-extended (3265g)	1	1.42273
Foxo1-extended (25g)	1	1.4147
Ctcf-extended (2510g)	1	1.40826
Rxra (29g)	1	1.40714
Foxp1-extended (135g)	1	1.40075
E2f7 (1862g)	1	1.39601
Irf3-extended (973g)	1	1.39049
Zfp110-extended (779g)	1	1.38839
Hdac6-extended (428g)	1	1.38118
Hoxa9-extended (70g)	1	1.3719
Rreb1-extended (183g)	1	1.36369
Myb-extended (585g)	1	1.34528
Sp2-extended (928g)	1	1.34402
Cux2-extended (39g)	1	1.34295
Pknox1-extended (64g)	1	1.33951
E2f7-extended (2322g)	1	1.33686
Zfp110 (11g)	1	1.33091
Kdm5b-extended (15g)	1	1.32856
Zfp770 (395g)	1	1.32298
Zfp595 (24g)	1	1.32049
Fli1 (67g)	1	1.3141
E2f6 (1867g)	1	1.3128
Irf3 (291g)	1	1.31264
Hlf (23g)	1	1.30894
Atf5-extended (248g)	1	1.2985
Brca1 (2569g)	1	1.29024
Hcfc1-extended (3632g)	1	1.28496
Ctcf (20g)	1	1.2803
Etv4-extended (1166g)	1	1.25918
Taf7 (99g)	1	1.25476
Cebpz-extended (1415g)	1	1.24839
Poli (12g)	1	1.24682
Pgr-extended (23g)	1	1.24535
Rfx5-extended (535g)	1	1.24284
Foxo6 (11g)	1	1.2399
Foxo6-extended (13g)	1	1.2399
Erf-extended (1287g)	1	1.23822
Brca1-extended (3166g)	1	1.23807
Hcfc1 (2373g)	1	1.23012
Ubtf-extended (2609g)	1	1.22448
Gabpb1-extended (2466g)	1	1.22019
Zfp93 (15g)	1	1.21956
Zfp382 (24g)	1	1.21619
Foxp1 (62g)	1	1.21555
Tbx19-extended (67g)	1	1.20743
Smarcb1-extended (227g)	1	1.20647
E2f6-extended (2308g)	1	1.20227
Foxa3-extended (55g)	1	1.17716
Tbp-extended (547g)	1	1.17564
Hoxa9 (20g)	1	1.17463
Erf (723g)	1	1.17051
Lef1-extended (10g)	1	1.16668
Etv4 (580g)	1	1.14286
Ezh2-extended (4403g)	1	1.14197
Nfe2l1-extended (68g)	1	1.13785
Hoxa7-extended (14g)	1	1.13014
Zfp523-extended (723g)	1	1.12941
Zfp687 (12g)	1	1.1197
Terf1 (27g)	1	1.11722
Hoxa2-extended (13g)	1	1.11666
Patz1-extended (96g)	1	1.10781
Bcl11a-extended (1049g)	1	1.09722
Zfp46 (11g)	1	1.09281
Taf7-extended (857g)	1	1.09096
Rxra-extended (65g)	1	1.08812
Rxrb (19g)	1	1.08457
Vezf1-extended (202g)	1	1.08395
Gabpb1 (1408g)	1	1.07903
Polr3g-extended (1096g)	1	1.06971
Rxrb-extended (35g)	1	1.06064
Myb (243g)	1	1.05835
Sox4-extended (427g)	1	1.04782
Sp2 (38g)	1	1.04703
Sox4 (284g)	1	1.02681
Klf16-extended (18g)	1	1.00624
Tfdp2 (1338g)	1	1.00395
Sirt6-extended (35g)	1	0.979946
Hoxb7-extended (77g)	1	0.945963
Atf1-extended (1962g)	1	0.919026
Rfx5 (322g)	1	0.913953
Zfp712-extended (15g)	1	0.911337
Gata3-extended (46g)	1	0.890322
Hsf1-extended (652g)	1	0.889462
Irf9-extended (1220g)	1	0.878478
Zfp169 (11g)	1	0.875242
Tfdp2-extended (1893g)	1	0.873
Tcf4-extended (37g)	1	0.872979
Nfkb1-extended (570g)	1	0.864667
Stat6-extended (28g)	1	0.859983
Stat6 (26g)	1	0.858859
Maz-extended (1545g)	1	0.847676
Runx1-extended (79g)	1	0.843898
Nfic-extended (45g)	1	0.84143
Foxo1 (11g)	1	0.833478
Zfp362-extended (334g)	1	0.825054
Irf1-extended (1344g)	1	0.804186
Zfp143 (867g)	1	0.787837
Hes5-extended (19g)	1	0.785294
Nfyb-extended (1368g)	1	0.779043
Ddit3 (114g)	1	0.77822
Bcl11a (85g)	1	0.759052
Zfp523 (150g)	1	0.756966
E2f8-extended (2361g)	1	0.749674
Tbx19 (31g)	1	0.746372
Runx1 (46g)	1	0.743666
Zfp35 (11g)	1	0.737613
Mafg-extended (742g)	1	0.736932
Bhlhe40-extended (399g)	1	0.726489
Irf9 (937g)	1	0.726136
Hoxb2 (50g)	1	0.721527
Sox6 (18g)	1	0.721099
Myc (838g)	1	0.719996
Hoxb2-extended (56g)	1	0.702838
Nfyb (1028g)	1	0.691916
Zfp362 (227g)	1	0.691835
Hoxb9 (21g)	1	0.687825
Rfx2 (12g)	1	0.678882
Batf-extended (36g)	1	0.67068
E2f8 (1488g)	1	0.656879
Tgif1-extended (10g)	1	0.654157
Stat2-extended (1148g)	1	0.637605
Myc-extended (3177g)	1	0.627627
Zfp143-extended (1366g)	1	0.620526
Foxa3 (24g)	1	0.617689
Hoxc10-extended (29g)	1	0.602045
Irf1 (1067g)	1	0.595415
Nfkb1 (373g)	1	0.567965
Hoxb8-extended (19g)	1	0.564019
Stat4-extended (30g)	1	0.561632
Tead3 (34g)	1	0.54701
Stat2 (953g)	1	0.542651
Hoxb8 (13g)	1	0.537062
Hdac2-extended (2621g)	1	0.534883
Srf-extended (1104g)	1	0.5141
Rela (58g)	1	0.504664
Six5-extended (341g)	1	0.499998
Ybx1-extended (1919g)	1	0.489805
Six5 (227g)	1	0.481962
Gata3 (17g)	1	0.479645
E2f1 (1723g)	1	0.466466
Gtf2f1 (2126g)	1	0.457756
Etv3-extended (31g)	1	0.449417
Hoxb9-extended (37g)	1	0.438438
Ddit3-extended (249g)	1	0.415769
Hoxb6-extended (43g)	1	0.415278
E2f1-extended (1972g)	1	0.39336
Pole3-extended (1481g)	1	0.375495
Gtf2f1-extended (2829g)	1	0.357363
Nfatc4-extended (27g)	1	0.35077
Gm14295-extended (13g)	1	0.344304
Klf3-extended (576g)	1	0.342043
Mzf1 (21g)	1	0.339717
Sox6-extended (27g)	1	0.336707
Fosl1-extended (245g)	1	0.334207
Mafg (57g)	1	0.33381
Pole3 (528g)	1	0.328175
Nfatc4 (24g)	1	0.319107
Thrb-extended (54g)	1	0.318761
Irf2 (689g)	1	0.314217
E2f4 (2468g)	1	0.312799
Arx-extended (11g)	1	0.311021
Ybx1 (47g)	1	0.309318
Nfyc (551g)	1	0.306136
Irf2-extended (833g)	1	0.297522
E2f4-extended (3126g)	1	0.280409
Tfdp1 (2353g)	1	0.272984
Nfyc-extended (797g)	1	0.251638
Tal1-extended (245g)	1	0.244504
Tal1 (129g)	1	0.23328
Egr3 (94g)	1	0.209283
Pole4-extended (929g)	1	0.192076
Tfdp1-extended (3051g)	1	0.190842
Atoh8-extended (20g)	1	0.187942
Stat1 (755g)	1	0.171768
Jdp2-extended (107g)	1	0.168547
Klf10-extended (29g)	1	0.161398
Mef2c-extended (43g)	1	0.15604
Atf6-extended (71g)	1	0.154531
Nr2f6 (15g)	1	0.146841
Trp53-extended (419g)	1	0.146407
Zfp612-extended (15g)	1	0.13687
Runx2-extended (110g)	1	0.135613
Stat1-extended (929g)	1	0.122951
Zfp37 (22g)	1	0.121799
Nfkb2-extended (773g)	1	0.116207
Gtf3a-extended (70g)	1	0.111721
Hoxa10-extended (26g)	1	0.109716
Klf6 (188g)	1	0.10673
Rel-extended (911g)	1	0.103331
Rora-extended (15g)	1	0.1027
Creb5-extended (520g)	1	0.0913236
Rel (824g)	1	0.0886092
Atf6b-extended (102g)	1	0.0872144
Runx2 (107g)	1	0.0756745
Max-extended (2032g)	1	0.0690801
Zfp846 (17g)	1	0.0644496
Zfp846-extended (18g)	1	0.0643395
Klf6-extended (398g)	1	0.0631973
Runx3 (43g)	1	0.0621976
Egr3-extended (155g)	1	0.0611569
Runx3-extended (59g)	1	0.0604225
Bcl3-extended (541g)	1	0.0523567
Hoxb5-extended (36g)	1	0.04252
Zfp467-extended (202g)	1	0.0382795
Nfkb2 (428g)	1	0.0347945
Mta3-extended (22g)	1	0.0112188
Zfp119a-extended (14g)	1	0.00559349

## Sheet: 2
Regulon	CellType	RelativeActivity
Psmd12-extended (151g)	2	1.27675
Gtf3a (68g)	2	1.25253
Gm14325-extended (76g)	2	1.24294
Brf2-extended (661g)	2	1.17375
Thap11-extended (714g)	2	1.16989
Zfp64 (21g)	2	1.16924
Thap11 (229g)	2	1.15784
Gtf3a-extended (70g)	2	1.11845
Max-extended (2032g)	2	1.10044
Thap1 (639g)	2	1.03407
E2f4-extended (3126g)	2	1.0058
Trp53-extended (419g)	2	1.00446
Tfdp1-extended (3051g)	2	0.998502
Tfdp1 (2353g)	2	0.995199
Thap1-extended (1099g)	2	0.99499
E2f4 (2468g)	2	0.993992
E2f1-extended (1972g)	2	0.977425
E2f1 (1723g)	2	0.958382
Esrra-extended (878g)	2	0.939358
Rfx2 (12g)	2	0.929904
Pole4-extended (929g)	2	0.929619
Hdac2-extended (2621g)	2	0.916755
Xrcc4-extended (1432g)	2	0.915921
Nfyc-extended (797g)	2	0.905007
Srf-extended (1104g)	2	0.900445
Max (22g)	2	0.899523
Gtf2f1-extended (2829g)	2	0.899118
Pole3-extended (1481g)	2	0.898693
Pparg (25g)	2	0.883437
Pole3 (528g)	2	0.882901
Gtf2f1 (2126g)	2	0.869113
Hsf1-extended (652g)	2	0.863982
Gm14295-extended (13g)	2	0.862446
Zfp846-extended (18g)	2	0.824152
Zfp846 (17g)	2	0.823706
Myc-extended (3177g)	2	0.817833
Ybx1-extended (1919g)	2	0.811259
Zfp143-extended (1366g)	2	0.805581
Fosl1-extended (245g)	2	0.798617
Pparg-extended (30g)	2	0.790086
Sox15-extended (19g)	2	0.788463
Myc (838g)	2	0.787413
Gtf2b-extended (285g)	2	0.777469
Nfyc (551g)	2	0.749744
Zfp143 (867g)	2	0.745804
Klf16-extended (18g)	2	0.708594
Zfp523 (150g)	2	0.704705
Six5-extended (341g)	2	0.703247
Maz-extended (1545g)	2	0.694734
Klf10-extended (29g)	2	0.688893
Six5 (227g)	2	0.673499
Atf1-extended (1962g)	2	0.666328
Hes5-extended (19g)	2	0.656812
Tfdp2-extended (1893g)	2	0.656555
Etv4 (580g)	2	0.641823
Zfp362 (227g)	2	0.628507
Erf-extended (1287g)	2	0.624752
Klf15-extended (19g)	2	0.616458
Nfyb (1028g)	2	0.616311
Erf (723g)	2	0.602286
Nfyb-extended (1368g)	2	0.591384
Rxrb (19g)	2	0.586116
Gabpb1 (1408g)	2	0.584577
Zfp523-extended (723g)	2	0.571232
Tfdp2 (1338g)	2	0.565819
Tbp-extended (547g)	2	0.558715
Bmyc-extended (1157g)	2	0.557095
Ubtf-extended (2609g)	2	0.549464
Zfp362-extended (334g)	2	0.54336
Brca1-extended (3166g)	2	0.54251
Etv4-extended (1166g)	2	0.536808
Gabpb1-extended (2466g)	2	0.535479
Ezh2-extended (4403g)	2	0.534356
Ybx1 (47g)	2	0.526929
Smarcb1-extended (227g)	2	0.513275
E2f6 (1867g)	2	0.505803
E2f6-extended (2308g)	2	0.501755
Brca1 (2569g)	2	0.49503
Cebpz-extended (1415g)	2	0.491792
Nuak2-extended (147g)	2	0.490571
Polr3g-extended (1096g)	2	0.47794
E2f8 (1488g)	2	0.476021
Gbx2-extended (15g)	2	0.473457
Hcfc1 (2373g)	2	0.4715
Taf7-extended (857g)	2	0.467426
Zfp770 (395g)	2	0.453749
Irf3-extended (973g)	2	0.451129
Usf1-extended (567g)	2	0.443509
E2f7-extended (2322g)	2	0.442613
Hcfc1-extended (3632g)	2	0.441707
Rfx5 (322g)	2	0.428894
Hdac6-extended (428g)	2	0.422969
Zfp46 (11g)	2	0.422492
E2f8-extended (2361g)	2	0.412159
E2f3-extended (3265g)	2	0.411228
E2f7 (1862g)	2	0.410472
Nr2f6 (15g)	2	0.404505
E2f3 (2827g)	2	0.386847
Brf1-extended (1322g)	2	0.375716
Etv5-extended (1778g)	2	0.349214
E4f1 (130g)	2	0.347442
Ctcf (20g)	2	0.339641
Zfp382 (24g)	2	0.335499
Irf3 (291g)	2	0.327545
Etv5 (1218g)	2	0.323007
Zfp384 (392g)	2	0.321275
Nrf1-extended (2767g)	2	0.318109
Bmyc (32g)	2	0.31244
Mta3-extended (22g)	2	0.308052
Rfx5-extended (535g)	2	0.302472
Setdb1-extended (453g)	2	0.290762
E4f1-extended (153g)	2	0.285824
Sp2-extended (928g)	2	0.271922
Nrf1 (2137g)	2	0.268897
Fosl1 (66g)	2	0.264801
Polr3a-extended (693g)	2	0.249935
Taf7 (99g)	2	0.244806
Foxo6 (11g)	2	0.244666
Foxo6-extended (13g)	2	0.244666
Ctcf-extended (2510g)	2	0.231608
Srebf1-extended (2595g)	2	0.227292
Rbbp5-extended (2044g)	2	0.214185
Zfp110-extended (779g)	2	0.211328
E2f2 (737g)	2	0.194557
Polr3a (632g)	2	0.191227
Pbx3 (591g)	2	0.184868
Fiz1 (17g)	2	0.179935
Srebf1 (507g)	2	0.175099
Klf1-extended (118g)	2	0.167499
Hoxa3-extended (11g)	2	0.166089
Ezh2 (29g)	2	0.158344
Mbd1 (896g)	2	0.140122
Pbx3-extended (1052g)	2	0.139678
Elk3-extended (50g)	2	0.139166
Gabpa-extended (1626g)	2	0.12862
Mafk-extended (373g)	2	0.122928
Sin3a-extended (3119g)	2	0.114488
Hoxb6-extended (43g)	2	0.104589
Smarca4-extended (3967g)	2	0.0930064
Gabpa (1125g)	2	0.0791418
Gm14308-extended (18g)	2	0.0638065
Nr2f6-extended (24g)	2	0.0616037
Hoxa7-extended (14g)	2	0.0610131
Nfya (324g)	2	0.0569941
Elf2-extended (2227g)	2	0.054464
Mafk (21g)	2	0.042992
Zfp369-extended (785g)	2	0.0412088
Nfya-extended (816g)	2	0.041193
Sin3a (2079g)	2	0.0408925
E2f2-extended (790g)	2	0.0359026
Zbtb11 (22g)	2	0.0240044
Cebpe-extended (511g)	2	0.0222962
Rbbp5 (769g)	2	0.0200864
AU041133-extended (16g)	2	0.0152893
Rfx2-extended (17g)	2	0.014865
Pknox1-extended (64g)	2	0.012763

## Sheet: 3
Regulon	CellType	RelativeActivity
Hoxa2-extended (13g)	3	1.7919
Usf1-extended (567g)	3	1.50946
Hes5-extended (19g)	3	1.42768
Hoxa7-extended (14g)	3	1.39534
Hoxa9-extended (70g)	3	1.24757
Xrcc4-extended (1432g)	3	1.23735
Batf-extended (36g)	3	1.19806
Hoxa9 (20g)	3	1.07105
Zfp846 (17g)	3	1.05907
Zfp846-extended (18g)	3	1.0562
Max (22g)	3	1.01013
Psmd12-extended (151g)	3	0.994317
Brf2-extended (661g)	3	0.928646
Max-extended (2032g)	3	0.920157
Thap11 (229g)	3	0.884877
Gtf3a (68g)	3	0.860726
Thap11-extended (714g)	3	0.852972
Bmyc-extended (1157g)	3	0.847681
Tead3 (34g)	3	0.839465
Gm14295-extended (13g)	3	0.835588
Gtf3a-extended (70g)	3	0.805233
Pole4-extended (929g)	3	0.789723
Gm14325-extended (76g)	3	0.789678
Stat4-extended (30g)	3	0.780595
Hoxa10-extended (26g)	3	0.751046
Thap1 (639g)	3	0.743981
Trp53-extended (419g)	3	0.740744
Pole3 (528g)	3	0.736353
E2f4 (2468g)	3	0.734682
Zfp64 (21g)	3	0.72644
E2f4-extended (3126g)	3	0.70425
Gtf2b-extended (285g)	3	0.701406
Hdac2-extended (2621g)	3	0.700585
Tfdp1 (2353g)	3	0.679401
Thap1-extended (1099g)	3	0.67363
Tfdp1-extended (3051g)	3	0.668439
Nfyc-extended (797g)	3	0.662409
Pole3-extended (1481g)	3	0.65862
Gtf2f1-extended (2829g)	3	0.64774
Irf9 (937g)	3	0.643703
Rxrb (19g)	3	0.642721
Zfp143-extended (1366g)	3	0.631067
Gtf2f1 (2126g)	3	0.62938
Irf9-extended (1220g)	3	0.618289
Ybx1 (47g)	3	0.610235
Gabpb1 (1408g)	3	0.607394
Myc (838g)	3	0.581366
Myc-extended (3177g)	3	0.580784
Srf-extended (1104g)	3	0.569301
Nfyc (551g)	3	0.569153
Ybx1-extended (1919g)	3	0.565593
Elk3-extended (50g)	3	0.56477
Bcl11a (85g)	3	0.555368
Taf7 (99g)	3	0.549011
Zfp523 (150g)	3	0.541679
Bmyc (32g)	3	0.535705
Hsf1-extended (652g)	3	0.52628
Taf7-extended (857g)	3	0.525088
Erf (723g)	3	0.520649
Zfp143 (867g)	3	0.518279
E2f1 (1723g)	3	0.517087
E2f1-extended (1972g)	3	0.512747
Tbpl1 (15g)	3	0.507589
Smarcb1-extended (227g)	3	0.507241
Nfyb (1028g)	3	0.506614
Pgr-extended (23g)	3	0.505773
Chd1 (12g)	3	0.500716
Gabpb1-extended (2466g)	3	0.489482
Tfdp2-extended (1893g)	3	0.489214
Hdac6-extended (428g)	3	0.484182
Erf-extended (1287g)	3	0.47686
Foxa3 (24g)	3	0.471178
Hoxa6-extended (11g)	3	0.470112
Nfyb-extended (1368g)	3	0.467811
Sox4-extended (427g)	3	0.466325
Irf2-extended (833g)	3	0.452282
Zfp382 (24g)	3	0.451668
Tfdp2 (1338g)	3	0.445332
Foxa3-extended (55g)	3	0.438317
Fiz1 (17g)	3	0.432128
Ezh2-extended (4403g)	3	0.413088
Zfp362-extended (334g)	3	0.408604
Sox4 (284g)	3	0.406147
Mef2c-extended (43g)	3	0.405005
Zfp523-extended (723g)	3	0.404437
Hoxa3-extended (11g)	3	0.400516
Zfp362 (227g)	3	0.399209
Ctcf (20g)	3	0.395639
Tcf4-extended (37g)	3	0.394144
Bcl11a-extended (1049g)	3	0.391599
Rfx5 (322g)	3	0.390555
Brca1 (2569g)	3	0.380072
Brca1-extended (3166g)	3	0.379097
Atf1-extended (1962g)	3	0.371829
Irf2 (689g)	3	0.371754
Tbp-extended (547g)	3	0.362904
Maz-extended (1545g)	3	0.327402
Zfp37 (22g)	3	0.320787
Irf3-extended (973g)	3	0.320461
Atf6b (23g)	3	0.313719
E2f6 (1867g)	3	0.310745
Ubtf-extended (2609g)	3	0.309535
Zfp46 (11g)	3	0.305345
Zfp384 (392g)	3	0.303544
Zfp770 (395g)	3	0.299381
Bcl3-extended (541g)	3	0.289568
Pparg (25g)	3	0.288355
Ctcf-extended (2510g)	3	0.287906
Irf6-extended (55g)	3	0.284793
Zfp467-extended (202g)	3	0.279572
Cebpz-extended (1415g)	3	0.278044
Zfp612-extended (15g)	3	0.276567
Bcl3 (221g)	3	0.274812
E2f7 (1862g)	3	0.263373
E2f7-extended (2322g)	3	0.256886
Hcfc1 (2373g)	3	0.255047
E2f6-extended (2308g)	3	0.240764
Rfx5-extended (535g)	3	0.2349
Irf1 (1067g)	3	0.227541
E2f3-extended (3265g)	3	0.225225
Ezh2 (29g)	3	0.225116
Pparg-extended (30g)	3	0.21695
Hcfc1-extended (3632g)	3	0.215637
E2f3 (2827g)	3	0.215167
E2f2 (737g)	3	0.214667
Irf1-extended (1344g)	3	0.205328
Klf16-extended (18g)	3	0.199753
Klf10-extended (29g)	3	0.19721
Rxra-extended (65g)	3	0.196217
Tgif1-extended (10g)	3	0.187057
Brf1-extended (1322g)	3	0.181512
Irf3 (291g)	3	0.180923
Esrra-extended (878g)	3	0.18073
Sp2-extended (928g)	3	0.174143
Etv4 (580g)	3	0.173744
Irf7-extended (1057g)	3	0.172185
Etv4-extended (1166g)	3	0.16855
E4f1 (130g)	3	0.166809
Zfp110-extended (779g)	3	0.165749
Polr3g-extended (1096g)	3	0.165234
Zfp119a-extended (14g)	3	0.162272
Rxra (29g)	3	0.160493
Nrf1-extended (2767g)	3	0.155478
Nrf1 (2137g)	3	0.154895
Irf7 (916g)	3	0.153214
Etv5-extended (1778g)	3	0.151273
Sox15-extended (19g)	3	0.150578
E4f1-extended (153g)	3	0.138238
Six5-extended (341g)	3	0.131892
Rbbp5-extended (2044g)	3	0.125818
Etv5 (1218g)	3	0.119906
Six5 (227g)	3	0.114879
E2f8 (1488g)	3	0.111394
Elf2-extended (2227g)	3	0.109737
Mafk-extended (373g)	3	0.100368
Zbtb33 (597g)	3	0.0937056
Setdb1-extended (453g)	3	0.0919926
E2f2-extended (790g)	3	0.0790914
Srebf1-extended (2595g)	3	0.0734119
Runx2 (107g)	3	0.0661755
Rela-extended (1529g)	3	0.0624651
Erg-extended (3219g)	3	0.0535133
Smarca4-extended (3967g)	3	0.0518709
Gabpa-extended (1626g)	3	0.0489156
Foxo1 (11g)	3	0.0447561
Stat1 (755g)	3	0.0409864
E2f8-extended (2361g)	3	0.0407181
Zfp369-extended (785g)	3	0.0359588
Rbbp5 (769g)	3	0.0339626
Nfatc4 (24g)	3	0.0320784
Gbx2-extended (15g)	3	0.0317532
Runx2-extended (110g)	3	0.0287442
Hoxb7-extended (77g)	3	0.0279552
Sp4-extended (424g)	3	0.0250731
Stat1-extended (929g)	3	0.0243454
Gmeb1 (109g)	3	0.0242546
Nuak2-extended (147g)	3	0.0208535
Hoxb9 (21g)	3	0.0203047
Relb (482g)	3	0.0190406
Rfx2 (12g)	3	0.0158311
Gmeb1-extended (119g)	3	0.0117968
Elf2 (1440g)	3	0.0092195
Stat2-extended (1148g)	3	0.00484828
Stat2 (953g)	3	0.00348627
Zbtb33-extended (787g)	3	0.000592769

## Sheet: 4
Regulon	CellType	RelativeActivity
Nuak2-extended (147g)	4	2.13847
Gfi1 (61g)	4	2.08106
Cebpe-extended (511g)	4	1.93349
Cebpe (365g)	4	1.80936
Jdp2-extended (107g)	4	1.8035
Thap11-extended (714g)	4	1.68064
Thap11 (229g)	4	1.65848
Ybx1 (47g)	4	1.54181
Esrra-extended (878g)	4	1.46711
Psmd12-extended (151g)	4	1.41269
Gtf2b-extended (285g)	4	1.36706
Brf2-extended (661g)	4	1.32658
Tfdp1-extended (3051g)	4	1.31564
Fiz1 (17g)	4	1.302
Atf6b (23g)	4	1.29265
Max-extended (2032g)	4	1.27472
Thap1 (639g)	4	1.24229
Nr2f6-extended (24g)	4	1.23734
Tfdp1 (2353g)	4	1.22614
Gtf2f1-extended (2829g)	4	1.22149
Atf6b-extended (102g)	4	1.21534
Thap1-extended (1099g)	4	1.20309
E2f1-extended (1972g)	4	1.19204
Klf15-extended (19g)	4	1.15834
Ybx1-extended (1919g)	4	1.13525
Gm14295-extended (13g)	4	1.12915
E2f1 (1723g)	4	1.11712
Gtf2f1 (2126g)	4	1.09563
Pole4-extended (929g)	4	1.08762
E2f4-extended (3126g)	4	1.07758
E2f4 (2468g)	4	1.04997
Trp53-extended (419g)	4	1.02394
Cebpa-extended (547g)	4	1.00841
Pole3 (528g)	4	1.00005
Pole3-extended (1481g)	4	0.998222
Arid3a-extended (61g)	4	0.964087
Gm14325-extended (76g)	4	0.963565
Srf-extended (1104g)	4	0.950584
Cebpa (326g)	4	0.919482
Zfp846 (17g)	4	0.909165
Zfp846-extended (18g)	4	0.906716
Myc (838g)	4	0.878107
Myc-extended (3177g)	4	0.874269
Nfyc-extended (797g)	4	0.834414
Nfyc (551g)	4	0.831636
Hdac2-extended (2621g)	4	0.820444
Bmyc-extended (1157g)	4	0.781178
Zfp143-extended (1366g)	4	0.769484
Hsf1-extended (652g)	4	0.766154
Zfp64 (21g)	4	0.741054
Foxo6 (11g)	4	0.73733
Foxo6-extended (13g)	4	0.73733
Maz-extended (1545g)	4	0.680901
Klf10-extended (29g)	4	0.661663
Zfp143 (867g)	4	0.636271
Gtf3a-extended (70g)	4	0.627396
Atf1-extended (1962g)	4	0.607127
E2f8 (1488g)	4	0.601523
Six5-extended (341g)	4	0.600561
E2f6-extended (2308g)	4	0.591453
Pparg (25g)	4	0.587546
Xrcc4-extended (1432g)	4	0.577222
Max (22g)	4	0.552821
Gtf3a (68g)	4	0.528794
E2f8-extended (2361g)	4	0.511204
Zfp523-extended (723g)	4	0.503517
Rxrb (19g)	4	0.49964
Pparg-extended (30g)	4	0.496843
Nfyb (1028g)	4	0.485248
Nfyb-extended (1368g)	4	0.479454
E2f2 (737g)	4	0.459833
Cebpb-extended (1376g)	4	0.443895
Polr3g-extended (1096g)	4	0.44334
Zfp523 (150g)	4	0.440274
Erf (723g)	4	0.438543
Six5 (227g)	4	0.434058
Tbp-extended (547g)	4	0.432474
E2f2-extended (790g)	4	0.427039
Fosl1-extended (245g)	4	0.421837
E2f6 (1867g)	4	0.403697
Etv4 (580g)	4	0.400397
Ubtf-extended (2609g)	4	0.4
Zfp362 (227g)	4	0.375041
Cebpz-extended (1415g)	4	0.374877
Zfp46 (11g)	4	0.37125
Zfp362-extended (334g)	4	0.364123
Brca1-extended (3166g)	4	0.354699
Zfp770 (395g)	4	0.350043
Cebpb (1125g)	4	0.348151
Erf-extended (1287g)	4	0.343449
Etv4-extended (1166g)	4	0.32995
Brca1 (2569g)	4	0.307323
E2f3-extended (3265g)	4	0.300448
Cebpd-extended (1059g)	4	0.294246
Hcfc1 (2373g)	4	0.278754
Ezh2-extended (4403g)	4	0.276579
E2f3 (2827g)	4	0.259503
Cebpd (726g)	4	0.25141
Zfp382 (24g)	4	0.250205
Irf3-extended (973g)	4	0.233753
Dlx4-extended (11g)	4	0.216012
Usf1-extended (567g)	4	0.206347
E2f7-extended (2322g)	4	0.192535
Hcfc1-extended (3632g)	4	0.183459
Nrf1-extended (2767g)	4	0.162571
Rfx5 (322g)	4	0.161766
Bmyc (32g)	4	0.156532
Hif1a (214g)	4	0.154487
Klf16-extended (18g)	4	0.147271
Ppard-extended (14g)	4	0.145475
Rxrb-extended (35g)	4	0.143028
Myb (243g)	4	0.136455
Irf3 (291g)	4	0.121835
E2f7 (1862g)	4	0.109801
Sp2-extended (928g)	4	0.107106
Brf1-extended (1322g)	4	0.106678
Hes5-extended (19g)	4	0.096956
Srebf1 (507g)	4	0.0908067
Irf8-extended (1182g)	4	0.0903068
Hdac6-extended (428g)	4	0.0852983
Hif1a-extended (218g)	4	0.0841911
Pknox1-extended (64g)	4	0.0791456
Klf7 (12g)	4	0.0770425
Etv5-extended (1778g)	4	0.0766935
Nrf1 (2137g)	4	0.0637661
Etv5 (1218g)	4	0.0628667
Tfdp2-extended (1893g)	4	0.049933
Setdb1-extended (453g)	4	0.0483581
Zfp384 (392g)	4	0.0425049
Hoxb7 (19g)	4	0.0413167
Mbd1 (896g)	4	0.0279186
Gabpb1 (1408g)	4	0.0223852
Gabpb1-extended (2466g)	4	0.0200261
Klf4 (129g)	4	0.0168876
Srebf1-extended (2595g)	4	0.00269906

## Sheet: 5
Regulon	CellType	RelativeActivity
Mta3-extended (22g)	5	2.79678
Atoh8-extended (20g)	5	2.7571
Zfp114 (13g)	5	2.70393
Tal1 (129g)	5	2.58755
Tal1-extended (245g)	5	2.49709
Klf1-extended (118g)	5	2.44079
Pparg-extended (30g)	5	2.30461
Klf1 (59g)	5	2.22197
Gata1 (497g)	5	2.17211
Pparg (25g)	5	2.13596
Gata1-extended (604g)	5	2.09295
Lef1-extended (10g)	5	2.04537
Sox6 (18g)	5	2.04452
Thrb-extended (54g)	5	2.04054
Sox6-extended (27g)	5	1.99721
Hoxc10 (11g)	5	1.9243
Stat5a (14g)	5	1.91511
Nr2f6 (15g)	5	1.87919
Tbx19 (31g)	5	1.82692
Tbx19-extended (67g)	5	1.79511
Gbx2-extended (15g)	5	1.77767
Stat5a-extended (73g)	5	1.68552
Gata2 (505g)	5	1.64104
Zfp169 (11g)	5	1.52393
Gata3 (17g)	5	1.51863
Gata2-extended (711g)	5	1.49658
Hoxc10-extended (29g)	5	1.48781
Klf10-extended (29g)	5	1.45959
Snai3-extended (39g)	5	1.40473
Foxn3 (21g)	5	1.37056
Zfp362 (227g)	5	1.3504
Rfx2 (12g)	5	1.31343
Six5-extended (341g)	5	1.30349
Six5 (227g)	5	1.29669
Fli1-extended (167g)	5	1.29111
Snai3 (38g)	5	1.28932
Fiz1 (17g)	5	1.241
Zfp362-extended (334g)	5	1.23985
Patz1-extended (96g)	5	1.15687
Vezf1-extended (202g)	5	1.15463
Cxxc1 (56g)	5	1.14388
Nfe2 (76g)	5	1.0891
Fli1 (67g)	5	1.07456
Zfp46 (11g)	5	1.06847
Nfyc (551g)	5	1.03839
Terf1 (27g)	5	1.03265
Pgr-extended (23g)	5	1.0225
Zfp110-extended (779g)	5	1.01381
Bcl6b-extended (73g)	5	1.01367
Fosl1-extended (245g)	5	0.990507
E2f8-extended (2361g)	5	0.988437
Klf13-extended (16g)	5	0.986464
Rfx5 (322g)	5	0.98472
Esrra-extended (878g)	5	0.971265
Cux1-extended (235g)	5	0.969451
Nfyc-extended (797g)	5	0.969032
Nfe2-extended (92g)	5	0.960121
E2f8 (1488g)	5	0.958415
Pknox1-extended (64g)	5	0.957513
Nfyb (1028g)	5	0.947573
Rfx5-extended (535g)	5	0.94033
Hoxb5 (25g)	5	0.931427
Mafk (21g)	5	0.926925
Tfdp2-extended (1893g)	5	0.925716
Gtf2b-extended (285g)	5	0.923389
Tfdp2 (1338g)	5	0.903752
Pbx3-extended (1052g)	5	0.899681
Taf7-extended (857g)	5	0.89426
Zfp523 (150g)	5	0.894028
Nfyb-extended (1368g)	5	0.889924
Sp2-extended (928g)	5	0.879745
Pbx3 (591g)	5	0.87722
Foxn3-extended (277g)	5	0.876981
Mecom-extended (13g)	5	0.876058
Thap1-extended (1099g)	5	0.873139
Rb1 (658g)	5	0.864453
Nfatc2 (35g)	5	0.852257
Rfx2-extended (17g)	5	0.829237
Rb1-extended (958g)	5	0.828161
Klf15-extended (19g)	5	0.809179
Runx3-extended (59g)	5	0.808259
AU041133-extended (16g)	5	0.806916
Gtf3a (68g)	5	0.802722
Thap1 (639g)	5	0.776441
Elk1-extended (496g)	5	0.765492
Polr3g-extended (1096g)	5	0.764411
E2f7 (1862g)	5	0.763899
E2f7-extended (2322g)	5	0.762097
Irf3 (291g)	5	0.739591
Elk1 (372g)	5	0.73644
Nfic-extended (45g)	5	0.734603
Zfp143 (867g)	5	0.733281
Ezh2 (29g)	5	0.727157
Sp2 (38g)	5	0.721841
Maz-extended (1545g)	5	0.720539
Taf7 (99g)	5	0.717424
Hoxb2 (50g)	5	0.716085
Cux2-extended (39g)	5	0.711972
Etv4 (580g)	5	0.710721
Mycn-extended (68g)	5	0.70602
Nfya (324g)	5	0.704624
Zfp143-extended (1366g)	5	0.699723
Rreb1-extended (183g)	5	0.690277
Pole3-extended (1481g)	5	0.688433
Hcfc1-extended (3632g)	5	0.685465
Srf-extended (1104g)	5	0.684012
Ctcf (20g)	5	0.676203
Brf1-extended (1322g)	5	0.670993
Atf1-extended (1962g)	5	0.669819
Pole3 (528g)	5	0.669742
Pole4-extended (929g)	5	0.669577
Runx1-extended (79g)	5	0.667445
Mafk-extended (373g)	5	0.663016
Xrcc4-extended (1432g)	5	0.653424
Runx3 (43g)	5	0.651048
Myb-extended (585g)	5	0.65061
Gtf3a-extended (70g)	5	0.648361
Gabpb1 (1408g)	5	0.644313
Mecp2 (13g)	5	0.641237
E2f4-extended (3126g)	5	0.633715
Hoxb2-extended (56g)	5	0.632063
Rbbp5-extended (2044g)	5	0.629669
Nfatc2-extended (38g)	5	0.627722
Brf2-extended (661g)	5	0.627429
Hoxb5-extended (36g)	5	0.627177
Klf16-extended (18g)	5	0.624806
E2f4 (2468g)	5	0.624146
Ctcf-extended (2510g)	5	0.622848
Klf9-extended (51g)	5	0.615191
Ezh2-extended (4403g)	5	0.613962
Hoxb7-extended (77g)	5	0.611593
Hcfc1 (2373g)	5	0.607128
E2f1 (1723g)	5	0.606747
Gabpb1-extended (2466g)	5	0.606638
Zfp64 (21g)	5	0.605649
Etv4-extended (1166g)	5	0.60549
Tbp-extended (547g)	5	0.596949
Trp53-extended (419g)	5	0.593843
Setdb1-extended (453g)	5	0.58966
Zfp35 (11g)	5	0.587041
Rfx8-extended (41g)	5	0.586015
E2f1-extended (1972g)	5	0.584953
Polr3a (632g)	5	0.584734
Zfp595 (24g)	5	0.578185
Etv5 (1218g)	5	0.576183
Bach1-extended (201g)	5	0.575852
Gmeb1 (109g)	5	0.562138
Zfp523-extended (723g)	5	0.560338
Polr3a-extended (693g)	5	0.556543
Nrf1 (2137g)	5	0.550695
Nrf1-extended (2767g)	5	0.545742
Ubtf-extended (2609g)	5	0.523146
Gtf2f1 (2126g)	5	0.522674
Gata3-extended (46g)	5	0.518899
Gtf2f1-extended (2829g)	5	0.517317
Ybx1-extended (1919g)	5	0.516368
Rbbp5 (769g)	5	0.515158
Nfya-extended (816g)	5	0.513697
Brca1-extended (3166g)	5	0.507603
Thap11-extended (714g)	5	0.50759
Irf3-extended (973g)	5	0.506633
Zfp846-extended (18g)	5	0.505955
Gmeb1-extended (119g)	5	0.504944
Zfp846 (17g)	5	0.502067
Brca1 (2569g)	5	0.501255
Tfdp1 (2353g)	5	0.500783
Rfx8 (33g)	5	0.496186
Etv5-extended (1778g)	5	0.494415
Foxo3 (19g)	5	0.491934
Foxo1-extended (25g)	5	0.487224
Tfdp1-extended (3051g)	5	0.486426
Pml-extended (21g)	5	0.486308
Hdac2-extended (2621g)	5	0.482732
Thap11 (229g)	5	0.481572
Foxc1-extended (22g)	5	0.480872
Nr2f6-extended (24g)	5	0.479855
E2f2 (737g)	5	0.479123
Srebf1 (507g)	5	0.478925
Mbd1 (896g)	5	0.471275
Zfp770 (395g)	5	0.468668
Rreb1 (11g)	5	0.468117
Gabpa (1125g)	5	0.466876
Hsf1-extended (652g)	5	0.459524
Runx1 (46g)	5	0.451398
Hdac6-extended (428g)	5	0.438668
Mafg-extended (742g)	5	0.437766
Gabpa-extended (1626g)	5	0.432013
Hoxb6-extended (43g)	5	0.431694
Sin3a-extended (3119g)	5	0.43117
Zfp384 (392g)	5	0.425993
Rcor1-extended (2636g)	5	0.422213
Zbtb33-extended (787g)	5	0.420482
Foxo3-extended (83g)	5	0.419157
Sp1 (25g)	5	0.418
Zfp687 (12g)	5	0.41649
Sin3a (2079g)	5	0.413446
Bhlhe40 (21g)	5	0.411843
Tgif1-extended (10g)	5	0.405429
Mafg (57g)	5	0.405353
Myb (243g)	5	0.403342
Tbl1xr1-extended (1102g)	5	0.394333
Cebpz-extended (1415g)	5	0.390328
Srebf1-extended (2595g)	5	0.388458
Gtf3c2 (90g)	5	0.381734
Sp3-extended (936g)	5	0.380143
Rad21-extended (3553g)	5	0.377068
Taf1-extended (3672g)	5	0.376636
Zfp382 (24g)	5	0.375379
E2f3 (2827g)	5	0.365185
Zbtb33 (597g)	5	0.359664
E2f3-extended (3265g)	5	0.359359
Smarcb1-extended (227g)	5	0.358935
Erg-extended (3219g)	5	0.358878
Smarca4 (1433g)	5	0.35634
Fosl1 (66g)	5	0.355048
Poli (12g)	5	0.352376
Suz12-extended (1123g)	5	0.347832
Taf1 (2961g)	5	0.34645
Zfp369-extended (785g)	5	0.34277
Yy1-extended (1682g)	5	0.341114
Elf2-extended (2227g)	5	0.339332
Ybx1 (47g)	5	0.33521
Erg (1412g)	5	0.333861
Smarca4-extended (3967g)	5	0.333728
Chd2-extended (2195g)	5	0.331641
E2f6 (1867g)	5	0.329732
Elf2 (1440g)	5	0.324405
Erf-extended (1287g)	5	0.312739
Erf (723g)	5	0.306935
Nr2c2 (15g)	5	0.306725
Yy1 (1240g)	5	0.306249
Zfp704 (170g)	5	0.296085
Myc-extended (3177g)	5	0.293233
E2f2-extended (790g)	5	0.281831
Bdp1-extended (1461g)	5	0.281209
Rad21 (591g)	5	0.280168
Kdm5a-extended (1684g)	5	0.278557
Chd2 (1533g)	5	0.273279
E2f6-extended (2308g)	5	0.271939
Psmd12-extended (151g)	5	0.270704
Max-extended (2032g)	5	0.254537
Hoxb9-extended (37g)	5	0.248078
Sp1-extended (414g)	5	0.244749
Zfp712-extended (15g)	5	0.240754
Rfx1-extended (346g)	5	0.233715
Creb3l2-extended (430g)	5	0.231377
Gm14325-extended (76g)	5	0.225287
Zbtb17-extended (20g)	5	0.223514
Nfatc4 (24g)	5	0.222765
Srf (37g)	5	0.221996
Elk4-extended (1249g)	5	0.217357
Bclaf1-extended (1891g)	5	0.211172
E4f1 (130g)	5	0.208159
Tbp (21g)	5	0.177281
Mxi1-extended (1069g)	5	0.177046
Irf6-extended (55g)	5	0.174449
Kdm5b-extended (15g)	5	0.172564
Sp4-extended (424g)	5	0.169654
Zfp597 (48g)	5	0.164124
Hoxb8 (13g)	5	0.160937
Zfp597-extended (181g)	5	0.156932
Tcf12 (58g)	5	0.155126
Myc (838g)	5	0.153019
Rcor1 (208g)	5	0.152859
Rela-extended (1529g)	5	0.149921
Tcf12-extended (62g)	5	0.149249
Elf4-extended (846g)	5	0.14057
E4f1-extended (153g)	5	0.129259
Zeb1-extended (395g)	5	0.118286
Srebf2-extended (1921g)	5	0.117979
Xbp1-extended (684g)	5	0.111616
Zfx-extended (78g)	5	0.107579
Ets1 (134g)	5	0.0970767
Cebpa (326g)	5	0.0970645
Elf1-extended (347g)	5	0.0946087
Creb3l2 (196g)	5	0.0837147
Nr3c1-extended (965g)	5	0.0764799
Gtf3c2-extended (165g)	5	0.0718425
Tbr1-extended (40g)	5	0.0660623
Zfp595-extended (54g)	5	0.062531
Nr3c1 (255g)	5	0.0625022
Xbp1 (418g)	5	0.0608802
Kdm5a (229g)	5	0.054005
Nr2c2-extended (111g)	5	0.0519684
Cebpa-extended (547g)	5	0.0499795
Elf4 (394g)	5	0.0404842
Arnt-extended (119g)	5	0.0361763
Rora-extended (15g)	5	0.0318746
Zfp30 (17g)	5	0.0232776
Elk4 (110g)	5	0.0224958
Zfp592 (43g)	5	0.0224412
Foxp1-extended (135g)	5	0.0118829
Ep300-extended (575g)	5	0.00680514

## Sheet: 6
Regulon	CellType	RelativeActivity
Rxra (29g)	6	2.15761
Atf6-extended (71g)	6	2.13003
Bcl11a (85g)	6	1.78652
Mef2c-extended (43g)	6	1.77924
Bcl6-extended (44g)	6	1.66953
Tead3 (34g)	6	1.66084
Zfp467-extended (202g)	6	1.64827
Zfp119a-extended (14g)	6	1.64493
Batf-extended (36g)	6	1.59213
Rxra-extended (65g)	6	1.491
Bcl3-extended (541g)	6	1.46825
Irf9 (937g)	6	1.44491
Ehf-extended (66g)	6	1.44113
Irf2 (689g)	6	1.42726
Irf9-extended (1220g)	6	1.4255
Irf2-extended (833g)	6	1.41265
Hoxa2-extended (13g)	6	1.41031
Hoxa7-extended (14g)	6	1.40009
Poli (12g)	6	1.34697
Fosb-extended (41g)	6	1.34368
Pax5-extended (153g)	6	1.34238
Sox5 (22g)	6	1.33303
Bcl11a-extended (1049g)	6	1.32044
Jun (113g)	6	1.31337
Irf7 (916g)	6	1.30198
Bcl3 (221g)	6	1.29755
Irf7-extended (1057g)	6	1.29515
Plagl1 (21g)	6	1.2754
Nfatc4 (24g)	6	1.27372
Bmyc (32g)	6	1.26247
Bmyc-extended (1157g)	6	1.24513
Usf1-extended (567g)	6	1.24378
Runx2-extended (110g)	6	1.23414
Runx2 (107g)	6	1.20863
Stat1-extended (929g)	6	1.20769
Sox4 (284g)	6	1.18975
Dlx4-extended (11g)	6	1.18102
Foxa3 (24g)	6	1.17649
Stat1 (755g)	6	1.1651
Spib-extended (438g)	6	1.16103
Pax5 (72g)	6	1.14803
Pgr-extended (23g)	6	1.14059
Foxj2 (13g)	6	1.14045
Spib (386g)	6	1.10133
Stat2 (953g)	6	1.09837
Sox4-extended (427g)	6	1.08807
Tcf4-extended (37g)	6	1.08075
Stat2-extended (1148g)	6	1.04238
Nfatc4-extended (27g)	6	1.04139
Zfp30 (17g)	6	1.03581
Nfkb1 (373g)	6	1.03257
Gli3-extended (39g)	6	1.03205
Sox5-extended (35g)	6	1.00542
Irf4-extended (262g)	6	1.0051
Rel-extended (911g)	6	1.00147
Nfkb1-extended (570g)	6	0.98109
Elk3-extended (50g)	6	0.969623
Sp2 (38g)	6	0.965963
Rel (824g)	6	0.957098
Foxa3-extended (55g)	6	0.956254
Jund (238g)	6	0.952005
Relb (482g)	6	0.933458
Irf8-extended (1182g)	6	0.933082
Pou5f1-extended (13g)	6	0.932407
Pou5f1 (13g)	6	0.932407
Stat3 (94g)	6	0.921645
Irf8 (910g)	6	0.905462
Sp4 (10g)	6	0.899916
Irf4 (206g)	6	0.84872
Relb-extended (768g)	6	0.847601
Cebpd-extended (1059g)	6	0.840058
Ehf (45g)	6	0.831747
Stat3-extended (737g)	6	0.805212
Jund-extended (396g)	6	0.80503
Jun-extended (643g)	6	0.802451
Foxj2-extended (35g)	6	0.801924
Klf2-extended (137g)	6	0.80099
Trps1 (10g)	6	0.795646
Irf1 (1067g)	6	0.789501
Irf5 (310g)	6	0.768646
Crem-extended (163g)	6	0.757724
Cebpd (726g)	6	0.756652
Crem (85g)	6	0.748681
Irf1-extended (1344g)	6	0.728143
Klf2 (16g)	6	0.70733
Pml-extended (21g)	6	0.66657
Nfatc2-extended (38g)	6	0.663812
Foxp1 (62g)	6	0.661848
Stat4-extended (30g)	6	0.661532
Foxp1-extended (135g)	6	0.661372
Rela (58g)	6	0.653488
Irf5-extended (783g)	6	0.650324
Rest-extended (494g)	6	0.635139
Atf3-extended (1228g)	6	0.629194
Nfil3-extended (252g)	6	0.619124
Hoxa9 (20g)	6	0.614494
Rfx8-extended (41g)	6	0.598394
Mef2b (16g)	6	0.593004
Mzf1 (21g)	6	0.588225
Fos-extended (297g)	6	0.587689
Junb-extended (759g)	6	0.558978
Nfkb2 (428g)	6	0.55108
Zfp612-extended (15g)	6	0.542242
Egr3-extended (155g)	6	0.542035
Foxo1 (11g)	6	0.524162
Junb (529g)	6	0.511266
Kdm5b-extended (15g)	6	0.503566
Atf3 (848g)	6	0.497066
Etv6-extended (21g)	6	0.488443
Egr3 (94g)	6	0.478005
Nfkb2-extended (773g)	6	0.476399
Spic (589g)	6	0.466052
Etv3-extended (31g)	6	0.442078
Irf6-extended (55g)	6	0.439487
Usf2 (20g)	6	0.439064
Spic-extended (745g)	6	0.427484
Mef2b-extended (26g)	6	0.419857
Gm14308-extended (18g)	6	0.412446
Zfp64 (21g)	6	0.411781
Fos (98g)	6	0.407656
Prdm1-extended (531g)	6	0.397086
Maf-extended (578g)	6	0.388514
Hoxa3-extended (11g)	6	0.368608
Klf4-extended (143g)	6	0.366296
Tgif1-extended (10g)	6	0.365673
Fosb (15g)	6	0.360778
Hoxa9-extended (70g)	6	0.3604
Nfatc2 (35g)	6	0.344147
Hoxa10-extended (26g)	6	0.343678
Klf4 (129g)	6	0.334814
Rfx8 (33g)	6	0.333602
Srf (37g)	6	0.32689
Zbtb7a-extended (31g)	6	0.324154
Trps1-extended (16g)	6	0.318921
Zbtb7a (11g)	6	0.318808
Chd1 (12g)	6	0.318217
Usf2-extended (389g)	6	0.284704
Ets1-extended (204g)	6	0.270773
Meis3 (13g)	6	0.268857
Foxo3 (19g)	6	0.262068
Klf7-extended (273g)	6	0.256081
Batf3-extended (24g)	6	0.250765
Nfe2l2-extended (825g)	6	0.23073
Prdm1 (23g)	6	0.22663
Mafk (21g)	6	0.226567
Fosl2-extended (486g)	6	0.225622
Mitf-extended (485g)	6	0.222329
Sp6-extended (26g)	6	0.218109
Klf15-extended (19g)	6	0.218037
Foxo3-extended (83g)	6	0.21024
Creb5-extended (520g)	6	0.201226
Cebpb (1125g)	6	0.186811
Zmiz1-extended (1390g)	6	0.178206
Mitf (243g)	6	0.174229
Cebpb-extended (1376g)	6	0.173971
Klf3-extended (576g)	6	0.172572
Mef2a (25g)	6	0.171665
Maff-extended (260g)	6	0.163977
Arx-extended (11g)	6	0.163022
Hes5-extended (19g)	6	0.159693
Fosl2 (314g)	6	0.15786
Maf (14g)	6	0.154133
Nfe2l2 (572g)	6	0.148127
Zfp160-extended (12g)	6	0.147136
Stat6-extended (28g)	6	0.143436
Elf1-extended (347g)	6	0.141507
Creb5 (136g)	6	0.135292
Atf6b (23g)	6	0.13132
Bhlhe41-extended (800g)	6	0.124617
Stat6 (26g)	6	0.11894
Klf6 (188g)	6	0.118693
Ets1 (134g)	6	0.110707
Snai1 (12g)	6	0.110624
Rxrg-extended (48g)	6	0.105437
Mxd1-extended (124g)	6	0.104424
Creb1 (93g)	6	0.0995601
Rarg-extended (22g)	6	0.0973597
Egr2 (61g)	6	0.0893676
Rab14 (18g)	6	0.0860336
Egr2-extended (84g)	6	0.0828012
Snai1-extended (23g)	6	0.0809361
Ets2 (264g)	6	0.0650107
Cebpg-extended (117g)	6	0.0643161
Ets2-extended (560g)	6	0.0526215
Klf6-extended (398g)	6	0.0337767
Lef1-extended (10g)	6	0.0264438
Ppard-extended (14g)	6	0.0232437
Creb3l1 (16g)	6	0.0182941
Max (22g)	6	0.00766211
Creb3-extended (35g)	6	0.00639512

## Sheet: 7
Regulon	CellType	RelativeActivity
Bhlhe41 (16g)	7	3.01235
Ltf (11g)	7	3.00903
Maff (13g)	7	3.00776
Nr1h3-extended (24g)	7	3.00586
Nr1h3 (19g)	7	3.00085
Glis3-extended (20g)	7	2.99616
Creb3l1 (16g)	7	2.98143
Ets2 (264g)	7	2.95484
Ppard-extended (14g)	7	2.93936
Mitf (243g)	7	2.93896
Maff-extended (260g)	7	2.93778
Mafb-extended (94g)	7	2.93395
Egr2-extended (84g)	7	2.92125
Fosl2 (314g)	7	2.91635
Ets2-extended (560g)	7	2.91365
Mitf-extended (485g)	7	2.91102
Fosl2-extended (486g)	7	2.90961
Creb3-extended (35g)	7	2.88665
Fosb (15g)	7	2.8861
Maf (14g)	7	2.88339
Egr2 (61g)	7	2.88152
Nfe2l2 (572g)	7	2.87158
Bhlhe41-extended (800g)	7	2.86732
Zbtb7b-extended (112g)	7	2.85326
Nfe2l2-extended (825g)	7	2.85289
Klf4 (129g)	7	2.84369
Klf4-extended (143g)	7	2.83801
Creb5-extended (520g)	7	2.83243
Creb5 (136g)	7	2.82998
Spic-extended (745g)	7	2.8245
Spic (589g)	7	2.81886
Prdm1-extended (531g)	7	2.8157
Maf-extended (578g)	7	2.80844
Junb (529g)	7	2.78894
Esrra (24g)	7	2.78696
Ddit3-extended (249g)	7	2.77908
Egr3-extended (155g)	7	2.76744
Junb-extended (759g)	7	2.76517
Atf3 (848g)	7	2.76385
Klf6-extended (398g)	7	2.75163
Klf6 (188g)	7	2.723
Klf7-extended (273g)	7	2.72116
Fos-extended (297g)	7	2.70954
Batf3-extended (24g)	7	2.70769
Cebpb (1125g)	7	2.70114
Mxd1-extended (124g)	7	2.70025
Irf5-extended (783g)	7	2.69255
Atf3-extended (1228g)	7	2.67387
Cebpb-extended (1376g)	7	2.65413
Ehf (45g)	7	2.64377
Egr3 (94g)	7	2.63456
Stat6 (26g)	7	2.63373
Fos (98g)	7	2.62996
Nfkb2-extended (773g)	7	2.62775
Stat6-extended (28g)	7	2.62613
Klf3-extended (576g)	7	2.62428
Irf5 (310g)	7	2.62045
Ddit3 (114g)	7	2.57681
Crem-extended (163g)	7	2.57142
Cebpd (726g)	7	2.56307
Jun-extended (643g)	7	2.54737
Nfil3-extended (252g)	7	2.53648
Prdm1 (23g)	7	2.51033
Bhlhe40-extended (399g)	7	2.50683
Nfkb2 (428g)	7	2.49759
Cebpd-extended (1059g)	7	2.48493
Crem (85g)	7	2.46943
Klf2-extended (137g)	7	2.43715
Trps1-extended (16g)	7	2.38974
Irf8 (910g)	7	2.37174
Irf8-extended (1182g)	7	2.34135
Klf2 (16g)	7	2.30226
Sirt6-extended (35g)	7	2.29168
Trps1 (10g)	7	2.29137
Foxj2-extended (35g)	7	2.28553
Zfp37 (22g)	7	2.22413
Relb-extended (768g)	7	2.22095
Jun (113g)	7	2.22001
Rel (824g)	7	2.21392
Atf5-extended (248g)	7	2.17617
Nfe2l1-extended (68g)	7	2.16123
Fosb-extended (41g)	7	2.15754
Rel-extended (911g)	7	2.15593
Ehf-extended (66g)	7	2.1499
Bcl6-extended (44g)	7	1.9968
Rela (58g)	7	1.9958
Mzf1 (21g)	7	1.98789
Mafg (57g)	7	1.97923
Relb (482g)	7	1.97075
Etv3-extended (31g)	7	1.93676
Atf6b (23g)	7	1.92762
Rarg-extended (22g)	7	1.91951
Foxj2 (13g)	7	1.82188
Stat1 (755g)	7	1.76049
Jund (238g)	7	1.75805
Stat1-extended (929g)	7	1.75787
Tbpl1 (15g)	7	1.6976
Irf7 (916g)	7	1.69469
Stat2 (953g)	7	1.68631
Irf7-extended (1057g)	7	1.68595
Spib (386g)	7	1.67335
Stat2-extended (1148g)	7	1.67143
Klf7 (12g)	7	1.66726
Irf1 (1067g)	7	1.63037
Arid3a-extended (61g)	7	1.62248
Jund-extended (396g)	7	1.61544
Mafg-extended (742g)	7	1.54703
Irf4 (206g)	7	1.54459
Irf1-extended (1344g)	7	1.53016
Irf4-extended (262g)	7	1.52143
Rxra-extended (65g)	7	1.50034
Spib-extended (438g)	7	1.4969
Atf6b-extended (102g)	7	1.45135
Pax5-extended (153g)	7	1.43771
Gli3-extended (39g)	7	1.33549
Nfkb1-extended (570g)	7	1.31186
Nfkb1 (373g)	7	1.30175
Nuak2-extended (147g)	7	1.2923
Bcl3 (221g)	7	1.25523
Zbtb7a (11g)	7	1.21483
Atf6-extended (71g)	7	1.20558
Plagl1 (21g)	7	1.20153
Mafk (21g)	7	1.17415
Rest-extended (494g)	7	1.1435
Zbtb7a-extended (31g)	7	1.13044
Nfatc4-extended (27g)	7	1.11843
Bhlhe40 (21g)	7	1.08407
Pax5 (72g)	7	1.07262
Hoxb9-extended (37g)	7	1.04075
Dlx4-extended (11g)	7	1.01464
Bcl3-extended (541g)	7	0.997809
Cebpe (365g)	7	0.866673
Hoxa6-extended (11g)	7	0.769507
Hif1a-extended (218g)	7	0.764183
Fosl1-extended (245g)	7	0.748874
Mef2a (25g)	7	0.741421
Sp4 (10g)	7	0.670196
Rb1-extended (958g)	7	0.568708
Cebpe-extended (511g)	7	0.564258
Snai1 (12g)	7	0.520967
Pou5f1-extended (13g)	7	0.519392
Pou5f1 (13g)	7	0.519392
Rxrg-extended (48g)	7	0.49699
Sp6-extended (26g)	7	0.469777
Zfp93 (15g)	7	0.467431
Snai1-extended (23g)	7	0.460185
Hoxb9 (21g)	7	0.451346
Hif1a (214g)	7	0.440926
Sox5 (22g)	7	0.436191
Mecp2 (13g)	7	0.426439
Srf (37g)	7	0.39958
Irf2 (689g)	7	0.398232
Sox5-extended (35g)	7	0.33573
Rfx8 (33g)	7	0.298683
Xbp1-extended (684g)	7	0.29821
Rela-extended (1529g)	7	0.296607
Irf2-extended (833g)	7	0.277842
Zfp467-extended (202g)	7	0.267319
Mef2a-extended (57g)	7	0.2268
Cebpa-extended (547g)	7	0.226733
Ets1-extended (204g)	7	0.209454
Batf-extended (36g)	7	0.190985
Ets1 (134g)	7	0.181998
Irf9 (937g)	7	0.157439
Rfx8-extended (41g)	7	0.141969
Cebpa (326g)	7	0.106974
Rb1 (658g)	7	0.10641
Cebpg (45g)	7	0.0878589
Elk1 (372g)	7	0.0714708
Phf8-extended (1530g)	7	0.0688216
Usf2-extended (389g)	7	0.0413443
Elk1-extended (496g)	7	0.0357846
Xbp1 (418g)	7	0.0248992
Foxo6 (11g)	7	0.017636
Foxo6-extended (13g)	7	0.017636

## Sheet: 8
Regulon	CellType	RelativeActivity
Mef2b-extended (26g)	8	2.91867
Meis3 (13g)	8	2.90771
Snai1-extended (23g)	8	2.88056
Mef2b (16g)	8	2.86924
Snai1 (12g)	8	2.85833
Sp6-extended (26g)	8	2.8408
Rxrg-extended (48g)	8	2.68984
AU041133-extended (16g)	8	2.56535
Snai3 (38g)	8	2.52728
Sox5-extended (35g)	8	2.50118
Runx3 (43g)	8	2.49852
Runx2 (107g)	8	2.46403
Snai3-extended (39g)	8	2.46268
Runx2-extended (110g)	8	2.43229
Runx3-extended (59g)	8	2.41548
Nfatc4 (24g)	8	2.2141
Pax5 (72g)	8	2.19805
Sox5 (22g)	8	2.19742
Foxo1 (11g)	8	2.17862
Sox15-extended (19g)	8	2.14262
Plagl1 (21g)	8	2.06206
Irf4 (206g)	8	2.05593
Irf4-extended (262g)	8	1.9664
Tcf4-extended (37g)	8	1.96406
Gli3-extended (39g)	8	1.96318
Dlx4-extended (11g)	8	1.9488
Mef2c-extended (43g)	8	1.92697
Nfatc4-extended (27g)	8	1.91862
Spib-extended (438g)	8	1.82731
Max (22g)	8	1.82657
Pax5-extended (153g)	8	1.79742
Bmyc (32g)	8	1.77715
Spib (386g)	8	1.73013
Zfp119a-extended (14g)	8	1.70472
Foxa3 (24g)	8	1.62182
Mef2a (25g)	8	1.62069
Hoxa10-extended (26g)	8	1.61522
Foxj2 (13g)	8	1.59094
Nfkb1 (373g)	8	1.58479
Zfp467-extended (202g)	8	1.57318
Irf2 (689g)	8	1.56791
Zbtb17-extended (20g)	8	1.56673
Bcl3-extended (541g)	8	1.55925
Tead3 (34g)	8	1.55468
Bcl3 (221g)	8	1.53576
Bcl11a-extended (1049g)	8	1.52692
Irf2-extended (833g)	8	1.50681
Gbx2-extended (15g)	8	1.48727
Sox4 (284g)	8	1.47971
Etv3-extended (31g)	8	1.44965
Sox4-extended (427g)	8	1.44947
Pou5f1-extended (13g)	8	1.44563
Pou5f1 (13g)	8	1.44563
Jund-extended (396g)	8	1.42223
Nfkb1-extended (570g)	8	1.39881
Relb (482g)	8	1.36548
Irf9 (937g)	8	1.35778
Irf7 (916g)	8	1.34305
Irf7-extended (1057g)	8	1.33628
Irf9-extended (1220g)	8	1.33537
Bcl11a (85g)	8	1.30039
Jund (238g)	8	1.3003
Zfp592 (43g)	8	1.29545
Sp4 (10g)	8	1.28206
Foxj2-extended (35g)	8	1.28085
Zfp30 (17g)	8	1.27063
Prdm1 (23g)	8	1.26987
Zfp37 (22g)	8	1.26921
Stat1-extended (929g)	8	1.25952
Stat3-extended (737g)	8	1.24937
Stat1 (755g)	8	1.24598
Foxp1 (62g)	8	1.23566
Sp2 (38g)	8	1.22149
Stat4-extended (30g)	8	1.22
Tbr1-extended (40g)	8	1.18324
Foxa3-extended (55g)	8	1.1504
Terf1 (27g)	8	1.13093
Irf1 (1067g)	8	1.11824
Stat2 (953g)	8	1.11285
Foxp1-extended (135g)	8	1.11238
Stat3 (94g)	8	1.11169
Klf2 (16g)	8	1.11036
Relb-extended (768g)	8	1.08016
Stat2-extended (1148g)	8	1.07883
Rel-extended (911g)	8	1.03963
Crem (85g)	8	1.01845
Irf1-extended (1344g)	8	1.01546
Rela (58g)	8	1.01396
Hoxa9 (20g)	8	1.00898
Rel (824g)	8	0.999995
Mef2a-extended (57g)	8	0.996568
Nr1i3-extended (34g)	8	0.965492
Usf1-extended (567g)	8	0.954352
Tcf12-extended (62g)	8	0.923846
Hoxc10-extended (29g)	8	0.920209
Bmyc-extended (1157g)	8	0.905574
Mzf1 (21g)	8	0.904569
Tcf12 (58g)	8	0.901331
Foxo1-extended (25g)	8	0.900538
Nfil3-extended (252g)	8	0.891772
Klf13-extended (16g)	8	0.888179
Jun (113g)	8	0.869106
Irf8 (910g)	8	0.861119
Rfx8 (33g)	8	0.841327
Atf6-extended (71g)	8	0.834945
Zfp612-extended (15g)	8	0.809121
Ehf-extended (66g)	8	0.804616
Nfkb2 (428g)	8	0.792236
Klf2-extended (137g)	8	0.792091
Kdm5b-extended (15g)	8	0.785919
Irf8-extended (1182g)	8	0.783517
Batf3-extended (24g)	8	0.778322
Fosb-extended (41g)	8	0.746271
Nfatc2 (35g)	8	0.743284
Chd1 (12g)	8	0.73793
Rfx8-extended (41g)	8	0.7225
Gm14308-extended (18g)	8	0.714274
Bcl6-extended (44g)	8	0.702509
Crem-extended (163g)	8	0.702425
Jun-extended (643g)	8	0.698726
Pml-extended (21g)	8	0.696652
Zbtb7a (11g)	8	0.679894
Ets1-extended (204g)	8	0.655517
Atf6b (23g)	8	0.583031
Nfkb2-extended (773g)	8	0.573137
Irf5 (310g)	8	0.572903
Fos (98g)	8	0.558445
Nr2f6-extended (24g)	8	0.54776
Usf2 (20g)	8	0.544326
Atf3-extended (1228g)	8	0.541224
Tgif1-extended (10g)	8	0.527072
Tbpl1 (15g)	8	0.525306
Rest-extended (494g)	8	0.497473
Usf2-extended (389g)	8	0.481314
Zfp160-extended (12g)	8	0.480386
Irf6-extended (55g)	8	0.456901
Irf5-extended (783g)	8	0.448712
Egr2 (61g)	8	0.443675
Atf3 (848g)	8	0.440221
Ets1 (134g)	8	0.433745
Fos-extended (297g)	8	0.425275
Gata3-extended (46g)	8	0.422239
Prdm1-extended (531g)	8	0.416867
Maf (14g)	8	0.410735
Elf1-extended (347g)	8	0.408034
Hoxa9-extended (70g)	8	0.399617
Maf-extended (578g)	8	0.399503
Ehf (45g)	8	0.390784
Creb5 (136g)	8	0.38034
Etv6-extended (21g)	8	0.377106
Pgr-extended (23g)	8	0.36845
Junb-extended (759g)	8	0.354738
Zmiz1-extended (1390g)	8	0.352308
Hoxc10 (11g)	8	0.351116
Spic (589g)	8	0.339698
Junb (529g)	8	0.331122
Spic-extended (745g)	8	0.302458
Egr2-extended (84g)	8	0.289711
Hlf (23g)	8	0.282831
Cebpd-extended (1059g)	8	0.282582
Hoxb9 (21g)	8	0.279912
Mafb-extended (94g)	8	0.267771
Creb1 (93g)	8	0.26136
Rfx2 (12g)	8	0.256141
Batf-extended (36g)	8	0.247833
Poli (12g)	8	0.242362
Klf3-extended (576g)	8	0.238554
Nfatc2-extended (38g)	8	0.234621
Atf6b-extended (102g)	8	0.224475
Cebpd (726g)	8	0.220849
Zbtb7a-extended (31g)	8	0.22021
Rab14 (18g)	8	0.216235
Zfp595-extended (54g)	8	0.19726
Hoxb7 (19g)	8	0.191415
Lef1-extended (10g)	8	0.186106
Klf7-extended (273g)	8	0.177566
Bhlhe40-extended (399g)	8	0.174565
Rxra-extended (65g)	8	0.169068
Zfx-extended (78g)	8	0.168861
Fosl2 (314g)	8	0.164979
Gtf2b-extended (285g)	8	0.155481
Rxrb (19g)	8	0.152421
Bhlhe41-extended (800g)	8	0.137301
Rxra (29g)	8	0.130246
Creb5-extended (520g)	8	0.12808
Foxo3-extended (83g)	8	0.127674
Klf4-extended (143g)	8	0.123235
Fosl2-extended (486g)	8	0.10489
Klf4 (129g)	8	0.101846
Nfe2l2-extended (825g)	8	0.0988929
Trps1-extended (16g)	8	0.0947084
Rxrb-extended (35g)	8	0.0906468
Zfp148-extended (212g)	8	0.0828276
Nr3c1 (255g)	8	0.0693611
Zfp553 (48g)	8	0.0640148
Hoxa7-extended (14g)	8	0.0586014
Maff-extended (260g)	8	0.0518587
Hoxb8-extended (19g)	8	0.0396484
Ep300-extended (575g)	8	0.0363605
Creb1-extended (248g)	8	0.0361359
Foxo3 (19g)	8	0.0248588
Mitf (243g)	8	0.01934
Mitf-extended (485g)	8	0.0151299
Klf6 (188g)	8	0.00258411

[truncated: 2 more sheets: 9, 10]
