# Supplementary material for: APEX1 Nuclease and Redox Functions are Both Essential for Adult Mouse Hematopoietic Stem and Progenitor Cells
Source: Stem Cell Rev Rep. 2023 Jun 2;19(6):2052–72. doi: 10.1007/s12015-023-10550-0 (PMC10390635; doi:10.1007/s12015-023-10550-0)
Supplement: Supplementary file 5 — (XLSX 3322 KB) contains DEG analysis between Inhibitor III/E3330/APX2009 and DMSO for each of the 10 defined CITE-seq cell identities. [file 12015_2023_10550_MOESM5_ESM.xlsx]

## Sheet: DEG analysis
Supplement File 5 : DEG analysis between Inhibitor III/E3330/APX2009 and DMSO treated HSPCs
DEG analysis within each of the 10 identified CITE-seq clusters, for InhibitorIIII versus DMSO treated sample, for E3330 versus DMSO treated sample, and for APX2009 versus DMSO treated sample.
Wilcox test (using the Seurat function FindMarkers, with the following settings logfc.threshold=0.1 and min.diff.pct=0.05) was used to calculate the significance.
DEG results for each cluster can be found in a separate sheet, labeled by the cluster number.

## Sheet: 0
Inh. III versus DMSO							E3330 versus DMSO							APX2009 versus DMSO
	p_val	avg_log2FC	pct.1	pct.2	p_val_adj			p_val	avg_log2FC	pct.1	pct.2	p_val_adj			p_val	avg_log2FC	pct.1	pct.2	p_val_adj
Ifi27l2a	8.55697e-18	-1.02728	0.578	0.894	1.70275e-13		Isg15	7.52631e-78	-1.50261	0.394	0.911	1.49766e-73		Bst2	1.03276e-73	-1.25639	0.909	1	2.05508e-69
Cox6b2	1.5758e-13	0.763019	0.565	0.276	3.13569e-09		Irf7	3.24985e-72	-1.26617	0.383	0.885	6.46687e-68		Irf7	2.75348e-63	-1.38065	0.319	0.885	5.47916e-59
Egr1	3.58837e-10	-0.641282	0.217	0.5	7.1405e-06		H2-Q7	1.20122e-56	-0.905412	0.839	0.977	2.39031e-52		Ly6a	8.87738e-63	-1.4287	0.749	0.997	1.76651e-58
H2-Q7	2.3319e-09	-0.395577	0.901	0.977	4.64025e-05		Ly6a	1.82286e-56	-1.1127	0.816	0.997	3.62731e-52		Ifi27l2a	3.79586e-62	-1.95606	0.386	0.894	7.55338e-58
Pf4	2.48858e-09	0.898582	0.901	0.756	4.95203e-05		Ifi27l2a	2.46016e-54	-1.49302	0.532	0.894	4.89548e-50		Isg15	5.6002e-61	-1.49325	0.398	0.911	1.11438e-56
Nupr1	4.41915e-08	-0.569898	0.124	0.353	0.000879368		Ifi44	5.44178e-52	-1.08424	0.387	0.819	1.08286e-47		H2-Q7	8.12856e-61	-1.16128	0.763	0.977	1.6175e-56
Scd1	1.05899e-07	-0.412111	0.267	0.503	0.00210729		Iigp1	1.19179e-50	-1.17608	0.23	0.698	2.37154e-46		Ifi44	9.95546e-44	-1.12119	0.339	0.819	1.98104e-39
Irf7	2.03498e-07	-0.403689	0.733	0.885	0.00404941		Zbp1	5.37948e-45	-0.840152	0.128	0.543	1.07046e-40		Oasl2	2.46106e-38	-0.986948	0.333	0.779	4.89726e-34
B3gnt5	2.07037e-07	-0.442879	0.155	0.379	0.00411983		Isg20	9.17779e-44	-0.971615	0.528	0.845	1.82629e-39		Isg20	6.62875e-38	-1.01335	0.506	0.845	1.31906e-33
Zmat3	4.58555e-07	0.238819	0.248	0.083	0.00912478		Gclm	6.89995e-39	0.894215	0.899	0.687	1.37302e-34		Iigp1	2.09378e-36	-1.16898	0.246	0.698	4.16642e-32
Ncoa7	4.69824e-07	-0.417624	0.453	0.652	0.00934903		Oasl2	2.28393e-38	-0.86304	0.404	0.779	4.54479e-34		Gm8995	1.52453e-34	-0.932191	0.798	0.96	3.03366e-30
Laptm5	9.34032e-07	0.356565	0.957	0.879	0.0185863		Gm4951	3.43765e-38	-0.74228	0.151	0.543	6.84057e-34		Xaf1	1.55455e-32	-0.868608	0.351	0.753	3.0934e-28
Cyp51	1.25452e-06	-0.446034	0.64	0.81	0.0249637		Xaf1	1.01855e-37	-0.853874	0.394	0.753	2.02681e-33		Zbp1	6.97998e-32	-0.815291	0.129	0.543	1.38895e-27
Adgrl4	2.29719e-06	-0.444999	0.453	0.684	0.0457119		Mndal	1.81658e-37	-0.778825	0.738	0.943	3.61481e-33		Mndal	1.57489e-31	-0.827074	0.667	0.943	3.13387e-27
Acat2	2.38838e-06	-0.348489	0.323	0.557	0.0475263		Ms4a4c	3.22048e-37	-0.814444	0.051	0.379	6.40844e-33		Gm12250	5.1399e-30	-0.826277	0.272	0.672	1.02279e-25
Scin	3.67343e-06	0.454552	0.491	0.296	0.0730975		Cxcl10	6.21566e-37	-1.67735	0.08	0.422	1.23685e-32		Plac8	1.17091e-29	-1.33735	0.36	0.716	2.33e-25
A930003A15Rik	3.78289e-06	-0.227603	0.006	0.135	0.0752758		Gm12250	1.33624e-36	-0.812225	0.282	0.672	2.65898e-32		Ifit1	1.29208e-29	-1.15759	0.175	0.589	2.57112e-25
Igfbp4	3.96504e-06	-0.331781	0.236	0.451	0.0789003		Ms4a6c	1.76774e-36	-0.852594	0.243	0.641	3.51764e-32		B930036N10Rik	4.2046e-29	0.71619	0.623	0.241	8.36673e-25
H2-Q6	6.2953e-06	-0.303011	0.348	0.555	0.12527		Ddx60	2.33027e-34	-0.698716	0.161	0.526	4.637e-30		Rtp4	9.26815e-29	-0.767751	0.468	0.822	1.84427e-24
Ier2	6.50297e-06	-0.50174	0.497	0.652	0.129403		Pf4	5.77725e-34	1.18224	0.915	0.756	1.14961e-29		Gm4951	4.97159e-28	-0.717334	0.149	0.543	9.89297e-24
Serpine2	7.5293e-06	0.160121	0.106	0.017	0.149826		Ms4a4b	8.19816e-34	-0.497485	0.018	0.284	1.63135e-29		Ddx60	1.72748e-26	-0.733091	0.167	0.526	3.43752e-22
Isg15	9.87289e-06	-0.280969	0.814	0.911	0.196461		Ifit1	1.23985e-33	-1.02335	0.207	0.589	2.46717e-29		Ms4a6c	1.82525e-26	-0.885891	0.269	0.641	3.63207e-22
Gcat	9.88536e-06	-0.334979	0.28	0.468	0.196709		Ifit3	2.55848e-31	-0.751662	0.05	0.339	5.09111e-27		Usp18	7.45313e-26	-0.663428	0.196	0.575	1.4831e-21
Msmo1	1.07647e-05	-0.401067	0.77	0.845	0.214207		Apol9a	3.03622e-31	-0.47505	0.021	0.276	6.04178e-27		Ccl5	2.18763e-23	-1.91216	0.313	0.641	4.35316e-19
Dtd1	1.12862e-05	-0.337281	0.261	0.451	0.224584		Usp18	5.48042e-31	-0.621567	0.211	0.575	1.09055e-26		Ms4a4c	3.11086e-23	-0.770345	0.067	0.379	6.19029e-19
Lgals9	1.17129e-05	-0.352958	0.547	0.73	0.233076		Apol9b	2.562e-30	-0.444001	0.027	0.282	5.09813e-26		Trim12c	3.92009e-23	-0.720444	0.295	0.629	7.80059e-19
Junb	1.59045e-05	-0.456726	0.559	0.727	0.316484		Cxcl11	1.485e-27	-0.633043	0.02	0.247	2.955e-23		Epsti1	1.0464e-22	-0.653557	0.515	0.807	2.08223e-18
Apobec3	1.64864e-05	-0.307758	0.795	0.911	0.328062		Ccl5	4.53957e-27	-1.68504	0.323	0.641	9.0333e-23		Ifi203	1.20716e-22	-0.708686	0.827	0.948	2.40212e-18
Lst1	2.0241e-05	0.339999	0.913	0.807	0.402776		Esd	1.82591e-26	0.531147	0.98	0.914	3.63337e-22		Apol9a	3.08682e-22	-0.480333	0.015	0.276	6.14247e-18
Aasdhppt	2.25799e-05	-0.273795	0.248	0.448	0.449318		Stat1	2.69674e-26	-0.66384	0.246	0.575	5.36623e-22		Acadl	3.40885e-22	-0.643137	0.734	0.905	6.78328e-18
Gdf15	2.41929e-05	0.301902	0.211	0.08	0.481415		Rtp4	7.26899e-26	-0.609145	0.511	0.822	1.44646e-21		Oas3	9.53866e-22	-0.672755	0.269	0.609	1.8981e-17
Isg20	3.62003e-05	-0.353379	0.752	0.845	0.72035		Plac8	1.33852e-25	-1.17684	0.47	0.716	2.66353e-21		Cxcl10	1.20657e-21	-1.74266	0.111	0.422	2.40096e-17
Cdkn1a	4.59865e-05	0.668142	0.571	0.434	0.915085		Cd63	1.40655e-25	0.623994	0.965	0.874	2.7989e-21		Parp14	1.45787e-21	-0.691236	0.319	0.664	2.90101e-17
Gm12250	4.92737e-05	-0.309197	0.453	0.672	0.980497		Ms4a6b	1.64819e-25	-0.550218	0.152	0.46	3.27974e-21		Ifi27	2.07405e-21	-0.79474	0.535	0.848	4.12715e-17
Acsl3	5.55547e-05	-0.290696	0.398	0.575	1		Ifi47	2.15328e-25	-0.588355	0.427	0.744	4.28482e-21		Ifit3	3.9044e-21	-0.767708	0.056	0.339	7.76936e-17
Mvd	6.14482e-05	-0.296254	0.248	0.422	1		Ctss	3.13457e-25	-0.541587	0.108	0.391	6.23749e-21		Cox6b2	5.12545e-21	0.608065	0.617	0.276	1.01991e-16
Erg28	6.54152e-05	-0.283134	0.64	0.767	1		Gm8995	4.36428e-25	-0.666573	0.895	0.96	8.68449e-21		Ms4a4b	1.08515e-20	-0.469018	0.026	0.284	2.15934e-16
Apex1	8.12656e-05	-0.322036	0.602	0.753	1		Epsti1	2.3368e-24	-0.596496	0.528	0.807	4.65e-20		Capza2	1.20834e-20	-0.517384	0.915	0.971	2.40448e-16
Phlda3	8.23648e-05	0.273994	0.273	0.135	1		Herc6	2.28576e-23	-0.627215	0.223	0.523	4.54843e-19		Trim30a	1.43385e-20	-0.639042	0.485	0.776	2.85323e-16
Notch1	8.31477e-05	0.248877	0.28	0.138	1		Parp14	5.78806e-23	-0.671546	0.372	0.664	1.15177e-18		H2-T23	2.30186e-20	-0.656179	0.57	0.819	4.58047e-16
Ffar2	8.48598e-05	-0.216028	0.124	0.284	1		Mt1	8.5976e-23	0.897981	0.89	0.713	1.71084e-18		Ddx58	2.62977e-20	-0.615121	0.398	0.718	5.23297e-16
Trp53cor1	8.76592e-05	0.267977	0.36	0.204	1		Trim30a	9.15512e-23	-0.6189	0.52	0.776	1.82178e-18		Rnf213	3.3175e-20	-0.634399	0.415	0.71	6.60148e-16
Chaf1b	9.60826e-05	-0.237646	0.224	0.402	1		Ifi203	1.32868e-22	-0.621363	0.809	0.948	2.64394e-18		Oasl1	2.59837e-19	-0.595622	0.079	0.356	5.1705e-15
Cwf19l2	0.000100555	-0.247412	0.23	0.408	1		Oasl1	1.36763e-22	-0.554983	0.098	0.356	2.72144e-18		Slfn5	1.94353e-18	-0.604462	0.202	0.511	3.86744e-14
Ptms	0.000106241	-0.348526	0.335	0.494	1		Oas1a	4.70523e-21	-0.380176	0.147	0.422	9.36294e-17		Gclm	2.21458e-18	0.59767	0.86	0.687	4.40679e-14
Nop58	0.000109926	-0.304904	0.783	0.859	1		Gbp7	7.67022e-21	-0.722869	0.379	0.632	1.5263e-16		Ifi35	7.88338e-18	-0.497366	0.409	0.675	1.56871e-13
Ndufv2	0.000115221	-0.265369	0.752	0.845	1		Lgals3bp	1.00531e-20	-0.580347	0.637	0.853	2.00047e-16		Shisa5	1.17066e-17	-0.539946	0.76	0.922	2.3295e-13
Gar1	0.000128952	-0.307877	0.447	0.598	1		Capza2	2.51933e-20	-0.459324	0.901	0.971	5.01322e-16		Apol9b	1.18967e-17	-0.399876	0.041	0.282	2.36732e-13
Gatm	0.000136334	-0.16757	0.031	0.144	1		Ifit3b	2.74951e-20	-0.353042	0.012	0.178	5.47124e-16		Oas1a	4.51486e-17	-0.399118	0.14	0.422	8.98412e-13
Ripk2	0.000138925	-0.174024	0.056	0.184	1		Trim12c	3.83209e-20	-0.580567	0.348	0.629	7.62547e-16		Psmb9	5.1211e-17	-0.539646	0.713	0.882	1.01905e-12
Srm	0.000140124	-0.359594	0.478	0.621	1		Gm1966	7.37123e-20	-0.699645	0.392	0.652	1.4668e-15		Lgals3bp	5.41932e-17	-0.584292	0.623	0.853	1.07839e-12
Cenpv	0.000142484	-0.266007	0.329	0.5	1		Blvrb	1.76016e-19	0.525785	0.684	0.42	3.50255e-15		Gm1966	5.77947e-17	-0.723552	0.386	0.652	1.15006e-12
Ifi44	0.000150628	-0.300769	0.733	0.819	1		Ifi35	4.16792e-19	-0.446406	0.404	0.675	8.29374e-15		Cxcl11	1.0988e-16	-0.607437	0.029	0.247	2.1865e-12
Gm4951	0.000162838	-0.290802	0.379	0.543	1		Ddx58	5.11285e-19	-0.515055	0.441	0.718	1.01741e-14		Samd9l	2.01705e-16	-0.630157	0.488	0.739	4.01372e-12
Cxcl11	0.000171027	-0.419355	0.106	0.247	1		Cyb5a	8.79305e-19	0.460457	0.913	0.802	1.74973e-14		Ms4a6b	7.35173e-16	-0.511662	0.181	0.46	1.46292e-11
Neurl3	0.000172226	0.286524	0.534	0.365	1		Mx1	1.68607e-18	-0.30147	0.021	0.187	3.3551e-14		Tap1	1.3044e-15	-0.538233	0.395	0.652	2.59563e-11
Timm8a1	0.000180908	-0.240275	0.311	0.489	1		Rnf213	1.74978e-18	-0.531143	0.456	0.71	3.48188e-14		Ifi47	1.91109e-15	-0.50637	0.512	0.744	3.80289e-11
Ly6a	0.000185939	-0.268697	0.925	0.997	1		Tor3a	1.86149e-18	-0.422879	0.174	0.428	3.70418e-14		Stat1	6.54696e-15	-0.546289	0.313	0.575	1.30278e-10
Lamp2	0.000186331	-0.28409	0.559	0.718	1		Oas3	1.88964e-18	-0.566678	0.356	0.609	3.76019e-14		Eif2ak2	1.04782e-14	-0.493854	0.506	0.736	2.08505e-10
Apol9b	0.000188978	-0.220329	0.13	0.282	1		Ifi204	3.95653e-18	-0.273917	0.005	0.144	7.8731e-14		Igtp	1.76993e-14	-0.526432	0.243	0.509	3.52199e-10
Snrnp25	0.000210901	-0.228679	0.342	0.517	1		Ifi213	5.59406e-18	-0.306148	0.027	0.195	1.11316e-13		Gbp7	1.81174e-14	-0.674942	0.398	0.632	3.60519e-10
Eri1	0.000215008	-0.235897	0.342	0.52	1		Igtp	7.55412e-18	-0.539594	0.252	0.509	1.50319e-13		Tapbp	7.14293e-14	-0.524596	0.427	0.684	1.42137e-09
Ccng1	0.000218312	0.281263	0.429	0.276	1		Rsad2	1.22641e-17	-0.890682	0.14	0.385	2.44044e-13		H2-Q6	9.6284e-14	-0.42032	0.287	0.555	1.91596e-09
Rif1	0.000241874	-0.317366	0.534	0.661	1		Eif2ak2	1.35167e-17	-0.487372	0.523	0.736	2.68968e-13		Ifi213	1.41741e-13	-0.318114	0.02	0.195	2.8205e-09
Ddx21	0.000252259	-0.289646	0.615	0.761	1		Gbp3	1.92104e-17	-0.420973	0.117	0.345	3.82268e-13		Irgm1	1.54089e-13	-0.436454	0.319	0.583	3.06622e-09
Coq4	0.000253352	-0.198179	0.075	0.201	1		Psmb9	2.06092e-17	-0.48639	0.748	0.882	4.10103e-13		Cybb	1.59346e-13	-0.446795	0.061	0.267	3.17082e-09
Mgmt	0.000279819	0.213906	0.398	0.241	1		Irgm1	1.81888e-16	-0.422352	0.323	0.583	3.61939e-12		Ifi206	2.27698e-13	-0.282713	0.02	0.193	4.53095e-09
Foxred1	0.000285797	-0.209901	0.118	0.259	1		Trim12a	3.66989e-16	-0.422602	0.287	0.552	7.30271e-12		Slfn8	4.48856e-13	-0.401403	0.231	0.486	8.93178e-09
Cxcl10	0.000310951	-0.633889	0.255	0.422	1		Slfn5	8.41028e-16	-0.486815	0.262	0.511	1.67356e-11		Ifit3b	4.7376e-13	-0.333363	0.015	0.178	9.42735e-09
Hjurp	0.000317745	-0.285003	0.366	0.546	1		Phf11b	1.01051e-15	-0.240288	0.027	0.178	2.01082e-11		Nupr1	4.97939e-13	-0.54195	0.123	0.353	9.90849e-09
Ankrd37	0.000341169	-0.25281	0.236	0.391	1		Sp110	1.16543e-15	-0.465763	0.422	0.649	2.31909e-11		Dtx3l	5.30305e-13	-0.437643	0.31	0.566	1.05525e-08
Utp18	0.000348213	-0.257619	0.323	0.474	1		Ube2l6	1.73137e-15	-0.395475	0.211	0.448	3.44525e-11		Rsad2	1.41567e-12	-1.02923	0.152	0.385	2.81704e-08
Casc4	0.000362202	0.187434	0.292	0.155	1		Pdcd1lg2	2.44051e-15	-0.428874	0.236	0.477	4.85638e-11		Herc6	1.58858e-12	-0.525778	0.281	0.523	3.16111e-08
Irf1	0.000367382	-0.270693	0.311	0.471	1		Psme2	2.64717e-15	-0.405898	0.77	0.911	5.26761e-11		Ctss	2.50143e-12	-0.423055	0.161	0.391	4.97759e-08
Cdc123	0.000370561	-0.237072	0.453	0.632	1		Ifi206	2.74118e-15	-0.259203	0.035	0.193	5.45467e-11		Ifih1	2.66125e-12	-0.475174	0.251	0.494	5.29561e-08
Ppid	0.000386793	-0.281046	0.435	0.606	1		Ifih1	3.86589e-15	-0.479016	0.262	0.494	7.69273e-11		Gbp3	3.24138e-12	-0.40814	0.126	0.345	6.45002e-08
Ksr1	0.000416369	-0.134986	0.031	0.132	1		Clec4d	4.92346e-15	0.495841	0.486	0.244	9.79719e-11		Trim12a	4.53428e-12	-0.426378	0.316	0.552	9.02277e-08
Scd2	0.000416412	-0.318351	0.894	0.945	1		H2-T22	1.2587e-14	-0.482117	0.317	0.543	2.50469e-10		Gng11	6.26113e-12	0.376188	0.561	0.305	1.2459e-07
Nars	0.000429241	-0.277088	0.652	0.744	1		Bcl11a	1.73443e-14	-0.519994	0.567	0.753	3.45135e-10		Apoe	8.96837e-12	0.469423	0.5	0.264	1.78462e-07
BC028528	0.000437989	-0.221566	0.416	0.609	1		Cd82	2.01339e-14	-0.442068	0.277	0.511	4.00644e-10		Cavin3	1.03417e-11	0.362265	0.456	0.224	2.05789e-07
Lamtor1	0.000454514	-0.250825	0.528	0.678	1		Tap1	4.23755e-14	-0.446587	0.445	0.652	8.4323e-10		Cd63	1.10924e-11	0.412244	0.95	0.874	2.20728e-07
Pef1	0.000461924	-0.171472	0.087	0.213	1		Sp100	4.2838e-14	-0.416264	0.363	0.598	8.52434e-10		Ffar2	2.03187e-11	-0.310658	0.088	0.284	4.04323e-07
Gm15657	0.000473947	-0.217596	0.137	0.276	1		Ifi27	4.56519e-14	-0.549324	0.663	0.848	9.08428e-10		Mx1	2.51102e-11	-0.286172	0.029	0.187	4.99669e-07
Tmem192	0.000476795	-0.212784	0.217	0.368	1		S100a6	5.35545e-14	0.539228	0.947	0.868	1.06568e-09		Mitd1	2.8288e-11	-0.390655	0.377	0.612	5.62902e-07
Kat7	0.000478049	-0.208493	0.23	0.385	1		Ffar2	1.50672e-13	-0.280043	0.096	0.284	2.99822e-09		Parp9	4.33935e-11	-0.443625	0.371	0.589	8.63487e-07
Ica1	0.000496789	-0.211396	0.18	0.322	1		Gbp5	1.63117e-13	-0.316903	0.053	0.213	3.24587e-09		Dhx58	5.07638e-11	-0.345552	0.137	0.348	1.01015e-06
Bccip	0.00051581	-0.239264	0.298	0.443	1		Adgrl4	1.63249e-13	-0.4986	0.441	0.684	3.2485e-09		Psme2	8.49072e-11	-0.355076	0.816	0.911	1.68957e-06
Psmb9	0.000546144	-0.25297	0.82	0.882	1		Shisa5	2.06564e-13	-0.405999	0.796	0.922	4.11041e-09		Cyb5a	1.4808e-10	0.369278	0.895	0.802	2.94664e-06
Pdk3	0.000562222	-0.217097	0.373	0.526	1		Tapbp	2.27499e-13	-0.452444	0.456	0.684	4.52701e-09		Ube2l6	1.6245e-10	-0.382413	0.234	0.448	3.23258e-06
Mrps18b	0.000578659	-0.222042	0.273	0.428	1		Neat1	2.59791e-13	0.649843	0.603	0.394	5.16957e-09		H2-T22	2.66323e-10	-0.462459	0.327	0.543	5.29956e-06
Cyb561a3	0.000591639	0.165532	0.255	0.132	1		Cd9	3.0992e-13	0.409851	0.819	0.667	6.1671e-09		Ifi204	3.48137e-10	-0.260631	0.015	0.144	6.92757e-06
Ccl5	0.00061546	-0.250616	0.46	0.641	1		H2-T23	3.17628e-13	-0.443367	0.631	0.819	6.32048e-09		Helz2	3.89822e-10	-0.260693	0.117	0.313	7.75707e-06
Cryzl2	0.000625885	0.119932	0.13	0.046	1		Gm12185	6.94554e-13	-0.206223	0.03	0.164	1.38209e-08		Phf11b	4.50006e-10	-0.224333	0.032	0.178	8.95468e-06
Iigp1	0.000635358	-0.296393	0.503	0.698	1		Hsh2d	1.04832e-12	-0.26446	0.094	0.27	2.08605e-08		Trafd1	6.10391e-10	-0.342869	0.289	0.506	1.21462e-05
Dhcr7	0.000669417	-0.235639	0.211	0.353	1		Trim30c	1.14632e-12	-0.257724	0.062	0.221	2.28106e-08		Gm20559	1.12898e-09	-0.415328	0.325	0.537	2.24657e-05
Smim6	0.000697777	0.165532	0.23	0.112	1		Ddx24	1.52693e-12	-0.360797	0.778	0.882	3.03844e-08		Slfn2	1.29949e-09	-0.476344	0.497	0.698	2.58585e-05
9230114K14Rik	0.00070411	0.100249	0.13	0.046	1		Card19	3.81859e-12	0.411253	0.674	0.457	7.59861e-08		Ccnd1	2.17763e-09	0.3301	0.406	0.195	4.33327e-05
Psmd12	0.000741077	-0.236044	0.665	0.773	1		Phf11d	4.96354e-12	-0.389882	0.032	0.158	9.87695e-08		Phf11d	2.33231e-09	-0.380901	0.026	0.158	4.64107e-05
Asns	0.000756196	-0.223012	0.304	0.466	1		Slfn8	5.54465e-12	-0.32375	0.264	0.486	1.10333e-07		Cd82	2.73129e-09	-0.412959	0.31	0.511	5.43498e-05
Akr1c12	0.000757747	-0.467583	0.391	0.514	1		Prkar2b	6.24134e-12	0.412049	0.493	0.287	1.24196e-07		Gm12185	3.14569e-09	-0.192096	0.029	0.164	6.25961e-05
Nans	0.000782003	-0.234355	0.366	0.52	1		Nmi	7.36944e-12	-0.341127	0.305	0.514	1.46644e-07		Bex1	3.708e-09	0.225596	0.263	0.089	7.37854e-05
Ifi27	0.000785586	-0.254711	0.72	0.848	1		Slc15a3	8.02979e-12	-0.18769	0.032	0.158	1.59785e-07		Rps4l	3.93549e-09	0.374425	0.354	0.158	7.83122e-05
Fasn	0.000798896	-0.277016	0.335	0.483	1		Nupr1	1.29669e-11	-0.453751	0.163	0.353	2.58028e-07		Oas1g	3.95866e-09	-0.188467	0.026	0.155	7.87735e-05
Pfdn6	0.000850817	-0.216371	0.652	0.79	1		Ifit1bl1	1.49596e-11	-0.203102	0.014	0.118	2.97681e-07		Irf1	6.40026e-09	-0.400882	0.263	0.471	0.000127359
Pkig	0.000881498	-0.215942	0.491	0.667	1		Fcer1g	2.03068e-11	0.627583	0.612	0.431	4.04085e-07		Sp100	6.87652e-09	-0.3806	0.418	0.598	0.000136836
Ankrd10	0.000919886	-0.201054	0.342	0.5	1		H2-Q4	2.18216e-11	-0.349845	0.303	0.509	4.34228e-07		Bex4	7.63753e-09	0.249686	0.213	0.063	0.000151979
Cfap298	0.000959748	-0.204176	0.217	0.362	1		H2-Q6	2.53346e-11	-0.344344	0.349	0.555	5.04133e-07		Parp11	7.80184e-09	-0.245361	0.12	0.299	0.000155249
Eif2ak2	0.000960166	-0.266485	0.665	0.736	1		B3gnt5	2.95638e-11	-0.406411	0.19	0.379	5.8829e-07		Gm13822	8.53307e-09	-0.23256	0.047	0.187	0.0001698
Neat1	0.000987333	0.375061	0.534	0.394	1		Parp9	3.63031e-11	-0.41403	0.406	0.589	7.22395e-07		mt-Nd3	8.75923e-09	0.3788	0.827	0.71	0.0001743
Eea1	0.000987374	-0.203238	0.28	0.431	1		Acadl	6.87089e-11	-0.366507	0.812	0.905	1.36724e-06		Tor3a	9.6991e-09	-0.336008	0.237	0.428	0.000193002
Apoe	0.000998084	-0.480353	0.137	0.264	1		Helz2	9.72078e-11	-0.23579	0.137	0.313	1.93434e-06		Snhg12	1.29758e-08	-0.465797	0.462	0.629	0.000258206
Hmox1	0.00100986	0.175329	0.186	0.086	1		Gbp2	1.03801e-10	-0.595438	0.152	0.325	2.06553e-06		Afp	1.41251e-08	0.322945	0.371	0.187	0.000281074
Akr1c13	0.0010134	-0.419129	0.584	0.672	1		Oas1g	1.09094e-10	-0.175668	0.035	0.155	2.17087e-06		Stat2	1.70082e-08	-0.289094	0.167	0.351	0.000338446
Tmem170b	0.00104882	-0.152389	0.075	0.187	1		Trafd1	1.10109e-10	-0.337966	0.316	0.506	2.19106e-06		B3gnt5	2.57769e-08	-0.38826	0.196	0.379	0.000512935
Oas1a	0.00105533	-0.198972	0.273	0.422	1		Ifi203-ps	1.12057e-10	-0.190816	0.035	0.155	2.22982e-06		Trim30c	2.87643e-08	-0.253415	0.073	0.221	0.000572381
Dctpp1	0.00106091	-0.295797	0.634	0.741	1		Ifit2	1.19844e-10	-0.448956	0.113	0.273	2.38477e-06		H2-Q4	3.32431e-08	-0.345787	0.325	0.509	0.000661504
Lat2	0.00114002	-0.250543	0.13	0.247	1		Irf1	1.61944e-10	-0.40965	0.277	0.471	3.22252e-06		Unc119	3.39865e-08	0.351836	0.664	0.5	0.000676297
Ifit3	0.00114195	-0.354173	0.193	0.339	1		Ppa1	1.66755e-10	-0.369984	0.638	0.793	3.31827e-06		Gm4070	3.52538e-08	-0.232297	0.114	0.279	0.000701516
Mrpl47	0.00114888	-0.176771	0.13	0.259	1		Parp12	1.93591e-10	-0.28886	0.149	0.322	3.85226e-06		Cd52	3.5267e-08	-0.530346	0.418	0.601	0.000701777
Cd48	0.00115958	-0.410095	0.429	0.543	1		Cd74	2.07056e-10	-0.461433	0.307	0.514	4.12021e-06		Ddx24	4.00425e-08	-0.318722	0.775	0.882	0.000796805
Rpf2	0.00117269	-0.219915	0.23	0.365	1		Dhx58	2.15094e-10	-0.293596	0.168	0.348	4.28016e-06		Serpina3f	4.29507e-08	-0.422854	0.602	0.764	0.000854675
Tex30	0.00122079	-0.219012	0.304	0.454	1		Mitd1	2.22119e-10	-0.332386	0.417	0.612	4.41994e-06		Parp12	4.96749e-08	-0.281647	0.149	0.322	0.000988481
Nasp	0.00124222	-0.260665	0.578	0.721	1		Adar	2.59398e-10	-0.255451	0.225	0.42	5.16175e-06		Tmem171	5.61471e-08	0.14927	0.129	0.02	0.00111727
Itsn1	0.00129247	0.227267	0.379	0.244	1		Xbp1	2.76097e-10	0.380805	0.679	0.497	5.49406e-06		Hsh2d	5.66972e-08	-0.246103	0.111	0.27	0.00112822
Ddx58	0.00130081	-0.235139	0.584	0.718	1		F830016B08Rik	3.09237e-10	-0.187594	0.039	0.158	6.1535e-06		Irgm2	5.86025e-08	-0.237304	0.085	0.236	0.00116613
Fdft1	0.00130393	-0.197301	0.385	0.54	1		Trim34a	3.14914e-10	-0.307422	0.232	0.42	6.26647e-06		As3mt	5.99128e-08	0.201821	0.213	0.069	0.0011922
Cenpm	0.00133242	-0.207097	0.211	0.353	1		Gbp9	3.8333e-10	-0.166093	0.014	0.106	7.62788e-06		A930037H05Rik	6.97204e-08	-0.205339	0.047	0.175	0.00138737
Cnnm3	0.00135268	0.162653	0.23	0.121	1		Dtx3l	4.03026e-10	-0.334771	0.385	0.566	8.01982e-06		Oas2	7.32742e-08	-0.228666	0.12	0.284	0.00145808
Epsti1	0.00137049	-0.194862	0.64	0.807	1		Ncoa7	4.66299e-10	-0.338582	0.45	0.652	9.27889e-06		Ifit2	7.71362e-08	-0.36052	0.114	0.273	0.00153493
Rac2	0.00138535	0.262841	0.901	0.81	1		Gm43305	4.91928e-10	-0.242991	0.08	0.224	9.78888e-06		Ugcg	8.92243e-08	-0.338839	0.412	0.606	0.00177547
Tecr	0.0013878	-0.195341	0.814	0.888	1		Lyz2	9.94424e-10	0.502666	0.691	0.517	1.9788e-05		Cd69	9.54652e-08	-0.548221	0.365	0.566	0.00189966
Itgb1	0.00139041	-0.248519	0.596	0.698	1		Cct5	1.07756e-09	-0.281797	0.901	0.966	2.14423e-05		Lipg	1.1166e-07	-0.251427	0.035	0.152	0.00222192
Arl11	0.00139571	0.131237	0.155	0.066	1		Sox4	1.89891e-09	-0.471879	0.598	0.75	3.77864e-05		Card19	1.21185e-07	0.316348	0.652	0.457	0.00241146
Cd69	0.00140681	-0.360461	0.441	0.566	1		Znfx1	1.95667e-09	-0.251004	0.112	0.261	3.89359e-05		Lratd2	1.40059e-07	-0.283566	0.196	0.368	0.00278703
Aars	0.00148233	-0.192671	0.248	0.399	1		Snhg12	2.39395e-09	-0.418211	0.457	0.629	4.76372e-05		Etnk1	1.43499e-07	-0.331912	0.456	0.638	0.00285548
Tyms	0.00150133	-0.272418	0.391	0.534	1		Alox5ap	2.90585e-09	0.339983	0.812	0.704	5.78235e-05		Gbp2	1.48353e-07	-0.495547	0.158	0.325	0.00295207
Cic	0.00150324	-0.168526	0.168	0.302	1		Irgm2	3.13935e-09	-0.228189	0.094	0.236	6.24699e-05		Lamp2	1.62635e-07	-0.306691	0.553	0.718	0.00323628
Snupn	0.00151915	-0.11656	0.031	0.118	1		Oas2	3.8585e-09	-0.222304	0.129	0.284	7.67803e-05		Mt1	1.80968e-07	0.581195	0.775	0.713	0.00360108
Tubgcp2	0.0015593	-0.211427	0.174	0.299	1		Skil	4.06256e-09	-0.23029	0.103	0.247	8.08409e-05		Trim34a	1.9971e-07	-0.287669	0.24	0.42	0.00397402
Il11ra1	0.00158344	-0.196096	0.168	0.293	1		Nfkbia	4.25346e-09	-0.358947	0.746	0.845	8.46395e-05		Apobec3	2.0641e-07	-0.301219	0.819	0.911	0.00410735
Gm45640	0.00160501	0.108047	0.118	0.043	1		Pttg1	4.5856e-09	-0.278543	0.333	0.517	9.12488e-05		Ppp1r14b	2.45514e-07	0.304632	0.947	0.882	0.00488547
Prc1	0.00161581	-0.258215	0.317	0.48	1		Psmb10	4.76392e-09	-0.333246	0.539	0.693	9.47972e-05		H2aj	2.67207e-07	0.30639	0.93	0.871	0.00531715
Slc43a3	0.00164802	-0.224401	0.205	0.333	1		Gm20559	5.13505e-09	-0.363081	0.363	0.537	0.000102182		Nlrc5	2.72025e-07	-0.184995	0.079	0.218	0.00541303
Uqcc2	0.00165041	-0.192687	0.845	0.897	1		Dek	7.92395e-09	-0.302164	0.842	0.914	0.000157679		Nfkbia	2.82978e-07	-0.34235	0.711	0.845	0.00563097
Sass6	0.0016584	-0.184785	0.193	0.325	1		Aldh2	8.24699e-09	0.280959	0.91	0.845	0.000164107		Sp110	3.14527e-07	-0.359367	0.518	0.649	0.00625878
Stim2	0.00167558	0.168061	0.261	0.147	1		Cct3	8.88899e-09	-0.31411	0.835	0.905	0.000176882		Mrpl52	3.21313e-07	-0.314071	0.789	0.874	0.00639381
Diaph3	0.00171109	-0.243605	0.255	0.397	1		Prr13	9.00387e-09	0.374801	0.789	0.67	0.000179168		Txndc5	3.2242e-07	0.23887	0.386	0.213	0.00641583
Ppa1	0.00175394	-0.23854	0.702	0.793	1		Slc48a1	9.86776e-09	0.324492	0.585	0.428	0.000196359		Clec4d	3.3247e-07	0.335025	0.415	0.244	0.00661581
Ifi206	0.00178061	-0.135066	0.081	0.193	1		Tgtp1	1.08239e-08	-0.176416	0.039	0.144	0.000215384		S100a1	3.92546e-07	0.282462	0.596	0.394	0.00781128
Gimap1os	0.00179426	0.177211	0.404	0.264	1		Mt2	1.08763e-08	0.409326	0.303	0.147	0.000216428		Clec2d	4.23081e-07	-0.323604	0.395	0.569	0.00841888
Setdb2	0.0018071	-0.125013	0.043	0.135	1		Cmpk2	1.09048e-08	-0.383943	0.087	0.218	0.000216994		Trim30d	4.96155e-07	-0.275775	0.178	0.342	0.00987298
Trp53	0.00181767	-0.223137	0.776	0.845	1		Cybb	1.10407e-08	-0.319623	0.122	0.267	0.000219698		Pycard	5.42533e-07	-0.309598	0.749	0.871	0.0107959
Zfp943	0.00184998	0.112027	0.13	0.052	1		Gm15987	1.15431e-08	-0.199535	0.035	0.138	0.000229695		F830016B08Rik	5.72282e-07	-0.187509	0.044	0.158	0.0113878
Syngr2	0.00185179	-0.223987	0.453	0.592	1		Zc3hav1	1.26493e-08	-0.23396	0.348	0.543	0.000251708		Pkig	5.8472e-07	-0.280355	0.488	0.667	0.0116353
Pgm1	0.00185397	-0.225555	0.317	0.451	1		Zup1	1.37817e-08	-0.270682	0.305	0.48	0.000274243		Cmpk2	7.42684e-07	-0.355731	0.085	0.218	0.0147787
Zfp874b	0.00186454	0.119975	0.112	0.04	1		Igfbp4	1.74488e-08	-0.280314	0.275	0.451	0.000347213		Bcl11a	7.47553e-07	-0.344943	0.611	0.753	0.0148756
Tpm4	0.00186524	-0.203588	0.298	0.445	1		Kdr	1.82459e-08	-0.142726	0.018	0.101	0.000363074		Grn	7.9826e-07	-0.26336	0.327	0.52	0.0158846
Usp10	0.00187576	-0.158661	0.311	0.477	1		Mov10	1.97004e-08	-0.247383	0.165	0.319	0.000392018		Otos	8.15851e-07	0.201069	0.181	0.06	0.0162346
Ptp4a3	0.00192342	0.304113	0.64	0.549	1		S100a1	2.47268e-08	0.303392	0.578	0.394	0.000492039		Slc15a3	8.28952e-07	-0.159013	0.044	0.158	0.0164953
Bax	0.0019792	0.390972	0.832	0.767	1		Cat	2.91719e-08	0.325047	0.555	0.399	0.000580492		BC147527	8.55209e-07	-0.137529	0.026	0.126	0.0170178
Dlgap5	0.00198826	-0.201634	0.205	0.345	1		Dnaja1	2.9918e-08	-0.302359	0.691	0.819	0.000595339		Il2rg	8.81744e-07	-0.352622	0.596	0.73	0.0175458
Nelfb	0.00199502	-0.172427	0.186	0.319	1		Plek	3.02011e-08	0.356341	0.534	0.362	0.000600972		Cd81	9.35843e-07	0.253876	0.924	0.865	0.0186223
Smyd3	0.00201865	-0.197701	0.161	0.284	1		Uqcc2	3.51881e-08	-0.271454	0.787	0.897	0.000700208		Znfx1	1.17069e-06	-0.245998	0.12	0.261	0.0232955
Taf12	0.00205199	-0.202328	0.174	0.296	1		Gm4070	3.53039e-08	-0.188019	0.131	0.279	0.000702513		Bax	1.24327e-06	0.305199	0.892	0.767	0.0247398
H2-T22	0.00208368	-0.303011	0.416	0.543	1		Psmc5	4.09088e-08	-0.307946	0.576	0.724	0.000814044		Serpinb6a	1.26341e-06	0.243685	0.503	0.33	0.0251406
Coq5	0.00210235	-0.151008	0.112	0.227	1		Ogfr	4.46005e-08	-0.272846	0.316	0.474	0.000887506		Batf	1.31753e-06	-0.312811	0.316	0.474	0.0262175
Selenop	0.00210575	0.149413	0.304	0.181	1		Tgtp2	6.37618e-08	-0.215202	0.133	0.273	0.0012688		Micos10	1.34561e-06	0.269978	0.942	0.871	0.0267764
Anp32e	0.00212682	-0.271857	0.739	0.83	1		C3	7.67298e-08	-0.238023	0.11	0.241	0.00152685		Pim1	1.38318e-06	-0.337479	0.883	0.943	0.0275238
Herc6	0.00214073	-0.215138	0.379	0.523	1		Il18bp	7.89117e-08	-0.162527	0.035	0.129	0.00157026		Bin1	1.45243e-06	0.322073	0.398	0.236	0.0289018
Mrps28	0.00214388	-0.226413	0.516	0.629	1		Fchsd2	1.08588e-07	-0.333317	0.378	0.517	0.00216079		Rasa3	1.60206e-06	0.221294	0.298	0.149	0.0318794
Tns3	0.00215053	-0.121564	0.025	0.103	1		Apobec3	1.50122e-07	-0.268233	0.826	0.911	0.00298728		Mov10	1.60994e-06	-0.23559	0.167	0.319	0.0320362
Mettl23	0.00215944	-0.179889	0.478	0.629	1		Trim26	1.63356e-07	-0.20718	0.137	0.273	0.00325061		Gm15987	1.70226e-06	-0.199577	0.035	0.138	0.0338732
Epop	0.00222396	-0.169487	0.124	0.239	1		Ripk2	1.67104e-07	-0.15972	0.071	0.184	0.00332521		Rps6ka3	1.76232e-06	-0.311839	0.474	0.624	0.0350684
Bhlhe40	0.00226732	-0.208324	0.13	0.244	1		Anxa2	1.87279e-07	0.303392	0.628	0.468	0.00372666		Samhd1	1.87737e-06	-0.304555	0.383	0.543	0.0373577
1500011B03Rik	0.00227142	-0.194518	0.429	0.58	1		Naa20	1.89021e-07	-0.257956	0.489	0.647	0.00376133		4930519L02Rik	1.90688e-06	0.338715	0.392	0.236	0.037945
Syce2	0.00229035	-0.277574	0.602	0.675	1		Txnip	1.9089e-07	0.386519	0.722	0.603	0.00379852		Srsf5	1.99571e-06	0.262359	0.962	0.905	0.0397126
Mrpl2	0.0023197	-0.20549	0.453	0.592	1		Smap2	1.91968e-07	-0.270343	0.404	0.578	0.00381998		Gbp5	2.06879e-06	-0.26614	0.085	0.213	0.0411669
Pa2g4	0.00232863	-0.276	0.758	0.83	1		Slfn9	2.02653e-07	-0.308043	0.259	0.425	0.0040326		Pf4	2.29924e-06	0.561046	0.816	0.756	0.0457526
Trmt112	0.00236127	-0.217313	0.839	0.891	1		Junb	2.05423e-07	-0.379579	0.574	0.727	0.00408771		Msmo1	2.31287e-06	-0.30463	0.743	0.845	0.0460237
Gzf1	0.00236549	-0.158063	0.137	0.259	1		Trim30d	2.13417e-07	-0.245946	0.193	0.342	0.00424679		Ncoa7	3.14115e-06	-0.27417	0.503	0.652	0.0625058
Atxn3	0.00237893	0.167334	0.354	0.227	1		Stat2	2.41787e-07	-0.230263	0.199	0.351	0.00481133		Aldh2	3.18785e-06	0.265457	0.909	0.845	0.063435
Zmiz2	0.00242738	-0.206421	0.422	0.552	1		Rps6ka3	2.45623e-07	-0.294563	0.482	0.624	0.00488766		Phlda2	3.34511e-06	0.215422	0.211	0.086	0.0665643
Gla	0.00242875	-0.133218	0.056	0.149	1		H2aj	2.60418e-07	0.262879	0.933	0.871	0.00518205		Trmt61b	3.43327e-06	0.161191	0.187	0.069	0.0683187
H2-Q4	0.00243432	-0.249881	0.391	0.509	1		Samd9l	2.85733e-07	-0.352947	0.645	0.739	0.0056858		Junb	3.65293e-06	-0.349757	0.567	0.727	0.0726897
Pten	0.00247043	0.199489	0.702	0.569	1		Trim21	3.01983e-07	-0.175371	0.09	0.21	0.00600916		Marcks	5.0608e-06	0.229588	0.249	0.118	0.100705
Rtp4	0.00248753	-0.233969	0.708	0.822	1		Pgd	3.44749e-07	0.302106	0.587	0.448	0.00686015		Daxx	5.27983e-06	-0.240705	0.231	0.388	0.105063
Hmgcr	0.00253219	-0.296732	0.665	0.779	1		Ugcg	4.33999e-07	-0.339334	0.477	0.606	0.00863615		Rbp1	5.93068e-06	0.281431	0.345	0.195	0.118015
Zc3h14	0.00253504	0.203496	0.565	0.44	1		Tyms	4.63124e-07	-0.343057	0.394	0.534	0.00921571		Cela1	6.05148e-06	0.222537	0.421	0.261	0.120418
Bckdha	0.00254228	0.17182	0.379	0.25	1		Tmem176b	5.70917e-07	-0.286595	0.844	0.902	0.0113607		Eif1b	6.05791e-06	0.287772	0.713	0.601	0.120546
Zdhhc6	0.00254937	-0.191942	0.193	0.316	1		A930003A15Rik	5.7251e-07	-0.173964	0.044	0.135	0.0113924		Aprt	7.49529e-06	0.302993	0.895	0.839	0.149149
Polr3e	0.00255736	-0.156462	0.093	0.198	1		Marcksl1	5.94814e-07	-0.256893	0.553	0.713	0.0118362		Tuba1a	9.07412e-06	-0.327834	0.494	0.615	0.180566
E2f5	0.00256015	-0.130594	0.068	0.167	1		Ddx21	6.61988e-07	-0.293179	0.608	0.761	0.0131729		Rdm1	9.64429e-06	-0.18136	0.099	0.221	0.191912
Parp11	0.0025921	-0.165881	0.174	0.299	1		Mx2	7.05583e-07	-0.139636	0.034	0.118	0.0140404		Ifi203-ps	1.04995e-05	-0.161564	0.053	0.155	0.208929
Ndufs8	0.00261586	-0.162812	0.671	0.796	1		Rabac1	7.2903e-07	0.307135	0.791	0.707	0.014507		Milr1	1.09202e-05	-0.287023	0.278	0.428	0.2173
Ncapd3	0.00267682	-0.198713	0.304	0.454	1		Tipin	7.41357e-07	-0.270881	0.541	0.704	0.0147523		Kansl1l	1.18403e-05	-0.224015	0.234	0.391	0.23561
Hnrnpd	0.00271948	-0.211918	0.87	0.931	1		BC147527	7.54995e-07	-0.121443	0.039	0.126	0.0150236		Prkar2b	1.33532e-05	0.234792	0.439	0.287	0.265715
Tmem141	0.00273864	0.153519	0.168	0.08	1		Daxx	8.1693e-07	-0.229423	0.236	0.388	0.0162561		Susd6	1.34692e-05	-0.291123	0.371	0.509	0.268024
Apol9a	0.00277717	-0.22901	0.155	0.276	1		Slc7a11	8.20912e-07	0.27692	0.202	0.083	0.0163353		Chchd10	1.39775e-05	0.268846	0.553	0.408	0.278137
Sin3b	0.00286245	-0.215778	0.627	0.747	1		Aldoc	8.28022e-07	0.318886	0.633	0.523	0.0164768		Zfpm1	1.43692e-05	0.232604	0.553	0.397	0.285933
Dek	0.00293379	-0.195235	0.832	0.914	1		Cdca5	8.564e-07	-0.175391	0.135	0.267	0.0170415		Tnfsf10	1.609e-05	-0.198976	0.076	0.184	0.320176
Pfas	0.00299039	-0.154966	0.118	0.23	1		Parp11	8.87182e-07	-0.176804	0.161	0.299	0.017654		Clint1	1.70491e-05	0.289749	0.772	0.681	0.33926
Arid3a	0.00299638	0.119804	0.143	0.063	1		A930037H05Rik	9.0079e-07	-0.167679	0.071	0.175	0.0179248		Bcl3	1.75269e-05	-0.207272	0.175	0.316	0.348767
Prkar2a	0.00301687	-0.159617	0.112	0.221	1		Gm13822	1.09919e-06	-0.180687	0.08	0.187	0.0218728		Cd74	1.80306e-05	-0.263715	0.351	0.514	0.35879
Plek	0.00304743	0.253203	0.484	0.362	1		Psmb7	1.0998e-06	-0.251823	0.573	0.704	0.0218849		Asns	1.81953e-05	-0.292099	0.33	0.466	0.362068
Vim	0.00306619	0.260792	0.888	0.816	1		1810058I24Rik	1.12976e-06	0.277001	0.878	0.81	0.0224811		Uqcc2	1.82341e-05	-0.22321	0.827	0.897	0.36284
Calcrl	0.00311494	0.238093	0.366	0.25	1		Gm36738	1.13234e-06	0.209013	0.202	0.083	0.0225324		Ifit1bl1	1.85431e-05	-0.176188	0.032	0.118	0.36899
Mfsd13a	0.00318448	-0.146476	0.137	0.253	1		Sord	1.22916e-06	0.233775	0.433	0.279	0.024459		Fscn1	1.92508e-05	0.153171	0.184	0.075	0.383071
Nsd2	0.00318919	-0.218921	0.472	0.615	1		Timm10	1.41569e-06	-0.215444	0.33	0.489	0.0281709		Upp1	2.10904e-05	-0.254164	0.14	0.264	0.419677
Rad51ap1	0.0031958	-0.200476	0.23	0.362	1		Dpm3	1.50862e-06	0.286634	0.741	0.641	0.0300201		Dgkg	2.18227e-05	0.164254	0.243	0.118	0.43425
Erp29	0.00323237	-0.187105	0.733	0.819	1		Trim30b	1.6136e-06	-0.181704	0.101	0.213	0.032109		Tnnt1	2.44363e-05	0.107553	0.105	0.026	0.486258
Prr13	0.00324653	0.264387	0.789	0.67	1		Nasp	1.64131e-06	-0.261376	0.569	0.721	0.0326605		Tgtp1	2.45271e-05	-0.166549	0.05	0.144	0.488065
Gmnn	0.00324733	-0.237038	0.516	0.647	1		Batf	1.74135e-06	-0.268101	0.332	0.474	0.0346511		Gbp9	2.53222e-05	-0.140741	0.026	0.106	0.503886
Topbp1	0.00328994	-0.220549	0.447	0.592	1		Akip1	2.00271e-06	-0.181728	0.172	0.307	0.039852		C3	3.00435e-05	-0.210287	0.123	0.241	0.597835
Rnaseh2a	0.00331789	-0.227243	0.28	0.399	1		Ninj1	2.01118e-06	0.334886	0.652	0.54	0.0400204		Napsa	3.09722e-05	-0.274954	0.614	0.733	0.616316
Prps1l3	0.00333643	-0.13373	0.081	0.181	1		Cd52	2.14626e-06	-0.437874	0.477	0.601	0.0427085		Cdk6	3.11987e-05	-0.244959	0.684	0.807	0.620823
Prkd2	0.0033372	0.149769	0.298	0.184	1		Ubr7	2.34059e-06	-0.180465	0.305	0.468	0.0465753		Trim30b	3.20333e-05	-0.177039	0.099	0.213	0.63743
Sike1	0.00337955	0.161158	0.342	0.221	1		U2af1	2.36802e-06	-0.255807	0.699	0.79	0.0471212		Cd24a	3.58791e-05	0.2244	0.564	0.405	0.713959
Trp53inp1	0.0033923	0.147827	0.224	0.124	1		Ctdspl2	2.38505e-06	-0.205768	0.33	0.483	0.0474602		Phlda3	3.65694e-05	0.206083	0.257	0.135	0.727694
Mtpn	0.00344515	0.223762	0.727	0.618	1		Nudc	2.41958e-06	-0.265342	0.837	0.894	0.0481471		Relb	3.71284e-05	-0.22249	0.231	0.371	0.738817
Nkg7	0.00348983	0.176443	0.286	0.172	1		Taf1d	2.44759e-06	-0.250664	0.637	0.753	0.0487046		Trim25	3.72784e-05	-0.224081	0.339	0.489	0.741802
2300009A05Rik	0.00349101	-0.179056	0.248	0.374	1		Hacd4	2.46708e-06	0.253669	0.326	0.193	0.0490925		Gm17745	3.80645e-05	0.173009	0.199	0.089	0.757445
A630072M18Rik	0.00351796	0.203819	0.516	0.376	1		Abi3	2.55973e-06	-0.144542	0.074	0.175	0.050936		Tceal8	4.0504e-05	0.22319	0.43	0.29	0.805988
Ganab	0.00354332	-0.169299	0.255	0.388	1		Bcl3	2.71995e-06	-0.193406	0.183	0.316	0.0541243		Cd53	4.12483e-05	-0.267573	0.322	0.463	0.820801
Ikbke	0.00355007	0.119889	0.124	0.052	1		G3bp2	3.04567e-06	-0.211897	0.658	0.784	0.0606059		Hacd1	4.31426e-05	0.206802	0.389	0.253	0.858494
Dcxr	0.00355211	0.248529	0.217	0.124	1		Rnf130	3.38742e-06	0.256116	0.807	0.707	0.0674063		Pja1	4.42264e-05	0.145681	0.219	0.103	0.880062
Rpa3	0.00358189	-0.2143	0.447	0.575	1		Acss2	3.49233e-06	0.226337	0.317	0.184	0.069494		Cdkn1c	4.51208e-05	0.203939	0.24	0.124	0.897859
Slc5a3	0.00359688	-0.125013	0.043	0.126	1		Ostf1	3.61058e-06	0.23725	0.679	0.543	0.071847		Mapkapk2	4.53089e-05	-0.292004	0.477	0.592	0.901601
Scamp2	0.00363832	-0.126546	0.292	0.443	1		Pglyrp2	3.69559e-06	-0.248713	0.449	0.589	0.0735385		Nmi	4.65971e-05	-0.232297	0.371	0.514	0.927236
Avpi1	0.00370589	-0.18021	0.298	0.425	1		Spc24	3.83114e-06	-0.241813	0.369	0.534	0.0762359		Hspa9	4.67723e-05	-0.239374	0.725	0.807	0.930723
H2-T23	0.00379146	-0.228655	0.733	0.819	1		Gng11	3.84486e-06	0.233628	0.459	0.305	0.0765088		Skil	4.69012e-05	-0.196774	0.129	0.247	0.933287
Ptpn2	0.00379872	-0.202355	0.335	0.46	1		Dhx9	3.87956e-06	-0.249035	0.594	0.721	0.0771993		Ascc3	4.79052e-05	-0.219401	0.365	0.517	0.953265
Brip1os	0.00383674	-0.155574	0.124	0.236	1		Pmf1	4.05994e-06	-0.180738	0.314	0.474	0.0807888		Cyp51	4.85219e-05	-0.321545	0.731	0.81	0.965538
Mrpl15	0.0038628	-0.200281	0.627	0.733	1		Cfap298	4.08013e-06	-0.191242	0.225	0.362	0.0811905		Lmo1	5.14237e-05	0.202232	0.31	0.181	1
Snhg15	0.00387596	0.260192	0.491	0.394	1		Eif1ad	4.10932e-06	-0.274087	0.426	0.555	0.0817713		Osm	5.37003e-05	-0.138121	0.047	0.135	1
Dgcr6	0.00388211	-0.198416	0.36	0.483	1		Ube2f	4.1326e-06	-0.184208	0.376	0.534	0.0822345		Cnot6l	5.47923e-05	-0.224523	0.529	0.667	1
Pnp2	0.00391574	-0.177112	0.087	0.187	1		Snrpd3	4.24803e-06	-0.235064	0.842	0.928	0.0845316		Syngr2	5.60661e-05	-0.226345	0.447	0.592	1
Angpt1	0.00391702	-0.210738	0.578	0.718	1		Ptges3	4.32756e-06	-0.228169	0.824	0.922	0.0861142		Nars	5.64852e-05	-0.283319	0.684	0.744	1
Sigmar1	0.00393354	-0.176455	0.168	0.284	1		Zyx	4.35448e-06	0.277441	0.621	0.489	0.0866499		Ddit3	6.10712e-05	-0.185747	0.135	0.253	1
Trmt61a	0.00398757	-0.11656	0.031	0.106	1		Cox6b2	4.41009e-06	0.304882	0.41	0.276	0.0877563		Fcgr2b	6.67654e-05	-0.150563	0.056	0.147	1
Cdc14a	0.00400345	0.119331	0.211	0.112	1		Ftl1-ps1	4.52528e-06	0.18183	0.252	0.126	0.0900485		Gsta4	6.92671e-05	0.133672	0.158	0.063	1
Ankrd54	0.00404634	-0.122439	0.13	0.244	1		Mcm5	4.83557e-06	-0.265415	0.394	0.543	0.0962229		Ldhb	7.06999e-05	0.171392	0.339	0.204	1
Slc25a4	0.00420345	-0.20095	0.689	0.779	1		Supt16	5.05826e-06	-0.229661	0.773	0.899	0.100654		Dnase2a	7.23601e-05	0.243685	0.459	0.316	1
Cd33	0.00420394	0.127708	0.118	0.049	1		Zfas1	5.73328e-06	-0.392367	0.725	0.782	0.114087		1600014C10Rik	8.35637e-05	-0.153427	0.085	0.187	1
Slc24a5	0.00424395	-0.182421	0.248	0.382	1		Nfe2	6.11238e-06	0.253279	0.711	0.601	0.12163		Plxdc2	8.40577e-05	0.191741	0.363	0.23	1
Zbp1	0.00426733	-0.288351	0.429	0.543	1		March5	6.14819e-06	-0.201843	0.394	0.546	0.122343		Ripk2	8.42346e-05	-0.139654	0.082	0.184	1
Rfc4	0.00428543	-0.198406	0.366	0.497	1		Chchd6	6.47862e-06	-0.227989	0.298	0.443	0.128918		Marcksl1	9.31494e-05	-0.208203	0.561	0.713	1
Ubap2	0.00434091	-0.193909	0.41	0.543	1		Calhm6	6.57442e-06	-0.142234	0.099	0.207	0.130824		Nefh	0.000117032	0.171223	0.219	0.112	1
1700037H04Rik	0.00437403	-0.14505	0.112	0.218	1		Creg1	6.89828e-06	0.253385	0.887	0.83	0.137269		Nrxn1	0.00011807	0.110898	0.105	0.032	1
Timm10	0.00441346	-0.169501	0.342	0.489	1		Nlrc5	7.07504e-06	-0.138867	0.108	0.218	0.140786		Nrgn	0.000124944	0.260965	0.558	0.428	1
Cd52	0.0044172	-0.168469	0.46	0.601	1		Tmem50a	7.39617e-06	0.211414	0.823	0.695	0.147176		Zc3hav1	0.000131648	-0.193764	0.404	0.543	1
Pnrc1	0.00443822	0.246093	0.82	0.759	1		Rbbp4	7.62716e-06	-0.261298	0.688	0.767	0.151773		Zmat3	0.000144819	0.144931	0.181	0.083	1
Il21r	0.00448026	0.237094	0.484	0.365	1		Scin	7.89422e-06	0.357753	0.433	0.296	0.157087		Tpm2	0.000148132	0.160797	0.126	0.046	1
Twf1	0.00450381	-0.184713	0.255	0.379	1		Lsm7	8.08092e-06	-0.23257	0.573	0.707	0.160802		Lyst	0.000157373	-0.186561	0.234	0.365	1
Msto1	0.00455326	-0.155454	0.149	0.264	1		1600014C10Rik	8.09797e-06	-0.147498	0.087	0.187	0.161142		Ube2f	0.000158354	-0.159992	0.386	0.534	1
Tmem167	0.00455568	-0.200809	0.72	0.793	1		Smarcad1	8.45706e-06	-0.175854	0.316	0.468	0.168287		Fndc3a	0.000161854	-0.205125	0.459	0.598	1
Slc6a6	0.00456661	0.199803	0.534	0.414	1		Myh9	8.497e-06	0.261503	0.81	0.71	0.169082		Tor1aip1	0.000163889	-0.236434	0.339	0.463	1
Rhof	0.00458733	-0.169867	0.155	0.27	1		Mrps28	9.10539e-06	-0.227693	0.507	0.629	0.181188		Hacd4	0.000170271	0.178442	0.316	0.193	1
Ddx27	0.00459687	-0.190536	0.441	0.586	1		Orc6	9.25969e-06	-0.219605	0.378	0.523	0.184258		Chmp4b	0.000173764	-0.225794	0.702	0.79	1
Paics	0.00460081	-0.238113	0.702	0.784	1		Tex9	9.93065e-06	-0.143621	0.129	0.244	0.19761		Itm2a	0.000175831	0.1182	0.161	0.069	1
Helz2	0.00461985	-0.151618	0.193	0.313	1		Pmvk	1.00375e-05	0.317892	0.764	0.707	0.199737		Atp10a	0.000177083	-0.158031	0.149	0.264	1
Pfkl	0.00464066	-0.17128	0.652	0.782	1		Rif1	1.01657e-05	-0.252844	0.528	0.661	0.202287		Capn5	0.000177753	0.109753	0.126	0.046	1
Ankrd39	0.00468571	-0.114041	0.043	0.124	1		Pml	1.04347e-05	-0.226977	0.289	0.417	0.20764		Hmox1	0.000180021	0.213924	0.181	0.086	1
Gadd45b	0.00470223	0.28686	0.373	0.259	1		Snw1	1.07593e-05	-0.222557	0.725	0.807	0.2141		Rapsn	0.00019277	0.112324	0.126	0.046	1
Usp1	0.0047776	-0.226142	0.447	0.557	1		Pkig	1.11647e-05	-0.228798	0.543	0.667	0.222166		Hk2	0.000193346	-0.218091	0.442	0.56	1
Paxbp1	0.00478005	0.175036	0.354	0.236	1		Lgals9	1.16746e-05	-0.284741	0.619	0.73	0.232313		9930111J21Rik2	0.000202483	-0.225296	0.152	0.259	1
Hif1a	0.00478953	-0.152639	0.28	0.42	1		Smim14	1.17954e-05	0.256266	0.658	0.549	0.234717		Pdcd1lg2	0.000206616	-0.24881	0.354	0.477	1
Nadk	0.00481215	0.238388	0.565	0.443	1		Rpf2	1.189e-05	-0.177764	0.23	0.365	0.236598		Imp3	0.000224716	0.222243	0.789	0.701	1
Dstn	0.00483087	0.168426	0.627	0.497	1		Tmem173	1.29935e-05	-0.205622	0.243	0.374	0.258557		Rftn1	0.000230065	-0.165731	0.149	0.259	1
Utp11	0.00486381	-0.207042	0.553	0.664	1		Nop56	1.3103e-05	-0.270629	0.537	0.644	0.260736		Tbca	0.000231294	0.196298	0.877	0.81	1
Prdx5	0.00487253	0.182496	0.863	0.761	1		Top2a	1.33523e-05	-0.380746	0.612	0.721	0.265697		Serpinb6b	0.000239875	0.142176	0.266	0.149	1
Ifrd2	0.00488411	-0.128437	0.199	0.328	1		Lamtor4	1.34614e-05	0.228396	0.819	0.71	0.267868		Arid5a	0.000256848	-0.221347	0.175	0.284	1
Smim10l1	0.00489767	-0.218544	0.379	0.491	1		Tars2	1.36642e-05	-0.149949	0.158	0.279	0.271905		Gatm	0.000260111	0.184236	0.251	0.144	1
Acadl	0.00490263	-0.146182	0.851	0.905	1		Pfdn6	1.37131e-05	-0.208417	0.652	0.79	0.272877		Kdr	0.000286693	-0.122409	0.032	0.101	1
2310001H17Rik	0.00492136	0.19591	0.373	0.261	1		Gm4759	1.37697e-05	-0.195853	0.243	0.379	0.274003		Adar	0.00029571	-0.170728	0.289	0.42	1
Trrap	0.00492971	-0.143987	0.217	0.345	1		Psmc4	1.42121e-05	-0.245135	0.475	0.589	0.282806		Trim26	0.000296457	-0.175141	0.164	0.273	1
Tbc1d31	0.00494506	-0.16896	0.174	0.29	1		Srsf10	1.4564e-05	-0.189648	0.608	0.741	0.28981		Abhd17b	0.000305075	-0.179448	0.284	0.405	1
Dda1	0.00494737	-0.16616	0.311	0.445	1		Ppid	1.48298e-05	-0.247272	0.488	0.606	0.295098		Pcdh7	0.00030669	0.128596	0.108	0.037	1
Ctu2	0.00495978	-0.130497	0.124	0.233	1		Hmox1	1.49794e-05	0.270668	0.188	0.086	0.298075		Gm9800	0.000310976	0.153624	0.351	0.227	1
Nolc1	0.00497899	-0.273232	0.571	0.684	1		Cenps	1.61625e-05	-0.175589	0.158	0.276	0.321617		Zdhhc15	0.000312171	-0.139968	0.061	0.144	1
Nfkbib	0.00501245	-0.160271	0.248	0.374	1		P2rx4	1.69088e-05	-0.190888	0.163	0.279	0.336468		Pttg1	0.000316437	-0.211515	0.404	0.517	1
Tmpo	0.00501607	-0.197891	0.596	0.733	1		Ndc80	1.71243e-05	-0.177619	0.227	0.362	0.340757		Sptbn1	0.000340747	0.240397	0.746	0.652	1
Dhrs3	0.00518118	0.146979	0.124	0.055	1		Hmgcr	1.76351e-05	0.272732	0.84	0.779	0.350921		Smim27	0.000352667	0.175195	0.395	0.276	1
Smchd1	0.0052085	-0.190206	0.634	0.741	1		Psmc2	1.77945e-05	-0.210907	0.535	0.675	0.354092		Tspan4	0.000358657	0.192077	0.564	0.428	1
Ndc80	0.00523956	-0.160992	0.23	0.362	1		Tcp1	1.78353e-05	-0.233104	0.844	0.905	0.354906		Paip2	0.000361076	0.216206	0.939	0.879	1
Lnpep	0.00528349	0.248256	0.466	0.376	1		Lig1	1.83469e-05	-0.273109	0.436	0.563	0.365085		Mx2	0.000395072	-0.123301	0.044	0.118	1
Psmg1	0.00531125	-0.203749	0.354	0.474	1		Milr1	1.90896e-05	-0.199621	0.296	0.428	0.379864		P2rx4	0.000413749	-0.184172	0.17	0.279	1
Paip2	0.00550001	0.246301	0.932	0.879	1		Klf6	1.93241e-05	0.234129	0.404	0.273	0.38453		Rreb1	0.000419051	0.1668	0.336	0.218	1
Cryl1	0.00550448	-0.115294	0.037	0.112	1		Gadd45gip1	1.93311e-05	-0.236505	0.715	0.796	0.384669		Mycbp2	0.000426314	-0.217388	0.678	0.747	1
Pclaf	0.0055911	-0.386334	0.391	0.506	1		Cd69	1.9446e-05	-0.386687	0.445	0.566	0.386956		Galnt6	0.000433039	0.163474	0.348	0.227	1
Tap1	0.00569588	-0.235724	0.528	0.652	1		Klk8	1.98696e-05	-0.128407	0.06	0.144	0.395385		Ptp4a3	0.000436326	0.215221	0.655	0.549	1
Tysnd1	0.0057008	-0.115042	0.081	0.175	1		Lat2	2.02029e-05	0.26275	0.381	0.247	0.402018		Crip1	0.000449405	0.262808	0.678	0.575	1
Prmt9	0.00576116	-0.100459	0.037	0.112	1		Pnp2	2.05831e-05	-0.171461	0.09	0.187	0.409584		Aftph	0.000456333	-0.215223	0.327	0.443	1
Rnf19a	0.00579276	0.115889	0.149	0.072	1		Mybbp1a	2.08514e-05	-0.245701	0.676	0.779	0.414921		Rnf167	0.000477484	0.144338	0.345	0.224	1
2700097O09Rik	0.00579281	-0.132445	0.087	0.181	1		Nop58	2.13278e-05	-0.230279	0.77	0.859	0.424402		Lss	0.000481638	-0.219027	0.322	0.445	1
Chmp3	0.00582678	-0.142787	0.286	0.417	1		Lipg	2.15565e-05	-0.204009	0.067	0.152	0.428952		Vldlr	0.000497013	-0.123008	0.073	0.158	1
Homer1	0.00584556	0.126977	0.18	0.095	1		Ecscr	2.31315e-05	-0.157337	0.067	0.152	0.460293		Rnpc3	0.000504398	0.141635	0.281	0.17	1
Gch1	0.00588063	-0.160499	0.211	0.33	1		Rbbp7	2.42278e-05	-0.227862	0.793	0.851	0.482108		Usp42	0.00053268	-0.127661	0.114	0.213	1
Carm1	0.00589224	-0.12451	0.081	0.172	1		Rasa3	2.4468e-05	0.176889	0.268	0.149	0.486889		Prdx4	0.000535166	0.213607	0.775	0.701	1
Tmem123	0.00589819	-0.191422	0.323	0.431	1		Mafg	2.52857e-05	0.24433	0.525	0.394	0.50316		Irf9	0.00055848	-0.145859	0.281	0.408	1
Pmpcb	0.00590261	-0.180366	0.342	0.466	1		Mrpl21	2.54449e-05	-0.206343	0.605	0.724	0.506328		Wfdc17	0.000560356	-0.173788	0.129	0.227	1
Idi1	0.00592411	-0.192572	0.665	0.741	1		Pa2g4	2.62629e-05	-0.253106	0.771	0.83	0.522606		Sord	0.000561183	0.171833	0.401	0.279	1
Immp2l	0.00594082	-0.126041	0.056	0.138	1		Zbtb45	2.8246e-05	-0.116322	0.087	0.181	0.562067		Ostf1	0.000577082	0.212054	0.643	0.543	1
Selenok	0.00596361	-0.19321	0.87	0.928	1		Czib	2.85615e-05	-0.168388	0.211	0.333	0.568345		Med1	0.000580817	-0.199844	0.351	0.466	1
Tmem14c	0.00597065	-0.172264	0.789	0.853	1		Hirip3	2.8593e-05	-0.288681	0.363	0.489	0.568972		Ncf1	0.000587499	-0.221688	0.404	0.526	1
Naa60	0.00600399	0.119369	0.211	0.118	1		Gtf2f1	2.88716e-05	-0.198182	0.371	0.5	0.574516		Gm36738	0.000589042	0.131462	0.17	0.083	1
Gramd4	0.00606521	-0.123487	0.068	0.155	1		Oas1b	3.00808e-05	-0.103148	0.053	0.132	0.598579		A130071D04Rik	0.000596811	-0.140065	0.152	0.259	1
Alg14	0.0060684	0.112027	0.205	0.112	1		Utp18	3.03698e-05	-0.205194	0.34	0.474	0.604328		Litaf	0.000599745	-0.191268	0.278	0.394	1
S100a1	0.00607549	-0.250916	0.292	0.394	1		Ak2	3.27662e-05	-0.212047	0.814	0.874	0.652016		Il21r	0.000605478	0.150158	0.503	0.365	1
Sars	0.00608214	-0.135173	0.516	0.661	1		Mrto4	3.31198e-05	-0.222349	0.486	0.601	0.659052		Rida	0.000607277	0.179241	0.406	0.282	1
Ptpre	0.00622843	0.212884	0.882	0.819	1		Slc2a3	3.49201e-05	0.303392	0.642	0.54	0.694875		Tgtp2	0.000616214	-0.157773	0.167	0.273	1
Tspan4	0.00625936	-0.199371	0.317	0.428	1		Txnl4a	3.53659e-05	-0.203136	0.589	0.718	0.703746		Psmc5	0.000622487	-0.217185	0.649	0.724	1
Ptges3	0.00626068	-0.190676	0.845	0.922	1		Pnpt1	3.5597e-05	-0.155653	0.172	0.29	0.708344		Samsn1	0.000625967	-0.264549	0.772	0.828	1
Gm37238	0.00629968	-0.12451	0.075	0.164	1		Unc93b1	3.63699e-05	-0.202431	0.424	0.552	0.723725		H2-M3	0.000630218	-0.149016	0.196	0.307	1
Rgs12	0.00633215	0.119444	0.199	0.109	1		Lsm2	3.69046e-05	-0.260091	0.61	0.713	0.734365		Asap2	0.000632296	0.121664	0.205	0.109	1
Tipin	0.00640313	-0.21238	0.596	0.704	1		Casp8	3.69999e-05	-0.190119	0.482	0.626	0.736262		Wdr45	0.00063478	0.120481	0.219	0.121	1
Ost4	0.00643399	0.197756	0.925	0.865	1		Timm50	3.74963e-05	-0.187728	0.351	0.491	0.74614		H1f10	0.000636011	0.276136	0.544	0.437	1
Eif3j1	0.00648198	-0.150567	0.441	0.589	1		Tardbp	3.89282e-05	-0.207298	0.592	0.695	0.774633		Il27ra	0.000646848	-0.13219	0.099	0.19	1
Mrpl40	0.00653625	-0.18298	0.385	0.491	1		Psmb6	3.92836e-05	-0.195438	0.851	0.917	0.781704		Dmac1	0.000655218	0.160643	0.55	0.437	1
Slc7a5	0.00654139	-0.109167	0.056	0.138	1		Ucp2	3.97247e-05	0.198275	0.853	0.756	0.790482		Rbpms2	0.00065763	0.126374	0.184	0.095	1
Rasgrp2	0.00667077	-0.112189	0.248	0.394	1		Kif20b	4.05577e-05	-0.249974	0.349	0.489	0.807058		Nadk	0.000661569	-0.218638	0.333	0.443	1
Irgm1	0.00667564	-0.169289	0.447	0.583	1		Ndufs8	4.23775e-05	-0.183379	0.676	0.796	0.843269		Fam168b	0.000661811	0.150622	0.371	0.247	1
Xaf1	0.00668299	-0.234465	0.677	0.753	1		Cd2ap	4.26844e-05	-0.203182	0.356	0.483	0.849377		Neat1	0.000699841	0.269825	0.5	0.394	1
Fam160b2	0.00669289	0.12754	0.13	0.06	1		Phyh	4.30248e-05	-0.128	0.085	0.175	0.856151		Hmgb3	0.000710827	0.228103	0.702	0.589	1
Svil	0.00675729	-0.205124	0.354	0.468	1		Ascc3	4.40142e-05	-0.204702	0.388	0.517	0.875838		Fdx1	0.000715813	0.154684	0.535	0.402	1
Zfp62	0.00677067	0.148096	0.416	0.29	1		Tmpo	4.40843e-05	-0.234848	0.637	0.733	0.877234		Rif1	0.000737516	-0.225853	0.567	0.661	1
Gm34680	0.00677279	0.104078	0.106	0.043	1		Rprd1b	4.47831e-05	-0.177822	0.259	0.385	0.891138		Rab31	0.000741301	0.151491	0.287	0.181	1
Arl6ip4	0.00678307	-0.198156	0.54	0.649	1		Rfc3	4.63521e-05	-0.175539	0.298	0.44	0.92236		Sdsl	0.000743306	0.145242	0.211	0.115	1
Pspc1	0.00682204	-0.165958	0.217	0.33	1		Rab27b	4.66329e-05	0.182783	0.243	0.135	0.927948		Mgmt	0.000759707	0.165209	0.357	0.241	1
St6galnac4	0.00684643	-0.150385	0.18	0.29	1		Unc119	4.66552e-05	0.230407	0.612	0.5	0.928392		Bag2	0.000771181	0.138362	0.386	0.264	1
Atad1	0.00684873	-0.16893	0.217	0.33	1		Smchd1	4.78796e-05	-0.225654	0.665	0.741	0.952756		Dnaja1	0.000782179	-0.198468	0.746	0.819	1
Tuba1b	0.00694391	-0.259681	0.826	0.879	1		Usp42	4.78916e-05	-0.125192	0.112	0.213	0.952995		Strip1	0.000782202	0.115402	0.199	0.106	1
Cog4	0.00697871	0.15978	0.286	0.184	1		B230307C23Rik	4.79614e-05	-0.187594	0.303	0.434	0.954384		Mt2	0.000797317	0.205663	0.243	0.147	1
Lrrc8b	0.00700925	-0.107895	0.031	0.101	1		Ost4	5.07127e-05	0.196477	0.917	0.865	1		Lims1	0.000809549	-0.180953	0.617	0.724	1
Nup155	0.0070173	-0.177823	0.168	0.273	1		Mrpl52	5.15283e-05	-0.202988	0.823	0.874	1		Dynll2	0.00082229	0.186583	0.599	0.491	1
Xpo5	0.00705095	-0.119995	0.143	0.256	1		Sdad1	5.20526e-05	-0.184343	0.342	0.477	1		Wnk1	0.000836651	-0.211091	0.684	0.744	1
Ssr3	0.0070513	-0.191544	0.634	0.739	1		Fam169b	5.32618e-05	-0.11041	0.035	0.101	1		Ogfr	0.000837503	-0.19314	0.365	0.474	1
Taf1	0.00707561	-0.172254	0.398	0.537	1		Trir	5.39691e-05	-0.218806	0.75	0.833	1		Dap	0.000840591	0.201438	0.509	0.402	1
Psmc5	0.00708943	-0.206421	0.646	0.724	1		Il27ra	5.42596e-05	-0.141299	0.098	0.19	1		2900052L18Rik	0.00084964	0.149482	0.287	0.178	1
Bbip1	0.00710042	-0.149171	0.416	0.563	1		Cmas	5.44165e-05	0.25289	0.633	0.54	1		Lyz2	0.000881339	0.249651	0.629	0.517	1
Tsfm	0.0071051	-0.184414	0.28	0.399	1		Prpsap2	5.70344e-05	-0.117624	0.064	0.144	1		Gm26532	0.000883554	0.139708	0.193	0.103	1
Exosc7	0.0072413	-0.147479	0.509	0.649	1		Ddx39b	5.70429e-05	-0.200255	0.746	0.81	1		Slc22a3	0.000884168	0.153733	0.17	0.086	1
Pold2	0.00726526	-0.189817	0.292	0.411	1		Ctsd	5.72058e-05	0.220831	0.782	0.701	1		Ttll7	0.000896676	0.105368	0.123	0.052	1
Irak3	0.00728325	0.219424	0.304	0.204	1		Il18	5.87014e-05	-0.128	0.08	0.167	1		Zup1	0.000939406	-0.1808	0.365	0.48	1
Denr	0.007327	-0.187755	0.714	0.853	1		Nfkb2	5.89343e-05	-0.133915	0.168	0.284	1		Sugp2	0.000968832	0.174469	0.345	0.236	1
Aatf	0.00733745	-0.152716	0.248	0.374	1		Relb	6.0059e-05	-0.203276	0.252	0.371	1		Znrf1	0.000987177	-0.15943	0.482	0.609	1
Stk38l	0.0073887	-0.120089	0.05	0.126	1		Syngr2	6.02125e-05	-0.205953	0.468	0.592	1		Psmd4	0.00102583	-0.178616	0.787	0.848	1
Calhm6	0.00739411	-0.148991	0.112	0.207	1		Zmiz2	6.10368e-05	-0.183894	0.415	0.552	1		Hsd17b7	0.00103159	-0.140841	0.146	0.247	1
Bnip3	0.00740045	-0.207433	0.596	0.721	1		Med10	6.13888e-05	-0.194108	0.3	0.42	1		Selplg	0.00104132	-0.177164	0.374	0.489	1
Nmral1	0.00743387	-0.17014	0.248	0.365	1		1810073O08Rik	6.23641e-05	-0.143124	0.071	0.152	1		Pglyrp1	0.00105307	0.167619	0.304	0.198	1
Siah1b	0.00749289	-0.116451	0.05	0.126	1		Bin1	6.24438e-05	0.251747	0.353	0.236	1		Eif4b	0.00107122	0.19973	0.67	0.56	1
Csk	0.00749692	-0.174756	0.385	0.506	1		Bdh1	6.27819e-05	-0.112845	0.062	0.141	1		Bahcc1	0.00107322	0.117013	0.173	0.089	1
Mastl	0.00749798	-0.106681	0.043	0.118	1		Nol7	6.50506e-05	-0.173673	0.812	0.894	1		D130058E05Rik	0.00110713	0.110089	0.158	0.078	1
Sart1	0.0075127	-0.178053	0.323	0.448	1		Pcgf5	6.73577e-05	-0.218967	0.422	0.54	1		Parp10	0.00111132	-0.13478	0.117	0.207	1
Siva1	0.0075471	-0.190793	0.733	0.853	1		Tcp11l2	6.74053e-05	0.158599	0.172	0.08	1		Uqcrfs1	0.0011643	0.151079	0.819	0.675	1
Nenf	0.00762874	-0.153657	0.435	0.592	1		Xpo4	6.74124e-05	-0.167259	0.19	0.302	1		Casp1	0.00122668	-0.165465	0.222	0.328	1
Myo1f	0.00774287	0.108313	0.186	0.101	1		Knl1	6.94522e-05	-0.243588	0.321	0.445	1		Dnajc5	0.00126284	-0.173629	0.325	0.437	1
Dtl	0.00778005	-0.23156	0.304	0.417	1		Rftn1	7.10254e-05	-0.157037	0.154	0.259	1		Slc16a3	0.00126721	-0.180256	0.395	0.509	1
Bcl10	0.00778336	-0.148649	0.435	0.569	1		Man1a	7.1626e-05	-0.203169	0.438	0.56	1		Acsl5	0.00128245	-0.198822	0.421	0.529	1
Cebpb	0.00780337	0.32647	0.578	0.468	1		Tnfsf10	7.32101e-05	-0.16275	0.096	0.184	1		Trim21	0.00129294	-0.137339	0.12	0.21	1
Grwd1	0.00780903	-0.143435	0.155	0.264	1		Timm13	7.34841e-05	-0.171958	0.895	0.96	1		Clnk	0.00139031	-0.126912	0.117	0.207	1
S100pbp	0.00785865	-0.145771	0.143	0.244	1		Samhd1	7.4909e-05	-0.232386	0.422	0.543	1		Tmem159	0.00140168	0.125618	0.196	0.109	1
Ppp2r2a	0.00786718	-0.199263	0.398	0.514	1		Prmt1	7.5995e-05	-0.189601	0.81	0.894	1		Nudt2	0.00141469	0.146922	0.447	0.33	1
Clns1a	0.0079164	-0.209901	0.447	0.534	1		Rpa2	7.61127e-05	-0.19769	0.344	0.474	1		Sell	0.00141863	-0.118745	0.073	0.149	1
Msantd3	0.00792566	-0.128981	0.093	0.184	1		E130309D02Rik	7.6881e-05	-0.129239	0.142	0.247	1		Champ1	0.00143934	-0.126912	0.14	0.236	1
Pdcd1lg2	0.00793793	-0.216979	0.36	0.477	1		Nol9	7.95407e-05	-0.151469	0.156	0.261	1		Tent5a	0.00145343	-0.118542	0.053	0.121	1
Wdcp	0.00796551	-0.128372	0.124	0.224	1		Ddx18	8.01934e-05	-0.187887	0.463	0.589	1		Plscr2	0.00145391	-0.256407	0.181	0.279	1
Lig1	0.00800458	-0.228885	0.453	0.563	1		Xrcc1	8.11394e-05	-0.146952	0.165	0.273	1		Gria3	0.00146464	0.105368	0.123	0.055	1
Hoxa10	0.00808483	-0.117579	0.056	0.135	1		Prdx5	8.37227e-05	0.232835	0.817	0.761	1		Tapbpl	0.0014987	-0.121875	0.085	0.164	1
Cpsf6	0.0080888	-0.223469	0.435	0.543	1		Larp7	8.50577e-05	-0.178635	0.339	0.46	1		Wbp1	0.00151305	0.136882	0.298	0.195	1
Birc3	0.00812636	0.172346	0.348	0.239	1		4930519L02Rik	8.57374e-05	0.258102	0.348	0.236	1		Socs1	0.0015352	-0.154185	0.129	0.218	1
Arl3	0.00816196	-0.166327	0.385	0.5	1		Cep55	8.7084e-05	-0.15529	0.177	0.29	1		Tmem160	0.00154783	-0.181253	0.807	0.865	1
Akt1	0.00818373	-0.17982	0.398	0.529	1		Mrpl38	8.82332e-05	-0.178141	0.328	0.451	1		Gchfr	0.0015841	0.133888	0.173	0.092	1
Pla2g4a	0.0081847	-0.201227	0.658	0.741	1		Mctp1	8.83356e-05	0.169375	0.326	0.207	1		Smchd1	0.00165661	-0.195925	0.67	0.741	1
Dnajc4	0.00826388	-0.122029	0.081	0.17	1		Hpf1	8.87068e-05	-0.207861	0.649	0.773	1		Emb	0.00167015	-0.213272	0.254	0.356	1
Creld1	0.0083458	-0.109167	0.062	0.144	1		Med1	9.06815e-05	-0.19351	0.351	0.466	1		Tnfaip8l1	0.0016713	-0.165699	0.132	0.218	1
Kit	0.0083937	0.205712	0.59	0.48	1		Pir	9.87399e-05	0.118524	0.137	0.055	1		Apobec1	0.00171255	-0.109121	0.05	0.115	1
Pisd	0.00839882	-0.147664	0.118	0.213	1		Cycs	0.000100191	-0.193835	0.605	0.747	1		Hscb	0.00174626	0.189836	0.45	0.348	1
Dstyk	0.00843044	0.134053	0.199	0.112	1		6820402A03Rik	0.000101082	-0.161436	0.145	0.247	1		Prkd2	0.00176832	0.145107	0.281	0.184	1
Pcbd2	0.00845467	-0.187142	0.354	0.468	1		Wdr43	0.000102725	-0.213508	0.486	0.601	1		Hsbp1	0.00176843	0.183286	0.827	0.756	1
Esam	0.00846575	-0.12577	0.062	0.144	1		Tdrd7	0.000105761	-0.109267	0.067	0.147	1		Ifnar2	0.00177629	-0.1712	0.374	0.48	1
Coil	0.00847989	-0.12676	0.087	0.175	1		Mcm7	0.000108826	-0.197133	0.479	0.618	1		Fyb	0.0017773	-0.112736	0.784	0.862	1
Gin1	0.00853964	-0.135066	0.118	0.216	1		Rbmxl1	0.000109001	-0.201107	0.426	0.546	1		A930003A15Rik	0.00178723	-0.134753	0.064	0.135	1
Pole2	0.0085552	-0.106927	0.099	0.195	1		Timm44	0.00010941	-0.162839	0.312	0.44	1		Foxred1	0.00179837	-0.14642	0.164	0.259	1
Zfp771	0.00857699	-0.189143	0.329	0.443	1		Mthfd2	0.000111248	-0.171821	0.282	0.408	1		Golga2	0.00179951	0.104858	0.181	0.098	1
Glrx	0.00863088	0.178072	0.447	0.33	1		Hells	0.0001114	-0.206511	0.427	0.557	1		Ydjc	0.0018171	0.136574	0.383	0.264	1
Fndc3a	0.0086471	-0.133244	0.478	0.598	1		Pinx1	0.000111482	-0.151427	0.285	0.411	1		Ccdc107	0.00183012	-0.182834	0.503	0.609	1
Dpysl2	0.00873237	-0.166788	0.211	0.319	1		Ssrp1	0.000112135	-0.22705	0.75	0.836	1		Jak1	0.00186261	-0.17823	0.743	0.816	1
Cep83	0.00873463	-0.166874	0.261	0.374	1		Ddit3	0.000114734	-0.156633	0.152	0.253	1		Tpst2	0.001867	0.141249	0.447	0.328	1
Tmem173	0.00882067	-0.163315	0.248	0.374	1		Zbtb18	0.000116238	-0.132232	0.154	0.259	1		G3bp2	0.00188266	-0.133607	0.684	0.784	1
Rngtt	0.00891528	-0.165413	0.18	0.282	1		Cdk6	0.000119716	-0.196643	0.723	0.807	1		2210016F16Rik	0.0018955	0.119609	0.178	0.098	1
Rasa3	0.00892339	0.143735	0.242	0.149	1		5430427O19Rik	0.000123118	-0.151828	0.151	0.25	1		Psmb10	0.00189588	-0.206235	0.632	0.693	1
Agpat2	0.00893396	-0.135527	0.205	0.325	1		Tent5a	0.000123446	-0.12732	0.051	0.121	1		Cnpy2	0.00196428	0.150349	0.851	0.747	1
Arl2	0.00893833	-0.14091	0.311	0.434	1		Ift22	0.000124615	-0.152986	0.204	0.313	1		Ethe1	0.00200465	0.145972	0.444	0.328	1
Aasdh	0.00898385	0.100249	0.124	0.057	1		Nfya	0.000125662	-0.17867	0.254	0.371	1		Map1lc3b	0.00203193	0.210268	0.836	0.753	1
Sdsl	0.00903277	-0.14173	0.043	0.115	1		H2ac4	0.000127162	-0.217922	0.199	0.305	1		2210408F21Rik	0.00203679	0.128927	0.228	0.138	1
Plagl2	0.00908934	-0.10401	0.155	0.27	1		Ier5	0.000128385	-0.218689	0.324	0.443	1		Ccdc85b	0.00205016	0.144222	0.532	0.405	1
Pnp	0.00911834	-0.25212	0.814	0.894	1		Tor1b	0.000130877	-0.151291	0.163	0.264	1		Mrpl34	0.00205899	0.166488	0.871	0.776	1
Kdm5b	0.0093025	0.184451	0.621	0.534	1		Trp53	0.000135243	-0.189697	0.782	0.845	1		Ier3	0.0020644	-0.295104	0.596	0.695	1
Nhp2	0.00931689	-0.226312	0.745	0.828	1		Enkd1	0.000138072	-0.124637	0.076	0.155	1		Basp1	0.00209642	-0.228335	0.57	0.652	1
Cep55	0.0093631	-0.175815	0.186	0.29	1		Rfc4	0.000140227	-0.194787	0.371	0.497	1		Usp25	0.00212609	-0.176308	0.404	0.514	1
Gpaa1	0.00938852	-0.113634	0.137	0.241	1		Utp14a	0.000140596	-0.177812	0.358	0.483	1		Wdr83os	0.00217228	0.182483	0.681	0.586	1
Mcm5	0.0093917	-0.228433	0.435	0.543	1		Jade2	0.000141306	-0.155835	0.133	0.227	1		Immt	0.00218339	0.157387	0.661	0.546	1
Gga2	0.00956988	-0.103808	0.143	0.247	1		Tnfaip8l1	0.000144096	-0.155633	0.124	0.218	1		Ccser2	0.0021895	0.103479	0.205	0.118	1
Htatsf1	0.00962813	-0.130738	0.261	0.397	1		Slc43a3	0.000150546	-0.184634	0.227	0.333	1		Snw1	0.00220238	-0.170122	0.737	0.807	1
Pon3	0.00966646	-0.105479	0.05	0.124	1		Egln3	0.000153521	0.201468	0.734	0.644	1		Tmem170b	0.00221351	-0.116214	0.105	0.187	1
Hspa4l	0.00970225	-0.162073	0.137	0.233	1		Cpq	0.000157431	-0.188379	0.317	0.431	1		Eif4e2	0.00223091	-0.146788	0.573	0.675	1
Ppic	0.0098298	-0.186197	0.46	0.586	1		Ticrr	0.000157729	-0.142672	0.092	0.175	1		Tmem234	0.00226015	-0.173727	0.713	0.773	1
Ak3	0.00988108	0.112027	0.205	0.118	1		Stxbp5	0.00015905	0.166757	0.449	0.319	1		Gtpbp1	0.002304	-0.123189	0.126	0.213	1
Ogfrl1	0.00988288	-0.188742	0.441	0.563	1		Pclaf	0.000160624	-0.432598	0.411	0.506	1		Cebpd	0.00231886	-0.364183	0.237	0.325	1
Senp6	0.00989651	-0.161123	0.658	0.776	1		Hras	0.00016225	-0.168979	0.411	0.543	1		Abi3	0.00232094	-0.113807	0.096	0.175	1
Pdcl3	0.00990569	-0.17665	0.366	0.491	1		2310011J03Rik	0.000162649	-0.155873	0.321	0.445	1		Bloc1s4	0.00232398	0.107365	0.301	0.195	1
Nosip	0.00990896	-0.159778	0.23	0.342	1		Puf60	0.000163088	-0.165098	0.493	0.615	1		Ost4	0.00232596	0.161925	0.93	0.865	1
Lgals3bp	0.00993021	-0.225277	0.727	0.853	1		Aars	0.000163731	-0.200553	0.285	0.399	1		Arhgef40	0.00233889	0.102053	0.111	0.049	1
Ubr7	0.00996795	-0.173703	0.354	0.468	1		Icosl	0.000164783	-0.111645	0.046	0.112	1		Mast4	0.00242393	0.153824	0.339	0.239	1
Rlim	0.00998315	-0.190382	0.385	0.514	1		Pmm2	0.000165108	-0.134314	0.156	0.259	1		Eif2b2	0.00246378	-0.143415	0.278	0.388	1
Stard4	0.0100027	-0.187534	0.41	0.532	1		Arhgap18	0.000166064	0.20683	0.457	0.339	1		Unc93b1	0.0025246	-0.187851	0.465	0.552	1
Phf11d	0.0100042	-0.23123	0.075	0.158	1		Socs1	0.000169796	-0.158879	0.126	0.218	1		Sdf4	0.0025324	-0.20341	0.544	0.626	1
Pum3	0.0101397	-0.160798	0.441	0.555	1		Trim25	0.000171521	-0.16399	0.36	0.489	1		Smc5	0.00254515	0.148519	0.462	0.353	1
Smim11	0.0102368	-0.14742	0.547	0.675	1		Dscc1	0.000183602	-0.121059	0.073	0.149	1		Tfrc	0.00256398	-0.187371	0.287	0.382	1
Rfc5	0.0102901	-0.155165	0.304	0.431	1		Sat1	0.000187572	0.273805	0.388	0.293	1		Lsp1	0.00259125	0.178528	0.678	0.583	1
Hsd17b12	0.0103162	-0.207042	0.559	0.649	1		9930111J21Rik2	0.000190039	-0.185062	0.163	0.259	1		Anxa2	0.0025933	0.167037	0.588	0.468	1
Marc2	0.0103672	-0.179608	0.571	0.684	1		Ahsa1	0.000190484	-0.18483	0.41	0.529	1		Zdhhc21	0.00263022	-0.13281	0.193	0.29	1
Snhg6	0.0103957	-0.172515	0.64	0.724	1		Mrps18c	0.000190887	-0.199037	0.654	0.733	1		Map2k3	0.00263638	0.165098	0.412	0.31	1
Plk4	0.0104193	-0.134811	0.224	0.342	1		Mrpl18	0.000194046	-0.202711	0.736	0.799	1		Smim24	0.00269339	0.101327	0.181	0.101	1
Podxl	0.0105099	-0.110366	0.05	0.124	1		Nol11	0.000196553	-0.162629	0.356	0.48	1		Prdx5	0.00270185	0.17036	0.839	0.761	1
Scamp3	0.0106364	-0.139106	0.261	0.379	1		Coq4	0.000199212	-0.142234	0.113	0.201	1		Ndufb3	0.00273496	0.154327	0.845	0.761	1
Hspa9	0.0108004	-0.131974	0.727	0.807	1		Faf1	0.000203498	-0.132344	0.199	0.31	1		Zfp60	0.00275549	0.111679	0.19	0.109	1
Ocel1	0.0108008	-0.106983	0.118	0.216	1		Srm	0.000211748	-0.2473	0.507	0.621	1		Slco3a1	0.00278218	-0.206833	0.541	0.629	1
Naa35	0.0108614	-0.122774	0.248	0.376	1		Polr2i	0.000212849	-0.182721	0.441	0.563	1		Gm8430	0.00278948	0.153932	0.658	0.569	1
Rpn1	0.0109138	-0.212338	0.646	0.739	1		Gm43984	0.000213565	-0.190166	0.257	0.365	1		Pmvk	0.00285682	-0.198651	0.635	0.707	1
Dapp1	0.0109498	0.206222	0.795	0.724	1		Letm1	0.000216211	-0.171618	0.213	0.316	1		Cmas	0.00287858	0.17409	0.635	0.54	1
H2aw	0.0109613	0.155528	0.174	0.095	1		Rad51ap1	0.00021735	-0.187448	0.25	0.362	1		Lars	0.00288683	-0.145682	0.623	0.73	1
Hmox2	0.0110808	-0.173945	0.441	0.549	1		Uxs1	0.000220005	-0.140726	0.163	0.261	1		Sec16a	0.00289424	-0.121395	0.135	0.221	1
Dars	0.011089	-0.168694	0.472	0.592	1		Tor2a	0.000221704	-0.15529	0.223	0.33	1		Vat1	0.00290824	0.132475	0.33	0.233	1
Otud6b	0.0111022	-0.111498	0.112	0.207	1		Denr	0.000224734	-0.179445	0.725	0.853	1		Pabpc4	0.00296829	0.131542	0.333	0.23	1
Stip1	0.0111146	-0.200624	0.553	0.658	1		Ndufaf4	0.0002257	-0.159007	0.351	0.466	1		Jade2	0.00301283	-0.148102	0.143	0.227	1
Rpl19-ps11	0.0111505	-0.138297	0.174	0.276	1		Uhrf1	0.00022671	-0.179717	0.34	0.468	1		Ppm1d	0.00304159	0.123921	0.254	0.164	1
Shmt2	0.0111781	-0.101997	0.329	0.477	1		Psma6	0.000231762	-0.181526	0.819	0.888	1		March2	0.00305807	0.108123	0.287	0.187	1
Ifit3b	0.0111797	-0.201909	0.093	0.178	1		Nmral1	0.000232826	-0.147605	0.248	0.365	1		Cat	0.003059	0.180091	0.506	0.399	1
Znrd1	0.0112173	-0.182857	0.509	0.609	1		Cndp2	0.000242094	-0.113884	0.128	0.221	1		Myo1e	0.00310151	-0.109634	0.094	0.17	1
Suv39h1	0.0113933	-0.158239	0.193	0.299	1		Slc12a2	0.000256931	-0.13718	0.122	0.213	1		Asxl2	0.00312209	-0.168902	0.427	0.529	1
Ncbp2	0.0115673	-0.175954	0.292	0.402	1		Xrcc5	0.000257586	-0.143635	0.165	0.264	1		Cbfa2t3	0.00321126	0.222168	0.699	0.624	1
Gstt1	0.0115837	-0.155963	0.174	0.279	1		Akr1c12	0.000259034	0.292626	0.624	0.514	1		Tmbim6	0.00322235	-0.180851	0.664	0.747	1
Dhx37	0.0116437	-0.113977	0.062	0.138	1		Atp10a	0.000259173	-0.142765	0.167	0.264	1		Rab2b	0.00328332	0.101135	0.181	0.103	1
Cib1	0.0116872	-0.149559	0.398	0.514	1		Nup85	0.000262462	-0.16234	0.241	0.353	1		Plp2	0.00328416	0.147402	0.439	0.33	1
Nfe2l2	0.0117782	0.205438	0.602	0.5	1		Kansl1l	0.000263573	-0.183381	0.284	0.391	1		Dipk1b	0.00328536	0.146683	0.43	0.325	1
2900052L18Rik	0.0117936	0.185343	0.273	0.178	1		Ap1s3	0.000264257	-0.117536	0.083	0.161	1		Ei24	0.00336898	0.150078	0.348	0.25	1
Tfdp1	0.0118045	-0.153563	0.317	0.44	1		Mmrn1	0.000265088	0.10626	0.129	0.055	1		Mc5r	0.00342837	0.128058	0.184	0.106	1
Col4a2	0.011955	-0.219179	0.398	0.503	1		Gm12216	0.000273294	-0.10445	0.064	0.135	1		Chpf2	0.00344646	0.132779	0.219	0.135	1
Supt16	0.0119814	-0.17255	0.789	0.899	1		Tpm1	0.000276135	0.207928	0.69	0.629	1		Tomm22	0.00347497	0.148801	0.772	0.672	1
Pola1	0.0119815	-0.160992	0.354	0.489	1		Nosip	0.000277914	-0.166093	0.236	0.342	1		Tspan14	0.00347723	0.12602	0.269	0.178	1
Emb	0.0121162	0.307316	0.466	0.356	1		Hspa9	0.000279043	-0.171493	0.715	0.807	1		H1f3	0.00348153	-0.26741	0.38	0.454	1
Mthfd2	0.0121442	-0.173215	0.298	0.408	1		5430416N02Rik	0.000282374	-0.161971	0.154	0.247	1		Col4a3bp	0.00349619	0.116307	0.292	0.195	1
Fer	0.0122626	-0.123263	0.087	0.17	1		Ift57	0.000283052	-0.189834	0.339	0.451	1		Zmiz2	0.00350991	-0.150071	0.444	0.552	1
Ywhah	0.0122702	-0.220255	0.683	0.753	1		Utp3	0.000283731	-0.194319	0.613	0.69	1		Zfp91.1	0.00351076	0.158694	0.453	0.353	1
Alad	0.012291	-0.154168	0.161	0.259	1		Atl2	0.000283847	-0.115093	0.105	0.19	1		Avl9	0.0035302	0.158716	0.415	0.316	1
Atrip	0.012308	-0.114676	0.161	0.264	1		H1f0	0.000290379	0.257186	0.683	0.575	1		2810403D21Rik	0.00354063	0.119847	0.175	0.101	1
Mtln	0.0123537	-0.166376	0.404	0.532	1		Foxred1	0.000292025	-0.144788	0.161	0.259	1		Rnf114	0.00358882	-0.18839	0.298	0.391	1
Pttg1	0.0124086	-0.162205	0.391	0.517	1		Gm35551	0.000293722	-0.143187	0.138	0.23	1		Dennd4a	0.00358915	-0.184804	0.398	0.497	1
Fkbp15	0.0124269	-0.105878	0.118	0.213	1		Topors	0.000297115	-0.140321	0.328	0.451	1		Tor1b	0.00363339	-0.135747	0.175	0.264	1
2610507B11Rik	0.0124474	-0.159182	0.292	0.405	1		Jagn1	0.00029729	-0.175099	0.371	0.483	1		Cog4	0.00363518	0.122313	0.275	0.184	1
Kcnk12	0.012602	0.176916	0.255	0.164	1		Sell	0.00030169	-0.105807	0.074	0.149	1		BC003965	0.00365256	0.163892	0.468	0.371	1
Shcbp1	0.0126203	-0.162499	0.18	0.282	1		Rin3	0.00030364	0.159458	0.275	0.172	1		Pbx3	0.00367209	0.105358	0.225	0.138	1
Nup205	0.0126729	-0.155907	0.186	0.287	1		Prtn3	0.000308394	0.25194	0.704	0.629	1		Psmg3	0.00371436	0.13432	0.503	0.385	1
Glrx5	0.0127087	-0.206125	0.584	0.678	1		Trim56	0.0003122	-0.162964	0.22	0.328	1		Nudt21	0.00377949	0.15797	0.766	0.675	1
Nono	0.0127105	-0.186694	0.733	0.787	1		Rbpms2	0.000314865	0.134638	0.181	0.095	1		Pbx1	0.00379588	-0.151143	0.202	0.296	1
Ppp1r15a	0.0127147	-0.219081	0.137	0.233	1		Ggps1	0.000326743	-0.115761	0.199	0.307	1		Gpr171	0.00400158	-0.217301	0.345	0.431	1
Dnlz	0.0127376	-0.187118	0.292	0.397	1		Mrpl27	0.000329579	-0.153618	0.355	0.474	1		Lamtor2	0.00403777	0.145385	0.868	0.784	1
Pbdc1	0.0127559	-0.187845	0.534	0.626	1		Abcf2	0.000338559	-0.148697	0.309	0.425	1		Cd180	0.00409226	0.116316	0.149	0.08	1
Slc45a4	0.0127684	0.156526	0.261	0.17	1		Zfp830	0.000339869	-0.168493	0.27	0.374	1		Frrs1	0.00409628	0.122453	0.439	0.333	1
Btbd10	0.0128236	-0.101954	0.062	0.138	1		Naa25	0.000345347	-0.156407	0.232	0.339	1		Zbtb38	0.00410286	0.182447	0.509	0.414	1
Uxs1	0.0128495	-0.119995	0.161	0.261	1		Pum3	0.000345656	-0.16288	0.434	0.555	1		Gm15500	0.00422884	0.155107	0.576	0.48	1
Msrb3	0.0129848	0.104453	0.168	0.092	1		Pop4	0.000346118	-0.12804	0.209	0.316	1		Mzt2	0.00424741	0.129023	0.272	0.184	1
Pinx1	0.0130204	-0.122278	0.286	0.411	1		Lrmp	0.000348227	0.178778	0.319	0.216	1		Xbp1	0.00426473	0.137118	0.602	0.497	1
Oas3	0.013087	-0.236584	0.516	0.609	1		Leo1	0.000357776	-0.130704	0.266	0.382	1		Rchy1	0.00432378	0.132006	0.371	0.273	1
Srsf1	0.0131111	-0.144313	0.609	0.733	1		Prc1	0.000361189	-0.146032	0.342	0.48	1		Sgk3	0.00434282	-0.140459	0.313	0.414	1
Hoxa9	0.0131133	-0.154114	0.298	0.422	1		Zwilch	0.000364663	-0.13173	0.121	0.207	1		Pycrl	0.00448978	0.150356	0.342	0.247	1
Il18bp	0.0131775	-0.11992	0.056	0.129	1		Gart	0.000366919	-0.166887	0.319	0.431	1		Ncf4	0.00452337	-0.153985	0.301	0.394	1
Lman1	0.0132198	-0.182156	0.553	0.664	1		Polr3e	0.000377004	-0.120748	0.113	0.198	1		H2bc14	0.00454062	-0.175141	0.152	0.23	1
H1f4	0.0132507	-0.282756	0.677	0.753	1		Pus10	0.000379286	-0.137963	0.183	0.282	1		Gpbp1l1	0.00454536	0.143735	0.354	0.256	1
Crlf2	0.0132664	-0.206606	0.472	0.578	1		Castor1	0.000380587	-0.103316	0.069	0.141	1		Uap1l1	0.00460532	0.11693	0.278	0.187	1
Cycs	0.0133876	-0.187653	0.658	0.747	1		Cops8	0.000382001	-0.135394	0.246	0.356	1		Cars	0.00463567	-0.130598	0.222	0.316	1
Cbx3	0.0133944	-0.180755	0.783	0.859	1		AW112010	0.000383131	-0.224491	0.459	0.575	1		Psmc4	0.00466871	-0.194532	0.52	0.589	1
Nif3l1	0.0134906	-0.110366	0.087	0.17	1		Senp1	0.000388322	-0.141118	0.268	0.382	1		1500009L16Rik	0.0047	0.148789	0.459	0.353	1
Agpat4	0.0135682	-0.13083	0.106	0.193	1		Nup37	0.000391334	-0.170154	0.264	0.368	1		Gse1	0.0047556	0.145257	0.345	0.25	1
Nsfl1c	0.0137632	-0.173042	0.335	0.434	1		Fmnl2	0.000397711	-0.149447	0.161	0.256	1		Id1	0.00478972	0.186454	0.538	0.44	1
Pfkp	0.0137946	-0.137475	0.311	0.437	1		Senp6	0.000398064	-0.185978	0.686	0.776	1		Smad3	0.0048063	0.100248	0.14	0.075	1
Tcof1	0.0138412	-0.182304	0.497	0.603	1		Slfn2	0.000398995	-0.223416	0.569	0.698	1		Chst12	0.00483246	0.122313	0.272	0.184	1
Ndst1	0.0138654	0.108406	0.211	0.126	1		Asxl2	0.000399249	-0.172636	0.408	0.529	1		Resf1	0.00483748	-0.193008	0.52	0.612	1
Sirt7	0.0139016	0.151736	0.298	0.204	1		Gmnn	0.000403069	-0.197168	0.546	0.647	1		Lamtor4	0.0048719	0.170545	0.787	0.71	1
Vars	0.0139529	-0.26013	0.658	0.721	1		Grn	0.000420592	-0.175632	0.395	0.52	1		Extl3	0.00489295	-0.116214	0.102	0.175	1
Pnn	0.014245	-0.171334	0.745	0.819	1		Naa15	0.000433788	-0.185755	0.493	0.592	1		Commd3	0.00490525	0.164785	0.719	0.632	1
Rad54l	0.014293	-0.144882	0.099	0.181	1		Mtss1	0.00044164	0.118281	0.179	0.095	1		H2-Q5	0.00490967	-0.123389	0.076	0.141	1
Fbxo6	0.0143452	-0.119018	0.149	0.247	1		Srxn1	0.000443981	0.108576	0.165	0.083	1		Prpf4b	0.00500163	-0.135901	0.623	0.744	1
Mettl2	0.0144236	-0.110366	0.062	0.135	1		Epop	0.000445925	-0.122616	0.147	0.239	1		Bach1	0.00512227	0.132976	0.289	0.201	1
Lipg	0.0144893	-0.160433	0.075	0.152	1		Cbx1	0.000449315	-0.171146	0.807	0.879	1		Mctp1	0.00513895	0.121521	0.301	0.207	1
Slc43a2	0.0145066	0.11591	0.13	0.066	1		Pygl	0.00045002	0.184068	0.436	0.333	1		Rpsa-ps10	0.00532725	0.114358	0.289	0.198	1
Cblb	0.0145522	-0.135066	0.124	0.213	1		Aatf	0.000456771	-0.137485	0.261	0.374	1		Puf60	0.00540403	-0.127152	0.5	0.615	1
Rpa2	0.0147157	-0.175049	0.366	0.474	1		1600020E01Rik	0.000457	-0.104521	0.074	0.147	1		Uap1	0.00544641	0.107372	0.325	0.227	1
Oasl2	0.0147286	-0.220598	0.689	0.779	1		Nampt	0.000457845	-0.212149	0.438	0.534	1		Zc3h12c	0.0054894	-0.104635	0.085	0.152	1
Ubl4a	0.0147785	-0.189328	0.342	0.44	1		Sdr39u1	0.000458956	-0.119405	0.133	0.221	1		Dok2	0.00553203	0.195599	0.52	0.422	1
Mrto4	0.0147863	-0.167496	0.484	0.601	1		Dnajb11	0.000459534	-0.182517	0.395	0.494	1		Ulbp1	0.00565548	0.119327	0.211	0.132	1
Emilin2	0.0147887	-0.273386	0.602	0.693	1		Il2rg	0.000464168	-0.234419	0.665	0.73	1		Glipr2	0.00566956	-0.129338	0.19	0.279	1
Sesn1	0.0148255	0.152493	0.36	0.259	1		Pbdc1	0.000467491	-0.184866	0.521	0.626	1		Tie1	0.00582252	0.114769	0.272	0.184	1
Gm21596	0.0149018	-0.101804	0.05	0.118	1		Thop1	0.000468235	-0.119162	0.172	0.27	1		Mpp6	0.0058291	0.142743	0.751	0.67	1
Arnt	0.0149473	-0.126485	0.106	0.19	1		H4c8	0.000475676	-0.141781	0.227	0.336	1		Myct1	0.00594465	0.181319	0.684	0.578	1
Spag9	0.0149899	-0.139512	0.323	0.434	1		Pten	0.000485515	0.201094	0.668	0.569	1		Adgrl4	0.0059617	-0.126315	0.561	0.684	1
Kctd12	0.0150336	0.126454	0.211	0.129	1		Usp39	0.000505647	-0.141664	0.277	0.388	1		Bag4	0.00608936	0.107917	0.33	0.236	1
Zfp523	0.0150685	-0.103241	0.075	0.152	1		Sgk3	0.000506171	-0.154523	0.303	0.414	1		Snhg6	0.00613353	-0.179904	0.667	0.724	1
Lpin2	0.0150994	-0.132887	0.298	0.42	1		Rrm1	0.000512041	-0.240285	0.535	0.615	1		Tnip3	0.00614806	-0.227708	0.57	0.661	1
Metrn	0.0151285	-0.146917	0.236	0.342	1		Nfkbib	0.000512201	-0.129062	0.261	0.374	1		Hilpda	0.00618089	0.116721	0.295	0.204	1
Anln	0.0152715	-0.165958	0.186	0.284	1		Ogt	0.000523308	0.232225	0.676	0.595	1		Il18bp	0.00621875	-0.109559	0.067	0.129	1
Cct3	0.0154533	-0.171496	0.845	0.905	1		Pih1d1	0.000530925	-0.153874	0.426	0.546	1		Zfp560	0.00624023	0.119306	0.424	0.319	1
Mtrex	0.0155425	-0.135578	0.342	0.463	1		Lpxn	0.000531512	-0.116487	0.053	0.115	1		Kansl3	0.00628918	-0.103686	0.164	0.25	1
Ska1	0.0156514	-0.132242	0.13	0.224	1		Enah	0.000534884	0.213291	0.378	0.282	1		Bmyc	0.0063083	0.168966	0.494	0.399	1
Ptpn6	0.0157318	-0.155077	0.665	0.727	1		Psmb4	0.000535823	-0.174824	0.885	0.937	1		Hbs1l	0.00631207	0.117773	0.289	0.201	1
Ddt	0.0157405	-0.191006	0.59	0.701	1		Eif2b2	0.000545762	-0.142261	0.277	0.388	1		Clic4	0.00634107	-0.169583	0.424	0.514	1
Sar1a	0.0158027	-0.11639	0.373	0.491	1		Actr1a	0.000548753	-0.136098	0.218	0.322	1		Tox	0.0064574	0.127359	0.26	0.175	1
Foxp1	0.0160415	0.235347	0.739	0.655	1		Ppie	0.000549366	-0.157526	0.424	0.532	1		Dtnbp1	0.00656445	0.177705	0.716	0.629	1
Trappc6b	0.0161283	-0.160767	0.304	0.408	1		Mcm4	0.000551281	-0.178693	0.41	0.534	1		Tomm5	0.00661621	0.173003	0.874	0.807	1
Hus1	0.0161907	-0.113797	0.099	0.184	1		Rsl1d1	0.000556617	-0.149973	0.796	0.885	1		Pigf	0.00673596	0.113347	0.292	0.204	1
1110038B12Rik	0.0162105	0.136549	0.863	0.784	1		Rexo4	0.000560516	-0.129108	0.211	0.313	1		Tes	0.00689272	-0.153594	0.605	0.661	1
Nelfe	0.0162292	-0.151537	0.311	0.422	1		H2-M3	0.000561528	-0.1496	0.211	0.307	1		Fads2	0.00693011	-0.194923	0.523	0.609	1
Tmem147	0.0162747	-0.161335	0.522	0.644	1		Cdk11b	0.000570041	-0.151446	0.401	0.514	1		Nt5c3	0.00694758	-0.152626	0.503	0.612	1
Tfe3	0.0162827	-0.119299	0.124	0.213	1		H1f5	0.000581362	-0.551791	0.631	0.681	1		1110008P14Rik	0.00698899	-0.160813	0.216	0.299	1
Hmg20b	0.0162895	-0.169095	0.41	0.523	1		Cd53	0.00058509	-0.171196	0.355	0.463	1		Ubr7	0.00703242	-0.135374	0.365	0.468	1
Zdhhc17	0.0164342	-0.124041	0.106	0.19	1		Rad51	0.000588666	-0.161614	0.177	0.267	1		Tmem173	0.00724652	-0.155667	0.284	0.374	1
1700017B05Rik	0.0164402	0.148385	0.304	0.21	1		Map4k1	0.000590875	-0.133248	0.197	0.296	1		Fabp5	0.00726153	0.199149	0.839	0.773	1
Plcb2	0.0164639	0.118848	0.286	0.19	1		Ndufa5	0.000594631	-0.169393	0.713	0.784	1		Gars	0.00738421	-0.1614	0.456	0.549	1
Spc24	0.0165024	-0.18884	0.429	0.534	1		Tmx2	0.000606507	-0.117059	0.16	0.253	1		Pde4d	0.00741238	0.119556	0.202	0.126	1
Tmem70	0.0165124	-0.12676	0.286	0.399	1		Taok3	0.000612068	0.204556	0.573	0.474	1		Ftl1-ps1	0.0074392	0.103093	0.202	0.126	1
Rreb1	0.0166655	0.118629	0.317	0.218	1		Shmt2	0.000612816	-0.13961	0.356	0.477	1		Tmem71	0.00744282	0.139163	0.363	0.27	1
Sec23ip	0.0168453	0.133191	0.242	0.155	1		Plxdc2	0.000616831	0.162613	0.332	0.23	1		Camta1	0.00750104	0.124436	0.447	0.348	1
Pus10	0.0169563	-0.144139	0.186	0.282	1		Ms4a3	0.00062093	-0.105691	0.067	0.135	1		Ctsz	0.00750353	-0.16125	0.529	0.603	1
Mrpl30	0.0170244	-0.165258	0.689	0.75	1		Sgo1	0.000624476	-0.133248	0.179	0.276	1		H3c1	0.00755737	-0.107294	0.114	0.187	1
Polr2i	0.0170391	-0.156047	0.447	0.563	1		Tor1aip2	0.000624587	-0.173637	0.282	0.379	1		Pdcd4	0.00773723	0.136646	0.444	0.348	1
Snrnp35	0.0170799	-0.112719	0.081	0.158	1		Tmbim4	0.000633419	0.175826	0.729	0.647	1		Dars	0.00779247	-0.167248	0.512	0.592	1
Rap1gds1	0.0171642	-0.130048	0.242	0.353	1		Ndufs6	0.000653688	-0.162539	0.787	0.842	1		Hook1	0.00792599	0.107013	0.325	0.233	1
Ogdh	0.0171686	-0.11992	0.261	0.374	1		Zfpm1	0.000656551	0.158163	0.498	0.397	1		Riok2	0.00793393	-0.141435	0.228	0.31	1
Hexb	0.0172306	-0.137516	0.155	0.247	1		Pycard	0.000661185	-0.202003	0.809	0.871	1		Kcnk12	0.00797077	0.122996	0.243	0.164	1
Gns	0.0172348	-0.134213	0.112	0.195	1		Ccdc71	0.000666597	-0.100607	0.144	0.236	1		Tmem238	0.00799063	0.134502	0.415	0.322	1
Emc2	0.0172655	-0.155952	0.466	0.586	1		Smc4	0.000667608	-0.207792	0.642	0.739	1		Mrps30	0.00799138	0.112554	0.453	0.351	1
2010315B03Rik	0.0173576	0.104291	0.137	0.072	1		Gm17745	0.000669676	0.109157	0.17	0.089	1		Zfp106	0.00799249	-0.15382	0.702	0.799	1
Cuta	0.0173703	-0.14173	0.658	0.727	1		Bard1	0.000670012	-0.110476	0.085	0.158	1		Rsu1	0.00807536	0.146243	0.596	0.503	1
Carnmt1	0.0173994	-0.13871	0.292	0.399	1		Lamtor2	0.000684286	0.179856	0.835	0.784	1		Cops5	0.00809416	0.151524	0.69	0.598	1
Ufc1	0.0174667	-0.156721	0.609	0.69	1		Uxt	0.000689667	-0.143041	0.278	0.382	1		Ndufv2	0.0081605	-0.124743	0.76	0.845	1
Rras	0.0174926	-0.145971	0.447	0.555	1		Psmd13	0.000693527	-0.166392	0.574	0.69	1		Blvrb	0.00816429	0.144144	0.515	0.42	1
Xrcc1	0.0175048	-0.125239	0.174	0.273	1		Mier3	0.000698571	-0.109471	0.152	0.244	1		Phactr4	0.00816855	-0.133171	0.184	0.264	1
Odc1	0.0177606	-0.175363	0.466	0.58	1		Cyc1	0.000702333	-0.165394	0.592	0.695	1		Cdpf1	0.00822009	0.102911	0.257	0.172	1
Wdr55	0.0178249	-0.124776	0.143	0.233	1		Tuba8	0.000709904	0.149883	0.259	0.164	1		Sys1	0.00831715	-0.146805	0.477	0.578	1
2310011J03Rik	0.0179187	-0.14091	0.335	0.445	1		Id1	0.00071424	0.2732	0.537	0.44	1		Hax1	0.00831829	-0.119447	0.298	0.397	1
Nt5c3	0.0179996	-0.122565	0.472	0.612	1		Ccdc86	0.000721317	-0.165226	0.25	0.351	1		D5Ertd605e	0.00842265	0.106541	0.196	0.124	1
Smap1	0.0180076	-0.1697	0.472	0.566	1		Eif3g	0.000724188	-0.162805	0.525	0.635	1		Bclaf3	0.00844015	-0.104544	0.287	0.391	1
Bzw2	0.0180398	-0.214817	0.522	0.575	1		Mrps31	0.000726258	-0.131467	0.284	0.394	1		Thyn1	0.00845277	0.138911	0.515	0.42	1
Zfp120	0.0180407	-0.105951	0.13	0.224	1		Eif4e2	0.000727774	-0.159949	0.583	0.675	1		Nkg7	0.00851324	0.183995	0.251	0.172	1
Chmp5	0.018055	-0.155715	0.435	0.546	1		Cd274	0.000730765	-0.208264	0.193	0.282	1		Casp4	0.00855337	-0.191227	0.447	0.514	1
Elovl6	0.018103	-0.172005	0.28	0.385	1		Nsd2	0.00073385	-0.186838	0.507	0.615	1		Akap9	0.00863424	-0.156659	0.556	0.652	1
Mis18a	0.0181641	-0.135901	0.174	0.267	1		Tpx2	0.000750328	-0.233997	0.369	0.483	1		Dynlt1f	0.00867094	0.128927	0.383	0.293	1
Uqcrc2	0.0181712	-0.178999	0.584	0.667	1		Map4k4	0.000755653	-0.160639	0.36	0.477	1		Ngrn	0.00870547	-0.110015	0.251	0.345	1
Tk1	0.0182693	-0.244908	0.286	0.376	1		Pola2	0.000761406	-0.148018	0.211	0.307	1		Dpy30	0.00873161	0.151419	0.74	0.641	1
Kmt5c	0.0183958	-0.117107	0.13	0.218	1		Scd1	0.000763762	0.215642	0.608	0.503	1		Pttg1ip	0.00882007	0.108923	0.392	0.293	1
Dennd4a	0.0185468	-0.176173	0.385	0.497	1		Ddx27	0.000766722	-0.161601	0.477	0.586	1		Dcps	0.00885585	0.101806	0.512	0.397	1
Exoc3	0.0186412	-0.112141	0.317	0.443	1		Smad5	0.000768074	-0.110565	0.16	0.253	1		Itih5	0.00885632	0.124627	0.281	0.198	1
Armc3	0.0186434	0.119406	0.18	0.106	1		2300009A05Rik	0.000768909	-0.137383	0.268	0.374	1		Mrps28	0.00902153	-0.146888	0.535	0.629	1
Gigyf1	0.0187411	0.136274	0.267	0.181	1		Suv39h1	0.00077715	-0.148171	0.204	0.299	1		Lockd	0.00914435	0.219402	0.462	0.376	1
Med21	0.0187758	-0.137539	0.472	0.603	1		Cbwd1	0.00077779	-0.115076	0.108	0.187	1		Lpcat3	0.0092821	-0.167216	0.442	0.514	1
Tor1b	0.0188657	-0.125239	0.168	0.264	1		Cenpk	0.000779285	-0.171062	0.27	0.374	1		Uxs1	0.00934698	-0.112413	0.181	0.261	1
Ezh2	0.0188989	-0.149989	0.565	0.664	1		Pcmtd2	0.000779445	0.165053	0.312	0.213	1		Gp9	0.00937858	0.109013	0.17	0.103	1
Rrp9	0.0189026	-0.128406	0.174	0.27	1		Etnk1	0.000781654	-0.185749	0.534	0.638	1		Hpf1	0.00939377	-0.147746	0.687	0.773	1
Pcbp1	0.0189736	-0.168651	0.894	0.951	1		Grb10	0.000788925	-0.180632	0.245	0.342	1		Nsd3	0.00949284	-0.16203	0.456	0.546	1
Enah	0.0190355	-0.140804	0.18	0.282	1		Stub1	0.000805413	-0.185081	0.605	0.687	1		Il18rap	0.00962186	-0.12175	0.135	0.207	1
Raly	0.019069	-0.160136	0.745	0.83	1		Acsl5	0.000810185	-0.188888	0.429	0.529	1		Tbxas1	0.00963902	0.128972	0.327	0.241	1
Manbal	0.0191826	-0.122439	0.149	0.239	1		Strap	0.000811582	-0.141362	0.486	0.603	1		Lcn2	0.00971886	-0.273505	0.064	0.118	1
Zfp322a	0.0192103	-0.132061	0.211	0.31	1		Dnm1l	0.000816145	-0.156201	0.346	0.457	1		1810058I24Rik	0.00974462	0.170103	0.863	0.81	1
H3c1	0.0193015	-0.125257	0.106	0.187	1		Brix1	0.000824473	-0.18158	0.441	0.537	1		Adgrg3	0.00980148	0.140297	0.225	0.152	1
Cbwd1	0.0193277	-0.121834	0.106	0.187	1		Mrpl55	0.00082994	-0.147522	0.378	0.483	1		Nt5dc2	0.00986926	0.150342	0.272	0.193	1
Safb	0.0193519	-0.120508	0.342	0.468	1		Lmf2	0.000833097	-0.120748	0.113	0.193	1		Sclt1	0.00994255	-0.124347	0.14	0.213	1
Gosr1	0.0194381	-0.128671	0.112	0.193	1		Ube2c	0.000833142	-0.113358	0.42	0.557	1		Rrad	0.00994255	-0.124347	0.14	0.213	1
Spcs3	0.0194516	-0.164713	0.342	0.434	1		Lilr4b	0.000834337	0.162977	0.124	0.057	1		Faf1	0.00996448	-0.103807	0.222	0.31	1
Rad18	0.0194575	-0.137716	0.242	0.345	1		Zfand5	0.000834849	0.208643	0.718	0.644	1		Senp6	0.00998317	-0.152335	0.716	0.776	1
Snhg5	0.0195362	-0.119156	0.13	0.216	1		Acer3	0.000837218	-0.122567	0.144	0.23	1		Rin3	0.010004	0.119067	0.251	0.172	1
Lyst	0.0195439	0.186027	0.466	0.365	1		Mettl16	0.000840639	-0.143267	0.248	0.351	1		Khdrbs3	0.0101147	0.10608	0.155	0.092	1
Rtn4	0.0195888	-0.186846	0.627	0.698	1		Cavin3	0.000840719	0.189025	0.314	0.224	1		Itga4	0.0101266	0.150622	0.424	0.348	1
Gem	0.0196347	-0.386542	0.329	0.417	1		Zfp35	0.000846335	-0.11047	0.087	0.158	1		Slc9a3r1	0.0101553	0.129042	0.491	0.402	1
Adsl	0.0196355	-0.13452	0.298	0.405	1		Ppat	0.000849597	-0.161604	0.401	0.511	1		Hps1	0.0102044	0.111745	0.272	0.19	1
Icam1	0.0196378	0.167837	0.267	0.175	1		Usp10	0.000857112	-0.150326	0.365	0.477	1		Hps3	0.0102466	-0.102288	0.129	0.201	1
Ppp1r18	0.0196401	0.172207	0.422	0.328	1		Dennd4a	0.000863415	-0.178274	0.388	0.497	1		Gm4759	0.0102734	-0.128411	0.281	0.379	1
Gins2	0.0196455	-0.173882	0.273	0.368	1		Casp1	0.000865856	-0.13624	0.227	0.328	1		Pten	0.0103451	0.148473	0.655	0.569	1
Trim30a	0.0196518	-0.185596	0.665	0.776	1		Prim1	0.000867014	-0.164944	0.321	0.422	1		Nat10	0.0103629	0.129114	0.289	0.207	1
Tuba1a	0.0197425	-0.206244	0.54	0.615	1		Plk1	0.000872286	-0.156537	0.225	0.33	1		Gltp	0.0104157	0.125695	0.503	0.411	1
Rapgef2	0.0197754	0.1269	0.168	0.098	1		Casp4	0.000874111	-0.201107	0.431	0.514	1		Ssbp2	0.0104569	-0.181978	0.538	0.612	1
Gart	0.019789	-0.169188	0.329	0.431	1		Rrp15	0.00088539	-0.128441	0.367	0.489	1		Cd96	0.0105064	-0.124052	0.161	0.236	1
Mrpl43	0.0198929	-0.133008	0.547	0.652	1		Ubxn4	0.000888716	0.204251	0.762	0.695	1		Nek6	0.0107832	0.138549	0.307	0.224	1
Fyttd1	0.019893	-0.152444	0.385	0.509	1		Tmem192	0.00089592	-0.143674	0.266	0.368	1		C530008M17Rik	0.0108673	0.111546	0.254	0.175	1
Dst	0.0199768	-0.208436	0.205	0.29	1		Chaf1b	0.000896106	-0.145942	0.3	0.402	1		Prc1	0.0109683	-0.158941	0.377	0.48	1
Socs4	0.0199957	0.102179	0.323	0.224	1		Tpm4	0.000896569	-0.149253	0.332	0.445	1		Taf1	0.011105	-0.169158	0.471	0.537	1
Selenom	0.020044	-0.14116	0.348	0.466	1		Phgdh	0.000906052	-0.158432	0.855	0.92	1		Lrmp	0.0112621	0.119461	0.298	0.216	1
Ctnnbl1	0.0202629	-0.100127	0.193	0.302	1		Cib1	0.000919604	-0.150011	0.402	0.514	1		Cd2ap	0.011385	-0.1485	0.398	0.483	1
Cxxc1	0.0203318	-0.123602	0.143	0.23	1		Ift74	0.000921509	-0.131274	0.151	0.236	1		Hint2	0.0115104	0.141137	0.558	0.494	1
Dnajc15	0.0203805	-0.181037	0.621	0.693	1		Ncapd3	0.000936415	-0.152145	0.332	0.454	1		Rnf187	0.0115137	0.140214	0.629	0.54	1
Rbmx	0.0203837	-0.111381	0.205	0.31	1		Cnot6l	0.00093995	-0.171288	0.576	0.667	1		Pigp	0.0118718	0.150039	0.62	0.529	1
Klhl24	0.0204009	0.195002	0.59	0.483	1		Dbr1	0.000944882	-0.109519	0.17	0.264	1		Tars2	0.0120356	-0.113673	0.199	0.279	1
Rrp15	0.0204075	-0.145009	0.385	0.489	1		H1f1	0.00095031	-0.178963	0.254	0.353	1		Sass6	0.01205	-0.102609	0.234	0.325	1
Gnl1	0.0204239	-0.146595	0.18	0.27	1		Psmd12	0.000968525	-0.158268	0.681	0.773	1		Pml	0.0120748	-0.156005	0.342	0.417	1
Usf2	0.0205026	-0.132596	0.335	0.445	1		Cnot10	0.000974143	-0.130504	0.186	0.279	1		5430416N02Rik	0.0121026	-0.131479	0.173	0.247	1
Mthfd1l	0.0205477	-0.118884	0.168	0.264	1		Irf9	0.000987575	-0.131823	0.303	0.408	1		Osbpl1a	0.0122112	0.122788	0.386	0.299	1
Ube2g2	0.0205494	-0.114744	0.155	0.247	1		Gcat	0.000999963	-0.165901	0.362	0.468	1		Pglyrp2	0.0123624	-0.168177	0.512	0.589	1
Gtf2h4	0.020634	-0.10496	0.168	0.264	1		Raf1	0.00101055	-0.121914	0.207	0.305	1		Lage3	0.0124731	0.142224	0.602	0.537	1
Xpr1	0.020681	0.128146	0.335	0.236	1		Prim2	0.00102433	-0.118278	0.137	0.221	1		Zdhhc17	0.0124887	-0.110372	0.123	0.19	1
E130309D02Rik	0.020698	-0.107091	0.155	0.247	1		Ipo7	0.00103217	-0.137751	0.429	0.555	1		Carhsp1	0.0127202	0.120623	0.237	0.164	1
Ppp2cb	0.0207275	0.105513	0.342	0.239	1		Sass6	0.00104466	-0.133672	0.227	0.325	1		Ndufs8	0.0127257	-0.128966	0.708	0.796	1
Rrm1	0.0207723	-0.20503	0.534	0.615	1		Nmd3	0.00104738	-0.151223	0.326	0.431	1		Zfp131	0.0130089	-0.123008	0.266	0.351	1
Cdca8	0.0208062	-0.200041	0.366	0.489	1		Stip1	0.00104989	-0.205872	0.562	0.658	1		Smndc1	0.0130316	0.120897	0.564	0.471	1
Mrpl18	0.0208188	-0.156398	0.72	0.799	1		Trappc5	0.00106534	-0.183673	0.518	0.612	1		Tfb2m	0.0134424	0.100498	0.246	0.17	1
Dapk3	0.0208632	-0.156328	0.236	0.33	1		Mrpl1	0.00106571	-0.136981	0.294	0.397	1		Smap2	0.0136796	-0.138408	0.491	0.578	1
Rce1	0.0209367	-0.116894	0.155	0.247	1		mt-Nd3	0.00106969	-0.166221	0.608	0.71	1		Rcn3	0.0138261	0.120587	0.348	0.264	1
Dctd	0.0210397	-0.124776	0.137	0.221	1		Pes1	0.00107078	-0.154875	0.324	0.428	1		Gsto1	0.0138824	0.166645	0.529	0.46	1
Spg21	0.0211055	-0.161403	0.422	0.52	1		Susd6	0.00107159	-0.186852	0.418	0.509	1		Tfdp2	0.0139185	0.143032	0.506	0.417	1
Trim12c	0.0211328	-0.188097	0.54	0.629	1		Psenen	0.00108084	0.182616	0.711	0.644	1		Mgst3	0.0139189	0.133657	0.392	0.31	1
Myef2	0.0211434	-0.138818	0.242	0.345	1		Smc2	0.00108454	-0.206826	0.525	0.618	1		Erap1	0.0139503	-0.150086	0.292	0.368	1
Zbtb26	0.0212159	-0.102098	0.081	0.155	1		Ttll7	0.00108922	0.105684	0.115	0.052	1		Fchsd2	0.0139561	-0.176543	0.45	0.517	1
Hmces	0.0212159	-0.102098	0.081	0.155	1		Mrps7	0.00109311	-0.147656	0.452	0.557	1		Ddx39b	0.0141032	-0.138871	0.754	0.81	1
Inip	0.0213575	-0.123976	0.273	0.374	1		Psmd2	0.00109916	-0.142584	0.534	0.644	1		Txlna	0.0141204	-0.133551	0.436	0.532	1
Map3k8	0.0213848	-0.108172	0.143	0.233	1		G2e3	0.00112094	-0.112583	0.243	0.348	1		Oip5	0.0141405	-0.10044	0.088	0.147	1
Ube2v2	0.0214172	-0.15835	0.404	0.509	1		Ebna1bp2	0.00112108	-0.174093	0.596	0.667	1		Man1a	0.0141779	-0.118047	0.477	0.56	1
Spi1	0.021734	0.219207	0.745	0.652	1		Myd88	0.00113327	-0.108348	0.154	0.241	1		Sars	0.014213	-0.14144	0.591	0.661	1
Sp3os	0.0217457	-0.132596	0.118	0.201	1		Bysl	0.00114426	-0.105012	0.144	0.23	1		Pgm2l1	0.0142436	0.112554	0.257	0.181	1
Mcm4	0.0217577	-0.220394	0.429	0.534	1		Gfer	0.00115873	-0.122753	0.369	0.489	1		Casp8	0.014257	-0.136372	0.541	0.626	1
Ints3	0.0218355	-0.108022	0.093	0.17	1		Gnptab	0.00116149	-0.158138	0.2	0.287	1		Ccdc115	0.0143219	0.141962	0.538	0.466	1
H2ac6	0.0219065	-0.123504	0.199	0.299	1		Tjp1	0.00116589	-0.152038	0.211	0.305	1		Pum2	0.0143813	-0.155923	0.491	0.566	1
Slfn9	0.0219333	-0.221874	0.317	0.425	1		Tut4	0.00116626	-0.148112	0.624	0.704	1		Lgals9	0.0145444	-0.180507	0.667	0.73	1
Wipf2	0.021967	-0.109227	0.112	0.193	1		Arid5a	0.00117782	-0.176679	0.199	0.284	1		Zfp706	0.0146962	0.131907	0.909	0.842	1
Ago1	0.0219872	-0.121287	0.149	0.239	1		Gabarapl1	0.00119015	0.175332	0.574	0.494	1		Endog	0.0147126	0.10032	0.231	0.158	1
Kif21b	0.0219877	-0.128372	0.124	0.207	1		Dhfr	0.00119882	-0.139879	0.248	0.351	1		Sri	0.0149114	0.100205	0.807	0.724	1
1810030O07Rik	0.0219892	-0.113741	0.13	0.216	1		Mtrex	0.00120271	-0.146537	0.363	0.463	1		Zyx	0.0149355	0.173906	0.556	0.489	1
Pla2g12a	0.0220109	-0.181965	0.298	0.391	1		Ube2g2	0.00121309	-0.109461	0.16	0.247	1		Usf1	0.0150001	-0.10509	0.187	0.264	1
Ntan1	0.0220273	-0.164357	0.441	0.534	1		Sqstm1	0.00121861	0.1766	0.573	0.489	1		Actr1a	0.0152164	-0.111504	0.24	0.322	1
Timm10b	0.0223385	-0.138898	0.621	0.724	1		Glipr2	0.00123427	-0.129411	0.186	0.279	1		Setd1b	0.0153818	0.102187	0.263	0.187	1
Fabp5	0.0223518	-0.224878	0.714	0.773	1		Anapc10	0.0012485	-0.143812	0.28	0.376	1		Polr2l	0.0154671	0.108101	0.333	0.253	1
Igsf8	0.022417	-0.127008	0.186	0.282	1		Wnk1	0.00127092	-0.144613	0.637	0.744	1		Timm50	0.0154769	-0.134066	0.406	0.491	1
L2hgdh	0.0225476	-0.100804	0.068	0.138	1		Tmem170b	0.00127708	-0.109346	0.112	0.187	1		Mrpl15	0.0156523	-0.150109	0.649	0.733	1
Pmf1	0.0225609	-0.118171	0.348	0.474	1		Lratd2	0.00128094	-0.13048	0.266	0.368	1		Sdhb	0.0156774	-0.158902	0.623	0.687	1
Bicd1	0.0226042	-0.118019	0.149	0.239	1		Gtpbp1	0.00128914	-0.12062	0.133	0.213	1		Mcm5	0.0158298	-0.144834	0.444	0.543	1
Rpl7l1	0.0226598	-0.136633	0.59	0.681	1		Brd4	0.00129052	-0.185469	0.55	0.641	1		Rbm7	0.0158868	0.118913	0.45	0.368	1
Gpr171	0.0227627	0.183743	0.509	0.431	1		Ifnar2	0.00129131	-0.144299	0.376	0.48	1		Gm43305	0.0158934	-0.136876	0.155	0.224	1
Tsr2	0.0228041	-0.11268	0.106	0.184	1		Gm5617	0.00129916	0.132591	0.255	0.167	1		Casp8ap2	0.0159599	-0.151391	0.459	0.534	1
Unc93b1	0.0228144	-0.168406	0.441	0.552	1		Mrpl54	0.00130433	-0.137581	0.794	0.853	1		Ctsb	0.0163244	-0.154837	0.436	0.506	1
Ttc1	0.0229262	-0.130147	0.366	0.477	1		AI506816	0.00130473	-0.216396	0.592	0.672	1		Mrps21	0.0164292	0.129933	0.784	0.695	1
Scp2	0.0229392	0.15134	0.522	0.431	1		Clec4e	0.00131499	0.211077	0.395	0.302	1		Dctpp1	0.0164483	0.139734	0.81	0.741	1
Pop5	0.0231045	-0.183234	0.472	0.569	1		Ccnf	0.00131518	-0.116826	0.172	0.261	1		Map1s	0.0164836	0.104642	0.325	0.241	1
Akap11	0.0232225	-0.141485	0.174	0.261	1		Haus1	0.00133131	-0.1183	0.273	0.379	1		Anxa5	0.016518	0.146217	0.816	0.741	1
Farsb	0.0232563	-0.140037	0.28	0.379	1		Rps19bp1	0.00133477	-0.156195	0.372	0.477	1		Snrpb2	0.0165739	0.121767	0.573	0.497	1
Chac2	0.0234142	-0.110366	0.081	0.152	1		Rnf138	0.00135574	-0.144916	0.328	0.431	1		Ube2e3	0.0167398	0.154692	0.62	0.563	1
Cit	0.0234494	-0.138297	0.155	0.244	1		Wdr18	0.00138171	-0.160062	0.408	0.509	1		Mpl	0.0169142	0.137259	0.368	0.287	1
Rnps1	0.0235537	-0.165958	0.64	0.73	1		Cenph	0.00138721	-0.137278	0.271	0.374	1		Eif2a	0.016955	0.134542	0.582	0.506	1
Rchy1	0.0236622	0.127794	0.373	0.273	1		Tbc1d1	0.0013921	-0.116871	0.193	0.284	1		Sesn1	0.0171226	0.10492	0.342	0.259	1
Zfp992	0.0236633	0.112027	0.304	0.213	1		Gm15657	0.0013926	-0.134333	0.186	0.276	1		Polr3k	0.017179	0.102846	0.611	0.52	1
Hoxb5os	0.0237216	-0.109207	0.093	0.17	1		Arl6ip4	0.00139464	-0.173217	0.566	0.649	1		Chchd6	0.0172142	-0.148738	0.36	0.443	1
Cops8	0.0238315	-0.117252	0.248	0.356	1		Pelp1	0.0013989	-0.153743	0.271	0.365	1		Atp6ap2	0.0172499	-0.113914	0.406	0.494	1
Hpf1	0.0238896	-0.171631	0.658	0.773	1		Parp10	0.00141153	-0.119514	0.129	0.207	1		Maea	0.0173799	-0.106699	0.292	0.376	1
Cklf	0.0239064	-0.139655	0.224	0.319	1		Peli1	0.0014135	-0.210475	0.333	0.425	1		Klhdc2	0.0175615	0.100379	0.453	0.359	1
Eif4b	0.023951	0.175476	0.652	0.56	1		Banf1	0.00142527	-0.151723	0.8	0.876	1		Chpt1	0.0175665	-0.130115	0.173	0.241	1
Rbfa	0.0240905	-0.148154	0.404	0.52	1		Rnf168	0.00142613	-0.168589	0.296	0.394	1		Nfkb1	0.0178342	-0.124879	0.599	0.667	1
Ahdc1	0.024277	-0.103241	0.081	0.152	1		Exosc3	0.00144905	-0.154116	0.433	0.529	1		Myh10	0.0179626	0.112758	0.231	0.161	1
Tram1	0.0242963	0.191461	0.764	0.678	1		Cenpu	0.00145271	-0.100998	0.085	0.152	1		Dnajb6	0.0180526	-0.116928	0.558	0.655	1
Pop4	0.0243071	-0.119565	0.217	0.316	1		Psmd8	0.00145447	-0.136025	0.805	0.871	1		Nkap	0.0181364	0.121306	0.482	0.397	1
Mphosph8	0.0243086	-0.160992	0.46	0.569	1		Diaph3	0.00145638	-0.186141	0.3	0.397	1		Arhgap6	0.0181447	0.136801	0.368	0.29	1
Pdcd4	0.024361	0.183762	0.441	0.348	1		Ldah	0.00147521	-0.103159	0.181	0.273	1		Tprgl	0.0182115	0.104364	0.392	0.305	1
Lilr4b	0.024364	0.187578	0.112	0.057	1		Slc6a6	0.00147659	0.195658	0.496	0.414	1		Cwf19l2	0.0182529	-0.109946	0.322	0.408	1
Tbcb	0.0244413	-0.111869	0.466	0.589	1		Pola1	0.00149527	-0.128324	0.374	0.489	1		Fmc1	0.0184124	0.137259	0.684	0.624	1
Ccdc91	0.024456	-0.100024	0.099	0.178	1		Foxo3	0.00149794	0.150631	0.277	0.187	1		Bnip3	0.018539	-0.134986	0.64	0.721	1
Bag6	0.0245344	0.123522	0.466	0.351	1		Ifrd2	0.00150985	-0.103686	0.229	0.328	1		Cyb561d2	0.0185959	0.101653	0.269	0.195	1
Iars	0.0245381	-0.194635	0.398	0.489	1		Gna13	0.00151317	-0.118023	0.324	0.431	1		Rac1	0.0186842	0.115537	0.807	0.739	1
Tufm	0.0245754	0.124099	0.41	0.307	1		Cdc34	0.00152861	-0.119088	0.387	0.506	1		Aven	0.0187299	0.104892	0.284	0.21	1
Gm6093	0.0246261	0.115931	0.106	0.052	1		Zfp101	0.00153245	-0.108271	0.121	0.198	1		Ptpmt1	0.0187545	0.113182	0.512	0.425	1
Ccnd3	0.0248412	0.145278	0.789	0.701	1		Hdac9	0.00154114	-0.101497	0.119	0.195	1		Haus3	0.0187549	0.140789	0.424	0.342	1
Exosc10	0.0248768	-0.149868	0.261	0.356	1		Clspn	0.00154222	-0.156192	0.319	0.431	1		Nudcd3	0.0188876	-0.101419	0.345	0.431	1
Apopt1	0.0249514	-0.127075	0.348	0.454	1		Nubp1	0.00154592	-0.144652	0.358	0.463	1		Snx10	0.0189253	-0.148938	0.494	0.566	1
Ube2l6	0.0250028	-0.173848	0.348	0.448	1		Hnrnpdl	0.00154619	-0.185777	0.566	0.664	1		Pik3ap1	0.0189853	-0.101633	0.158	0.227	1
Gfm1	0.0250568	-0.104693	0.118	0.198	1		Hmga2	0.00155251	-0.122112	0.083	0.149	1		Ikzf5	0.0190232	-0.106307	0.187	0.259	1
Idh2	0.025179	-0.180527	0.714	0.764	1		Ikzf5	0.00156438	-0.107358	0.172	0.259	1		Mthfd2	0.0191011	-0.157704	0.336	0.408	1
Eif2b1	0.0251932	-0.106088	0.168	0.261	1		Azin1	0.00156812	-0.140215	0.268	0.365	1		Gkap1	0.0191054	0.128596	0.386	0.305	1
Dennd1b	0.0252974	-0.144478	0.236	0.33	1		Pkmyt1	0.00157074	-0.101254	0.103	0.175	1		Fam117b	0.0192717	0.102547	0.257	0.184	1
Nol8	0.0253108	0.150188	0.41	0.322	1		Eef1e1	0.00157873	-0.158074	0.431	0.532	1		Nipbl	0.0192804	-0.135914	0.611	0.672	1
Prim1	0.0253311	-0.164526	0.323	0.422	1		Exosc8	0.00158575	-0.170438	0.573	0.667	1		Ablim1	0.0193234	0.10903	0.298	0.221	1
Gm5617	0.0253689	0.119013	0.248	0.167	1		Cox16	0.00159076	-0.123746	0.152	0.233	1		Dzip3	0.019601	0.10183	0.257	0.184	1
Lrch3	0.0254873	0.112027	0.292	0.201	1		Hspbp1	0.00159121	-0.126412	0.255	0.351	1		Idh3b	0.0196179	0.130482	0.509	0.428	1
Mki67	0.0255519	-0.19764	0.472	0.572	1		0610010K14Rik	0.00160776	-0.115709	0.213	0.31	1		Usp3	0.0196296	-0.107201	0.339	0.425	1
Gpatch4	0.025565	-0.136854	0.335	0.445	1		Cep162	0.00161708	-0.127801	0.161	0.244	1		Ctsg	0.0198408	-0.116001	0.181	0.256	1
Rpl13a	0.0257147	0.14945	0.988	0.937	1		Ccdc88c	0.00161844	-0.101303	0.11	0.184	1		Fcho1	0.019904	0.101712	0.31	0.23	1
Lss	0.0257828	-0.16425	0.354	0.445	1		Farsa	0.00164033	-0.146966	0.443	0.557	1		Anxa1	0.0199123	0.146397	0.5	0.411	1
D10Wsu102e	0.0257866	-0.121224	0.217	0.319	1		Mfsd4a	0.00164896	-0.104693	0.099	0.17	1		Tbrg4	0.0199629	0.102902	0.199	0.135	1
Hectd1	0.0259654	0.182631	0.627	0.557	1		Plp2	0.00165353	0.169743	0.424	0.33	1		Gsdme	0.0199813	0.104642	0.325	0.247	1
E2f1	0.0260128	-0.128981	0.143	0.227	1		Map1lc3b	0.00166151	0.178146	0.814	0.753	1		Ncf2	0.019984	0.124057	0.43	0.348	1
Ddx3x	0.0260294	-0.155952	0.46	0.557	1		Cherp	0.00166298	-0.123319	0.176	0.261	1		Galk1	0.0202756	-0.138057	0.667	0.727	1
Rai1	0.0260823	-0.129528	0.224	0.319	1		Adprhl2	0.00166327	-0.118872	0.207	0.299	1		Gfi1b	0.0204215	0.111347	0.254	0.181	1
Mgst3	0.0261208	0.198979	0.404	0.31	1		Bbip1	0.00167006	-0.148878	0.456	0.563	1		Ing5	0.0204963	-0.135901	0.246	0.316	1
Pigx	0.0262179	-0.15145	0.491	0.589	1		Mdn1	0.00167345	-0.125283	0.234	0.33	1		1110059E24Rik	0.0206918	-0.108644	0.275	0.353	1
Mrps34	0.0263399	-0.159834	0.453	0.537	1		Dcaf13	0.00168638	-0.157391	0.305	0.397	1		Cdkn2d	0.0207411	-0.119709	0.345	0.425	1
2610001J05Rik	0.0264797	0.14736	0.416	0.322	1		Mcph1	0.00170213	-0.11056	0.165	0.25	1		Spag7	0.0208621	-0.130479	0.547	0.606	1
Stx5a	0.0264865	0.156421	0.342	0.256	1		Apip	0.00172137	-0.131328	0.255	0.348	1		Wbp4	0.0210426	-0.123008	0.52	0.601	1
Ormdl1	0.0264931	-0.100024	0.106	0.184	1		Tcirg1	0.00172486	-0.117209	0.14	0.218	1		Grina	0.0212243	-0.11031	0.237	0.316	1
Mrpl27	0.0265854	-0.111228	0.366	0.474	1		Mapkap1	0.00172491	-0.130223	0.245	0.342	1		Arhgap30	0.0212367	-0.150557	0.477	0.557	1
Gtpbp2	0.0267578	0.14649	0.354	0.264	1		Tmem71	0.00174608	0.167866	0.365	0.27	1		Btk	0.0212692	0.115694	0.503	0.411	1
Smim19	0.0269217	-0.108061	0.099	0.175	1		Vat1	0.00174709	0.140418	0.323	0.233	1		Parl	0.0215868	0.13432	0.485	0.411	1
Tm7sf2	0.0272138	-0.117219	0.118	0.195	1		Rfc5	0.00174805	-0.141357	0.33	0.431	1		Arl6ip5	0.0217132	-0.132123	0.532	0.621	1
Urod	0.0272246	-0.10234	0.236	0.342	1		Tmem199	0.00175617	-0.110575	0.174	0.261	1		6820402A03Rik	0.0218636	-0.112093	0.175	0.247	1
Plod2	0.0272563	-0.176501	0.217	0.302	1		Nol6	0.00176151	-0.102848	0.152	0.236	1		Tfdp1	0.0221614	0.104571	0.523	0.44	1
Atp2b1	0.0273437	-0.126133	0.329	0.431	1		Pfdn1	0.00178282	-0.158024	0.69	0.759	1		Nfe2	0.0222471	0.102985	0.699	0.601	1
Slc16a3	0.0273541	-0.135303	0.385	0.509	1		Vgll4	0.00179117	-0.146605	0.332	0.428	1		Trappc1	0.0227519	0.112059	0.474	0.388	1
Smc2	0.0275078	-0.164814	0.522	0.618	1		Pam16	0.00180058	-0.135789	0.569	0.672	1		Arl3	0.0227932	-0.133207	0.424	0.5	1
A430005L14Rik	0.0275109	-0.149894	0.28	0.376	1		mt-Nd6	0.00180856	-0.248864	0.395	0.483	1		Sart1	0.0228886	-0.124052	0.365	0.448	1
Xrcc6	0.0275899	-0.128705	0.217	0.31	1		Ahi1	0.00180932	-0.130504	0.186	0.27	1		Rinl	0.0229519	0.10808	0.348	0.27	1
Ifi204	0.0275919	-0.112641	0.075	0.144	1		Aunip	0.00181484	-0.113738	0.184	0.273	1		Abracl	0.0229636	0.130208	0.918	0.842	1
Mkrn2	0.0276173	-0.131379	0.137	0.216	1		Timm9	0.00181518	-0.125407	0.441	0.555	1		Tm9sf3	0.0230554	0.129842	0.778	0.704	1
Aunip	0.0276386	-0.141006	0.186	0.273	1		Acsl3	0.00184288	0.17925	0.658	0.575	1		Tcp11l1	0.0231392	0.120907	0.377	0.302	1
Afg3l1	0.0277863	-0.127264	0.193	0.282	1		Ubr5	0.00185305	-0.151082	0.378	0.48	1		Naa16	0.0232245	-0.112711	0.246	0.322	1
Tmem205	0.0277952	-0.128744	0.335	0.445	1		Ino80e	0.00187452	-0.145328	0.3	0.394	1		Tor2a	0.0234504	-0.106725	0.254	0.33	1
Nop53	0.0278057	-0.122008	0.571	0.71	1		Adsl	0.00187911	-0.130189	0.305	0.405	1		Selp	0.0234754	-0.157161	0.336	0.408	1
Klf6	0.028373	0.260418	0.366	0.273	1		Afp	0.00188691	0.211873	0.27	0.187	1		Jagn1	0.0236087	-0.134936	0.412	0.483	1
Suclg1	0.0285296	-0.165144	0.658	0.718	1		Zcchc10	0.00190651	-0.111645	0.202	0.296	1		Selenom	0.0236717	0.109062	0.55	0.466	1
Gars	0.0286553	-0.13789	0.435	0.549	1		Srprb	0.00192354	-0.111645	0.184	0.273	1		Dnmt3b	0.023739	0.113106	0.339	0.261	1
Nav1	0.0288397	-0.118271	0.118	0.195	1		Limd2	0.0019299	-0.137317	0.789	0.856	1		Kpnb1	0.0238308	-0.112656	0.415	0.5	1
Rbm14	0.0288958	-0.1278	0.161	0.244	1		Pik3cd	0.00193027	0.177621	0.512	0.434	1		Muc13	0.0239932	-0.16125	0.509	0.572	1
Gnptab	0.0290679	-0.144313	0.199	0.287	1		Vps36	0.00195051	-0.145731	0.651	0.727	1		Atxn1	0.0240049	0.128685	0.412	0.333	1
Usp48	0.029094	-0.130629	0.217	0.313	1		Mycn	0.00201645	0.210118	0.505	0.425	1		Yrdc	0.0240174	0.132221	0.398	0.325	1
Il18	0.0291085	-0.105727	0.093	0.167	1		Rpl7l1	0.00201704	-0.145221	0.58	0.681	1		Gm7072	0.0240769	0.10196	0.213	0.149	1
Trim30c	0.029157	-0.109298	0.137	0.221	1		Usp7	0.00202631	-0.13163	0.457	0.563	1		Rpl7l1	0.0243377	-0.127129	0.605	0.681	1
Znhit6	0.0291802	-0.149239	0.248	0.333	1		Dnajb6	0.00206147	-0.153224	0.566	0.655	1		Zranb1	0.0245194	0.100053	0.327	0.25	1
Tiparp	0.029216	-0.208436	0.224	0.296	1		Tmem138	0.00206921	-0.112741	0.147	0.227	1		Nop56	0.0245895	-0.162292	0.594	0.644	1
Bloc1s6	0.0292214	0.108737	0.317	0.224	1		Ciapin1	0.00208817	-0.141781	0.291	0.382	1		Atp1a1	0.0246391	-0.13039	0.497	0.583	1
Snap23	0.0292223	-0.180527	0.422	0.52	1		Hdgfl2	0.00212921	-0.132277	0.243	0.333	1		Arf6	0.0247319	0.137149	0.485	0.417	1
Ndufaf4	0.0293172	-0.144036	0.379	0.466	1		Chd3	0.00214155	-0.139452	0.489	0.595	1		Trpc4ap	0.024892	0.101471	0.459	0.374	1
Smc4	0.0294113	-0.15172	0.658	0.739	1		Sptbn1	0.00215124	0.185454	0.711	0.652	1		Hmgcs1	0.0249266	-0.256195	0.751	0.81	1
Esyt1	0.0294738	-0.134851	0.292	0.388	1		Clec2d	0.00215519	-0.209666	0.477	0.569	1		Aars	0.0249989	-0.16261	0.333	0.399	1
Cyc1	0.0294961	-0.152828	0.602	0.695	1		Pfdn2	0.00215666	-0.129602	0.771	0.839	1		Numa1	0.0250882	0.122637	0.62	0.546	1
Cbx4	0.0295772	-0.104693	0.124	0.204	1		Rabepk	0.00216075	-0.139868	0.261	0.351	1		Rab8b	0.025317	-0.139968	0.365	0.44	1
Zwilch	0.0296376	-0.133825	0.13	0.207	1		Sf3a3	0.00216412	-0.131123	0.534	0.644	1		Ssbp4	0.0254087	-0.127612	0.526	0.601	1
Eif3l	0.0296831	-0.142395	0.503	0.609	1		Topbp1	0.00216573	-0.138773	0.477	0.592	1		Plec	0.0255594	0.14257	0.529	0.457	1
Anapc16	0.0298899	0.127402	0.553	0.454	1		Zcchc8	0.00216708	-0.152528	0.273	0.362	1		Marf1	0.0256082	-0.108725	0.298	0.382	1
Psmc2	0.0299139	-0.161791	0.59	0.675	1		Gemin6	0.00216746	-0.120943	0.206	0.293	1		Arhgap31	0.025629	-0.123092	0.184	0.253	1
Bola1	0.0299211	-0.155907	0.497	0.603	1		Gfi1b	0.00217533	0.163494	0.266	0.181	1		Tomm70a	0.0256814	-0.119407	0.547	0.609	1
Rexo1	0.0300993	-0.131427	0.242	0.333	1		Erap1	0.00218996	-0.155166	0.282	0.368	1		Trappc4	0.0256934	0.121727	0.658	0.58	1
Ddx50	0.0301412	-0.126307	0.46	0.575	1		Lsm1	0.00219501	-0.147801	0.489	0.575	1		Pou2f2	0.0262062	-0.102774	0.506	0.595	1
Hspbp1	0.0302576	-0.113307	0.255	0.351	1		Mau2	0.00219678	-0.100265	0.204	0.296	1		Ywhag	0.0262692	-0.11396	0.5	0.595	1
Cdk2ap1	0.0303147	-0.169894	0.398	0.474	1		Manbal	0.0022011	-0.113833	0.158	0.239	1		Tdp2	0.0264607	0.106349	0.357	0.276	1
Pus7	0.030352	-0.142215	0.174	0.259	1		A930005H10Rik	0.00225057	-0.13652	0.2	0.284	1		Hmgn5	0.0269978	0.127029	0.52	0.454	1
Srsf6	0.0303992	-0.133339	0.658	0.736	1		Gpr65	0.00225236	-0.110525	0.131	0.207	1		Gstm1	0.0271139	0.152535	0.576	0.514	1
Api5	0.0304144	-0.124271	0.366	0.471	1		Insig1	0.00226598	0.212656	0.612	0.526	1		Il3ra	0.0272615	-0.102784	0.175	0.241	1
Adgrg1	0.0304338	-0.216596	0.696	0.753	1		Nip7	0.00226784	-0.123423	0.429	0.546	1		Snap47	0.0272696	0.117209	0.336	0.264	1
Smim4	0.0304747	-0.168081	0.466	0.557	1		Ei24	0.00228243	0.144846	0.339	0.25	1		Fkbp11	0.0274038	0.143588	0.409	0.333	1
Txndc17	0.0305583	-0.129467	0.652	0.741	1		Ect2	0.00230633	-0.124761	0.137	0.213	1		Aspscr1	0.0279681	0.113147	0.284	0.216	1
Arfgap2	0.0305719	-0.128437	0.224	0.316	1		Asns	0.00233845	-0.138791	0.36	0.466	1		Ddb1	0.0280983	0.122722	0.632	0.549	1
Tmed1	0.030586	-0.101426	0.13	0.213	1		Cep295	0.00234387	-0.151547	0.248	0.333	1		Sil1	0.0281871	-0.117472	0.193	0.259	1
Ube2o	0.0306394	-0.108061	0.112	0.187	1		Cep290	0.00237624	-0.12007	0.176	0.259	1		Stap1	0.028595	-0.124545	0.833	0.902	1
Sf3b1	0.0307349	-0.153318	0.832	0.928	1		Psmd4	0.00238782	-0.1405	0.748	0.848	1		Pitpnb	0.0286283	-0.130132	0.415	0.491	1
Rdh11	0.0309879	-0.115384	0.224	0.319	1		Zfp131	0.00239576	-0.123423	0.257	0.351	1		Cpne3	0.0286667	-0.149176	0.471	0.537	1
Lipa	0.031068	-0.102373	0.118	0.195	1		Vrk2	0.00239748	-0.116004	0.156	0.236	1		Gdf15	0.0287363	0.13858	0.132	0.08	1
Rsrc1	0.031097	-0.143918	0.435	0.534	1		Cd84	0.00239873	0.127483	0.335	0.241	1		Gm43984	0.0287553	-0.128155	0.289	0.365	1
Rnmt	0.0312242	-0.151008	0.429	0.529	1		Med19	0.00240463	-0.146219	0.337	0.434	1		Ecscr	0.0294378	-0.108957	0.099	0.152	1
Mysm1	0.0314027	-0.146126	0.292	0.394	1		Cyfip1	0.00243027	-0.1567	0.534	0.618	1		Tmem245	0.0295289	0.11449	0.295	0.227	1
Ccdc167	0.0314356	-0.129266	0.199	0.284	1		Abcc1	0.00243469	0.1638	0.527	0.44	1		Bcl10	0.0295293	-0.113594	0.491	0.569	1
Rab38	0.031488	-0.136597	0.54	0.678	1		Myct1	0.00244854	0.19126	0.661	0.578	1		Atxn10	0.0298658	0.127082	0.573	0.503	1
Pradc1	0.0316079	-0.101426	0.137	0.218	1		Atad5	0.0024584	-0.177435	0.225	0.307	1		Mycbp	0.0300183	0.110587	0.392	0.316	1
Ogfod3	0.0319174	-0.109188	0.087	0.155	1		Emilin2	0.00246504	0.239126	0.743	0.693	1		Tpd52	0.0300548	-0.140121	0.409	0.471	1
Zmynd11	0.0319327	-0.143406	0.311	0.405	1		Fam133b	0.00246968	-0.187268	0.516	0.592	1		Bzw2	0.0301848	0.132847	0.673	0.575	1
Qdpr	0.0319749	-0.12676	0.373	0.486	1		Nadk	0.00247816	-0.146107	0.348	0.443	1		Cers4	0.030244	0.10104	0.383	0.31	1
Ctsb	0.0322876	-0.132281	0.398	0.506	1		Sf3a1	0.00253845	-0.135297	0.381	0.486	1		Dnph1	0.0305093	0.105768	0.477	0.391	1
mt-Atp6	0.032309	0.150962	0.64	0.552	1		BC005624	0.00254198	-0.135975	0.397	0.503	1		Rab10	0.0305594	0.120751	0.675	0.621	1
Tfg	0.0324618	-0.155809	0.422	0.52	1		Smarcb1	0.00255123	-0.161412	0.475	0.563	1		Dlst	0.0306981	0.102259	0.339	0.264	1
Gm36738	0.0325126	0.123401	0.143	0.083	1		Atrip	0.00256516	-0.101995	0.179	0.264	1		Klf6	0.0308147	0.140568	0.348	0.273	1
Efr3a	0.0326809	-0.136573	0.335	0.425	1		Uchl5	0.00256574	-0.148692	0.548	0.632	1		Syf2	0.0309208	0.116823	0.632	0.552	1
Ms4a4b	0.0326874	-0.146399	0.199	0.284	1		Mettl3	0.00259117	-0.107199	0.142	0.218	1		Wrn	0.0309523	-0.100174	0.281	0.359	1
Cog8	0.0327946	0.115449	0.267	0.184	1		Pcna	0.00260123	-0.213304	0.656	0.739	1		Polr2i	0.0312923	-0.108987	0.474	0.563	1
Clec4d	0.0328796	0.133862	0.335	0.244	1		H3c3	0.00261711	-0.15958	0.248	0.345	1		4930453N24Rik	0.0316256	-0.101419	0.38	0.457	1
Sephs1	0.032883	-0.111462	0.155	0.239	1		Actn1	0.00262896	0.121718	0.195	0.121	1		Erg28	0.0321954	-0.141592	0.713	0.767	1
I730030J21Rik	0.0329975	-0.142263	0.385	0.489	1		Mrpl2	0.00263636	-0.134658	0.486	0.592	1		Prmt5	0.0327388	-0.104643	0.272	0.345	1
Aftph	0.0330616	-0.146435	0.354	0.443	1		Gimap1os	0.00264198	-0.148482	0.183	0.264	1		Taf15	0.032871	-0.149866	0.55	0.609	1
Mea1	0.0331931	-0.117643	0.329	0.434	1		Cenpm	0.0026473	-0.124804	0.254	0.353	1		Smg1	0.0330353	-0.144506	0.336	0.408	1
Vrk1	0.0332978	-0.114386	0.398	0.523	1		H2bc14	0.00268931	-0.167772	0.158	0.23	1		Tmod3	0.0336075	-0.141844	0.576	0.629	1
Mpst	0.0333589	-0.121383	0.236	0.33	1		Prpf19	0.00269499	-0.15958	0.344	0.437	1		Map7	0.0338628	-0.117553	0.228	0.296	1
Snw1	0.0334643	-0.135527	0.733	0.807	1		Mcm6	0.00273967	-0.169979	0.573	0.658	1		Ubr5	0.0340505	-0.137713	0.412	0.48	1
Blm	0.03349	-0.137716	0.248	0.339	1		Ptbp2	0.00276294	-0.114891	0.165	0.244	1		Cks2	0.0341237	0.166785	0.813	0.759	1
Uhrf1	0.0334959	-0.12435	0.373	0.468	1		Gar1	0.00277761	-0.148901	0.495	0.598	1		M6pr	0.0349963	0.116721	0.585	0.526	1
Hint2	0.0335896	0.143735	0.578	0.494	1		Nde1	0.00278527	-0.149745	0.223	0.305	1		Rela	0.035002	-0.105738	0.272	0.342	1
Vps51	0.0337829	0.104571	0.18	0.112	1		Fcf1	0.00279307	-0.133296	0.493	0.598	1		2310011J03Rik	0.0350406	-0.111879	0.374	0.445	1
Rnf138	0.0337874	-0.14091	0.329	0.431	1		Chmp4b	0.00281286	-0.161291	0.738	0.79	1		F2r	0.0351096	0.115666	0.333	0.264	1
Hmgcs1	0.0339602	-0.299656	0.752	0.81	1		Dhrs4	0.00282439	-0.149394	0.351	0.437	1		Nkx2-3	0.035265	-0.139968	0.143	0.198	1
Mcph1	0.0341807	-0.109281	0.168	0.25	1		Ing5	0.00282908	-0.138781	0.23	0.316	1		Gadd45gip1	0.0353599	-0.125764	0.74	0.796	1
Alg5	0.0342831	-0.130398	0.366	0.463	1		Dhx30	0.00285744	-0.138982	0.284	0.374	1		Cfap36	0.0358863	0.10672	0.377	0.302	1
Tada1	0.0342931	-0.117107	0.13	0.207	1		Zfp593	0.00288296	-0.129239	0.33	0.431	1		Gna13	0.0366648	-0.10317	0.354	0.431	1
Hk2	0.034372	-0.118355	0.447	0.56	1		Nrgn	0.00290363	0.225745	0.502	0.428	1		Hmg20a	0.0366704	-0.140415	0.251	0.313	1
Kti12	0.0344276	-0.1382	0.217	0.302	1		Haus6	0.00291849	-0.11372	0.197	0.282	1		Pik3r1	0.0367326	-0.118802	0.456	0.532	1
Rpl14-ps1	0.0344532	-0.106868	0.099	0.17	1		Wdr73	0.00296257	-0.114834	0.183	0.264	1		Gnpnat1	0.0372323	0.109483	0.424	0.351	1
Fbxl3	0.0344989	0.108612	0.273	0.19	1		Nmt1	0.00299578	-0.123291	0.34	0.443	1		Washc2	0.0372679	0.10553	0.298	0.233	1
Hilpda	0.0347369	0.108644	0.292	0.204	1		Usp1	0.00300528	-0.15241	0.473	0.557	1		Pcp4l1	0.0373504	-0.118955	0.14	0.198	1
Ero1l	0.0348181	-0.147437	0.348	0.44	1		Lin37	0.00300662	-0.107558	0.229	0.319	1		Arid4b	0.0375272	0.124057	0.649	0.575	1
U2af1	0.0348334	-0.144955	0.714	0.79	1		Prps1	0.00301408	-0.114611	0.234	0.328	1		Emd	0.0377193	0.126679	0.547	0.483	1
Gas2l3	0.0350194	-0.163889	0.267	0.356	1		Idh2	0.00301813	-0.162235	0.709	0.764	1		Csnk2a2	0.0377779	0.120511	0.585	0.509	1
Nup37	0.0350656	-0.142157	0.273	0.368	1		Atr	0.00302224	-0.11062	0.211	0.299	1		F11r	0.0378897	-0.14916	0.257	0.319	1
Mrps7	0.0352008	-0.140838	0.447	0.557	1		Ndufaf8	0.00304974	-0.154862	0.521	0.615	1		Lztfl1	0.0381085	0.113126	0.322	0.253	1
Zfp655	0.0354014	-0.111479	0.143	0.221	1		Sart1	0.00305498	-0.141142	0.353	0.448	1		Prr13	0.0384587	0.126768	0.743	0.67	1
Ogfr	0.0355257	-0.141538	0.373	0.474	1		Ppp1r18	0.00307097	0.153988	0.42	0.328	1		Pitpnc1	0.0385632	0.132436	0.38	0.316	1
Cgas	0.0355323	-0.144636	0.236	0.325	1		Metap1	0.00309108	-0.106393	0.193	0.279	1		Prdm2	0.0387349	-0.12121	0.24	0.302	1
Rnf11	0.0355381	-0.136652	0.236	0.322	1		Rpp30	0.00312161	-0.140102	0.28	0.368	1		Med28	0.0390866	-0.113478	0.558	0.629	1
Arhgap31	0.0355593	-0.159167	0.174	0.253	1		Ptrh2	0.00314523	-0.122793	0.376	0.474	1		Tspan32	0.0393367	0.124487	0.67	0.595	1
Osbpl9	0.0356726	-0.154253	0.323	0.411	1		Lamp2	0.00314608	-0.153921	0.624	0.718	1		Lcmt1	0.0399316	0.102757	0.325	0.256	1
Zfp141	0.0357635	-0.105727	0.099	0.17	1		Atp6v0e	0.00318059	0.139126	0.902	0.842	1		Nadk2	0.0404416	0.10589	0.287	0.221	1
Gm26532	0.0358486	0.108294	0.168	0.103	1		Aurka	0.00322277	-0.156399	0.209	0.293	1		1110065P20Rik	0.0408699	-0.104192	0.278	0.345	1
Alyref	0.0359861	-0.124898	0.671	0.773	1		Tcof1	0.00322365	-0.148577	0.514	0.603	1		Ubxn4	0.0412482	0.123029	0.749	0.695	1
Mrps27	0.0360296	-0.106983	0.13	0.207	1		Dap	0.00322556	0.196052	0.473	0.402	1		Lrrc59	0.0412952	-0.105241	0.439	0.52	1
Grk6	0.0361872	-0.111462	0.143	0.224	1		Brca2	0.00322967	-0.151802	0.246	0.33	1		Gm6477	0.0414584	0.127171	0.415	0.348	1
Coa4	0.0362757	0.101457	0.248	0.17	1		Zfp1	0.00323009	-0.116168	0.115	0.184	1		Cox18	0.0414845	-0.102886	0.257	0.325	1
Pmvk	0.0364202	-0.15198	0.64	0.707	1		St6galnac4	0.00324241	-0.108533	0.204	0.29	1		Pds5a	0.0415584	-0.129343	0.494	0.557	1
Coro2a	0.036475	-0.146155	0.478	0.563	1		Snx14	0.00324368	0.14891	0.339	0.25	1		Cxxc5	0.0416656	0.120129	0.462	0.394	1
Mgst1	0.0367231	0.167585	0.255	0.181	1		Clptm1	0.00325675	-0.12454	0.246	0.336	1		Dynlt3	0.0417541	0.131611	0.436	0.368	1
Tsc22d4	0.0368179	-0.146536	0.702	0.779	1		Sdc4	0.0032689	-0.193109	0.227	0.307	1		Sdhaf1	0.0420677	-0.121166	0.319	0.382	1
Stxbp1	0.036882	-0.100024	0.106	0.178	1		Rsrc2	0.00327834	-0.14206	0.589	0.67	1		Mettl27	0.0421494	0.100265	0.257	0.195	1
Rbm22	0.036943	-0.134363	0.41	0.517	1		Med17	0.00328122	-0.115889	0.183	0.264	1		Nomo1	0.0424663	0.100053	0.327	0.259	1
Msh6	0.0369576	-0.119742	0.311	0.431	1		Apoe	0.00328368	0.167737	0.344	0.264	1		Bicd1	0.042769	0.1139	0.301	0.239	1
Pcsk9	0.0370196	-0.100967	0.081	0.147	1		Icam2	0.00330396	-0.162271	0.34	0.422	1		Faf2	0.0434835	-0.115909	0.363	0.425	1
Bub1	0.0370591	-0.103179	0.255	0.368	1		St8sia4	0.00331219	0.22245	0.535	0.46	1		Gabarapl2	0.0438271	0.123592	0.64	0.58	1
Gucy1a1	0.0370961	-0.114888	0.124	0.198	1		A130071D04Rik	0.0033263	-0.112707	0.177	0.259	1		Tmed5	0.0440285	-0.126714	0.646	0.713	1
Slc20a1	0.0371278	-0.116999	0.13	0.204	1		Selenbp1	0.00333853	0.10479	0.245	0.161	1		Ppp1r18	0.0444838	0.124041	0.395	0.328	1
Sptlc2	0.0371435	-0.110366	0.267	0.368	1		Wdr77	0.00335083	-0.104664	0.238	0.33	1		Il12a	0.0445889	-0.104102	0.249	0.316	1
Atad3a	0.0372306	-0.172357	0.304	0.385	1		Ercc6l	0.00342717	-0.106276	0.167	0.247	1		Diaph3	0.0448349	-0.146116	0.327	0.397	1
Ppp2r1a	0.037532	-0.155077	0.348	0.448	1		Rrm2	0.00343929	-0.164668	0.254	0.336	1		Smu1	0.04496	-0.102178	0.477	0.546	1
Ap2a1	0.03757	-0.124111	0.199	0.282	1		Brip1	0.00344428	-0.119785	0.197	0.282	1		Brix1	0.0452352	-0.136043	0.477	0.537	1
Prim2	0.0375795	-0.116999	0.143	0.221	1		Nolc1	0.00344745	-0.199427	0.621	0.684	1		Cops8	0.0452572	-0.100975	0.289	0.356	1
Snapc1	0.0376833	-0.133825	0.137	0.21	1		Imp3	0.00345823	0.142131	0.773	0.701	1		Zmiz1	0.0453369	-0.101039	0.477	0.555	1
Ing5	0.0377903	-0.138517	0.23	0.316	1		Cdc123	0.0034664	-0.127523	0.514	0.632	1		Slc2a1	0.0458145	-0.110445	0.304	0.374	1
Rrp12	0.0381471	-0.103362	0.093	0.161	1		Hk2	0.00351269	-0.184427	0.48	0.56	1		Shmt2	0.0463291	-0.120492	0.406	0.477	1
Igfbp7	0.0382296	0.104291	0.112	0.06	1		Mrps5	0.00351801	-0.132063	0.424	0.52	1		Gimap1os	0.0466017	-0.138408	0.205	0.264	1
Mrpl55	0.038274	-0.129902	0.385	0.483	1		Utp4	0.00352651	-0.108559	0.202	0.287	1		Echdc1	0.0467689	-0.134905	0.36	0.414	1
H2-Ab1	0.0383516	-0.151603	0.211	0.296	1		Apex1	0.00352939	-0.161859	0.66	0.753	1		Rab3gap1	0.047077	-0.128411	0.339	0.405	1
Stat1	0.0384216	-0.200186	0.472	0.575	1		G3bp1	0.00356964	-0.144978	0.771	0.825	1		Dock10	0.0472407	-0.102743	0.515	0.583	1
Jagn1	0.0385097	-0.157478	0.404	0.483	1		Shcbp1	0.00357392	-0.122731	0.199	0.282	1		Prkra	0.0474227	0.123966	0.292	0.233	1
Timeless	0.0386612	-0.119156	0.143	0.218	1		Rnf114	0.00359969	-0.168157	0.312	0.391	1		Sat1	0.047522	0.129141	0.357	0.293	1
Nat9	0.0386761	-0.120466	0.13	0.204	1		Snrpa	0.00363697	-0.16088	0.596	0.684	1		Ehd4	0.0476257	-0.113391	0.439	0.5	1
Kat5	0.0390463	0.1013	0.23	0.155	1		Rars	0.00363937	-0.130382	0.457	0.552	1		Cntln	0.047708	0.105261	0.319	0.253	1
Foxo3	0.039207	0.122222	0.267	0.187	1		Meaf6	0.00364486	-0.105863	0.262	0.359	1		Parp1	0.0479699	0.131164	0.696	0.629	1
Actn4	0.0392113	-0.163959	0.466	0.555	1		Tspan32	0.00370518	0.157675	0.679	0.595	1		Plcb2	0.0484088	0.111347	0.249	0.19	1
Syap1	0.0395367	0.108563	0.248	0.17	1		Med31	0.00370732	-0.125831	0.309	0.397	1		Utp18	0.0485366	-0.11761	0.406	0.474	1
Ank	0.0396831	0.104332	0.13	0.075	1		Exosc10	0.00378383	-0.132707	0.27	0.356	1		Lsm3	0.0490267	0.11223	0.716	0.647	1
Lyar	0.0397198	-0.13471	0.522	0.638	1		Gch1	0.00381341	-0.119551	0.245	0.33	1		Scin	0.0492068	0.127453	0.365	0.296	1
Ankrd13a	0.0397787	0.169148	0.621	0.546	1		Pik3r1	0.00383914	-0.147505	0.438	0.532	1		Pgd	0.0492201	0.10998	0.503	0.448	1
Nol12	0.0397985	-0.134311	0.385	0.48	1		Smg7	0.00386244	-0.162481	0.227	0.305	1		Polr2k	0.0492487	0.123474	0.708	0.641	1
Cyb5b	0.0398883	-0.146065	0.447	0.54	1		Usp15	0.0038815	-0.150589	0.592	0.695	1		Gng2	0.0496135	-0.130827	0.456	0.526	1
Mgat4b	0.0402046	-0.159647	0.348	0.422	1		Luc7l	0.00389317	-0.148862	0.406	0.489	1		Ufsp2	0.0496679	-0.119799	0.465	0.52	1
Mtch1	0.0402944	-0.177699	0.565	0.624	1		Zeb1	0.00390243	-0.165678	0.312	0.394	1		Smarcad1	0.0497594	-0.112929	0.409	0.468	1
Il6ra	0.0403388	0.11562	0.211	0.141	1		Rcl1	0.00390585	-0.127242	0.264	0.351	1		Msl1	0.0498181	-0.102886	0.263	0.328	1
Plaa	0.0403436	-0.13381	0.304	0.397	1		Gins2	0.00392993	-0.151824	0.28	0.368	1		Selenot	0.050166	-0.101127	0.415	0.477	1
Ifngr1	0.0404919	-0.132477	0.317	0.408	1		Hnrnpd	0.00399149	-0.146312	0.867	0.931	1		Mycn	0.0509552	0.125451	0.491	0.425	1
Pcm1	0.040609	-0.164164	0.522	0.606	1		Bach1	0.00404335	0.126662	0.284	0.201	1		Smim10l1	0.0516891	-0.100888	0.427	0.491	1
Aifm1	0.041042	-0.118373	0.348	0.448	1		Kars	0.00404933	-0.153417	0.402	0.494	1		Bet1	0.0517379	0.128761	0.573	0.509	1
Lat	0.0411452	-0.133825	0.124	0.195	1		Exosc1	0.00406935	-0.125545	0.404	0.511	1		Gadd45b	0.0522032	-0.197793	0.208	0.259	1
Hs2st1	0.0412184	-0.123314	0.248	0.333	1		2700062C07Rik	0.00408169	-0.111645	0.177	0.256	1		Eif3b	0.0522889	-0.100611	0.611	0.667	1
Cenpk	0.0412402	-0.168849	0.286	0.374	1		Aig1	0.00413202	-0.106103	0.14	0.213	1		P4ha1	0.0533733	-0.106154	0.465	0.534	1
Ebna1bp2	0.0412715	-0.162536	0.609	0.667	1		2310033P09Rik	0.00416685	-0.133756	0.317	0.402	1		Cib1	0.0535221	-0.106384	0.444	0.514	1
Cyb5r3	0.0412881	-0.127369	0.36	0.466	1		Dlgap5	0.00434989	-0.111645	0.252	0.345	1		Kdm2a	0.0537355	-0.112859	0.518	0.569	1
Aph1a	0.0414032	-0.116969	0.286	0.376	1		Neurl3	0.00436049	0.135559	0.454	0.365	1		Lsm14a	0.0539008	0.108992	0.442	0.374	1
Nmd3	0.041521	-0.137232	0.342	0.431	1		Prpf3	0.00442769	-0.115761	0.215	0.296	1		Usp22	0.0544758	-0.10018	0.304	0.371	1
BC064078	0.041548	0.104831	0.193	0.124	1		Aida	0.00446132	-0.112675	0.215	0.296	1		Alkbh5	0.054569	-0.110669	0.424	0.48	1
Ldlr	0.0418697	-0.171062	0.41	0.514	1		Shmt1	0.00447061	-0.101092	0.181	0.261	1		Pcgf5	0.0546069	-0.117631	0.488	0.54	1
Gpn2	0.0419488	-0.100967	0.087	0.152	1		Glrx5	0.00447566	-0.150614	0.61	0.678	1		Zfand5	0.0556474	0.102397	0.716	0.644	1
Nop2	0.0420282	-0.130048	0.248	0.336	1		Pi4k2b	0.00448796	0.119767	0.238	0.161	1		Pelp1	0.0558389	-0.117513	0.307	0.365	1
Orc6	0.0420395	-0.155537	0.435	0.523	1		Bub1	0.00450047	-0.118868	0.275	0.368	1		Laptm4a	0.0564461	-0.108911	0.673	0.73	1
Hnrnpl	0.0420556	-0.103128	0.565	0.664	1		Ppih	0.00451984	-0.109058	0.342	0.445	1		Anxa6	0.0565126	-0.121939	0.348	0.405	1
Adam10	0.0421235	-0.130276	0.435	0.532	1		Gphn	0.00457989	-0.102808	0.145	0.218	1		Hmga1	0.0569215	0.101767	0.333	0.27	1
Lpcat3	0.0421293	-0.143918	0.422	0.514	1		Tubb4b	0.00459506	-0.199806	0.723	0.796	1		Faim	0.0569627	-0.101542	0.266	0.325	1
Rybp	0.0421353	-0.110366	0.168	0.247	1		Nans	0.00461282	-0.122191	0.417	0.52	1		Irak1	0.0573557	0.105492	0.436	0.368	1
Ei24	0.042199	0.157014	0.323	0.25	1		Ikzf2	0.00463468	-0.158466	0.371	0.457	1		Ptk2b	0.0574985	-0.113792	0.333	0.397	1
Supt3	0.0422731	-0.148625	0.224	0.307	1		Cebpg	0.00465188	-0.136799	0.326	0.417	1		Cyb5b	0.0576681	-0.116695	0.485	0.54	1
Sat1	0.042406	0.195858	0.36	0.293	1		Ube2n	0.00466876	-0.158997	0.546	0.603	1		Gnai3	0.0577733	0.136023	0.485	0.425	1
Acaca	0.0424493	-0.151618	0.211	0.29	1		Brd7	0.0046745	-0.13203	0.537	0.632	1		Rps10-ps1	0.058504	0.106502	0.485	0.425	1
Actn1	0.0425724	0.100971	0.186	0.121	1		Pde4d	0.004687	0.114358	0.199	0.126	1		Atp11b	0.0594602	0.108923	0.673	0.615	1
Svip	0.0426553	-0.109207	0.099	0.167	1		Dnlz	0.00470494	-0.144435	0.314	0.397	1		Sdad1	0.0597981	-0.109085	0.415	0.477	1
Ube2e3	0.042714	-0.174766	0.491	0.563	1		Prpf40a	0.00471071	-0.15946	0.81	0.874	1		Scd1	0.0605159	-0.122572	0.45	0.503	1
Trmt11	0.04273	-0.108136	0.143	0.218	1		Gnai3	0.0047141	0.150793	0.511	0.425	1		Rad21	0.0605659	-0.130479	0.48	0.549	1
Hirip3	0.0428039	-0.212086	0.398	0.489	1		Ttk	0.00472951	-0.123423	0.156	0.23	1		Cnot7	0.0606943	0.103565	0.398	0.336	1
Thap3	0.0429249	-0.114362	0.23	0.319	1		Srek1ip1	0.00473815	-0.162327	0.429	0.517	1		Czib	0.0608456	-0.10587	0.275	0.333	1
Bms1	0.04307	-0.128513	0.335	0.437	1		Bop1	0.00474956	-0.105596	0.236	0.322	1		Gngt2	0.061583	-0.156112	0.412	0.474	1
Tnfaip8l1	0.0432685	-0.1278	0.143	0.218	1		Tacc3	0.00476162	-0.15691	0.266	0.348	1		Tsg101	0.0616992	0.111539	0.427	0.368	1
Snrk	0.0432794	-0.107038	0.143	0.218	1		Snhg6	0.00476469	-0.167816	0.668	0.724	1		Fbxo3	0.0627185	0.104364	0.389	0.33	1
Gbp3	0.0433631	-0.123077	0.261	0.345	1		Nme4	0.00478539	-0.150224	0.436	0.523	1		Polr2e	0.0632816	0.105765	0.787	0.724	1
Pcyt2	0.043367	-0.135901	0.342	0.434	1		Anapc5	0.00478676	-0.17936	0.684	0.756	1		Stip1	0.0634137	-0.127947	0.602	0.658	1
Rnf6	0.0434317	0.133044	0.398	0.316	1		Rac1	0.00479964	0.127724	0.812	0.739	1		Usp15	0.0637483	-0.109255	0.623	0.695	1
Irf2bp2	0.0434731	0.191623	0.845	0.753	1		Atad2	0.00481066	-0.217997	0.475	0.552	1		Slc48a1	0.0639773	0.139955	0.48	0.428	1
Nap1l4	0.0439176	-0.116133	0.615	0.67	1		Ass1	0.00482619	-0.129258	0.202	0.279	1		Trip11	0.0642796	-0.106905	0.354	0.422	1
Csrp2	0.0439494	-0.195402	0.385	0.466	1		Ftsj3	0.00485506	-0.158779	0.328	0.411	1		Supt3	0.0648173	-0.122283	0.251	0.307	1
Pik3ip1	0.0440363	-0.127528	0.161	0.239	1		Scaf4	0.00485931	-0.129493	0.25	0.33	1		Pdha1	0.0663603	0.109053	0.494	0.434	1
Bud13	0.0440925	-0.100967	0.093	0.158	1		Tpst2	0.00490953	0.137886	0.415	0.328	1		Rxylt1	0.0674074	0.100473	0.45	0.385	1
Tfpi	0.0441536	-0.130174	0.149	0.221	1		Tent4a	0.00499311	-0.107179	0.14	0.21	1		Cdc42se2	0.0674157	-0.11988	0.319	0.371	1
Dnpep	0.0442745	-0.142215	0.18	0.256	1		Fam92a	0.00499802	-0.120217	0.452	0.546	1		Uhrf1	0.067573	-0.147155	0.415	0.468	1
Mob3a	0.0444331	0.112027	0.391	0.299	1		Trmt6	0.00500234	-0.125451	0.3	0.385	1		Tet1	0.0681792	0.102187	0.249	0.195	1
Ddx24	0.0445501	-0.134219	0.801	0.882	1		Slc18a2	0.00504008	0.105739	0.119	0.063	1		Pdcd6ip	0.0683878	0.100053	0.576	0.511	1
Ebp	0.0446072	-0.146191	0.416	0.509	1		Cgas	0.00506631	-0.132109	0.245	0.325	1		Rfc3	0.0696863	-0.128649	0.386	0.44	1
Degs1	0.0446698	-0.105125	0.199	0.279	1		Slc35a4	0.00507722	-0.12187	0.218	0.296	1		Snhg3	0.0698693	0.103093	0.538	0.486	1
Bmp2k	0.0447905	0.155095	0.354	0.273	1		Hip1	0.00510262	0.102778	0.174	0.106	1		Fads1	0.0707269	-0.11166	0.383	0.454	1
Rbl2	0.0448283	0.105205	0.273	0.195	1		Lap3	0.0051066	-0.138859	0.353	0.44	1		H1f2	0.0719176	-0.186514	0.518	0.572	1
Ms4a4c	0.0449297	-0.260838	0.298	0.379	1		Rpe	0.00511354	-0.101229	0.213	0.293	1		Rabgap1l	0.0735832	0.125572	0.532	0.471	1
H2-M3	0.0450859	-0.100277	0.217	0.307	1		Tbcb	0.00519634	-0.111645	0.496	0.589	1		Srek1ip1	0.0753366	-0.117089	0.453	0.517	1
Mdp1	0.0452583	-0.112291	0.28	0.374	1		Guk1	0.00520186	-0.132133	0.422	0.511	1		Gimap4	0.077218	-0.118673	0.181	0.233	1
Cfap20	0.0452973	-0.161655	0.348	0.42	1		Aifm1	0.00522094	-0.108101	0.353	0.448	1		Ncaph2	0.078588	-0.101377	0.418	0.474	1
Kri1	0.0454049	-0.122249	0.168	0.244	1		Sgf29	0.00527133	-0.139868	0.261	0.342	1		Smarca2	0.0787413	0.128966	0.418	0.365	1
Casp8ap2	0.0454553	-0.114163	0.435	0.534	1		Pik3cg	0.00531327	0.137938	0.319	0.236	1		Kat6a	0.0791082	-0.103357	0.357	0.417	1
0610010K14Rik	0.0454879	-0.13286	0.23	0.31	1		Zfp598	0.00531882	-0.119299	0.154	0.224	1		Gcat	0.0795994	-0.110916	0.412	0.468	1
Top2a	0.0455046	-0.159971	0.658	0.721	1		Ddx56	0.00539548	-0.107709	0.246	0.33	1		Rsl24d1	0.0805376	0.101276	0.608	0.549	1
Rpp38	0.0455854	-0.109263	0.149	0.224	1		Kat6a	0.00541206	-0.133179	0.328	0.417	1		Smpdl3a	0.081138	0.101281	0.339	0.284	1
Glo1	0.0455893	-0.136887	0.354	0.44	1		Tubgcp2	0.00542757	-0.11878	0.218	0.299	1		Commd4	0.0829861	0.106011	0.453	0.399	1
Prmt1	0.0457124	-0.126811	0.82	0.894	1		Mpl	0.00544837	0.122103	0.372	0.287	1		1810026B05Rik	0.0832499	-0.115142	0.336	0.394	1
Rgcc	0.0458102	-0.120147	0.155	0.23	1		Ctsz	0.00546095	-0.126464	0.502	0.603	1		4632427E13Rik	0.0836147	-0.104484	0.474	0.529	1
Adi1	0.0458218	-0.133086	0.174	0.247	1		Sdhb	0.0054978	-0.14105	0.599	0.687	1		Rbm6	0.0840778	-0.105339	0.442	0.5	1
Cebpd	0.0458272	0.121742	0.429	0.325	1		Pik3ap1	0.0055204	-0.102928	0.154	0.227	1		Pih1d1	0.0850089	-0.102964	0.482	0.546	1
BC005537	0.0458415	0.184231	0.615	0.532	1		Gemin7	0.00558145	-0.100084	0.404	0.517	1		Svil	0.0859773	0.108749	0.538	0.468	1
G2e3	0.045876	-0.102886	0.242	0.348	1		Rpp14	0.00559345	-0.123327	0.264	0.348	1		Smc2	0.0870745	-0.129459	0.558	0.618	1
Stam2	0.0459908	-0.101278	0.124	0.195	1		Mettl23	0.00559666	-0.10876	0.53	0.629	1		Ifngr2	0.0874765	-0.104108	0.33	0.388	1
Akip1	0.046036	-0.1237	0.224	0.307	1		Etf1	0.00562528	-0.120533	0.427	0.517	1		Ddx21	0.0898493	-0.125752	0.711	0.761	1
Clspn	0.0463082	-0.137425	0.335	0.431	1		Kdm1a	0.00564007	-0.131298	0.661	0.764	1		Knl1	0.0902304	-0.147586	0.392	0.445	1
Nln	0.0464155	-0.108061	0.106	0.172	1		Arpp19	0.00564236	-0.159654	0.78	0.848	1		Ankrd28	0.0920558	0.104576	0.415	0.359	1
Hdac9	0.0465657	-0.103593	0.124	0.195	1		Mtx1	0.00564765	-0.149995	0.296	0.379	1		H4c8	0.0944679	-0.103493	0.278	0.336	1
Rmdn1	0.0466846	-0.122249	0.168	0.244	1		Rnf25	0.00568798	-0.104659	0.101	0.161	1		Runx3	0.0965306	-0.104038	0.404	0.46	1
Zfp687	0.0470186	-0.102098	0.087	0.149	1		Nup50	0.00569043	-0.106086	0.3	0.391	1		Gm43362	0.0978041	0.10096	0.348	0.296	1
Hdgfl2	0.0471459	-0.126058	0.248	0.333	1		Sin3b	0.00569269	0.142237	0.807	0.747	1		Cebpg	0.0981066	-0.10921	0.365	0.417	1
Lsm2	0.0471548	-0.15486	0.634	0.713	1		Thap7	0.0057084	-0.104393	0.215	0.296	1		Kit	0.0981472	0.123089	0.541	0.48	1
Supt4a	0.0472376	0.140696	0.783	0.724	1		Cox18	0.00573099	-0.118632	0.245	0.325	1		Tfg	0.104495	-0.113132	0.465	0.52	1
Fbl	0.0473086	-0.101352	0.658	0.759	1		Gmppb	0.00573495	-0.11053	0.142	0.21	1		Slfn9	0.105212	-0.144238	0.365	0.425	1
Ttc9c	0.0473774	0.121508	0.354	0.27	1		Nxf1	0.00576727	-0.110682	0.282	0.368	1		Pdzk1ip1	0.114218	0.104944	0.357	0.293	1
Tmf1	0.0474755	0.154306	0.503	0.422	1		Rad18	0.00577998	-0.108745	0.259	0.345	1		Acat2	0.118053	-0.111113	0.506	0.557	1
Xpo7	0.0475025	0.128075	0.329	0.247	1		Phf6	0.0057852	-0.129939	0.385	0.483	1		Hells	0.118735	-0.11434	0.506	0.557	1
Runx3	0.0476968	-0.147061	0.373	0.46	1		Ubac1	0.00579494	-0.114551	0.273	0.356	1		Mtx2	0.119585	0.104818	0.468	0.414	1
Ubap2l	0.0476969	-0.122199	0.795	0.874	1		Ppp4r3a	0.00582279	-0.110773	0.337	0.434	1		Xpo1	0.126874	-0.104925	0.442	0.497	1
Bin3	0.0480366	-0.113583	0.174	0.253	1		Rpgrip1	0.00586126	-0.166093	0.239	0.313	1		Morc3	0.128648	-0.107216	0.418	0.471	1
Nab1	0.0480755	-0.133494	0.311	0.399	1		Pim2	0.0058684	0.193232	0.768	0.672	1		Ddx6	0.146082	-0.103618	0.605	0.67	1
Med8	0.0484856	-0.155907	0.429	0.497	1		Cited2	0.00587048	0.161045	0.764	0.678	1		Nampt	0.149068	-0.109706	0.477	0.534	1
Ryk	0.0485003	-0.111517	0.112	0.178	1		Med8	0.00587372	-0.136307	0.42	0.497	1		H1f4	0.526629	-0.148859	0.827	0.753	1
Exosc2	0.0485822	-0.135901	0.224	0.302	1		Lsm4	0.00587459	-0.125311	0.722	0.813	1
Oasl1	0.0492515	-0.246945	0.28	0.356	1		Zfp148	0.00591037	-0.10765	0.452	0.555	1
Rangrf	0.0493254	-0.112165	0.323	0.417	1		Plaat3	0.00591767	-0.131451	0.557	0.632	1
Heatr6	0.0497115	0.115113	0.385	0.296	1		Rbm34	0.0059388	-0.104833	0.27	0.359	1
Rnf219	0.0497416	-0.149894	0.304	0.379	1		Fnbp4	0.00596054	-0.144871	0.372	0.457	1
Cetn3	0.0497526	-0.115088	0.565	0.647	1		Fip1l1	0.00599893	-0.132511	0.489	0.578	1
Mars	0.0500542	-0.133306	0.242	0.322	1		Xpo7	0.00603476	0.128618	0.33	0.247	1
Gde1	0.050152	-0.128177	0.261	0.342	1		Eif4enif1	0.00608011	-0.103751	0.25	0.336	1
Arhgef6	0.0505424	-0.129825	0.447	0.557	1		Eftud2	0.00608435	-0.108101	0.34	0.437	1
Wdr18	0.0506551	-0.153867	0.435	0.509	1		Birc5	0.00613535	-0.104453	0.417	0.532	1
Ssna1	0.0506593	-0.140361	0.578	0.658	1		Dnajc5	0.00616747	-0.127646	0.349	0.437	1
Cntrl	0.050664	0.19329	0.472	0.42	1		Prpf4	0.00623424	-0.122594	0.246	0.325	1
Srek1ip1	0.050756	-0.148209	0.422	0.517	1		Drg1	0.00626659	-0.12382	0.426	0.523	1
Rheb	0.0508032	-0.126268	0.64	0.73	1		2700038G22Rik	0.00627351	-0.101303	0.11	0.172	1
Mcm7	0.0508259	-0.137631	0.522	0.618	1		Pex16	0.00635271	-0.115833	0.195	0.27	1
Comt	0.0508385	-0.113727	0.391	0.48	1		Got2	0.00635601	-0.13213	0.502	0.58	1
Etfa	0.0508479	0.118957	0.64	0.552	1		AI504432	0.00635723	-0.110565	0.167	0.239	1
Hes6	0.0508512	-0.128981	0.224	0.299	1		Tsen15	0.00637536	-0.113594	0.259	0.345	1
Baz1b	0.0508641	0.134337	0.702	0.621	1		Slco3a1	0.00648743	-0.150155	0.534	0.629	1
Tex9	0.0509164	-0.102753	0.168	0.244	1		Umps	0.00652499	-0.121349	0.321	0.411	1
Ndufs4	0.0512127	-0.138517	0.696	0.761	1		Ncln	0.00657524	-0.108421	0.174	0.247	1
Kat6a	0.0512456	-0.125585	0.329	0.417	1		Pold2	0.00659729	-0.136121	0.323	0.411	1
Pcna	0.0512736	-0.153485	0.689	0.739	1		Eif6	0.00664044	-0.15163	0.681	0.733	1
Arhgef3	0.0513122	0.129305	0.248	0.178	1		Elof1	0.0066581	-0.147878	0.525	0.589	1
Noc2l	0.0513269	-0.114939	0.466	0.557	1		Exosc5	0.00666902	-0.14584	0.571	0.647	1
Suclg2	0.0513287	-0.118652	0.404	0.497	1		Zmynd19	0.00669408	-0.151643	0.252	0.328	1
Spag7	0.0514154	-0.131899	0.528	0.606	1		Zcrb1	0.00674583	-0.130199	0.718	0.807	1
Retreg1	0.0514234	0.123082	0.453	0.365	1		Szrd1	0.00675435	-0.146754	0.287	0.368	1
Marcks	0.0516542	0.126599	0.18	0.118	1		Tgs1	0.00677165	-0.132845	0.482	0.557	1
Bach1	0.0522413	0.1289	0.273	0.201	1		Pus7	0.00679936	-0.115851	0.184	0.259	1
Chtop	0.0523301	-0.114635	0.385	0.471	1		Tars	0.00680839	-0.117784	0.434	0.526	1
Akap8	0.0525542	-0.110366	0.379	0.474	1		Cdk12	0.00681454	-0.141967	0.41	0.486	1
Mcm3	0.0525989	-0.136867	0.59	0.69	1		Rheb	0.00683434	-0.135863	0.656	0.73	1
Hmgn3	0.0527262	-0.13326	0.441	0.532	1		Csnk2b	0.00683962	-0.138649	0.596	0.67	1
Hacd4	0.0527992	0.145347	0.261	0.193	1		Wbp4	0.00684053	-0.104333	0.511	0.601	1
Ing1	0.0529435	-0.158827	0.36	0.434	1		Atp1a1	0.00684319	-0.125108	0.484	0.583	1
Insig1	0.0529757	-0.145674	0.429	0.526	1		Blm	0.00694489	-0.106815	0.25	0.339	1
Leo1	0.0530483	-0.101871	0.286	0.382	1		Tnrc6a	0.00696586	-0.106556	0.383	0.477	1
Ecscr	0.0531933	-0.132445	0.093	0.152	1		Haspin	0.00698814	-0.111645	0.128	0.193	1
Gm12185	0.0532895	-0.101125	0.099	0.164	1		Bax	0.00704651	0.203302	0.835	0.767	1
Rdm1	0.0533224	-0.105951	0.149	0.221	1		Gpatch2	0.00705932	-0.103746	0.128	0.193	1
Casp12	0.0533252	-0.128372	0.13	0.195	1		Hsph1	0.00706469	-0.149934	0.346	0.42	1
Zbtb12	0.0533718	-0.102238	0.106	0.17	1		Trp53bp1	0.00722266	-0.113738	0.206	0.279	1
Mprip	0.0535955	0.123568	0.447	0.368	1		Ccndbp1	0.00722468	0.108354	0.285	0.207	1
Iscu	0.0536193	0.12304	0.491	0.405	1		Cltb	0.00725001	-0.109715	0.264	0.348	1
Cuedc1	0.0536952	0.100682	0.155	0.098	1		Ndufaf2	0.0073706	-0.128756	0.441	0.52	1
Ighm	0.0538055	0.224016	0.248	0.184	1		Aftph	0.00737323	-0.13818	0.367	0.443	1
Map4k1	0.0539814	-0.116505	0.217	0.296	1		Cd55	0.00737971	-0.171377	0.271	0.351	1
Aldh9a1	0.0540628	-0.121546	0.23	0.31	1		Zfp326	0.00742351	-0.12929	0.307	0.388	1
Fkbp4	0.0541458	-0.153985	0.652	0.71	1		Rps6ka1	0.00744218	0.115725	0.429	0.339	1
Mcrip2	0.0544217	-0.110366	0.174	0.25	1		Tes	0.00746082	-0.144754	0.61	0.661	1
Sdcbp	0.054661	0.112027	0.845	0.779	1		Nop14	0.00750544	-0.156809	0.541	0.615	1
Rfc1	0.0549576	-0.135901	0.59	0.678	1		Snrpa1	0.0075124	-0.132707	0.596	0.675	1
Cep19	0.0549913	0.108512	0.23	0.161	1		Rfc1	0.00754953	-0.121805	0.559	0.678	1
Fads2	0.0550408	-0.115135	0.516	0.609	1		Gtf2f2	0.00755851	-0.120451	0.27	0.351	1
Wbp11	0.055072	0.103388	0.671	0.586	1		Cdt1	0.00757133	-0.129946	0.209	0.282	1
Trappc5	0.0552223	-0.14978	0.534	0.612	1		Ptgs1	0.00761746	0.12846	0.324	0.244	1
Nme4	0.0555308	-0.144961	0.41	0.523	1		Itpkb	0.00769327	-0.109451	0.156	0.224	1
Tmed7	0.0558764	-0.120232	0.354	0.443	1		Apeh	0.0077138	-0.103963	0.156	0.224	1
Rpl37rt	0.0560452	-0.155116	0.491	0.56	1		Pno1	0.00773254	-0.100362	0.218	0.296	1
Thap11	0.0562416	-0.110366	0.137	0.204	1		Fen1	0.0077336	-0.130393	0.335	0.425	1
Mcm6	0.0562611	-0.153027	0.584	0.658	1		Chchd4	0.00782677	-0.119603	0.431	0.514	1
Was	0.0563945	-0.136823	0.404	0.497	1		Kdm5b	0.00785906	0.166564	0.601	0.534	1
Acss2	0.0571182	-0.112641	0.118	0.184	1		Hat1	0.00790631	-0.183281	0.475	0.543	1
Umps	0.0571849	-0.144167	0.329	0.411	1		Atp1b3	0.00793071	-0.115255	0.496	0.58	1
Lars	0.05735	-0.137173	0.652	0.73	1		Baz1a	0.00793822	-0.129623	0.473	0.56	1
Drg1	0.0575615	-0.127439	0.435	0.523	1		Psmd7	0.00794494	-0.129977	0.782	0.842	1
Glrx2	0.0575741	-0.144806	0.46	0.546	1		Heatr5a	0.00794572	0.136282	0.397	0.316	1
B930036N10Rik	0.0576327	-0.102753	0.168	0.241	1		Naa40	0.00796948	-0.114699	0.238	0.313	1
Tor3a	0.0578482	-0.11639	0.329	0.428	1		Ndufa1	0.0079942	-0.133306	0.67	0.753	1
Sord	0.0579852	0.133491	0.354	0.279	1		Rrad	0.00801382	-0.114951	0.147	0.213	1
Smco4	0.0581042	-0.112189	0.323	0.411	1		Aimp2	0.0080425	-0.134998	0.285	0.365	1
Chmp4b	0.0582601	-0.111892	0.72	0.79	1		Dohh	0.00812478	-0.127242	0.326	0.405	1
Cdc6	0.058433	-0.141501	0.193	0.267	1		Ilf3	0.00816152	-0.126878	0.434	0.523	1
D16Ertd472e	0.0584419	0.157156	0.472	0.408	1		Gse1	0.00826215	0.122177	0.33	0.25	1
Snx6	0.0586899	-0.132392	0.596	0.684	1		Pop7	0.00826299	-0.132009	0.356	0.44	1
Gpr84	0.0590286	0.130266	0.174	0.115	1		Mrps26	0.00827311	-0.117059	0.463	0.56	1
Kif20b	0.0592763	-0.204758	0.422	0.489	1		Emb	0.00827515	-0.133875	0.277	0.356	1
Mrpl11	0.0593721	-0.112489	0.534	0.621	1		1110059E24Rik	0.00828373	-0.112613	0.275	0.353	1
Samd12	0.0596883	-0.118143	0.137	0.204	1		Akt1	0.00833686	-0.137598	0.44	0.529	1
Tubb4b	0.0598069	-0.161457	0.702	0.796	1		Znrf1	0.00833802	-0.129356	0.534	0.609	1
Gnai3	0.0600016	0.138596	0.503	0.425	1		Etaa1	0.00838725	-0.107788	0.268	0.351	1
Hypk	0.0601124	-0.118181	0.46	0.552	1		Mrpl47	0.00842271	-0.107396	0.188	0.259	1
Chmp1b	0.0602158	0.108512	0.236	0.167	1		Rgs1	0.00847207	-0.254675	0.218	0.287	1
Gm37474	0.0603113	-0.131739	0.211	0.29	1		Farsb	0.0085416	-0.141316	0.307	0.379	1
Laptm4a	0.0603231	-0.11329	0.627	0.73	1		Cdc20	0.00855112	-0.115425	0.298	0.397	1
Skp2	0.0604035	-0.103479	0.112	0.175	1		Nfix	0.00858283	-0.141357	0.351	0.431	1
Pank3	0.0606386	-0.119789	0.267	0.353	1		Gimap4	0.0086524	-0.163122	0.167	0.233	1
Tomm40	0.0607224	-0.149388	0.54	0.601	1		Rangrf	0.00866496	-0.105367	0.332	0.417	1
Car13	0.0609629	-0.105804	0.112	0.175	1		Zfp622	0.00867344	-0.106796	0.275	0.356	1
Rasa2	0.0613476	-0.110366	0.211	0.29	1		Cpt1a	0.0087848	0.100479	0.264	0.187	1
Sec24b	0.0616987	0.108529	0.242	0.172	1		Cdc25a	0.00888955	-0.126473	0.248	0.322	1
Tnks2	0.0617071	-0.10754	0.286	0.376	1		Arl2	0.00889935	-0.105436	0.344	0.434	1
Scpep1	0.0620013	-0.120304	0.149	0.216	1		Rpp25l	0.00892038	-0.104718	0.371	0.463	1
Nabp2	0.0620099	-0.140281	0.342	0.414	1		Atp6ap2	0.00896374	-0.115819	0.413	0.494	1
Abcc1	0.0622123	-0.122592	0.348	0.44	1		2900052L18Rik	0.00909611	0.125325	0.252	0.178	1
Gbp7	0.0622151	-0.169011	0.559	0.632	1		Gm37474	0.00909718	-0.12382	0.215	0.29	1
Nbn	0.0622218	-0.133992	0.224	0.296	1		Pik3ip1	0.00914289	0.124844	0.316	0.239	1
Anapc13	0.0626461	0.12039	0.683	0.601	1		Ddx52	0.00916347	-0.125831	0.3	0.374	1
Herc1	0.0627074	-0.134017	0.379	0.457	1		Rbm43	0.00925655	-0.131934	0.337	0.422	1
Sil1	0.0628214	-0.124111	0.186	0.259	1		Rock1	0.0092693	0.130119	0.715	0.655	1
Tfam	0.0628448	0.127737	0.503	0.425	1		Nop2	0.00937845	-0.111645	0.255	0.336	1
Usp34	0.0629822	-0.104785	0.522	0.609	1		Pcsk9	0.00938413	0.124822	0.215	0.147	1
Slfn2	0.0630505	-0.213459	0.621	0.698	1		Nae1	0.0094565	-0.123423	0.337	0.417	1
Arhgap11a	0.0630793	-0.118159	0.23	0.313	1		Smc6	0.00957274	-0.160118	0.599	0.672	1
Prmt7	0.0633058	-0.119847	0.205	0.276	1		Dtl	0.00960982	-0.188498	0.351	0.417	1
Tmem245	0.0633891	-0.100518	0.155	0.227	1		Chd9	0.00969734	-0.104667	0.348	0.434	1
Zfp36l1	0.0634366	0.180414	0.211	0.147	1		2810004N23Rik	0.00971432	-0.116161	0.466	0.552	1
Flt3	0.0635864	0.119444	0.149	0.095	1		Snhg5	0.00979106	-0.119334	0.152	0.216	1
Rbbp4	0.063632	-0.13836	0.702	0.767	1		Cebpb	0.00982625	0.162648	0.564	0.468	1
Cetn2	0.0636422	-0.120385	0.391	0.48	1		Dapk3	0.00984307	-0.128461	0.259	0.33	1
Aurkb	0.0637168	-0.159371	0.255	0.33	1		Ccdc77	0.0100622	-0.104516	0.213	0.287	1
Mcm3ap	0.0637808	0.108596	0.255	0.184	1		Tgfbr3	0.0100722	-0.145643	0.156	0.218	1
Naxe	0.0640284	-0.146708	0.342	0.414	1		Sdhaf1	0.0100973	-0.12168	0.307	0.382	1
Mdn1	0.0640829	-0.134811	0.255	0.33	1		Ufl1	0.0101179	0.130283	0.388	0.31	1
Plin3	0.0643467	0.141706	0.286	0.216	1		Camk2d	0.0101703	-0.10041	0.206	0.279	1
Tcp11l2	0.0643585	0.1005	0.13	0.08	1		Uap1l1	0.0102212	0.102012	0.261	0.187	1
Stag1	0.064413	-0.125389	0.348	0.434	1		Arfgap2	0.0102369	-0.109651	0.241	0.316	1
Cdca7	0.0645022	-0.141556	0.429	0.517	1		Cd3eap	0.0103035	-0.11446	0.27	0.348	1
Aimp2	0.0646143	-0.113148	0.28	0.365	1		Grhpr	0.0103618	0.131028	0.525	0.445	1
Serhl	0.0647226	-0.103512	0.273	0.359	1		Rassf1	0.0104147	-0.116893	0.193	0.261	1
C1qtnf12	0.0647785	-0.10824	0.193	0.267	1		Tor1aip1	0.0105779	-0.114165	0.376	0.463	1
Rps27rt	0.0648248	-0.103073	0.422	0.523	1		Med13	0.0106233	-0.102247	0.289	0.374	1
Ifi47	0.0651956	-0.118337	0.627	0.744	1		Kif4	0.0106298	-0.121032	0.239	0.322	1
Pole4	0.0655304	-0.122315	0.522	0.615	1		Timm8a1	0.0106462	-0.114855	0.408	0.489	1
Nr1h2	0.0655564	-0.114421	0.23	0.305	1		Wipf1	0.0106701	0.123025	0.376	0.299	1
Galnt6	0.0657317	-0.129862	0.161	0.227	1		Luzp1	0.0106735	-0.108637	0.236	0.31	1
Ppat	0.065763	-0.162747	0.441	0.511	1		Lpcat3	0.010702	0.137902	0.583	0.514	1
Myo5a	0.0660306	-0.10263	0.155	0.224	1		Tyrobp	0.0107647	0.180353	0.349	0.276	1
Vasp	0.0661923	-0.105612	0.559	0.649	1		Plekha2	0.0108645	-0.106416	0.195	0.267	1
Far1	0.0663141	-0.118697	0.304	0.388	1		Txndc9	0.0108666	-0.107293	0.527	0.615	1
Hddc2	0.066522	-0.111207	0.373	0.471	1		Ift27	0.0108697	-0.109692	0.261	0.336	1
Zfp330	0.0667147	-0.117375	0.497	0.58	1		Tssc4	0.01088	-0.107951	0.305	0.391	1
Pnkp	0.0668077	0.13779	0.311	0.241	1		Coq2	0.0108934	-0.111645	0.296	0.376	1
Card19	0.0669002	-0.114386	0.366	0.457	1		Smc3	0.0109384	-0.12496	0.757	0.825	1
Tceal9	0.0671237	-0.120446	0.621	0.718	1		Trappc3	0.0109937	-0.120448	0.367	0.445	1
Fryl	0.0673692	0.105363	0.298	0.224	1		Eif2ak1	0.0110081	-0.128324	0.204	0.27	1
Cops3	0.0674018	0.133986	0.64	0.569	1		Rex1bd	0.0110149	-0.115907	0.691	0.782	1
Plk1	0.0674392	-0.129946	0.248	0.33	1		Rida	0.0111009	0.115126	0.362	0.282	1
Mybbp1a	0.067452	-0.161112	0.727	0.779	1		Bora	0.0111054	-0.110719	0.27	0.353	1
Rfc3	0.0678037	-0.112972	0.348	0.44	1		Marf1	0.0111169	-0.109753	0.298	0.382	1
Nub1	0.0678508	-0.144749	0.348	0.42	1		Lyar	0.011187	-0.104674	0.53	0.638	1
Phf20	0.0685928	-0.145895	0.273	0.345	1		Smarce1	0.0113063	-0.120893	0.468	0.552	1
Wdr1	0.0688349	-0.112189	0.329	0.405	1		Ppp2r5a	0.0113951	0.121554	0.402	0.322	1
Ube2c	0.0689167	-0.124554	0.466	0.557	1		Mphosph6	0.0114435	-0.112558	0.326	0.402	1
Plpp5	0.0691154	-0.103808	0.161	0.23	1		Ubl4a	0.0117682	-0.138661	0.365	0.44	1
Ralb	0.0695382	-0.114676	0.161	0.23	1		Prpf38a	0.0117722	-0.128084	0.379	0.454	1
Cnn3	0.0696103	-0.102455	0.248	0.328	1		Tmem14c	0.0118192	-0.112069	0.8	0.853	1
Rars	0.0699092	-0.114249	0.466	0.552	1		Plcb2	0.0119393	0.107814	0.261	0.19	1
Elk3	0.0699915	-0.113993	0.323	0.408	1		Kdm2a	0.011961	-0.11835	0.495	0.569	1
Atp6ap2	0.0701936	-0.100399	0.391	0.494	1		Kmt2e	0.0120885	0.147273	0.704	0.635	1
Sap30	0.0705452	-0.143812	0.497	0.555	1		C030034L19Rik	0.0120917	0.104967	0.176	0.115	1
Mrpl1	0.0705813	-0.114091	0.317	0.397	1		Bud23	0.0121059	-0.122328	0.278	0.348	1
Malt1	0.0708172	-0.112568	0.137	0.201	1		Acsl4	0.0121349	0.155416	0.387	0.316	1
Magt1	0.0713726	0.119431	0.553	0.471	1		Gimap6	0.0121908	-0.133275	0.706	0.776	1
H1f3	0.0714614	-0.177729	0.391	0.454	1		Klhl24	0.0122322	0.180587	0.548	0.483	1
Prxl2a	0.0716431	-0.125389	0.36	0.44	1		Ubap2l	0.0122663	-0.128514	0.794	0.874	1
Tpm1	0.0716862	-0.12917	0.54	0.629	1		Zdhhc6	0.0123548	-0.108637	0.243	0.316	1
Ripk3	0.0719435	-0.100127	0.236	0.313	1		Mcmbp	0.0123594	-0.10059	0.309	0.394	1
U2af2	0.0721198	-0.134411	0.441	0.529	1		Rnf219	0.0124271	-0.126576	0.309	0.379	1
Ctr9	0.0721491	-0.129214	0.366	0.451	1		Tfpi	0.01245	-0.105103	0.158	0.221	1
Fen1	0.0724094	-0.167356	0.354	0.425	1		Rnmt	0.0126137	-0.114855	0.445	0.529	1
Nip7	0.0725176	-0.12451	0.466	0.546	1		Casp8ap2	0.012622	-0.120776	0.45	0.534	1
Zbed4	0.0730032	0.11562	0.205	0.147	1		Fbl	0.0126411	-0.11108	0.661	0.759	1
Galk1	0.0730427	-0.129779	0.671	0.727	1		Tmem160	0.0126463	-0.122289	0.773	0.865	1
Synj2bp	0.0731646	0.120247	0.484	0.408	1		Pdzd11	0.0126738	-0.100824	0.255	0.33	1
Rftn1	0.0732051	-0.100822	0.186	0.259	1		Stoml2	0.012699	-0.108108	0.543	0.629	1
Foxd2os	0.0736907	-0.113583	0.174	0.241	1		Naa16	0.0127091	-0.11065	0.248	0.322	1
Aspm	0.0739784	-0.110366	0.186	0.27	1		Pomp	0.0127866	-0.113026	0.885	0.945	1
Tnrc6a	0.0740192	-0.125741	0.398	0.477	1		Med7	0.0128163	-0.104092	0.293	0.374	1
Acads	0.0741253	-0.100967	0.379	0.463	1		Nucks1	0.012916	-0.110413	0.883	0.945	1
Pds5a	0.0743409	-0.145771	0.484	0.557	1		Fam241a	0.0129916	-0.106103	0.145	0.207	1
Scaf1	0.0745163	-0.106279	0.236	0.31	1		Rreb1	0.0130708	0.125795	0.287	0.218	1
Cnih1	0.0746079	-0.123928	0.391	0.466	1		Coa3	0.0131724	-0.117072	0.638	0.73	1
Colgalt1	0.074614	-0.105497	0.273	0.353	1		Rnf11	0.0132755	-0.101661	0.25	0.322	1
Cab39l	0.0746748	-0.114362	0.236	0.31	1		Ndfip1	0.0133074	0.119369	0.557	0.489	1
Ripor2	0.0748155	-0.109375	0.255	0.328	1		Tbc1d31	0.0134332	-0.102446	0.218	0.29	1
Noa1	0.0749331	-0.108099	0.13	0.193	1		Cenpq	0.0134425	-0.134041	0.323	0.391	1
Bag2	0.0749346	-0.10401	0.193	0.264	1		Dck	0.013465	-0.100314	0.202	0.273	1
Zdhhc12	0.0755021	-0.116792	0.18	0.247	1		Bdp1	0.0135684	-0.112558	0.321	0.399	1
Trim28	0.0759868	-0.110366	0.565	0.635	1		Prkrip1	0.013714	-0.11975	0.227	0.296	1
AI504432	0.0761006	-0.123392	0.174	0.239	1		Pdap1	0.0137292	-0.114499	0.761	0.836	1
Flii	0.0761026	-0.101094	0.292	0.382	1		Saysd1	0.013803	-0.104322	0.321	0.399	1
Tm2d3	0.076355	-0.128744	0.379	0.448	1		Mex3a	0.0140079	-0.100607	0.151	0.213	1
Tssc4	0.0765582	-0.122439	0.317	0.391	1		Ifngr2	0.0140828	-0.132391	0.316	0.388	1
Wdr43	0.076608	-0.148162	0.534	0.601	1		Gadd45b	0.0142102	-0.179087	0.195	0.259	1
Rhobtb3	0.0767634	-0.112568	0.155	0.218	1		Ep400	0.0142414	-0.155207	0.489	0.552	1
Wdr89	0.0770526	-0.111132	0.466	0.56	1		Snrpc	0.0144292	-0.107134	0.612	0.672	1
Igbp1	0.0775803	-0.10362	0.416	0.503	1		Psmg2	0.0144501	-0.119299	0.399	0.468	1
Slc1a5	0.0777106	-0.144929	0.286	0.359	1		Cenpv	0.0144774	-0.131722	0.438	0.5	1
Scarb1	0.0780372	-0.102783	0.304	0.385	1		Mrps18a	0.0145605	-0.13284	0.473	0.566	1
Tpd52	0.0782696	-0.125552	0.391	0.471	1		Dcp2	0.0145719	-0.124749	0.351	0.425	1
Pold1	0.0784259	-0.110366	0.224	0.299	1		Cdca7	0.0146674	-0.109389	0.429	0.517	1
Snd1	0.0785007	-0.137639	0.46	0.517	1		Mak16	0.0147032	-0.100104	0.5	0.592	1
Sf3b3	0.0787063	-0.106983	0.683	0.736	1		Vars	0.0147386	-0.183469	0.665	0.721	1
Hsph1	0.0787193	-0.171766	0.354	0.42	1		Iws1	0.014742	-0.11506	0.372	0.448	1
Hacd1	0.0793104	-0.114676	0.186	0.253	1		Creb1	0.0149446	-0.140845	0.346	0.417	1
Slc25a12	0.0796432	-0.101707	0.174	0.241	1		Pus1	0.0149654	-0.103971	0.28	0.353	1
Mtf1	0.0800171	-0.100359	0.143	0.207	1		Wdr83os	0.0150398	0.149708	0.64	0.586	1
Dctn3	0.0800485	0.131135	0.745	0.658	1		Ttc32	0.0150653	-0.128956	0.309	0.385	1
Dnttip2	0.0801557	-0.169824	0.559	0.615	1		Nsfl1c	0.0150944	-0.114315	0.363	0.434	1
Ncapg2	0.0802725	-0.111298	0.261	0.342	1		Txlna	0.0151018	-0.101349	0.436	0.532	1
Nsdhl	0.0804174	-0.148933	0.354	0.411	1		Rsl24d1	0.0151483	-0.115485	0.479	0.549	1
Rad1	0.0806331	-0.105951	0.155	0.218	1		Max	0.015303	-0.110723	0.323	0.397	1
Trim44	0.0810678	-0.110366	0.404	0.491	1		Sae1	0.0154798	-0.138764	0.541	0.603	1
Suds3	0.0811085	-0.124041	0.348	0.417	1		Aurkaip1	0.0155061	-0.127207	0.723	0.787	1
Haghl	0.0817594	0.108824	0.317	0.247	1		Htatip2	0.0155238	0.125014	0.349	0.276	1
Pus1	0.0819576	-0.119048	0.28	0.353	1		Pecam1	0.0157101	0.160704	0.312	0.247	1
Apbb1ip	0.0820126	-0.120858	0.503	0.586	1		Psmd14	0.0157613	-0.10358	0.619	0.69	1
Gipc1	0.0822985	-0.100359	0.155	0.218	1		Mrps11	0.0158441	-0.104294	0.332	0.408	1
Dock8	0.0823172	0.109109	0.41	0.336	1		Smdt1	0.0158462	-0.116586	0.824	0.882	1
Slc16a1	0.0824197	-0.102098	0.211	0.284	1		Ncaph	0.0159222	-0.106676	0.218	0.29	1
Tm9sf3	0.082595	0.143735	0.795	0.704	1		Rngtt	0.0160539	-0.100265	0.215	0.282	1
Cdt1	0.0832587	-0.138935	0.217	0.282	1		Parp1	0.0163914	-0.144782	0.567	0.629	1
Itgb1bp1	0.0833049	-0.100565	0.28	0.359	1		Hif1a	0.0164567	-0.103517	0.34	0.42	1
Ctnnb1	0.0833569	0.13412	0.64	0.578	1		Selenoh	0.0165074	-0.133456	0.775	0.833	1
Syk	0.0834669	0.121897	0.292	0.224	1		Ash2l	0.0166532	-0.104432	0.342	0.422	1
Miga1	0.0836652	0.12624	0.211	0.155	1		Mat2a	0.0167476	-0.118278	0.635	0.69	1
Rrad	0.083693	-0.104874	0.149	0.213	1		Riok2	0.0167656	-0.110638	0.245	0.31	1
2410002F23Rik	0.0837729	-0.109298	0.186	0.253	1		Ppip5k2	0.0167707	-0.111645	0.257	0.325	1
Ssbp1	0.0841799	0.112027	0.752	0.649	1		Adssl1	0.0168108	0.102479	0.204	0.144	1
Vegfb	0.0844094	-0.122143	0.41	0.48	1		Mrpl12	0.016827	-0.135699	0.72	0.779	1
Mllt11	0.0845985	-0.102238	0.106	0.161	1		Lin54	0.0168671	-0.112698	0.181	0.244	1
Myl12a	0.0846757	0.145278	0.739	0.681	1		Atad3a	0.0168728	-0.128956	0.31	0.385	1
Prxl2c	0.0848205	0.122175	0.267	0.204	1		Bin2	0.0169496	0.125031	0.729	0.667	1
Papss1	0.0848889	-0.124547	0.161	0.221	1		Btk	0.0169991	0.119878	0.484	0.411	1
Ndufs7	0.0849581	-0.127119	0.807	0.868	1		Arl3	0.0170494	-0.107555	0.418	0.5	1
Cmc1	0.084998	-0.116242	0.453	0.563	1		Mrps34	0.0171089	-0.118609	0.473	0.537	1
Cpsf1	0.0850208	-0.111412	0.199	0.267	1		Ncapg2	0.0171876	-0.113511	0.273	0.342	1
Stambp	0.0855698	-0.113485	0.211	0.279	1		Laptm4a	0.0171918	-0.121613	0.663	0.73	1
Fdps	0.0856409	-0.124148	0.764	0.842	1		Srrt	0.0172328	-0.130657	0.482	0.552	1
Prpf3	0.0856862	-0.100127	0.224	0.296	1		Camta1	0.0173017	0.111155	0.418	0.348	1
Pola2	0.0856905	-0.114362	0.236	0.307	1		Ndfip2	0.0173673	-0.111645	0.266	0.333	1
Ccar1	0.0857395	-0.139257	0.627	0.701	1		Pigp	0.0173791	0.136814	0.594	0.529	1
Gcn1	0.0867246	-0.100277	0.236	0.31	1		Hs2st1	0.0174152	-0.100779	0.264	0.333	1
Zfp830	0.0873759	-0.111311	0.304	0.374	1		Ogfrl1	0.0174285	-0.119896	0.486	0.563	1
Prelid2	0.0874385	-0.124041	0.335	0.408	1		Rad50	0.0174501	-0.135675	0.598	0.667	1
Gtf2f2	0.0876097	-0.105497	0.273	0.351	1		Fndc3a	0.0176036	-0.105982	0.518	0.598	1
Eps15	0.0877524	-0.117352	0.23	0.299	1		Brip1os	0.0178162	-0.104066	0.174	0.236	1
C87436	0.0879288	-0.1042	0.217	0.287	1		Wtap	0.017818	-0.118787	0.362	0.428	1
Fam92a	0.0881985	-0.101073	0.447	0.546	1		Mrpl35	0.0179647	-0.139311	0.576	0.638	1
Knl1	0.0883667	-0.116242	0.36	0.445	1		Sesn1	0.0179651	0.107587	0.328	0.259	1
Syf2	0.0884547	0.109822	0.64	0.552	1		Ccna2	0.0179662	-0.106409	0.291	0.371	1
Rbmxl1	0.0891418	-0.109605	0.472	0.546	1		Gtf3c6	0.0181279	-0.10193	0.426	0.514	1
Prpf38a	0.0893518	-0.11986	0.385	0.454	1		Nsd3	0.0182072	-0.132305	0.484	0.546	1
Cops7b	0.0899349	-0.101125	0.112	0.167	1		Chtop	0.0182347	-0.106538	0.395	0.471	1
Akap9	0.0901241	-0.101235	0.578	0.652	1		Uimc1	0.0183084	0.115445	0.298	0.233	1
Psmc6	0.0903314	-0.121804	0.64	0.724	1		Arl6ip5	0.0183232	-0.12161	0.539	0.621	1
Rora	0.0904567	0.118784	0.242	0.178	1		Ccdc34	0.0183535	-0.127122	0.525	0.583	1
Riok3	0.090721	-0.108682	0.385	0.474	1		Gpatch4	0.0183538	-0.101521	0.363	0.445	1
Smg7	0.091045	-0.127113	0.236	0.305	1		Bclaf3	0.0184445	-0.102283	0.316	0.391	1
Rad51	0.0914922	-0.120634	0.205	0.267	1		Rab8a	0.018454	-0.125571	0.543	0.606	1
Gid8	0.0923172	-0.128177	0.267	0.33	1		Gnl1	0.0185311	-0.102206	0.206	0.27	1
Timm23	0.0928471	-0.114482	0.652	0.733	1		Dnmt1	0.0186239	-0.178316	0.626	0.693	1
Casp8	0.0933664	-0.112489	0.559	0.626	1		Pole4	0.0186777	-0.10815	0.539	0.615	1
Mthfd1	0.0939417	-0.102098	0.211	0.282	1		Gtpbp4	0.0187328	-0.14087	0.656	0.713	1
Ndufa5	0.0950772	-0.10878	0.727	0.784	1		Zfp397	0.0187838	-0.104968	0.291	0.362	1
Ppt1	0.0951726	0.105332	0.267	0.201	1		Gng2	0.0188404	-0.112428	0.445	0.526	1
Trafd1	0.0956006	-0.103323	0.447	0.506	1		Malsu1	0.0188513	-0.105902	0.433	0.509	1
Acot7	0.095811	-0.109489	0.373	0.448	1		Tsfm	0.0188682	-0.128891	0.335	0.399	1
Znhit1	0.096151	-0.111994	0.404	0.48	1		Sugp2	0.0189868	0.120085	0.303	0.236	1
Bloc1s2	0.0965311	0.1784	0.466	0.414	1		Ier3ip1	0.0189976	0.113568	0.644	0.578	1
Ruvbl2	0.096666	-0.12451	0.453	0.529	1		Maml3	0.0190401	0.11382	0.202	0.144	1
H1f0	0.0970078	0.230108	0.64	0.575	1		Ankrd28	0.0190431	0.176836	0.417	0.359	1
Ddx52	0.0971819	-0.110366	0.304	0.374	1		Ppp1cb	0.0191252	-0.132778	0.422	0.491	1
Gemin2	0.0972852	-0.109281	0.174	0.236	1		Srfbp1	0.0191755	-0.106655	0.245	0.313	1
Rpp30	0.0973993	-0.113186	0.298	0.368	1		Ncf2	0.0191899	0.11359	0.422	0.348	1
Tmed4	0.0981898	-0.102986	0.211	0.276	1		Tomm22	0.0192392	0.123426	0.729	0.672	1
Btg2	0.0984344	0.129657	0.36	0.287	1		Rwdd1	0.0192631	-0.108775	0.663	0.733	1
Dhx30	0.0985	-0.108499	0.298	0.374	1		Mycbp2	0.0194569	-0.122468	0.693	0.747	1
Stxbp6	0.0986685	-0.128107	0.317	0.399	1		Csnk1g3	0.0194735	-0.120713	0.31	0.382	1
Hltf	0.0987318	-0.131124	0.267	0.33	1		Gins4	0.0196564	-0.105909	0.291	0.359	1
Ppp2r3a	0.0990068	-0.119847	0.193	0.253	1		Cebpd	0.0197085	-0.209094	0.268	0.325	1
Chchd10	0.0992841	-0.153563	0.329	0.408	1		Btaf1	0.0197198	-0.120825	0.225	0.287	1
Pnpla2	0.0995706	-0.115173	0.267	0.333	1		Lsm6	0.0197377	-0.11587	0.699	0.767	1
Mrpl13	0.0997208	0.125555	0.714	0.647	1		Bag5	0.0198522	-0.110708	0.307	0.374	1
Vps4b	0.0997606	0.101867	0.534	0.463	1		Dnajc10	0.0199371	-0.115679	0.399	0.471	1
Chchd6	0.100251	-0.1095	0.354	0.443	1		Tec	0.020221	0.131211	0.371	0.299	1
Pde4b	0.101122	0.13922	0.335	0.279	1		Tbxas1	0.0204592	0.109814	0.309	0.241	1
Cmas	0.101172	0.123522	0.602	0.54	1		Cdk1	0.0205327	-0.109836	0.45	0.532	1
Mdm2	0.101503	0.149021	0.354	0.29	1		Map1lc3a	0.0205729	0.104631	0.296	0.23	1
Stub1	0.101564	-0.137468	0.634	0.687	1		Tk1	0.0206145	-0.155113	0.307	0.376	1
Plscr1	0.101596	-0.123959	0.565	0.672	1		Rcn3	0.0211303	0.111202	0.333	0.264	1
Nae1	0.101874	-0.106761	0.335	0.417	1		Rab31	0.0212394	0.10228	0.243	0.181	1
Trip11	0.102101	-0.136887	0.354	0.422	1		Prmt5	0.0213266	-0.115498	0.278	0.345	1
Taf1d	0.102122	-0.110366	0.677	0.753	1		Pdrg1	0.0213796	-0.134961	0.433	0.497	1
Prpf6	0.102169	-0.125622	0.286	0.351	1		Nipbl	0.0214129	-0.128879	0.592	0.672	1
Smc6	0.102395	-0.134092	0.621	0.672	1		Tomm40	0.0217315	-0.144435	0.55	0.601	1
Pmpca	0.102736	-0.112405	0.224	0.287	1		Lonp1	0.0218177	-0.118518	0.25	0.316	1
Rabep1	0.103368	0.114892	0.416	0.356	1		Tmed9	0.0218481	-0.124121	0.801	0.876	1
Rrp1b	0.103522	-0.127292	0.335	0.405	1		Khk	0.02185	0.136181	0.429	0.371	1
Slc7a1	0.103793	-0.10842	0.261	0.33	1		Hnrnph3	0.0220597	-0.105549	0.358	0.431	1
Rab8a	0.104949	-0.117312	0.528	0.606	1		Cdca8	0.0221679	-0.148079	0.417	0.489	1
Glyr1	0.106996	0.122295	0.534	0.483	1		Sar1b	0.0222972	-0.12698	0.443	0.5	1
Msh2	0.107399	-0.139035	0.398	0.46	1		Tfrc	0.0223781	-0.114247	0.312	0.382	1
Dennd6a	0.107412	0.112027	0.28	0.218	1		Keap1	0.0223971	-0.104616	0.369	0.437	1
Ccdc82	0.107424	-0.102098	0.217	0.282	1		Pole3	0.0224411	-0.102928	0.353	0.431	1
Emd	0.107742	0.101722	0.534	0.483	1		Zwint	0.0225571	-0.116011	0.491	0.566	1
Zcrb1	0.108076	-0.122532	0.739	0.807	1		Gid8	0.0226966	-0.110662	0.266	0.33	1
Phip	0.109062	-0.141446	0.553	0.612	1		Eid1	0.0228411	0.101121	0.596	0.523	1
Mirt1	0.109577	-0.100194	0.118	0.172	1		Exo1	0.0228559	-0.113813	0.156	0.213	1
Txnl1	0.1097	-0.115179	0.82	0.871	1		Sh3kbp1	0.0228601	0.11406	0.282	0.218	1
Prpf8	0.110789	-0.119039	0.565	0.632	1		Cwc15	0.0229789	-0.11895	0.644	0.718	1
Dusp2	0.111415	-0.196355	0.54	0.612	1		Wdr12	0.0230258	-0.136968	0.557	0.618	1
Exosc9	0.111565	-0.114362	0.248	0.313	1		Cbfa2t3	0.0231078	0.176502	0.674	0.624	1
Mt1	0.112122	-0.215951	0.652	0.713	1		Gm6863	0.02354	0.102721	0.227	0.167	1
Naa10	0.112243	-0.130005	0.472	0.537	1		Cstb	0.0237061	0.133334	0.635	0.569	1
Emc3	0.112535	-0.110366	0.354	0.425	1		Ythdc1	0.0237398	-0.13188	0.541	0.609	1
Mrps15	0.112935	-0.109726	0.596	0.672	1		Cops3	0.0237844	-0.126473	0.512	0.569	1
Rps23-ps1	0.113004	-0.14088	0.516	0.578	1		Appbp2	0.0238414	-0.102356	0.324	0.394	1
Pgrmc1	0.113035	-0.109429	0.329	0.397	1		Tceal8	0.0239825	0.116979	0.356	0.29	1
Ube2e1	0.113051	-0.149801	0.584	0.641	1		Ctdnep1	0.0240192	-0.107396	0.397	0.463	1
Zmynd8	0.113227	0.12727	0.64	0.586	1		Tmem208	0.0240363	-0.109623	0.576	0.641	1
Pelp1	0.113438	-0.127439	0.304	0.365	1		Tspan4	0.0242217	0.120528	0.496	0.428	1
Psmd4	0.113472	-0.113225	0.795	0.848	1		Cela1	0.0243745	0.138867	0.321	0.261	1
Mns1	0.113913	-0.127264	0.193	0.25	1		Med28	0.0249305	-0.113778	0.557	0.629	1
Lias	0.114276	-0.114545	0.205	0.264	1		Serpina3f	0.0250374	-0.143641	0.713	0.764	1
Timm44	0.114361	-0.107721	0.373	0.44	1		Eml4	0.0250507	-0.112882	0.594	0.67	1
Rock1	0.114509	0.108332	0.714	0.655	1		Snapc5	0.0251098	-0.134485	0.413	0.468	1
Sod2	0.11523	-0.110366	0.64	0.698	1		Cbx5	0.025529	-0.115403	0.654	0.764	1
Bcap29	0.11556	-0.115042	0.46	0.534	1		Syf2	0.0255777	0.106651	0.626	0.552	1
Elp3	0.115622	-0.10724	0.217	0.279	1		Acap1	0.025603	-0.109039	0.369	0.437	1
Agk	0.115792	-0.10401	0.205	0.264	1		Mrpl17	0.0257829	-0.10015	0.578	0.67	1
Rcn3	0.115792	-0.10401	0.205	0.264	1		Ipo5	0.025879	-0.139644	0.406	0.477	1
Ctdnep1	0.116112	-0.111217	0.404	0.463	1		Pdhb	0.0260619	-0.108139	0.365	0.428	1
9930017N22Rik	0.116792	-0.112405	0.224	0.284	1		Uqcrfs1	0.0260958	0.129691	0.75	0.675	1
Icam2	0.116948	-0.117365	0.354	0.422	1		Nono	0.0265336	-0.115289	0.736	0.787	1
Adss	0.117391	-0.125332	0.497	0.569	1		Rlim	0.026701	-0.13966	0.461	0.514	1
Mcrs1	0.117426	-0.10234	0.236	0.302	1		Cirbp	0.0267293	-0.102145	0.381	0.457	1
Wnk1	0.117481	-0.10808	0.665	0.744	1		Kif15	0.0267324	-0.115761	0.316	0.388	1
Cdk1	0.117497	-0.147031	0.466	0.532	1		Rabgap1l	0.0268234	0.16837	0.521	0.471	1
Tpx2	0.117516	-0.138898	0.404	0.483	1		Muc13	0.026854	-0.127883	0.507	0.572	1
Mpp7	0.118098	-0.101842	0.18	0.239	1		Sp140	0.0269586	-0.126237	0.294	0.359	1
Fnbp4	0.118874	-0.108682	0.385	0.457	1		Plscr2	0.0269618	-0.157778	0.216	0.279	1
Dhx9	0.119242	-0.125257	0.665	0.721	1		Wdr70	0.0269884	-0.100998	0.181	0.239	1
Hells	0.119386	-0.123912	0.484	0.557	1		Tmem147	0.0276013	-0.105484	0.576	0.644	1
Pcmt1	0.119534	-0.101073	0.509	0.578	1		Snhg15	0.0277444	-0.10709	0.323	0.394	1
Odr4	0.119892	-0.10842	0.267	0.333	1		Pdcd11	0.0278978	-0.110737	0.335	0.402	1
Gtf3a	0.120042	-0.13697	0.528	0.58	1		Vma21	0.028259	-0.115252	0.346	0.408	1
Gm1673	0.120255	0.118153	0.342	0.276	1		Capza1	0.0285032	-0.107834	0.294	0.356	1
Psmd3	0.120393	-0.125701	0.429	0.491	1		H1f3	0.0285586	-0.139586	0.387	0.454	1
Smg1	0.121296	-0.139512	0.342	0.408	1		Tcf4	0.0287554	-0.128652	0.752	0.816	1
Ide	0.121582	-0.110366	0.385	0.451	1		Osgep	0.0289813	-0.117007	0.489	0.543	1
Fads1	0.121834	-0.130579	0.385	0.454	1		Ethe1	0.0293283	0.110747	0.397	0.328	1
Trmt2a	0.121929	-0.102221	0.248	0.31	1		Mrps15	0.029569	-0.1008	0.587	0.672	1
Dnmt3b	0.121935	-0.114545	0.205	0.261	1		Rnaseh2a	0.0297061	-0.118735	0.339	0.399	1
Tec	0.122643	0.112027	0.36	0.299	1		Mxi1	0.0297816	0.111206	0.319	0.256	1
Gm1966	0.12282	0.149462	0.745	0.652	1		Mkln1	0.0298886	-0.101416	0.454	0.529	1
Ap2s1	0.122863	-0.11142	0.708	0.767	1		Pnn	0.0299574	-0.103613	0.754	0.819	1
Aldoc	0.123051	-0.110366	0.441	0.523	1		Psip1	0.0301515	-0.102891	0.704	0.756	1
Tomm22	0.123366	0.102901	0.752	0.672	1		Txndc5	0.0302115	0.105011	0.273	0.213	1
Pon2	0.123963	-0.108474	0.311	0.371	1		Pdzk1ip1	0.0302575	0.160159	0.355	0.293	1
Ccdc88a	0.124328	-0.146802	0.335	0.397	1		Sclt1	0.0303821	-0.101775	0.16	0.213	1
Lsm5	0.124545	-0.100159	0.702	0.767	1		H3c6	0.0304051	-0.114345	0.289	0.356	1
Scaf4	0.125233	-0.118271	0.273	0.33	1		Ssbp4	0.0304409	-0.112346	0.539	0.601	1
Eif1ad	0.125423	-0.10751	0.478	0.555	1		Ptpn12	0.0308739	0.11463	0.371	0.31	1
Rfxap	0.125463	-0.112264	0.304	0.362	1		Mxd4	0.0316044	0.127542	0.261	0.204	1
Nup85	0.126434	-0.104629	0.286	0.353	1		Ppp1r11	0.0317319	-0.121152	0.667	0.718	1
Ttc32	0.126561	-0.107651	0.317	0.385	1		Cmss1	0.0319548	-0.101755	0.339	0.405	1
Sms	0.126829	-0.118355	0.547	0.615	1		Ilf2	0.0321785	-0.105171	0.534	0.601	1
Aurka	0.127123	-0.11805	0.23	0.293	1		Fkbp8	0.0322161	-0.10283	0.573	0.655	1
Pglyrp1	0.128224	0.128219	0.255	0.198	1		Wdr74	0.0323938	-0.122452	0.337	0.399	1
Vps41	0.130924	-0.106397	0.248	0.313	1		Gngt2	0.0324945	-0.13229	0.406	0.474	1
Nfe2l1	0.132092	0.126644	0.398	0.345	1		Il12a	0.0328394	-0.130933	0.259	0.316	1
Rrp8	0.132131	-0.109345	0.236	0.293	1		4930523C07Rik	0.0328503	-0.120578	0.324	0.391	1
Lonp1	0.132158	-0.113307	0.255	0.316	1		Brk1	0.0329271	0.133065	0.823	0.77	1
Mrps36	0.132175	-0.102293	0.453	0.52	1		Idh1	0.0329301	0.120931	0.376	0.313	1
Tapbp	0.133374	-0.14958	0.596	0.684	1		Trip11	0.0330997	-0.114276	0.353	0.422	1
2610037D02Rik	0.13384	0.105173	0.248	0.193	1		Auh	0.0331255	0.107921	0.296	0.236	1
Washc4	0.135952	0.105572	0.317	0.261	1		Gm8430	0.0333386	0.113585	0.621	0.569	1
Gon7	0.136039	0.105394	0.28	0.227	1		Dusp11	0.0333517	0.12691	0.612	0.543	1
Gls	0.136052	-0.114122	0.46	0.543	1		Cpsf6	0.0342062	-0.127487	0.484	0.543	1
Hat1	0.136707	-0.143967	0.478	0.543	1		Stt3b	0.0342197	0.122415	0.367	0.31	1
Nbdy	0.137769	-0.111239	0.373	0.434	1		Dock10	0.0343295	-0.11587	0.518	0.583	1
Banf1	0.138916	-0.109131	0.795	0.876	1		Nudt3	0.0345365	-0.113441	0.342	0.405	1
Anapc5	0.139581	-0.105125	0.683	0.756	1		Htra2	0.0346512	-0.102532	0.328	0.391	1
Wdr75	0.140274	-0.1095	0.366	0.428	1		Selenom	0.034857	0.107921	0.534	0.466	1
Gtpbp4	0.140353	-0.131813	0.652	0.713	1		Mrpl45	0.0349859	-0.114072	0.413	0.474	1
Arpc5	0.140539	0.179741	0.807	0.753	1		Dbnl	0.0354424	-0.124441	0.441	0.494	1
Sri	0.140881	-0.113797	0.665	0.724	1		Aacs	0.0361548	0.102479	0.307	0.247	1
Slu7	0.141332	-0.132184	0.329	0.385	1		Atp2a2	0.036581	-0.100004	0.394	0.46	1
Sclt1	0.141582	-0.104874	0.161	0.213	1		Pfkp	0.0366688	0.12114	0.502	0.437	1
Cep57l1	0.141897	-0.108392	0.28	0.336	1		Bcl2l1	0.0369051	0.106429	0.376	0.313	1
Ascc1	0.142049	-0.104291	0.236	0.293	1		Tma16	0.0369596	-0.106465	0.363	0.425	1
Inka1	0.142148	-0.106572	0.466	0.532	1		Mpnd	0.0372178	-0.10327	0.202	0.259	1
Zeb1	0.144572	-0.112165	0.329	0.394	1		Rbm6	0.0373102	-0.100279	0.434	0.5	1
Exosc8	0.146676	-0.105523	0.584	0.667	1		Ptpn2	0.0376676	-0.103262	0.395	0.46	1
Tdg	0.147613	0.101807	0.255	0.201	1		Ablim1	0.038486	0.109797	0.277	0.221	1
Cenps	0.147736	-0.117561	0.224	0.276	1		Srp14	0.0388688	0.100707	0.881	0.816	1
Ncapd2	0.148293	-0.145196	0.311	0.362	1		Fxn	0.0389204	-0.115293	0.326	0.385	1
Gm35551	0.148781	0.134444	0.28	0.23	1		Cdc42se2	0.0390085	-0.103394	0.312	0.371	1
Mkrn1	0.149012	0.112027	0.41	0.353	1		Hivep1	0.0391535	-0.103483	0.23	0.287	1
Mov10	0.149667	-0.110366	0.261	0.319	1		Nsmce4a	0.0395607	-0.103062	0.624	0.678	1
Prkar2b	0.152391	0.115073	0.348	0.287	1		Supt3	0.0396058	-0.113634	0.248	0.307	1
Sept11	0.152515	0.103093	0.615	0.549	1		1110008P14Rik	0.0397645	-0.109676	0.241	0.299	1
Jmjd6	0.153554	-0.118586	0.354	0.405	1		Twistnb	0.0402692	-0.101516	0.465	0.534	1
Lztfl1	0.15447	0.153569	0.304	0.253	1		Cd300a	0.0404191	0.111246	0.215	0.161	1
Mitd1	0.154783	-0.100484	0.553	0.612	1		Acap2	0.0404573	0.116353	0.358	0.299	1
Ikzf1	0.155657	0.13333	0.559	0.509	1		Upp1	0.0415864	-0.124647	0.211	0.264	1
Anapc1	0.158597	-0.117455	0.354	0.411	1		Gm4332	0.0415999	-0.10919	0.424	0.486	1
Ikzf2	0.158717	0.138455	0.522	0.457	1		Slu7	0.0417058	-0.110743	0.328	0.385	1
Arid5a	0.159025	-0.11335	0.23	0.284	1		Pold4	0.0419074	0.103814	0.539	0.474	1
Traf3ip3	0.159289	0.122874	0.484	0.431	1		Itga4	0.0423693	0.145357	0.399	0.348	1
Knop1	0.159597	-0.114888	0.478	0.532	1		Mettl1	0.042519	-0.111645	0.312	0.365	1
Tmem40	0.161321	-0.100837	0.286	0.348	1		Ncapd2	0.0425305	-0.135669	0.31	0.362	1
Sumo3	0.162248	0.129729	0.609	0.555	1		Csnk1a1	0.0445635	-0.10819	0.81	0.874	1
Ier3	0.166709	0.224085	0.745	0.695	1		1110059G10Rik	0.0447728	-0.102675	0.261	0.316	1
Tank	0.166942	0.112027	0.36	0.305	1		Sp1	0.0449502	-0.100195	0.278	0.339	1
Lcp2	0.167308	-0.125577	0.59	0.649	1		Psmb3	0.0454251	-0.108688	0.803	0.871	1
Cebpzos	0.167908	-0.109389	0.286	0.336	1		Dkc1	0.0458028	-0.106796	0.601	0.664	1
Cbll1	0.168169	-0.103882	0.323	0.376	1		Sec63	0.0464385	0.108017	0.461	0.402	1
Dcaf13	0.168722	-0.103179	0.342	0.397	1		Vcl	0.0492392	0.102134	0.365	0.305	1
Znrf1	0.169014	0.139228	0.671	0.609	1		Morc3	0.0493223	-0.101764	0.404	0.471	1
Cdc20	0.169555	-0.105091	0.323	0.397	1		Trappc2l	0.0494765	-0.102007	0.363	0.417	1
Cdk17	0.172482	-0.105497	0.28	0.333	1		Srsf6	0.0503116	-0.108231	0.679	0.736	1
Ppp4r2	0.173086	0.114986	0.379	0.328	1		Hmg20a	0.0506802	-0.106737	0.259	0.313	1
Runx1	0.173577	0.101787	0.634	0.578	1		Mfng	0.0515831	-0.112522	0.367	0.425	1
Batf	0.173785	0.169696	0.534	0.474	1		Anxa6	0.052399	-0.112525	0.349	0.405	1
Gm4258	0.174527	0.114927	0.379	0.325	1		A630072M18Rik	0.0530451	0.115253	0.443	0.376	1
Cpne3	0.175381	-0.101913	0.478	0.537	1		Mysm1	0.0539455	-0.10532	0.337	0.394	1
Tars	0.178634	-0.100445	0.466	0.526	1		Hscb	0.0553321	0.109084	0.404	0.348	1
Wasf2	0.178842	0.103235	0.783	0.718	1		Cbll1	0.0556527	-0.107937	0.323	0.376	1
Tab2	0.181689	0.109822	0.627	0.56	1		Pbk	0.0571176	-0.119819	0.266	0.322	1
Ptpra	0.183428	-0.10878	0.478	0.532	1		Msh2	0.0577896	-0.109977	0.406	0.46	1
Churc1	0.18479	0.100799	0.634	0.578	1		Trappc1	0.0593881	0.102318	0.441	0.388	1
Timm9	0.185032	-0.109605	0.503	0.555	1		Igf1r	0.0598189	0.110378	0.477	0.42	1
Bcor	0.18609	-0.100565	0.261	0.316	1		Cdc6	0.0600219	-0.117619	0.216	0.267	1
Tfrc	0.186806	-0.115574	0.329	0.382	1		Zfp771	0.0618734	-0.101229	0.39	0.443	1
Ncf1	0.190111	0.107934	0.584	0.526	1		Anxa1	0.0621733	0.120118	0.468	0.411	1
Nop14	0.192345	-0.10695	0.553	0.615	1		Dnm2	0.0650243	0.10616	0.472	0.417	1
Lsm3	0.19541	-0.128815	0.596	0.647	1		mt-Atp6	0.0672312	0.105098	0.608	0.552	1
Gmps	0.197643	-0.111016	0.596	0.661	1		Arpc5l	0.0679015	-0.110318	0.571	0.626	1
4930523C07Rik	0.199149	-0.106808	0.335	0.391	1		Jun	0.0728124	-0.136401	0.245	0.299	1
Col4a1	0.200551	-0.104911	0.466	0.517	1		Abcf1	0.0734283	-0.118183	0.647	0.707	1
Cdkn2d	0.202223	-0.103451	0.373	0.425	1		Arl4a	0.0755759	-0.114238	0.379	0.434	1
Fcer1g	0.217167	0.418929	0.36	0.431	1		Dtd1	0.077659	-0.115036	0.399	0.451	1
Nampt	0.234468	-0.109613	0.484	0.534	1		Rbm26	0.0827201	-0.102954	0.521	0.572	1
Jun	0.236224	-0.134197	0.248	0.299	1		Vegfa	0.0827208	-0.104778	0.245	0.296	1
Mycbp2	0.239535	-0.100159	0.689	0.747	1		Nfat5	0.0863958	-0.10033	0.472	0.537	1
Adipor2	0.241441	0.103121	0.615	0.56	1		Etv6	0.0877775	-0.101057	0.574	0.626	1
Rabgap1l	0.277939	0.107289	0.522	0.471	1		Pgp	0.109063	-0.111645	0.543	0.598	1

## Sheet: 1
Inh. III versus DMSO							E3330 versus DMSO							APX2009 versus DMSO
	p_val	avg_log2FC	pct.1	pct.2	p_val_adj			p_val	avg_log2FC	pct.1	pct.2	p_val_adj			p_val	avg_log2FC	pct.1	pct.2	p_val_adj
Ifi27l2a	6.17909e-15	-0.782716	0.734	0.916	1.22958e-10		Irf7	2.11451e-71	-1.44947	0.218	0.811	4.20766e-67		Bst2	5.07455e-48	-0.990317	0.91	0.998	1.00978e-43
Irf7	4.55923e-11	-0.485339	0.579	0.811	9.07242e-07		Bst2	1.8505e-64	-0.996493	0.937	0.998	3.6823e-60		Irf7	9.8707e-45	-1.27914	0.233	0.811	1.96417e-40
Cd52	9.13552e-09	-0.49987	0.617	0.811	0.000181788		Ly6a	3.37943e-64	-1.51346	0.526	0.931	6.72472e-60		Ifi27l2a	2.62781e-39	-1.53292	0.601	0.916	5.22907e-35
2410006H16Rik	2.17438e-08	-0.428286	0.85	0.926	0.00043268		Ifi27l2a	4.35605e-61	-1.74943	0.55	0.916	8.6681e-57		Ly6a	2.67948e-39	-1.26684	0.578	0.931	5.3319e-35
Zmat3	3.47975e-08	0.232433	0.173	0.042	0.000692435		Ifi44	6.80819e-43	-1.09176	0.177	0.649	1.35476e-38		Ifi44	1.77191e-29	-1.05827	0.184	0.649	3.52593e-25
Adgrl4	1.78262e-07	-0.524728	0.322	0.523	0.00354724		Isg15	1.33212e-42	-1.19157	0.226	0.681	2.65078e-38		Isg15	1.11805e-27	-1.13091	0.242	0.681	2.2248e-23
Ly6a	3.68547e-07	-0.387832	0.799	0.931	0.00733371		Gm1966	3.3301e-32	-0.946396	0.403	0.757	6.62657e-28		Oasl2	5.42805e-23	-0.883797	0.22	0.614	1.08013e-18
Igfbp7	5.32555e-07	0.314632	0.201	0.069	0.0105973		Iigp1	2.93046e-29	-0.872338	0.063	0.403	5.83131e-25		Oas3	1.38674e-20	-0.761323	0.202	0.587	2.75947e-16
Prdm2	2.18239e-06	0.323667	0.43	0.268	0.0434275		Gclm	1.28235e-28	0.843345	0.902	0.774	2.55176e-24		Mndal	6.48195e-19	-0.679303	0.655	0.892	1.28984e-14
Ccl5	2.63806e-06	-0.594965	0.332	0.514	0.0524948		Mndal	1.93348e-28	-0.719016	0.673	0.892	3.84743e-24		Ifi203	7.77835e-19	-0.699699	0.83	0.953	1.54781e-14
B3gnt5	3.23692e-06	-0.37833	0.173	0.344	0.0644115		Oasl2	3.02743e-26	-0.823375	0.286	0.614	6.02429e-22		B930036N10Rik	2.56473e-18	0.549589	0.489	0.167	5.10356e-14
Mndal	4.87208e-06	-0.32714	0.766	0.892	0.0969495		Ifi203	9.6989e-26	-0.72447	0.793	0.953	1.92998e-21		Gm1966	5.2592e-18	-0.800185	0.475	0.757	1.04653e-13
Ifi44	5.10212e-06	-0.386963	0.467	0.649	0.101527		Gm4951	4.97672e-25	-0.517478	0.03	0.314	9.90318e-21		Isg20	6.38757e-18	-0.738288	0.314	0.636	1.27106e-13
Ptp4a3	5.74036e-06	0.356375	0.598	0.432	0.114227		Isg20	3.37711e-24	-0.75131	0.308	0.636	6.7201e-20		H2-Q7	9.78015e-18	-0.650164	0.812	0.939	1.94615e-13
Cdkn1a	7.6298e-06	0.568964	0.477	0.337	0.151825		Clec4d	4.18702e-23	0.656555	0.638	0.295	8.33175e-19		Iigp1	2.34556e-17	-0.818683	0.09	0.403	4.66742e-13
Cox6b2	9.6388e-06	0.353364	0.355	0.197	0.191802		Oas3	2.01945e-22	-0.678921	0.253	0.587	4.0185e-18		Acadl	5.73467e-16	-0.615677	0.704	0.857	1.14114e-11
Cyp51	1.20705e-05	-0.26696	0.836	0.941	0.24019		H2-Q7	3.3317e-22	-0.646754	0.804	0.939	6.62976e-18		Slfn5	7.30581e-16	-0.649414	0.085	0.388	1.45378e-11
Parp12	1.45682e-05	-0.271801	0.159	0.317	0.289894		Neat1	1.66866e-21	0.886214	0.801	0.548	3.32047e-17		Rtp4	6.85579e-15	-0.574958	0.179	0.499	1.36423e-10
Rcc2	3.23804e-05	0.279613	0.869	0.791	0.644338		Parp14	4.69771e-19	-0.705168	0.346	0.617	9.34796e-15		Ddx58	1.32555e-14	-0.660115	0.309	0.604	2.63771e-10
Oas3	4.53419e-05	-0.337177	0.439	0.587	0.902258		Lgals3bp	1.96247e-18	-0.61466	0.496	0.725	3.90513e-14		Rnf213	2.31299e-14	-0.662802	0.457	0.693	4.60262e-10
Dhx36	5.40457e-05	0.288416	0.668	0.521	1		Rnf213	2.99313e-18	-0.632571	0.46	0.693	5.95603e-14		Ddx60	3.13765e-13	-0.563926	0.117	0.386	6.24361e-09
Ptprk	6.26934e-05	0.110608	0.112	0.032	1		Bcl11a	7.39189e-18	-0.714105	0.518	0.747	1.47091e-13		Neat1	5.21175e-13	0.765645	0.789	0.548	1.03709e-08
Epsti1	6.77555e-05	-0.270078	0.336	0.489	1		Xaf1	9.09107e-18	-0.572133	0.221	0.499	1.80903e-13		Parp14	6.16501e-13	-0.613548	0.35	0.617	1.22677e-08
Kpna1	6.96607e-05	0.22524	0.36	0.214	1		Ddx60	1.56205e-17	-0.518793	0.117	0.386	3.10831e-13		Gm4951	8.41464e-13	-0.467053	0.067	0.314	1.67443e-08
Jpt1	7.24131e-05	0.252091	0.874	0.806	1		Shisa5	4.15565e-17	-0.559428	0.657	0.838	8.26933e-13		Lgals3bp	4.7695e-12	-0.54164	0.48	0.725	9.49084e-08
Kmt5a	8.19111e-05	0.314441	0.734	0.619	1		Cat	1.45423e-16	0.560582	0.553	0.285	2.89376e-12		Xaf1	1.95822e-11	-0.473052	0.22	0.499	3.89666e-07
Gm37233	8.46827e-05	0.150295	0.126	0.042	1		Esd	3.96641e-16	0.491168	0.924	0.85	7.89276e-12		Plac8	2.12175e-11	-0.599184	0.771	0.88	4.22207e-07
Prdx2	9.30499e-05	-0.246529	0.827	0.919	1		Pf4	8.16202e-16	0.785159	0.877	0.806	1.62416e-11		Egr1	3.91785e-11	0.851402	0.493	0.268	7.79613e-07
Shisa5	9.86637e-05	-0.284537	0.78	0.838	1		Cd63	1.14571e-15	0.516227	0.883	0.776	2.27984e-11		Usp18	6.97337e-11	-0.460963	0.085	0.31	1.38763e-06
Isg15	0.000112165	-0.380231	0.556	0.681	1		Stat1	1.25766e-15	-0.585935	0.21	0.467	2.50263e-11		Mapkapk2	1.16581e-10	-0.565271	0.646	0.794	2.31985e-06
Cd34	0.000155368	-0.346505	0.421	0.56	1		Prkar2b	2.26991e-15	0.483582	0.542	0.27	4.51688e-11		Cybb	1.80686e-10	-0.702622	0.157	0.396	3.59547e-06
Sfxn1	0.000159312	0.269832	0.762	0.629	1		Ddx24	3.10267e-15	-0.444849	0.793	0.909	6.17401e-11		Slfn8	1.91602e-10	-0.459068	0.179	0.428	3.81268e-06
Trub2	0.000163548	0.161565	0.21	0.101	1		Adgrl4	8.5601e-15	-0.686557	0.275	0.523	1.70337e-10		Oasl1	2.03003e-10	-0.340123	0.031	0.224	4.03955e-06
Purb	0.000172773	0.251206	0.734	0.602	1		Trim30a	1.00923e-14	-0.607169	0.422	0.641	2.00827e-10		mt-Nd6	2.19991e-10	0.668584	0.816	0.676	4.3776e-06
H2-T23	0.00017835	-0.277402	0.453	0.602	1		Mapkapk2	1.73584e-14	-0.54491	0.654	0.794	3.45415e-10		Ifih1	2.53446e-10	-0.488159	0.166	0.405	5.04332e-06
Egr1	0.000181547	-0.457704	0.145	0.268	1		Taldo1	1.84025e-14	0.43864	0.929	0.84	3.66191e-10		H2-T23	3.0264e-10	-0.511133	0.363	0.602	6.02224e-06
Haspin	0.000228958	0.190452	0.271	0.15	1		Ddx58	2.10707e-14	-0.575684	0.387	0.604	4.19287e-10		Irgm1	7.00589e-10	-0.417672	0.184	0.43	1.3941e-05
Rbm34	0.000232892	0.198343	0.383	0.241	1		Zbp1	3.03906e-14	-0.363435	0.038	0.224	6.04743e-10		Stat1	1.03857e-09	-0.529916	0.233	0.467	2.06665e-05
Esrra	0.000234527	0.14514	0.173	0.076	1		Epsti1	8.79713e-14	-0.477756	0.256	0.489	1.75054e-09		Parp12	1.42528e-09	-0.3936	0.108	0.317	2.83617e-05
Cycs	0.000261335	0.246458	0.687	0.545	1		Ifit1	9.54999e-14	-0.521092	0.084	0.295	1.90035e-09		Trim12c	1.5324e-09	-0.4211	0.247	0.489	3.04931e-05
Ccng1	0.000275213	0.328129	0.313	0.194	1		Parp12	9.9286e-14	-0.38234	0.101	0.317	1.97569e-09		Ifit1	5.08687e-09	-0.503224	0.094	0.295	0.000101224
Api5	0.000276278	0.252554	0.491	0.351	1		Blvrb	2.86785e-13	0.536143	0.61	0.364	5.70673e-09		Shisa5	8.33811e-09	-0.423321	0.717	0.838	0.00016592
Rev1	0.000282849	0.167323	0.304	0.174	1		Acadl	1.17056e-12	-0.436695	0.733	0.857	2.3293e-08		Epsti1	8.66565e-09	-0.418595	0.265	0.489	0.000172438
Nadk	0.000292928	0.272879	0.612	0.474	1		Usp18	1.77515e-12	-0.414855	0.106	0.31	3.53238e-08		Gm12250	1.23215e-08	-0.323578	0.076	0.268	0.000245185
Neurl3	0.000295606	0.226685	0.453	0.302	1		Gm12250	1.83556e-12	-0.357047	0.076	0.268	3.65258e-08		Parp9	2.83237e-08	-0.422692	0.179	0.386	0.000563614
Fam98b	0.000302521	0.244466	0.383	0.256	1		Gm20658	2.11274e-12	0.231515	0.128	0.005	4.20414e-08		Ifi27	5.2755e-08	-0.500321	0.561	0.722	0.00104977
Zfp467	0.000312395	-0.135592	0.033	0.12	1		Gm17745	3.80243e-12	0.345472	0.278	0.088	7.56645e-08		Arap3	7.68151e-08	0.236047	0.197	0.059	0.00152854
Neat1	0.000327715	0.457597	0.673	0.548	1		Trim12c	4.70981e-12	-0.437613	0.267	0.489	9.37206e-08		Rsad2	8.77876e-08	-0.542901	0.099	0.285	0.00174689
Thap1	0.000328878	0.114234	0.15	0.061	1		Acss2	4.87472e-12	0.44899	0.39	0.179	9.7002e-08		Zbp1	8.79256e-08	-0.315237	0.058	0.224	0.00174963
Nupr1	0.00036614	-0.331587	0.103	0.211	1		F630028O10Rik	5.57389e-12	0.584186	0.436	0.216	1.10915e-07		Ifi213	9.96529e-08	-0.213758	0	0.118	0.00198299
Abhd17a	0.000407902	0.223367	0.528	0.364	1		Ninj1	6.89062e-12	0.467336	0.624	0.408	1.37116e-07		Oas1a	1.20424e-07	-0.302599	0.081	0.251	0.00239631
Gnasas1	0.000427523	0.151735	0.126	0.049	1		Cd74	1.76001e-11	-0.523885	0.095	0.278	3.50225e-07		Trim30a	1.27366e-07	-0.516464	0.471	0.641	0.00253445
Fnbp4	0.000451026	0.222567	0.575	0.428	1		Ms4a6c	2.54522e-11	-0.454015	0.153	0.354	5.06474e-07		Dhx58	1.35953e-07	-0.292011	0.081	0.251	0.00270533
Rbbp6	0.000471732	0.24099	0.729	0.595	1		Ifih1	2.65794e-11	-0.394304	0.193	0.405	5.28903e-07		Mrpl52	2.05371e-07	-0.30023	0.57	0.722	0.00408667
H2-Q6	0.000481936	-0.218971	0.285	0.423	1		Slc7a11	3.54629e-11	0.599356	0.308	0.123	7.05677e-07		Samd9l	2.21573e-07	-0.419502	0.641	0.786	0.00440907
Rnaseh2c	0.00048311	0.22071	0.841	0.737	1		Slfn5	5.36411e-11	-0.461637	0.183	0.388	1.0674e-06		Eif2ak2	3.00137e-07	-0.355879	0.435	0.656	0.00597242
Ptpn11	0.000519562	0.201236	0.495	0.354	1		Eif2ak2	5.65578e-11	-0.422538	0.466	0.656	1.12544e-06		Atp2b1	3.04152e-07	0.340673	0.565	0.371	0.00605231
Gm37534	0.000519814	0.269584	0.355	0.233	1		Card19	6.69763e-11	0.438522	0.458	0.248	1.33276e-06		Akap13	4.24116e-07	0.388701	0.933	0.865	0.00843948
Nampt	0.00057498	-0.267555	0.477	0.587	1		Lat2	8.13558e-11	0.377395	0.474	0.248	1.6189e-06		Cd52	4.34583e-07	-0.379341	0.664	0.811	0.00864776
Sp100	0.000580544	-0.259696	0.35	0.491	1		Txnip	1.00899e-10	0.492657	0.766	0.595	2.00779e-06		Purb	5.73218e-07	0.362249	0.726	0.602	0.0114065
Ap4s1	0.000676587	0.110914	0.14	0.059	1		Gpr141	1.39382e-10	0.401167	0.262	0.093	2.77356e-06		Angpt1	5.77457e-07	0.454004	0.686	0.528	0.0114908
Ankrd13a	0.000687948	0.24191	0.664	0.555	1		4930519L02Rik	1.42098e-10	0.334705	0.36	0.162	2.82761e-06		Zmat3	6.5014e-07	0.167545	0.157	0.042	0.0129371
Zfp512b	0.000688014	0.123287	0.173	0.081	1		Tap1	1.71644e-10	-0.437254	0.422	0.614	3.41554e-06		Plxdc2	6.5892e-07	0.298996	0.314	0.15	0.0131118
BC028528	0.000692902	-0.257614	0.238	0.361	1		Ugcg	2.3556e-10	-0.538955	0.447	0.622	4.68742e-06		Prkar2b	7.65114e-07	0.37356	0.453	0.27	0.015225
Gk	0.000707618	0.143658	0.238	0.13	1		Mt2	2.38709e-10	0.625687	0.3	0.125	4.75008e-06		Mycn	8.48679e-07	0.270674	0.35	0.17	0.0168879
Itsn1	0.000722498	0.199404	0.243	0.138	1		Mrpl52	3.08261e-10	-0.372774	0.542	0.722	6.13408e-06		Trim30d	1.13184e-06	-0.289181	0.121	0.292	0.0225226
Aldoc	0.000762702	-0.251848	0.332	0.457	1		Creg1	5.79764e-10	0.452381	0.831	0.749	1.15367e-05		Stat2	1.18876e-06	-0.345661	0.135	0.3	0.0236552
Mprip	0.000813241	0.199944	0.477	0.342	1		Ifi213	8.37879e-10	-0.198119	0.008	0.118	1.6673e-05		Man2a2	1.30151e-06	0.383613	0.413	0.251	0.0258988
Nme2	0.000894215	0.166258	0.21	0.113	1		Oasl1	1.44147e-09	-0.262204	0.068	0.224	2.86839e-05		Mx1	1.37253e-06	-0.195025	0.004	0.108	0.0273119
Ifi27	0.00089591	-0.303908	0.617	0.722	1		Gbp7	1.4479e-09	-0.457637	0.362	0.536	2.88118e-05		Ms4a6c	1.73688e-06	-0.421971	0.179	0.354	0.0345621
Hspa4	0.000902755	0.21153	0.874	0.823	1		Oas1a	2.01664e-09	-0.28437	0.09	0.251	4.01291e-05		Tap1	1.79152e-06	-0.392895	0.457	0.614	0.0356494
Ldah	0.000906426	0.179769	0.29	0.177	1		Fcer1g	2.18357e-09	0.456033	0.787	0.732	4.34509e-05		Ifi204	1.9175e-06	-0.221729	0.009	0.115	0.0381564
Mxi1	0.00095762	-0.195033	0.159	0.273	1		Slc48a1	2.23317e-09	0.351601	0.523	0.319	4.44379e-05		Capza2	2.11279e-06	-0.300196	0.901	0.956	0.0420425
Yipf5	0.00103666	0.119421	0.402	0.251	1		Psme2	2.97808e-09	-0.330174	0.7	0.862	5.92609e-05		Khdrbs3	2.29669e-06	0.163316	0.152	0.044	0.0457019
Rgl1	0.00110702	0.134077	0.182	0.091	1		Ifi27	3.26846e-09	-0.444087	0.561	0.722	6.50391e-05		Tapbp	2.48437e-06	-0.325346	0.439	0.607	0.0494365
Gm38082	0.00113185	0.181369	0.243	0.14	1		Bin1	3.75243e-09	0.333886	0.422	0.229	7.46696e-05		Arid5a	2.75803e-06	-0.323002	0.17	0.342	0.0548821
Smg7	0.00113601	0.182812	0.421	0.287	1		Herc6	4.22502e-09	-0.427505	0.199	0.376	8.40737e-05		Cmpk2	4.906e-06	-0.232365	0.045	0.172	0.0976245
Uqcc1	0.00123093	-0.140269	0.065	0.155	1		H2-T23	4.28029e-09	-0.392422	0.414	0.602	8.51735e-05		Igtp	5.11963e-06	-0.238515	0.072	0.214	0.101875
Fut8	0.00125333	0.247194	0.654	0.516	1		F830016B08Rik	4.46696e-09	-0.191993	0.011	0.115	8.8888e-05		Zfp57	5.79942e-06	0.151292	0.13	0.034	0.115403
Isg20	0.0012633	-0.267041	0.523	0.636	1		Adar	4.51132e-09	-0.344703	0.199	0.378	8.97708e-05		Ifi206	7.19364e-06	-0.160459	0.009	0.106	0.143146
Tspo	0.00126646	-0.195606	0.771	0.843	1		Cyb5a	7.07428e-09	0.424614	0.61	0.445	0.000140771		Sp100	7.44671e-06	-0.319129	0.3	0.491	0.148182
Mipep	0.00126847	0.129756	0.173	0.086	1		Tor3a	8.44342e-09	-0.308957	0.139	0.307	0.000168016		mt-Tt	8.92415e-06	0.145519	0.157	0.052	0.177582
Ppp6r3	0.00128981	0.198887	0.593	0.459	1		Clec4e	8.47653e-09	0.333359	0.436	0.241	0.000168674		Mapre2	1.2617e-05	0.191712	0.283	0.138	0.251065
Baz1b	0.00128993	0.230077	0.827	0.759	1		Slfn8	1.22717e-08	-0.360946	0.245	0.428	0.000244194		Macf1	1.31539e-05	0.307001	0.816	0.681	0.261749
Igfbp4	0.00133873	-0.26286	0.285	0.396	1		Cxcl10	1.56527e-08	-0.476984	0.057	0.192	0.000311473		Tor3a	1.35683e-05	-0.287293	0.157	0.307	0.269996
App	0.00137682	0.103798	0.164	0.079	1		S100a10	1.60442e-08	0.339698	0.907	0.84	0.000319264		Klf6	1.37265e-05	0.305671	0.43	0.263	0.273144
Atp8b4	0.00138209	-0.191559	0.192	0.314	1		Ifi203-ps	1.65328e-08	-0.16172	0.008	0.103	0.000328986		H2-Q4	1.51065e-05	-0.326187	0.242	0.4	0.300605
Elmod2	0.00140078	0.105833	0.131	0.057	1		Csgalnact2	1.73882e-08	0.22804	0.311	0.14	0.000346008		Tspan32	1.70655e-05	0.28677	0.628	0.45	0.339586
Ndufaf7	0.00142368	0.125018	0.145	0.066	1		Emp3	1.83193e-08	0.325151	0.956	0.897	0.000364535		Psmb9	2.24423e-05	-0.278194	0.502	0.639	0.44658
Lmna	0.00143955	0.149328	0.103	0.039	1		Mrpl54	1.88329e-08	-0.362996	0.684	0.806	0.000374756		Gm20559	2.35604e-05	-0.344362	0.35	0.504	0.468828
Gm13012	0.0014461	0.106388	0.107	0.042	1		Parp9	2.35001e-08	-0.363821	0.213	0.386	0.000467629		Atp8b4	2.4483e-05	-0.256063	0.161	0.314	0.487187
Cnot3	0.00159397	0.211561	0.435	0.322	1		Mafg	2.58583e-08	0.348417	0.575	0.396	0.000514555		Ccl5	2.6451e-05	-0.586736	0.359	0.514	0.526348
Eif4b	0.00160856	0.219781	0.771	0.71	1		Cd52	2.9921e-08	-0.395353	0.657	0.811	0.000595399		Irgm2	2.96494e-05	-0.174361	0.045	0.157	0.589994
Tuba8	0.00161747	0.162498	0.21	0.115	1		Ero1l	3.047e-08	0.495424	0.659	0.484	0.000606322		Dtx3l	3.14964e-05	-0.358116	0.35	0.486	0.626746
Gm45153	0.00163938	0.106388	0.103	0.039	1		Tyrobp	3.34336e-08	0.501901	0.706	0.614	0.000665295		Ndufa7	3.37542e-05	-0.249247	0.852	0.921	0.671674
Med1	0.00164567	0.161051	0.561	0.42	1		Gm20559	3.60858e-08	-0.387605	0.332	0.504	0.000718072		Ugcg	3.57226e-05	-0.340306	0.466	0.622	0.710844
Snrnp70	0.00166123	0.182272	0.93	0.843	1		Rsad2	4.49963e-08	-0.364731	0.128	0.285	0.000895382		Svil	3.58582e-05	0.349456	0.484	0.344	0.713542
Serpinb6a	0.00170666	0.160012	0.206	0.113	1		Sp110	6.05994e-08	-0.343202	0.441	0.6	0.00120587		Col4a1	3.76057e-05	0.327623	0.489	0.344	0.748317
Dtymk	0.00171181	0.198535	0.724	0.604	1		Ms4a4b	6.22301e-08	-0.200336	0.014	0.108	0.00123832		S100a6	3.92604e-05	0.377226	0.78	0.649	0.781242
Acly	0.00171738	-0.244114	0.724	0.791	1		Plac8	7.36059e-08	-0.30578	0.733	0.88	0.00146468		Bicd1	4.00982e-05	0.306106	0.3	0.17	0.797913
Ewsr1	0.00172728	0.16599	0.715	0.558	1		Mx1	7.74455e-08	-0.170369	0.014	0.108	0.00154109		Prdx6	4.14436e-05	0.260961	0.946	0.885	0.824686
Mepce	0.00173734	0.20178	0.439	0.317	1		Trim30d	7.90046e-08	-0.306222	0.139	0.292	0.00157211		Ms4a6b	4.1509e-05	-0.219478	0.076	0.201	0.825987
Rsad2	0.00177262	-0.287372	0.173	0.285	1		Rtp4	8.87151e-08	-0.324068	0.319	0.499	0.00176534		Gm26917	4.15859e-05	0.270716	0.816	0.713	0.827517
Gopc	0.00184078	0.131721	0.271	0.162	1		Gng5	9.20746e-08	0.290652	0.973	0.921	0.00183219		Atad2	4.26182e-05	0.382291	0.691	0.575	0.848059
Fam111a	0.00186365	0.251292	0.72	0.639	1		Pgd	9.29976e-08	0.363574	0.638	0.462	0.00185056		Abcc1	4.9936e-05	0.308874	0.587	0.442	0.993676
Oasl2	0.00197066	-0.217845	0.481	0.614	1		Abcc1	1.2259e-07	0.322959	0.613	0.442	0.00243942		Il1r1	5.50478e-05	-0.285261	0.206	0.359	1
Tiparp	0.00204402	-0.230494	0.21	0.317	1		Mov10	1.30601e-07	-0.268274	0.158	0.314	0.00259883		Grn	5.70274e-05	-0.289967	0.354	0.518	1
Mt1	0.00207154	-0.222783	0.846	0.899	1		Sp100	1.43736e-07	-0.343586	0.33	0.491	0.00286021		Nfkbia	5.87647e-05	-0.334348	0.812	0.892	1
Ccnd3	0.00214097	0.24864	0.636	0.523	1		Nfkbia	1.52019e-07	-0.366324	0.817	0.892	0.00302502		9930111J21Rik2	6.24657e-05	-0.211632	0.152	0.307	1
Syk	0.00228464	0.205677	0.407	0.285	1		Ilk	1.68397e-07	0.283898	0.428	0.256	0.00335094		F2r	6.69552e-05	0.208118	0.305	0.165	1
Tcf20	0.00229825	0.197559	0.537	0.405	1		Ccl5	2.02964e-07	-0.631358	0.36	0.514	0.00403878		Cers4	7.26319e-05	0.283023	0.377	0.241	1
Csgalnact2	0.00244855	0.141646	0.238	0.14	1		Pdcl3	2.03814e-07	0.212611	0.316	0.155	0.0040557		Ndufs4	8.08418e-05	-0.259277	0.332	0.494	1
Junb	0.00245769	-0.322234	0.374	0.459	1		Fbxo9	2.05972e-07	0.272164	0.351	0.192	0.00409864		Milr1	8.30122e-05	-0.328157	0.233	0.376	1
Pla2g15	0.00250753	0.101748	0.14	0.066	1		Pou2f2	2.17168e-07	-0.373964	0.559	0.7	0.00432142		Tsc22d4	8.88237e-05	0.226542	0.87	0.757	1
Tut4	0.00260094	-0.17135	0.579	0.715	1		Gvin1	2.25727e-07	-0.16734	0.033	0.138	0.00449175		Cxcl10	9.28513e-05	-0.483942	0.076	0.192	1
Sept11	0.00260427	0.235787	0.696	0.572	1		Alox5ap	2.32899e-07	0.300315	0.689	0.528	0.00463446		Apoe	9.59105e-05	0.275109	0.188	0.084	1
Med6	0.00262205	0.140662	0.178	0.096	1		Dtx3l	2.37861e-07	-0.347706	0.33	0.486	0.0047332		Marcks	9.68333e-05	0.185428	0.188	0.084	1
Kpna2	0.00264552	0.169158	0.182	0.101	1		Ncf2	3.2675e-07	0.299871	0.518	0.327	0.00650201		Pear1	9.81205e-05	0.177596	0.188	0.084	1
Susd1	0.00270007	0.167748	0.266	0.167	1		Ifi206	3.50691e-07	-0.15248	0.016	0.106	0.0069784		Nrxn1	9.81716e-05	0.171377	0.112	0.034	1
Chrac1	0.00273519	0.205057	0.519	0.396	1		Trim30b	3.84889e-07	-0.203738	0.046	0.157	0.0076589		Ccng1	0.000102863	0.251314	0.327	0.194	1
Mbd3	0.00279002	0.23859	0.537	0.44	1		Rabac1	4.06711e-07	0.30787	0.67	0.516	0.00809315		Rps4l	0.000106339	0.146961	0.166	0.066	1
Gm42047	0.00283199	0.405238	0.36	0.263	1		Skil	4.92127e-07	-0.22272	0.063	0.179	0.00979284		F830016B08Rik	0.000115539	-0.169328	0.027	0.115	1
Grn	0.0028791	-0.238505	0.416	0.518	1		Lgals9	5.21418e-07	-0.355874	0.362	0.514	0.0103757		Pcp4l1	0.000115923	-0.147748	0.022	0.108	1
Spout1	0.00288191	0.144649	0.243	0.147	1		Rab27b	5.68053e-07	0.234979	0.183	0.066	0.0113037		Cryzl2	0.000118523	0.102107	0.103	0.029	1
Gtf2f1	0.00290934	0.212218	0.458	0.349	1		Selenoh	6.17048e-07	-0.298929	0.757	0.88	0.0122786		Bin1	0.000131737	0.216289	0.368	0.229	1
Snhg3	0.00303037	0.170209	0.416	0.292	1		Irgm1	7.76552e-07	-0.291178	0.27	0.43	0.0154526		Myl4	0.000139079	-0.173322	0.067	0.177	1
Oas1a	0.00307209	-0.173626	0.15	0.251	1		B3gnt5	8.65876e-07	-0.330116	0.193	0.344	0.0172301		C3	0.000139608	-0.282957	0.139	0.27	1
Il3ra	0.00308547	0.176731	0.262	0.165	1		Igtp	8.97702e-07	-0.23549	0.087	0.214	0.0178634		Ffar2	0.000140891	-0.187566	0.067	0.177	1
Lat2	0.00310596	-0.188059	0.145	0.248	1		Gclc	1.04961e-06	0.238574	0.327	0.179	0.0208862		Daxx	0.000140989	-0.24366	0.143	0.273	1
Dhx58	0.00314634	-0.168706	0.15	0.251	1		Anxa2	1.31071e-06	0.2814	0.624	0.445	0.0260818		Ube2l6	0.00015682	-0.199539	0.067	0.174	1
Insl6	0.00320006	-0.117172	0.037	0.106	1		Trappc1	1.34625e-06	0.221248	0.262	0.128	0.026789		Fut8	0.000164893	0.269128	0.659	0.516	1
N4bp1	0.0032006	0.206073	0.495	0.378	1		Sox4	1.5639e-06	-0.356975	0.738	0.828	0.0311201		Ccnd1	0.00017002	0.307596	0.341	0.211	1
Prpf31	0.00329751	0.19523	0.449	0.332	1		Gm4070	1.57181e-06	-0.215706	0.087	0.209	0.0312775		Mmgt1	0.000178551	0.14848	0.166	0.071	1
Slc6a13	0.00330542	0.161883	0.22	0.13	1		Gm15987	1.66281e-06	-0.198164	0.044	0.147	0.0330882		Mmrn1	0.000197911	0.136733	0.103	0.032	1
Lgals9	0.00333079	-0.24688	0.421	0.514	1		Mitd1	1.68939e-06	-0.295784	0.207	0.356	0.0336171		Dcun1d1	0.00020469	0.288009	0.57	0.45	1
Psrc1	0.00335967	0.155085	0.201	0.115	1		Sqstm1	1.7286e-06	0.519198	0.531	0.373	0.0343975		Tgif1	0.000210193	0.170958	0.251	0.133	1
Rbm12	0.00340827	0.180605	0.262	0.167	1		Cybb	1.7624e-06	-0.407145	0.24	0.396	0.03507		Ap4m1	0.000221932	0.159751	0.22	0.111	1
Xaf1	0.00349518	-0.237094	0.388	0.499	1		Rps6ka3	1.80345e-06	-0.341116	0.425	0.563	0.0358868		Gbp7	0.000262507	-0.30613	0.399	0.536	1
Ccnt1	0.00353819	0.206491	0.491	0.373	1		mt-Nd3	1.80649e-06	-0.262737	0.807	0.897	0.0359473		Unc93b1	0.000264016	-0.272825	0.265	0.405	1
Gm4951	0.00357628	-0.186083	0.201	0.314	1		Cd300a	1.83723e-06	0.28331	0.357	0.206	0.0365591		Larp4b	0.000269136	0.229525	0.722	0.597	1
Pdxp	0.00360562	0.116795	0.15	0.076	1		Cmpk2	2.09888e-06	-0.219035	0.063	0.172	0.0417655		Slc22a3	0.000285066	0.266113	0.229	0.123	1
Gm42548	0.00365668	0.116743	0.136	0.066	1		Pttg1ip	2.31813e-06	0.228734	0.349	0.199	0.0461285		Foxo3	0.000294393	0.211469	0.408	0.273	1
Plac8	0.00366037	-0.290327	0.79	0.88	1		Saraf	2.48481e-06	0.24692	0.564	0.391	0.0494452		Pcdh7	0.000304815	0.192607	0.13	0.052	1
Pigm	0.00367776	0.178095	0.21	0.125	1		Helz2	2.58964e-06	-0.22112	0.106	0.231	0.0515312		Farsb	0.000310876	-0.184183	0.126	0.248	1
Gm43982	0.00372393	0.166063	0.28	0.179	1		Ssr3	2.7043e-06	0.251098	0.845	0.71	0.0538129		Irf9	0.000337341	-0.260559	0.197	0.322	1
Glg1	0.0037241	-0.221178	0.355	0.459	1		Ifi204	2.88352e-06	-0.175682	0.027	0.115	0.0573791		B4galt6	0.000348192	0.149439	0.161	0.071	1
Ppp2r1b	0.00376362	0.103537	0.14	0.069	1		Aldoc	2.91567e-06	0.282112	0.629	0.457	0.0580188		Slfn2	0.000359128	-0.173534	0.305	0.474	1
Klhl6	0.00376982	-0.237327	0.322	0.42	1		Apobec3	2.95877e-06	-0.275056	0.869	0.939	0.0588766		Selenoo	0.000368647	0.128802	0.143	0.059	1
Smim13	0.0038199	0.133869	0.22	0.13	1		Fundc2	3.11972e-06	0.275588	0.651	0.489	0.0620793		Uap1l1	0.000393331	0.146286	0.224	0.115	1
Abcb7	0.00385167	-0.150877	0.164	0.268	1		Manf	3.2589e-06	0.26276	0.79	0.686	0.0648488		Smc5	0.00040072	0.250875	0.529	0.4	1
Zfand2b	0.00385992	0.140241	0.28	0.179	1		Acadm	3.76832e-06	0.258355	0.485	0.324	0.0749857		Nampt	0.00043495	-0.254293	0.457	0.587	1
Mcrip1	0.00386388	-0.208387	0.299	0.418	1		Golm1	4.10794e-06	0.159187	0.172	0.066	0.0817439		Trim37	0.000447063	0.231623	0.457	0.327	1
G3bp1	0.00387919	0.192059	0.855	0.799	1		Prr13	4.2182e-06	0.290525	0.621	0.484	0.083938		H2-Q6	0.000447096	-0.218951	0.274	0.423	1
Pdia6	0.00396385	0.176372	0.804	0.703	1		Arhgap6	4.60818e-06	0.221528	0.387	0.231	0.0916981		Rbm34	0.000459221	0.203041	0.368	0.241	1
Msl1	0.00397938	0.127623	0.407	0.285	1		Xpc	4.62763e-06	0.218359	0.444	0.27	0.0920852		Tgtp2	0.000465952	-0.138167	0.045	0.133	1
Cflar	0.0039796	0.163015	0.467	0.339	1		Gdf15	4.98519e-06	0.190138	0.215	0.096	0.0992003		Hsh2d	0.000479179	-0.138014	0.058	0.155	1
Ubl3	0.00408799	0.159736	0.346	0.236	1		Gigyf2	5.29698e-06	-0.314542	0.515	0.629	0.105405		Pten	0.000482203	0.298469	0.713	0.607	1
Gtf2h1	0.00414124	0.155286	0.332	0.231	1		Pten	5.39054e-06	0.306522	0.741	0.607	0.107266		Zfand5	0.000486923	0.271137	0.744	0.676	1
Spns2	0.00417667	0.149376	0.229	0.14	1		Mapre2	5.70694e-06	0.184799	0.27	0.138	0.113562		Tox	0.0005044	0.171486	0.211	0.111	1
Tnrc18	0.00422254	0.181175	0.467	0.356	1		Slc2a3	5.88942e-06	0.389171	0.635	0.518	0.117194		Sptbn1	0.000517363	0.241486	0.803	0.725	1
Cox6a1	0.00433675	0.179715	0.799	0.722	1		Slc15a3	5.89254e-06	-0.179306	0.06	0.162	0.117256		Ifi203-ps	0.000519398	-0.135161	0.027	0.103	1
Gigyf2	0.0043391	-0.227447	0.519	0.629	1		Tmem176b	6.02828e-06	-0.289722	0.777	0.862	0.119957		Ctsz	0.000536563	-0.289116	0.543	0.658	1
Itgb3	0.00440387	0.172696	0.336	0.231	1		Tns1	6.05382e-06	0.248199	0.286	0.155	0.120465		Map4	0.000566181	-0.149088	0.099	0.209	1
Flt3l	0.00441666	0.135625	0.14	0.071	1		Ifi47	6.28254e-06	-0.321408	0.324	0.462	0.125016		Vps28	0.000567777	-0.264545	0.287	0.415	1
Nacc1	0.00441776	0.189531	0.322	0.224	1		Vars	6.44051e-06	-0.318766	0.763	0.828	0.12816		Ms4a3	0.000569425	-0.18601	0.045	0.13	1
Ddx60	0.00449669	-0.185964	0.266	0.386	1		Btg1	6.63468e-06	0.224749	0.428	0.27	0.132024		4930519L02Rik	0.000572444	0.206453	0.274	0.162	1
Brd4	0.00451103	0.179436	0.738	0.631	1		Scin	6.6633e-06	0.418215	0.777	0.725	0.132593		1600014C10Rik	0.000573847	-0.147217	0.049	0.138	1
Zfp398	0.00451399	0.13866	0.28	0.182	1		Lratd2	6.85677e-06	-0.323882	0.256	0.393	0.136443		St8sia4	0.0005811	0.275276	0.726	0.622	1
Pot1b	0.00451593	0.113637	0.168	0.091	1		Rnf130	7.13759e-06	0.250557	0.796	0.683	0.142031		Cox6b2	0.000592342	0.235717	0.314	0.197	1
Myct1	0.00453083	0.134544	0.388	0.275	1		Lilrb4a	7.79734e-06	0.337951	0.202	0.091	0.155159		Phka2	0.000598454	0.200902	0.296	0.182	1
Herc1	0.00467657	0.196435	0.575	0.455	1		Cd82	7.95608e-06	-0.268309	0.134	0.256	0.158318		Numa1	0.000599784	0.266843	0.632	0.501	1
Mlkl	0.00469835	0.16685	0.266	0.174	1		Uqcr10	8.60686e-06	-0.217399	0.929	0.98	0.171268		Oas2	0.000601678	-0.162564	0.112	0.224	1
Elk4	0.00470165	0.200184	0.421	0.324	1		Ifi35	8.65828e-06	-0.2836	0.243	0.376	0.172291		Gm17745	0.000607583	0.179044	0.179	0.088	1
Supt6	0.0047216	0.196808	0.43	0.324	1		Ccl9	8.80787e-06	0.461336	0.692	0.6	0.175268		Appl2	0.00061782	0.123242	0.139	0.059	1
Gnpnat1	0.00475437	0.147325	0.262	0.167	1		Snx14	8.84469e-06	0.25804	0.401	0.258	0.176001		Cavin3	0.000633455	0.180284	0.188	0.096	1
Cpsf6	0.00476739	0.194473	0.687	0.555	1		Dhx58	8.9853e-06	-0.21446	0.128	0.251	0.178798		Rnf114	0.000634599	-0.213957	0.247	0.391	1
Als2	0.00482722	0.142431	0.159	0.086	1		H2ac6	9.14444e-06	0.336814	0.395	0.258	0.181965		Slc15a3	0.000642792	-0.158705	0.067	0.162	1
Clint1	0.0049536	0.222096	0.72	0.656	1		Impact	9.63103e-06	0.167627	0.24	0.118	0.191648		Paxbp1	0.000653539	0.189913	0.426	0.292	1
Arglu1	0.0050211	0.206717	0.907	0.857	1		Trim12a	1.10045e-05	-0.289493	0.253	0.383	0.218979		Helz2	0.000656909	-0.18751	0.121	0.231	1
Palb2	0.00505588	0.134077	0.192	0.111	1		Parp11	1.10365e-05	-0.210294	0.125	0.248	0.219615		Mast4	0.000668134	0.214275	0.305	0.189	1
Rptor	0.00519078	0.160079	0.234	0.147	1		Ms4a6b	1.14576e-05	-0.185051	0.087	0.201	0.227995		Tm9sf3	0.000682679	0.221512	0.821	0.744	1
Ifi203	0.00521491	-0.188488	0.883	0.953	1		Igfbp7	1.14944e-05	0.197077	0.169	0.069	0.228727		Arhgef12	0.000696558	0.116269	0.112	0.042	1
Clcn4	0.00527605	0.127496	0.243	0.152	1		Appl2	1.25337e-05	0.13589	0.155	0.059	0.249408		Irf1	0.000701802	-0.220106	0.175	0.29	1
Llgl1	0.00531638	0.102505	0.126	0.061	1		Ifit2	1.26559e-05	-0.237555	0.052	0.145	0.251839		Mapk14	0.000710567	0.264566	0.574	0.455	1
Fignl1	0.00531738	0.122889	0.29	0.189	1		Psmb6	1.28161e-05	-0.257109	0.834	0.897	0.255028		1810026B05Rik	0.00071354	0.256417	0.439	0.314	1
Tgs1	0.00538295	0.201986	0.537	0.44	1		Samd9l	1.32831e-05	-0.299864	0.695	0.786	0.264321		Ms4a4b	0.000716818	-0.162777	0.031	0.108	1
4632427E13Rik	0.00543259	0.14981	0.593	0.469	1		9930111J21Rik2	1.42357e-05	-0.227569	0.174	0.307	0.283276		Trim25	0.000729777	-0.238159	0.341	0.464	1
Gm1673	0.00543517	0.115557	0.243	0.15	1		Hacd4	1.44865e-05	0.178928	0.153	0.059	0.288268		Cd53	0.000760518	-0.243484	0.242	0.364	1
Galk1	0.00550686	-0.197458	0.57	0.646	1		Grwd1	1.45659e-05	-0.210243	0.117	0.233	0.289848		6820402A03Rik	0.000762917	-0.165007	0.17	0.297	1
Casp8ap2	0.00555567	0.228327	0.636	0.518	1		Cdkn1a	1.52395e-05	0.274595	0.482	0.337	0.303251		C530008M17Rik	0.000765739	0.136474	0.148	0.066	1
Mvd	0.00557563	-0.141578	0.248	0.356	1		Rab10	1.64792e-05	0.238959	0.591	0.432	0.327919		Pnp	0.000772003	-0.250196	0.422	0.545	1
Mynn	0.00558315	0.109512	0.159	0.086	1		Gm20342	2.19007e-05	0.307783	0.371	0.246	0.435802		Mpl	0.000775928	0.137238	0.197	0.101	1
P4ha1	0.00565863	-0.231199	0.472	0.543	1		Arrdc3	2.25503e-05	0.175904	0.139	0.052	0.448728		Adar	0.000790873	-0.231551	0.256	0.378	1
Hmgn2	0.0056948	0.17401	0.678	0.59	1		Gm44937	2.2847e-05	-0.126545	0.057	0.152	0.454633		Anapc1	0.000795022	0.229144	0.556	0.423	1
Acat2	0.0057372	-0.208537	0.355	0.445	1		Prdx2	2.28637e-05	-0.228085	0.847	0.919	0.454964		Trpc4ap	0.000805478	-0.1718	0.233	0.371	1
Psmc1	0.00578647	0.191083	0.607	0.491	1		H2-Q4	2.28947e-05	-0.269355	0.27	0.4	0.455582		Clspn	0.00081307	0.217115	0.502	0.366	1
Trappc8	0.00588989	0.140527	0.257	0.165	1		Tspan32	2.32293e-05	0.250659	0.605	0.45	0.46224		Gm4070	0.000867428	-0.168612	0.103	0.209	1
Zbtb43	0.00592443	0.127951	0.178	0.101	1		Prxl2a	2.34674e-05	0.234218	0.313	0.184	0.466978		Hbegf	0.000872929	0.123151	0.126	0.052	1
Dhx15	0.00600643	0.184476	0.682	0.582	1		Pir	2.37386e-05	0.142379	0.112	0.034	0.472375		Emb	0.00089861	-0.230807	0.332	0.472	1
Nbeal2	0.00607826	0.111381	0.266	0.172	1		Arid5a	2.44844e-05	-0.258836	0.213	0.342	0.487214		Adgrl4	0.000933661	-0.323667	0.399	0.523	1
Cand1	0.00615755	0.13237	0.495	0.369	1		Tgif1	2.48257e-05	0.217467	0.248	0.133	0.494006		Hp	0.000976131	-0.350484	0.103	0.204	1
Ypel3	0.00635467	-0.218012	0.243	0.344	1		Oas2	2.5305e-05	-0.193438	0.112	0.224	0.503545		Shc1	0.00100049	0.171991	0.274	0.165	1
1700021F05Rik	0.00641054	0.118441	0.154	0.084	1		Slfn2	2.58461e-05	-0.31317	0.354	0.474	0.514311		Ankrd26	0.00100369	0.148614	0.26	0.15	1
Cblb	0.00649107	0.123928	0.21	0.128	1		Rftn1	2.65371e-05	-0.204537	0.109	0.221	0.528062		Lcn2	0.0010137	-0.198566	0.04	0.118	1
Bcorl1	0.00661443	0.123142	0.206	0.123	1		Gbp3	2.76282e-05	-0.147303	0.057	0.15	0.549774		Ptpn7	0.00101412	0.262506	0.583	0.496	1
Ptk2b	0.00673593	-0.176309	0.22	0.317	1		Svil	2.76566e-05	0.270741	0.477	0.344	0.550338		Ttc3	0.00103967	0.263453	0.767	0.661	1
Orc4	0.0067438	0.148632	0.304	0.204	1		Gng12	2.84122e-05	0.233713	0.548	0.393	0.565375		Hbb-bt	0.00106086	0.28388	0.843	0.781	1
Mcpt8	0.00674501	0.237941	0.206	0.125	1		Prrc2a	2.87773e-05	-0.288184	0.616	0.705	0.57264		Pdcd6ip	0.00107308	0.225581	0.619	0.504	1
Zdhhc3	0.00679013	0.149457	0.411	0.307	1		Cd93	2.91695e-05	0.243641	0.387	0.248	0.580444		Itga4	0.00107719	0.271544	0.511	0.391	1
Lsg1	0.00689905	0.149471	0.439	0.322	1		Ahnak	2.99899e-05	0.27242	0.327	0.201	0.596769		Tie1	0.00108674	0.124622	0.184	0.093	1
Ndufab1	0.00692082	0.139704	0.692	0.572	1		Arap3	3.01656e-05	0.13931	0.15	0.059	0.600266		Trafd1	0.00109079	-0.213653	0.224	0.344	1
Wapl	0.00692515	0.178603	0.724	0.627	1		Gm4759	3.31943e-05	-0.282197	0.172	0.29	0.660534		Enah	0.00110008	0.215507	0.291	0.182	1
Pbx3	0.00698271	0.131118	0.178	0.103	1		Cct3	3.40471e-05	-0.240396	0.809	0.887	0.677504		Tmed2	0.00110332	0.200651	0.74	0.671	1
Gatad1	0.00703667	0.164237	0.621	0.501	1		Ndrg1	3.63741e-05	0.217125	0.452	0.305	0.723808		Exoc8	0.00110669	0.133275	0.112	0.044	1
Tufm	0.00715265	0.199642	0.463	0.346	1		Bach1	3.73047e-05	0.201057	0.379	0.238	0.742326		Bptf	0.00111604	0.258065	0.789	0.725	1
Ptpra	0.00721621	0.177032	0.584	0.472	1		Sat1	3.8509e-05	0.246428	0.335	0.211	0.76629		Gzmb	0.00112407	0.182621	0.161	0.079	1
Unc13d	0.00722344	0.167552	0.28	0.189	1		Klf6	3.8967e-05	0.290483	0.409	0.263	0.775404		Cib1	0.00113976	-0.164195	0.143	0.258	1
Epb41l4aos	0.00730569	-0.1941	0.327	0.432	1		Psmd5	4.1083e-05	0.228636	0.384	0.253	0.81751		Dtnbp1	0.00115718	0.204482	0.507	0.378	1
Bora	0.00730704	0.169391	0.383	0.278	1		Relb	4.19997e-05	-0.205846	0.136	0.251	0.835752		Tuba8	0.00118825	0.179416	0.211	0.115	1
Pias1	0.0073522	0.170503	0.336	0.241	1		Fcgr3	4.34254e-05	0.152616	0.117	0.039	0.864122		Fam174b	0.00120234	0.115203	0.112	0.044	1
Ythdf2	0.00737724	0.193542	0.453	0.349	1		Atp2b1	4.42026e-05	0.19727	0.526	0.371	0.879588		Mga	0.00120539	0.256367	0.668	0.582	1
Wrn	0.00738041	-0.143665	0.257	0.369	1		Smim3	4.695e-05	0.213503	0.305	0.182	0.934258		Ifi47	0.00124935	-0.263441	0.341	0.462	1
Eefsec	0.00739157	0.169516	0.29	0.201	1		Specc1	4.99675e-05	0.166492	0.292	0.167	0.994304		Ogfr	0.00131206	-0.200667	0.188	0.302	1
Tnfaip3	0.00739896	0.120771	0.28	0.189	1		Gimap6	5.00954e-05	-0.303348	0.411	0.531	0.996849		Mcpt8	0.00133049	0.210217	0.22	0.125	1
Tnrc6c	0.00741372	0.160327	0.589	0.464	1		Trim34a	5.11134e-05	-0.232545	0.163	0.278	1		Zfpm1	0.00133104	0.305253	0.448	0.349	1
Pcmtd1	0.00742501	-0.141477	0.201	0.305	1		Map2k3	5.17903e-05	0.210877	0.351	0.226	1		Map2k1	0.00134701	-0.186463	0.143	0.248	1
Psmd5	0.00748297	0.146799	0.355	0.253	1		Tbxas1	5.27067e-05	0.179559	0.237	0.125	1		Zfhx3	0.0013763	0.207191	0.283	0.177	1
Cdc34	0.00752751	0.182919	0.467	0.361	1		Selenok	5.84278e-05	0.209641	0.891	0.833	1		Trim34a	0.00138399	-0.209737	0.17	0.278	1
Pip4p2	0.00768344	-0.103609	0.07	0.143	1		Ikbkg	6.05911e-05	0.16423	0.264	0.147	1		Rbbp8	0.00139493	0.197797	0.426	0.302	1
Alox5ap	0.00769658	-0.222505	0.458	0.528	1		Atp11b	6.06892e-05	0.230933	0.741	0.602	1		Bcr	0.00143234	0.172566	0.305	0.197	1
Trim37	0.00777445	0.162124	0.435	0.327	1		Neurl3	6.19239e-05	0.217853	0.447	0.302	1		Irak1	0.00143915	0.211684	0.529	0.415	1
Ddx23	0.00778613	0.16236	0.449	0.332	1		Ndufs6	6.24377e-05	-0.251639	0.771	0.845	1		Gm20342	0.00146173	0.249917	0.354	0.246	1
Shfl	0.00797068	0.143474	0.248	0.162	1		Fbxo30	6.39105e-05	0.146143	0.223	0.115	1		Map3k8	0.00146681	-0.137989	0.067	0.155	1
Mllt10	0.00797586	0.199156	0.505	0.398	1		Slc3a2	6.85231e-05	0.243085	0.575	0.43	1		Tmem176a	0.00151127	-0.280114	0.511	0.614	1
Cenpf	0.00802876	0.230724	0.519	0.408	1		Ltb	6.91355e-05	-0.331982	0.643	0.715	1		Pdp1	0.00151736	0.131019	0.139	0.064	1
Knop1	0.00805301	0.219268	0.551	0.464	1		Rin3	6.934e-05	0.2595	0.463	0.332	1		Sp110	0.00152705	-0.251479	0.507	0.6	1
Paxbp1	0.0082168	0.118844	0.411	0.292	1		Naa38	7.43141e-05	0.214305	0.371	0.241	1		Gm7967	0.00153227	0.157492	0.117	0.049	1
Nr3c1	0.00828761	0.166167	0.477	0.366	1		Bnip3	7.61068e-05	0.302666	0.698	0.617	1		Ccdc84	0.00156087	0.106716	0.143	0.066	1
Snf8	0.00828851	0.204528	0.514	0.42	1		Hcst	7.67378e-05	0.182635	0.428	0.28	1		Zc3hav1	0.00157625	-0.247174	0.377	0.491	1
Cbfb	0.00830619	0.169805	0.388	0.29	1		Ffar2	7.99227e-05	-0.177707	0.082	0.177	1		Pqlc1	0.00159714	0.111256	0.157	0.076	1
Pcdh7	0.00850097	0.116688	0.107	0.052	1		Ulbp1	8.15439e-05	0.212359	0.281	0.167	1		Rbbp6	0.00163012	0.230384	0.717	0.595	1
Fkbp4	0.00852618	0.193164	0.757	0.703	1		Tubb6	8.22575e-05	0.111326	0.106	0.034	1		Rnf25	0.00167564	-0.138141	0.054	0.133	1
Trim30d	0.00853446	-0.14517	0.192	0.292	1		Itga4	8.28963e-05	0.224184	0.542	0.391	1		Nkg7	0.0017215	0.213582	0.287	0.182	1
Fmr1	0.00861264	0.177928	0.453	0.349	1		Trafd1	8.32033e-05	-0.212321	0.223	0.344	1		Cfl2	0.00172181	0.127072	0.256	0.15	1
Ndufa6	0.00875749	-0.181071	0.813	0.867	1		Xbp1	8.82769e-05	0.253799	0.605	0.474	1		Gm40309	0.00172355	0.173277	0.229	0.135	1
Ppp1r11	0.0088522	0.141997	0.603	0.482	1		Adam15	9.23642e-05	0.166879	0.283	0.167	1		Maml3	0.00172501	0.215207	0.39	0.268	1
Ap1g2	0.00891528	0.148545	0.243	0.16	1		Pfdn6	9.37124e-05	-0.23736	0.608	0.727	1		Ptp4a3	0.00172777	0.272997	0.547	0.432	1
Map1s	0.00900654	0.132842	0.383	0.278	1		Irgm2	9.59765e-05	-0.143906	0.068	0.157	1		Srp72	0.00173204	0.220895	0.731	0.631	1
Sap30l	0.00904186	0.136005	0.425	0.322	1		Ctss	9.71677e-05	-0.167451	0.044	0.12	1		Herc6	0.00176202	-0.254369	0.26	0.376	1
Cenpc1	0.00913237	0.164689	0.374	0.275	1		H2-T22	9.8002e-05	-0.202771	0.139	0.246	1		Btg1	0.00180862	0.20731	0.386	0.27	1
Hemgn	0.00915786	0.137532	0.215	0.135	1		Eif4ebp1	9.85088e-05	0.3165	0.736	0.656	1		Ulbp1	0.00181101	0.210873	0.265	0.167	1
Ttf1	0.0092306	0.104988	0.224	0.14	1		Serf1	9.98189e-05	0.185907	0.365	0.233	1		Naglu	0.00182876	0.110555	0.112	0.047	1
Rnaseh2a	0.00923173	0.110165	0.402	0.28	1		Zc3hav1	0.000100935	-0.265789	0.371	0.491	1		Phlda3	0.00192947	0.142032	0.13	0.059	1
Wdr37	0.00934552	0.121591	0.215	0.135	1		Dgkg	0.000102843	0.189809	0.294	0.182	1		Gm15987	0.00195733	-0.143286	0.063	0.147	1
Hnrnpul1	0.00954468	0.182778	0.589	0.472	1		1810037I17Rik	0.000103121	0.2509	0.719	0.629	1		Agtpbp1	0.00195909	0.149756	0.202	0.113	1
Atxn7l3b	0.00956041	0.145009	0.897	0.816	1		Pigp	0.000106177	0.193814	0.311	0.194	1		Ube2f	0.00199593	-0.218029	0.224	0.327	1
Anln	0.00967979	0.147544	0.332	0.236	1		Pdcl	0.0001088	0.130909	0.256	0.143	1		Slc6a13	0.00202398	0.17284	0.224	0.13	1
Scarb2	0.00982156	0.129321	0.196	0.12	1		Jade2	0.000117043	-0.165296	0.134	0.243	1		Mctp1	0.00203989	0.118098	0.274	0.167	1
Adsl	0.00994605	0.160437	0.439	0.339	1		Dnajb4	0.000117932	0.158389	0.243	0.135	1		Plec	0.0020649	0.270887	0.574	0.484	1
Ppp1r9b	0.0101014	0.144065	0.43	0.31	1		Lcp2	0.000119075	0.241556	0.627	0.509	1		Ttf1	0.0021826	0.138001	0.238	0.14	1
Ago2	0.0101181	0.197555	0.589	0.516	1		Stat2	0.000122654	-0.263398	0.193	0.3	1		Clint1	0.00219247	0.243494	0.735	0.656	1
Lsm4	0.010172	0.139378	0.855	0.803	1		Evi2	0.000125602	0.100575	0.104	0.034	1		Gpatch11	0.00220782	0.159964	0.242	0.147	1
Gstm1	0.0102193	-0.180541	0.229	0.322	1		Gabarap	0.000126532	0.207744	0.823	0.742	1		Uty	0.00222467	0.209168	0.327	0.226	1
AI506816	0.0102318	0.166581	0.916	0.843	1		Camta1	0.000127511	0.178336	0.267	0.155	1		Mir142hg	0.00224642	0.159589	0.256	0.155	1
Shq1	0.0103632	0.108381	0.126	0.066	1		Dpm3	0.000127771	0.228188	0.589	0.477	1		Etv3	0.00225023	0.143731	0.381	0.258	1
Ifrd1	0.0103824	-0.233288	0.313	0.398	1		Nek9	0.000128028	-0.212977	0.218	0.334	1		Serpinb6b	0.00225754	0.114341	0.126	0.057	1
Slc35c2	0.0104878	0.118681	0.304	0.209	1		Chst12	0.000129564	0.152309	0.237	0.13	1		Cst7	0.00226693	-0.278856	0.188	0.285	1
Iigp1	0.0104978	-0.149593	0.29	0.403	1		Pde4d	0.000135667	0.182226	0.316	0.194	1		Vat1	0.00226973	0.204137	0.359	0.246	1
Mcm4	0.0105109	-0.19434	0.318	0.425	1		Mrps14	0.000138464	0.169022	0.826	0.727	1		Bcl2l1	0.0023174	0.181008	0.323	0.216	1
Golt1b	0.0106954	0.164643	0.21	0.138	1		S100a11	0.00014176	0.251091	0.728	0.673	1		Med26	0.00233518	0.118863	0.139	0.066	1
Rpf1	0.0107491	0.124864	0.304	0.204	1		Basp1	0.000147268	0.308065	0.741	0.639	1		Tdrd7	0.00234241	-0.119789	0.049	0.125	1
Nbdy	0.0107567	-0.150898	0.112	0.189	1		Gsn	0.000147788	0.199047	0.343	0.221	1		Phf20l1	0.00235395	0.212744	0.704	0.617	1
Abca7	0.0107847	0.169176	0.421	0.322	1		Gsr	0.000151279	0.228384	0.433	0.307	1		Rhobtb3	0.00237177	0.140258	0.206	0.118	1
Slc39a9	0.0109348	0.104051	0.168	0.098	1		Trim8	0.000151759	0.169796	0.278	0.167	1		Rab27b	0.002417	0.160166	0.139	0.066	1
D130019J16Rik	0.011022	0.152978	0.285	0.199	1		Ppp2r1a	0.000152119	-0.254494	0.351	0.462	1		Parp11	0.00244023	-0.148015	0.143	0.248	1
Ect2	0.0112001	0.156732	0.266	0.184	1		Arhgap45	0.000155404	0.169179	0.496	0.359	1		Bcl11a	0.0024677	-0.274619	0.659	0.747	1
Tap1	0.0112564	-0.226811	0.528	0.614	1		Rnf114	0.000157158	-0.216486	0.264	0.391	1		Tmem258	0.00251539	-0.221687	0.695	0.799	1
Lpin1	0.0113112	-0.128174	0.201	0.297	1		Pigt	0.000164468	-0.231688	0.278	0.391	1		Kif20b	0.00251859	0.237607	0.57	0.464	1
E2f4	0.0113442	0.141923	0.318	0.226	1		Tex264	0.000168908	0.146123	0.215	0.115	1		Gm44694	0.00254686	0.140702	0.256	0.155	1
mt-Co3	0.0113457	0.19504	0.453	0.354	1		Tdrd7	0.000171713	-0.131078	0.049	0.125	1		Zfp146	0.0025519	0.142279	0.215	0.125	1
Kif16b	0.0113616	0.114588	0.187	0.113	1		Smim27	0.000175348	0.152335	0.223	0.123	1		Pou2f2	0.0025943	-0.114258	0.57	0.7	1
Id1	0.0113856	0.190452	0.327	0.231	1		Rtf1	0.000176774	-0.259702	0.599	0.676	1		Ndufa1	0.00259737	-0.220242	0.543	0.646	1
Rps26-ps1	0.0113888	-0.16813	0.318	0.413	1		Tmem71	0.000177877	0.234609	0.305	0.197	1		Wapl	0.00263991	0.219697	0.704	0.627	1
2810004N23Rik	0.0114577	0.185449	0.509	0.418	1		Psmb9	0.000181714	-0.222175	0.526	0.639	1		Ifnar1	0.00271238	-0.197544	0.179	0.28	1
Cdc27	0.0114951	0.173174	0.388	0.29	1		Zbed3	0.000186372	0.146129	0.218	0.118	1		Arhgef2	0.00274456	0.262529	0.538	0.45	1
Mpnd	0.0117144	-0.115812	0.154	0.241	1		Egfl7	0.000195241	-0.2568	0.681	0.737	1		Hnrnpul1	0.00278487	0.201348	0.605	0.472	1
Eea1	0.0117643	0.157344	0.36	0.26	1		Glo1	0.000196425	0.163028	0.33	0.206	1		Rhoq	0.00278808	0.149359	0.215	0.125	1
Ankrd52	0.0117732	0.119274	0.173	0.103	1		Etnk1	0.000198645	-0.246484	0.646	0.717	1		Casp7	0.00284186	0.137306	0.202	0.115	1
Ythdf1	0.0119157	0.109189	0.393	0.287	1		Trf	0.00019992	0.149249	0.245	0.138	1		Ptgs1	0.00292546	0.177212	0.269	0.172	1
Samsn1	0.0119371	0.189729	0.907	0.83	1		Rit1	0.000201815	0.136731	0.215	0.115	1		Cdk2	0.00299685	0.17333	0.372	0.258	1
Nol8	0.011963	0.144912	0.402	0.295	1		Unc119	0.000203569	0.203253	0.447	0.314	1		Fbxl6	0.00304822	-0.14333	0.108	0.199	1
Uhrf2	0.0119893	0.182425	0.598	0.501	1		Aoah	0.00020623	0.108318	0.12	0.047	1		Ifit2	0.00305983	-0.214142	0.067	0.145	1
Fermt3	0.0121488	0.194081	0.804	0.732	1		Aars2	0.000209179	-0.106827	0.038	0.108	1		Eif2ak4	0.00307	0.138225	0.211	0.123	1
Zfp367	0.0122926	0.141646	0.229	0.152	1		Mfsd10	0.000213699	0.17166	0.3	0.187	1		Wfdc17	0.00319234	-0.341962	0.179	0.278	1
Abitram	0.0122974	0.133447	0.178	0.108	1		G3bp2	0.000216703	-0.222211	0.572	0.668	1		Sgms1	0.00325276	0.104949	0.395	0.268	1
Racgap1	0.0123202	0.207834	0.313	0.226	1		Rapsn	0.000233764	0.10443	0.112	0.042	1		Sec61a1	0.00325886	0.214396	0.646	0.541	1
Rps4l	0.0124603	0.102321	0.126	0.066	1		Tnfsf10	0.000233925	-0.117538	0.038	0.108	1		Cd63	0.00326014	0.16977	0.843	0.776	1
Ifi206	0.0125141	-0.101026	0.047	0.106	1		Gstm1	0.000234894	0.219853	0.455	0.322	1		Psmb10	0.00328511	-0.234545	0.381	0.484	1
Cdk12	0.0126751	0.183939	0.575	0.462	1		Hibch	0.000239381	0.146129	0.213	0.115	1		Atxn2	0.00331745	0.186104	0.341	0.236	1
Mgmt	0.0127706	0.114588	0.173	0.103	1		Ncoa4	0.000249452	0.229288	0.436	0.319	1		Gatm	0.00334991	0.158064	0.188	0.108	1
Cpox	0.0128007	-0.116021	0.07	0.135	1		Fam133b	0.000252937	-0.285304	0.561	0.641	1		Ankrd10	0.00337543	0.173841	0.534	0.408	1
Bud31	0.0128423	0.160836	0.519	0.423	1		Mctp1	0.000256345	0.178633	0.272	0.167	1		Nupr1	0.00338051	-0.269518	0.121	0.211	1
Parg	0.0130367	0.134957	0.322	0.231	1		H2-Q6	0.000261435	-0.235181	0.308	0.423	1		Pias1	0.00343328	0.199607	0.341	0.241	1
Gps2	0.01315	0.159962	0.318	0.231	1		Lbh	0.00026183	0.161794	0.213	0.118	1		Fasn	0.00347481	0.16501	0.587	0.455	1
Gatd3a	0.0132144	0.128154	0.248	0.167	1		Rsu1	0.000263363	0.204421	0.425	0.292	1		Maz	0.00347902	0.183627	0.583	0.472	1
2610037D02Rik	0.013265	0.152353	0.243	0.165	1		Dimt1	0.000281474	0.112807	0.163	0.079	1		Abhd17b	0.00352305	-0.203122	0.206	0.312	1
Zfp992	0.0134644	0.152124	0.313	0.226	1		Ppp5c	0.000282682	-0.201728	0.215	0.324	1		Rlim	0.00359744	0.19216	0.605	0.499	1
Mpg	0.0134658	0.111597	0.21	0.135	1		Ap3s1	0.000283483	0.210441	0.379	0.256	1		2700038G22Rik	0.00363625	0.150453	0.211	0.125	1
Zfp950	0.0135128	0.181991	0.458	0.366	1		Rhoq	0.000283851	0.164548	0.223	0.125	1		Ggnbp2	0.0036415	0.194049	0.646	0.538	1
Gm29170	0.0135419	0.126228	0.201	0.128	1		Dnm2	0.000285631	0.178062	0.569	0.437	1		Cybc1	0.00368195	-0.111674	0.099	0.189	1
Emc3	0.0136065	0.156272	0.336	0.243	1		Tyk2	0.000290359	0.167745	0.218	0.123	1		Clec2d	0.00368267	-0.209183	0.377	0.486	1
Clp1	0.0136657	0.10332	0.178	0.108	1		Bcl3	0.000301908	-0.167276	0.136	0.236	1		Zbtb38	0.00369315	0.239954	0.466	0.364	1
Cdca7l	0.0138399	0.171544	0.467	0.369	1		Bicd1	0.000312103	0.175192	0.275	0.17	1		Ppp1r9b	0.00370375	0.163703	0.439	0.31	1
Sdhaf2	0.0138766	0.129839	0.224	0.147	1		Hadh	0.000320433	0.12718	0.324	0.204	1		Akr7a5	0.00375746	-0.137916	0.085	0.167	1
Phrf1	0.0138806	0.133541	0.407	0.305	1		Rheb	0.000350254	0.213379	0.518	0.398	1		Eif3l	0.00379896	0.212101	0.61	0.499	1
Tes	0.0139176	-0.13405	0.523	0.627	1		Tm6sf1	0.000355863	0.25011	0.414	0.317	1		Rwdd1	0.00380773	-0.211159	0.453	0.558	1
Larp1b	0.01398	0.111972	0.15	0.086	1		Smpdl3a	0.000356737	0.143083	0.21	0.115	1		Mboat7	0.00383125	0.145519	0.197	0.115	1
AU041133	0.0140798	0.100567	0.159	0.093	1		Slfn9	0.00035845	-0.217751	0.289	0.405	1		Taok3	0.00383233	0.237893	0.632	0.548	1
Selenof	0.01408	-0.132883	0.706	0.779	1		Pcsk9	0.000363138	0.221711	0.376	0.258	1		Strn3	0.00394987	0.245012	0.516	0.415	1
Sord	0.0143185	0.120063	0.35	0.251	1		Itga2b	0.000365052	0.195885	0.226	0.128	1		Zfp398	0.00399442	0.198526	0.274	0.182	1
Ube2q2	0.0143224	0.126365	0.28	0.192	1		Trim25	0.000366072	-0.213895	0.346	0.464	1		Adgrg3	0.00405789	0.186976	0.422	0.319	1
Pdrg1	0.0143384	0.160132	0.379	0.28	1		Golph3	0.000375461	0.154819	0.308	0.194	1		Hnrnpr	0.0041061	-0.165374	0.583	0.705	1
Pcsk9	0.0145496	-0.127424	0.168	0.258	1		Plp2	0.000376969	0.163324	0.305	0.194	1		H3c1	0.00411889	-0.1237	0.121	0.216	1
Eif4g3	0.0146986	0.183544	0.439	0.356	1		Hk3	0.000383636	0.145936	0.123	0.052	1		H2-DMa	0.00413485	0.151576	0.274	0.177	1
Mphosph10	0.0147242	0.184693	0.565	0.477	1		Pik3cg	0.000384253	0.183196	0.428	0.307	1		Akr1c13	0.00425531	0.381698	0.426	0.322	1
Tmem50a	0.0147267	0.13877	0.701	0.595	1		Unc50	0.000387853	0.19297	0.316	0.209	1		Txnip	0.00432553	0.273977	0.673	0.595	1
Slc35a2	0.0147997	0.124583	0.206	0.133	1		Hmox1	0.000389624	0.28279	0.166	0.084	1		Alkbh1	0.00433234	0.200982	0.632	0.504	1
Aldh7a1	0.0148852	0.118441	0.145	0.084	1		Jdp2	0.000389897	0.123136	0.158	0.076	1		Specc1	0.00434505	0.124258	0.265	0.167	1
Egln1	0.0148888	-0.160332	0.257	0.346	1		Htatip2	0.000390719	0.186279	0.286	0.184	1		Ptges3	0.0044897	-0.157343	0.87	0.941	1
5430416N02Rik	0.0149506	0.143304	0.262	0.179	1		Ap4s1	0.000391664	0.122469	0.134	0.059	1		Fbxo9	0.00464102	0.179612	0.287	0.192	1
Lactb	0.0149906	0.143315	0.206	0.133	1		Sec11a	0.000408302	0.176689	0.523	0.4	1		Chmp4b	0.00464486	-0.196624	0.637	0.742	1
Fam129a	0.015085	-0.124494	0.079	0.145	1		Nrgn	0.000416792	0.169427	0.36	0.241	1		Rab6a	0.00464691	0.201986	0.417	0.319	1
Ralgapa1	0.0153933	0.139664	0.327	0.243	1		Ebi3	0.000420797	0.215893	0.545	0.408	1		Trim8	0.00465733	0.13692	0.26	0.167	1
Plec	0.015453	0.204022	0.57	0.484	1		Zfp386	0.000425071	0.152239	0.243	0.143	1		Smarcal1	0.00467991	-0.111426	0.085	0.167	1
Gm37760	0.0155567	0.1324	0.299	0.211	1		Tgfbr3	0.000425335	-0.117538	0.041	0.108	1		Trim21	0.00470391	-0.132015	0.058	0.13	1
Mapkapk3	0.0157237	0.163322	0.257	0.177	1		Anapc5	0.00042965	-0.237371	0.76	0.826	1		Zdhhc21	0.00475474	0.158466	0.345	0.243	1
Pdik1l	0.0157598	0.144895	0.266	0.184	1		Tbc1d9b	0.000434349	0.167076	0.403	0.28	1		Dnase2a	0.00476993	0.231948	0.404	0.305	1
Irgm1	0.0158322	-0.193852	0.346	0.43	1		Asah1	0.000448352	0.189396	0.384	0.268	1		Wwc2	0.00480619	0.189416	0.408	0.3	1
Ifrd2	0.0158654	0.113659	0.285	0.199	1		Adamts10	0.000452328	-0.202617	0.245	0.359	1		Cebpd	0.00483029	-0.240462	0.135	0.224	1
Pten	0.0159365	0.179019	0.72	0.607	1		Brk1	0.000453334	0.194763	0.659	0.548	1		Skil	0.00483757	-0.120655	0.094	0.179	1
Phlda3	0.0159778	0.128331	0.112	0.059	1		Ptpn6	0.000461966	-0.202834	0.54	0.668	1		Pigm	0.00489583	0.118662	0.211	0.125	1
Cdc14b	0.0160042	0.101447	0.103	0.052	1		Wnk1	0.000470124	-0.202986	0.768	0.833	1		Esco2	0.00497078	0.150672	0.332	0.226	1
Icosl	0.0160221	0.104546	0.136	0.076	1		Mboat7	0.000471079	0.158587	0.204	0.115	1		Smim3	0.00504709	0.218762	0.274	0.182	1
Akap8l	0.0160845	0.115114	0.29	0.204	1		Fam104a	0.000478914	0.190443	0.575	0.442	1		Man1a	0.00512646	-0.186068	0.408	0.526	1
Crlf2	0.0161175	-0.184862	0.229	0.307	1		Pold4	0.000479753	0.163563	0.531	0.393	1		Snx9	0.00523147	0.126813	0.184	0.106	1
Mrpl23	0.0161911	0.133279	0.238	0.16	1		Lage3	0.000484245	0.198717	0.313	0.206	1		Tab2	0.0052581	0.204318	0.65	0.548	1
Qtrt1	0.0162076	0.100686	0.112	0.059	1		Mybbp1a	0.0004852	-0.263336	0.725	0.781	1		Huwe1	0.00535526	0.171468	0.758	0.676	1
Bcl2	0.0162248	0.144277	0.467	0.373	1		Sec31a	0.000485602	0.156554	0.433	0.31	1		Gm13212	0.00536259	0.169812	0.224	0.143	1
Miga1	0.0163501	0.150215	0.29	0.209	1		Sfxn2	0.000486148	-0.112558	0.06	0.135	1		Lrp8	0.0054012	0.145519	0.435	0.31	1
Vrk1	0.0164404	0.18966	0.416	0.332	1		Tbc1d15	0.000501831	0.219527	0.463	0.351	1		Ifi35	0.00542987	-0.158815	0.26	0.376	1
Zfp106	0.0165165	0.159772	0.85	0.786	1		Nrd1	0.000503832	-0.230825	0.537	0.612	1		Dusp5	0.00547737	0.167545	0.238	0.152	1
Arap3	0.01652	0.104296	0.112	0.059	1		Smarca4	0.000509432	-0.235298	0.589	0.676	1		Ubash3b	0.00558472	0.14528	0.444	0.322	1
Ndufaf2	0.0166657	0.11245	0.374	0.27	1		Mpl	0.000514147	0.114559	0.191	0.101	1		Pde4d	0.00558814	0.152175	0.291	0.194	1
Fcer1g	0.0166792	-0.119695	0.631	0.732	1		Vps13a	0.000525994	0.190633	0.599	0.477	1		Lgals1	0.00565968	0.151626	0.964	0.907	1
Dhx9	0.0167064	0.157307	0.785	0.649	1		Batf	0.00052899	-0.241275	0.193	0.295	1		Prxl2a	0.00567093	0.165426	0.278	0.184	1
Khdc4	0.0167128	0.12261	0.397	0.302	1		Vta1	0.000530393	0.137776	0.281	0.172	1		5830428M24Rik	0.0057372	0.131019	0.135	0.069	1
Mapkap1	0.0167667	0.161114	0.374	0.287	1		Nsdhl	0.000532611	0.206123	0.395	0.285	1		Gm43336	0.00573763	0.113304	0.135	0.069	1
Sap30	0.0167788	-0.159425	0.201	0.283	1		Abhd18	0.000535303	0.111529	0.193	0.103	1		Ifngr2	0.00575385	-0.207066	0.274	0.373	1
Erg28	0.0169786	-0.1954	0.425	0.516	1		Ypel3	0.000537389	0.209459	0.48	0.344	1		Il2rg	0.00577353	-0.211086	0.466	0.572	1
Irak3	0.0172332	0.146731	0.294	0.209	1		Oas1b	0.000558754	-0.10124	0.044	0.111	1		Golph3	0.00587594	0.111352	0.296	0.194	1
Rasgrp2	0.0172646	-0.220974	0.266	0.351	1		Zyx	0.000565396	0.240356	0.553	0.437	1		Sox4	0.00587623	-0.23819	0.758	0.828	1
Taf1d	0.017281	0.199008	0.846	0.789	1		Stk17b	0.000592928	0.193643	0.441	0.324	1		Gm49759	0.00594714	0.152408	0.26	0.17	1
Lyrm9	0.0173313	0.147657	0.224	0.152	1		Abtb1	0.000594167	0.130266	0.196	0.108	1		Fry	0.00596543	0.126767	0.179	0.103	1
Haghl	0.0173471	0.10715	0.266	0.182	1		Acsl3	0.000595708	0.231015	0.632	0.514	1		Nup160	0.00599894	0.108565	0.3	0.199	1
Prrc2b	0.0173538	0.154189	0.505	0.415	1		Cast	0.000606078	0.188419	0.488	0.371	1		Ncf1	0.0060583	-0.257176	0.7	0.767	1
Uxs1	0.0173669	0.110864	0.206	0.133	1		Dpy30	0.000612458	0.214731	0.431	0.322	1		Dazap2	0.00615785	0.198458	0.628	0.528	1
Atp5l	0.0175341	0.155559	0.668	0.572	1		Gm42047	0.000612729	0.272196	0.376	0.263	1		Pttg1	0.00616892	-0.151455	0.126	0.211	1
Eif2a	0.017563	0.159409	0.472	0.371	1		Mtss1	0.000618752	0.115301	0.218	0.123	1		Dhx9	0.00617717	0.191574	0.731	0.649	1
Srsf6	0.0175737	0.128271	0.738	0.634	1		Plxdc2	0.000620237	0.169548	0.248	0.15	1		Taf7	0.00618966	0.139898	0.345	0.243	1
Rrp1b	0.0178322	0.182316	0.458	0.369	1		Slc25a37	0.000629959	0.127993	0.36	0.238	1		Pin4	0.00620369	-0.16126	0.22	0.327	1
G2e3	0.0178395	0.149471	0.374	0.275	1		Rngtt	0.000631859	0.146215	0.245	0.15	1		H2-T22	0.00623523	-0.150665	0.152	0.246	1
Senp2	0.0179094	0.143574	0.369	0.283	1		Pygl	0.000643567	0.215439	0.48	0.366	1		Myo5a	0.00627346	0.156153	0.43	0.327	1
Tnfrsf21	0.0179271	-0.131937	0.14	0.216	1		Tbca	0.000648831	0.212752	0.662	0.6	1		Itga2b	0.00629681	0.169026	0.211	0.128	1
Taf4	0.018013	0.100998	0.131	0.074	1		Arpp19	0.000652265	-0.181199	0.695	0.767	1		Supt3	0.00634515	-0.153389	0.152	0.246	1
Golga7	0.0180512	-0.115812	0.164	0.246	1		Cd2ap	0.000658516	-0.232499	0.346	0.452	1		Gripap1	0.00638394	0.142379	0.287	0.192	1
Mrps34	0.0183305	0.157826	0.463	0.369	1		Serpinb6a	0.000660546	0.164745	0.202	0.113	1		Bahcc1	0.00642661	0.12086	0.202	0.12	1
Tuba4a	0.0183306	0.126001	0.79	0.715	1		Etfb	0.000668155	-0.205223	0.815	0.865	1		Esyt2	0.00647058	0.178858	0.318	0.226	1
Ssh1	0.0183359	0.120063	0.117	0.064	1		Psmd13	0.000673729	-0.229425	0.501	0.59	1		Sppl2a	0.00648457	-0.189078	0.372	0.472	1
Usp4	0.0184806	0.137013	0.346	0.256	1		Gtf2b	0.000685104	0.189606	0.379	0.263	1		Mynn	0.00650367	0.111479	0.157	0.086	1
Ndufb6	0.0185026	0.14391	0.425	0.329	1		Itgb3	0.000690744	0.159799	0.346	0.231	1		Ttc7	0.00654368	0.155122	0.354	0.256	1
Ube2n	0.0185534	0.155032	0.369	0.275	1		Bace1	0.000701524	0.129883	0.166	0.086	1		Brca2	0.00657767	0.234767	0.404	0.314	1
Tnpo2	0.0185627	0.116502	0.29	0.206	1		Mrpl13	0.000701987	-0.226307	0.452	0.543	1		Wbp4	0.00662927	-0.184254	0.336	0.435	1
Plpp5	0.0185775	0.120847	0.182	0.115	1		Cd9	0.000708472	0.239564	0.589	0.489	1		C2cd5	0.00663413	0.20568	0.35	0.258	1
Slc2a3	0.0186183	-0.137514	0.425	0.518	1		Nup188	0.00071156	0.143212	0.243	0.147	1		Ehbp1l1	0.00679129	0.135465	0.341	0.238	1
Hyi	0.018624	-0.103977	0.126	0.204	1		Akr1c13	0.000714083	0.234813	0.45	0.322	1		Mcph1	0.00679397	0.170322	0.309	0.214	1
Rnf114	0.018644	-0.178136	0.304	0.391	1		Cdk2ap2	0.000719633	0.154249	0.379	0.256	1		Serpinb6a	0.00681949	0.111149	0.193	0.113	1
Dusp2	0.0186741	-0.209732	0.379	0.469	1		Abi3	0.00072182	-0.105601	0.044	0.108	1		Nrgn	0.00682408	0.229991	0.327	0.241	1
Gm15500	0.0188189	0.124203	0.435	0.334	1		Tpp1	0.000733914	0.152251	0.243	0.15	1		Hpgds	0.00682762	0.10212	0.13	0.066	1
Kansl2	0.0188254	0.180568	0.327	0.246	1		Pqlc3	0.000734511	0.108985	0.136	0.064	1		Lgals9	0.00686348	-0.229556	0.435	0.514	1
Zfp706	0.0193492	0.145009	0.799	0.722	1		Ftl1-ps1	0.000735495	0.117329	0.185	0.101	1		Gigyf2	0.00690078	-0.220992	0.534	0.629	1
Arid3a	0.0193659	0.112974	0.182	0.115	1		Mcee	0.000738755	0.15216	0.264	0.165	1		Cox4i2	0.00692801	0.167914	0.229	0.145	1
Sash3	0.0194503	0.120644	0.421	0.319	1		Rab9	0.000745851	0.162745	0.332	0.221	1		Itih5	0.00698488	0.191027	0.287	0.199	1
Usp34	0.0197043	0.151373	0.696	0.607	1		Rgs18	0.00075334	0.210941	0.632	0.531	1		Mrpl35	0.00706198	-0.164127	0.256	0.366	1
Prim2	0.0201857	0.105973	0.182	0.115	1		Chmp4b	0.000760905	-0.209003	0.67	0.742	1		Cd96	0.00711845	-0.132015	0.117	0.204	1
Socs4	0.0203224	0.114073	0.346	0.258	1		Arf1	0.000765516	0.197293	0.76	0.705	1		Dhdh	0.00713576	0.110794	0.112	0.054	1
Etf1	0.0205299	0.168958	0.607	0.514	1		Yif1b	0.000790446	0.172041	0.46	0.344	1		Usp40	0.00719388	0.142269	0.265	0.174	1
Lin9	0.0205434	-0.134704	0.136	0.209	1		Cpne2	0.000791436	0.124587	0.218	0.125	1		D5Ertd579e	0.00726583	0.167184	0.274	0.187	1
Rad21	0.0205999	0.184635	0.71	0.609	1		Ap1s3	0.000799616	-0.151869	0.095	0.177	1		Mnt	0.00730071	0.112739	0.274	0.179	1
Fam107b	0.0206528	0.156378	0.598	0.484	1		Acyp1	0.000802829	0.173725	0.322	0.216	1		Utrn	0.00733411	0.145994	0.426	0.314	1
Dnttip2	0.0206582	0.180866	0.547	0.462	1		Impa2	0.000811683	0.176773	0.469	0.346	1		Taf10	0.00741799	-0.108556	0.78	0.857	1
Klhl5	0.0206734	0.137077	0.383	0.297	1		Gimap1	0.000859309	-0.29528	0.49	0.548	1		Uso1	0.00741984	0.165929	0.363	0.268	1
Sart1	0.0207784	0.143147	0.505	0.408	1		Lrrfip2	0.000864695	0.216866	0.338	0.243	1		Cfp	0.00743928	0.146479	0.287	0.192	1
Gm9843	0.0208354	-0.180986	0.407	0.477	1		Smc3	0.000866977	0.166951	0.866	0.803	1		Nek9	0.00746779	-0.203609	0.247	0.334	1
Kpna4	0.0210006	0.141622	0.453	0.356	1		Adgrg3	0.000901592	0.241594	0.411	0.319	1		Klhl6	0.00753316	-0.197845	0.327	0.42	1
Ifi213	0.0210823	-0.109735	0.061	0.118	1		S100a1	0.00090544	0.208042	0.39	0.278	1		Otud7b	0.00755436	0.120751	0.305	0.206	1
Pigyl	0.0210937	-0.111352	0.159	0.238	1		Rida	0.000909188	0.112255	0.218	0.125	1		Cflar	0.00757955	0.156462	0.448	0.339	1
Gid4	0.0212957	0.110148	0.276	0.194	1		Slc25a17	0.000912448	0.155454	0.21	0.125	1		Gbp2	0.00767271	-0.117095	0.058	0.125	1
Taok1	0.0213111	0.132817	0.579	0.472	1		Uap1l1	0.000915798	0.133819	0.204	0.115	1		Uap1	0.00769546	0.135089	0.202	0.123	1
Mdn1	0.0213192	0.142774	0.439	0.344	1		Clint1	0.000922177	0.187723	0.747	0.656	1		Lrrfip2	0.00771747	0.204789	0.327	0.243	1
Ddah2	0.0213468	-0.173585	0.168	0.243	1		Zfand5	0.000937089	0.19853	0.779	0.676	1		Ppp1r12a	0.00774504	0.176459	0.726	0.6	1
4930503L19Rik	0.021488	0.113735	0.178	0.113	1		Plek	0.00094764	0.222973	0.599	0.464	1		Mrpl45	0.00774975	-0.175151	0.278	0.381	1
Casc3	0.0215079	0.119405	0.35	0.256	1		Ier3ip1	0.000955898	0.184163	0.545	0.418	1		Copb2	0.00777891	0.158733	0.574	0.467	1
H2-Q4	0.0216113	-0.195201	0.327	0.4	1		Rbbp8	0.000964724	0.156641	0.422	0.302	1		Tmem71	0.00799641	0.131019	0.291	0.197	1
Hdgfl2	0.0217174	0.117423	0.355	0.265	1		Ufl1	0.000983933	0.18736	0.316	0.219	1		Cdk17	0.00800264	0.1856	0.327	0.236	1
Aspm	0.0218106	0.237312	0.336	0.263	1		Gltp	0.00102719	0.199596	0.341	0.241	1		Pmaip1	0.00805364	-0.140821	0.067	0.138	1
Wdr26	0.0218518	0.119087	0.575	0.459	1		Gbp2	0.00103334	-0.138593	0.057	0.125	1		Vps41	0.00807204	0.192049	0.336	0.248	1
Ttc33	0.0221068	0.123815	0.229	0.157	1		Atp6ap1	0.001047	0.149249	0.313	0.209	1		H1f10	0.00809269	0.207395	0.395	0.292	1
Ramp1	0.0223029	-0.165869	0.659	0.754	1		Pik3ip1	0.0010493	0.135201	0.289	0.184	1		Gm43462	0.00810123	0.133104	0.193	0.118	1
Ercc6	0.0223149	0.116846	0.159	0.098	1		Pigk	0.00105598	0.146163	0.226	0.138	1		Poc1b	0.00810708	0.110245	0.148	0.081	1
Romo1	0.0224388	0.125071	0.902	0.85	1		Actn1	0.00107484	0.100559	0.172	0.091	1		Fopnl	0.00815026	0.149107	0.278	0.189	1
Fam53c	0.0224412	0.106388	0.215	0.143	1		Pmvk	0.00109457	0.252032	0.766	0.708	1		St3gal5	0.00815069	0.135177	0.197	0.12	1
Nup160	0.0227487	0.105367	0.28	0.199	1		Tec	0.00110735	0.224117	0.395	0.297	1		Cic	0.00830621	-0.124533	0.22	0.324	1
Khsrp	0.0227967	0.187789	0.523	0.45	1		Rab11a	0.00110845	0.174038	0.395	0.285	1		Cited2	0.00862938	0.202404	0.686	0.612	1
Srrt	0.0229584	0.15307	0.631	0.531	1		Gm15261	0.00112235	0.11195	0.125	0.059	1		Nsun5	0.0086358	0.103747	0.157	0.088	1
Synrg	0.0230999	0.114269	0.257	0.179	1		Ss18l2	0.00112932	0.13151	0.256	0.16	1		Hira	0.00864875	0.149853	0.238	0.155	1
Ifih1	0.0231122	-0.178867	0.322	0.405	1		Psmd11	0.00115754	0.149249	0.545	0.408	1		A930004J17Rik	0.00865422	0.130107	0.318	0.221	1
Arap1	0.0231215	0.125426	0.318	0.236	1		Bin3	0.00119102	0.112255	0.221	0.13	1		Snx2	0.00867018	-0.158139	0.247	0.346	1
Marcks	0.0232425	0.132802	0.14	0.084	1		Taok3	0.00119103	0.200596	0.654	0.548	1		Eif4b	0.00867702	0.206501	0.771	0.71	1
Jkamp	0.0234367	0.1053	0.14	0.084	1		Acat1	0.00120874	0.165528	0.545	0.418	1		Casp2	0.00878184	0.155267	0.327	0.236	1
Safb	0.0234608	0.146627	0.533	0.442	1		Sh3bp1	0.00121012	0.109565	0.305	0.199	1		Rab14	0.0088429	0.225386	0.691	0.639	1
Smarca5	0.0234779	0.124411	0.935	0.877	1		Tmtc2	0.0012127	0.136043	0.142	0.071	1		Dennd5a	0.00889473	0.187865	0.386	0.287	1
Rdh11	0.0236975	-0.140993	0.229	0.312	1		Hexb	0.0012219	0.104261	0.183	0.101	1		AW112010	0.00894857	-0.172581	0.135	0.216	1
Pcnx	0.023742	0.118466	0.154	0.096	1		Cd96	0.00122355	-0.13285	0.117	0.204	1		Ssbp2	0.00895021	-0.180741	0.413	0.518	1
Safb2	0.0237549	0.15185	0.645	0.545	1		2900097C17Rik	0.00122879	-0.173406	0.602	0.686	1		Ankrd28	0.00897876	0.206882	0.529	0.445	1
Rilpl2	0.0237859	-0.168019	0.346	0.425	1		Tnfaip8l1	0.00123325	-0.127478	0.09	0.167	1		Syne3	0.00898032	0.113098	0.184	0.111	1
Dnajc15	0.0238036	0.166959	0.481	0.396	1		Smco4	0.00124763	0.139705	0.174	0.096	1		Itgav	0.00898589	0.144288	0.211	0.133	1
1810026B05Rik	0.0239125	0.136742	0.411	0.314	1		Tgtp2	0.00126122	-0.101559	0.063	0.133	1		Tal1	0.00908921	0.143131	0.296	0.206	1
Snd1	0.0241052	-0.157362	0.463	0.541	1		Smim14	0.00126386	0.211471	0.452	0.344	1		Lcor	0.0091191	0.199607	0.341	0.258	1
Utp15	0.0241432	0.115685	0.257	0.179	1		Med28	0.0012641	0.125874	0.365	0.248	1		Hook3	0.00914868	0.187327	0.516	0.41	1
Bysl	0.024213	0.103609	0.229	0.155	1		Cd53	0.00126587	-0.159603	0.256	0.364	1		Jarid2	0.00916995	0.184459	0.386	0.29	1
Larp4b	0.0242565	0.123534	0.706	0.597	1		Slc6a13	0.00126667	0.140127	0.218	0.13	1		Slc30a9	0.00919651	0.140303	0.377	0.275	1
Pcna	0.0242605	0.153728	0.846	0.789	1		Prex1	0.00127274	0.183569	0.351	0.251	1		Smim4	0.00939357	-0.143754	0.242	0.346	1
Abracl	0.0243677	-0.109294	0.682	0.796	1		B330016D10Rik	0.00127358	0.108891	0.125	0.059	1		Tbc1d24	0.00939396	0.101808	0.157	0.088	1
Atad3a	0.0245592	0.10895	0.43	0.332	1		Scd1	0.00127869	0.23126	0.687	0.577	1		Tmtc3	0.00939608	0.112276	0.139	0.076	1
Syne3	0.0247058	0.118491	0.173	0.111	1		Cdkn1b	0.00129406	0.210389	0.515	0.418	1		Ctdnep1	0.00957577	0.14362	0.323	0.229	1
Ifit2	0.0248811	-0.166832	0.084	0.145	1		Mrps21	0.0013099	0.203451	0.501	0.4	1		Tmem134	0.00960506	-0.152122	0.188	0.28	1
Ilk	0.0250387	0.136306	0.341	0.256	1		Pa2g4	0.00133191	-0.183571	0.866	0.921	1		Gse1	0.00961237	0.133621	0.341	0.241	1
Rab6a	0.0250874	0.149464	0.407	0.319	1		Uap1	0.00137976	0.112096	0.21	0.123	1		Cd82	0.00969933	-0.185882	0.17	0.256	1
Tcirg1	0.0251991	-0.106135	0.154	0.231	1		Flnb	0.00139303	0.188508	0.39	0.285	1		Cntln	0.00971052	0.11361	0.305	0.211	1
Tmed9	0.0252094	-0.132171	0.706	0.774	1		Qdpr	0.00141041	0.1782	0.422	0.314	1		Zbtb6	0.00972914	0.102133	0.175	0.103	1
Gm37238	0.0254046	0.107811	0.206	0.138	1		Odr4	0.0014157	0.167796	0.343	0.246	1		Wipf2	0.00973626	-0.140645	0.112	0.189	1
Emb	0.0254293	0.245522	0.542	0.472	1		Cers4	0.00141871	0.175433	0.343	0.241	1		Zfp644	0.00975385	0.186363	0.695	0.607	1
Mrps25	0.0254913	0.176172	0.449	0.371	1		Chic2	0.00145889	0.146822	0.42	0.302	1		Ccdc85b	0.00976179	0.149677	0.399	0.292	1
S100a6	0.0255857	0.206702	0.72	0.649	1		Vat1	0.00146488	0.18067	0.349	0.246	1		Ctss	0.00978561	-0.150086	0.058	0.12	1
Pmm2	0.0259145	0.123761	0.22	0.152	1		Zfp277	0.00147481	0.107687	0.267	0.167	1		Map3k10	0.00985196	-0.101383	0.058	0.123	1
Ide	0.0260162	0.162089	0.528	0.432	1		Plpp5	0.00147742	0.152382	0.196	0.115	1		Slc38a1	0.00996362	0.208495	0.632	0.543	1
4930453N24Rik	0.0261151	0.14744	0.308	0.231	1		Snhg6	0.00148488	0.20199	0.589	0.472	1		Midn	0.00996569	0.130089	0.305	0.211	1
Gm44510	0.0261184	0.11612	0.178	0.115	1		Cdc45	0.0015207	0.130553	0.207	0.123	1		C1galt1	0.0101045	0.125091	0.386	0.283	1
Cic	0.0262655	-0.126068	0.238	0.324	1		Psmb10	0.00154115	-0.224512	0.406	0.484	1		Glrp1	0.0101406	-0.119789	0.054	0.115	1
Tor2a	0.0263748	0.103822	0.187	0.12	1		Pcdh7	0.00154575	0.155975	0.112	0.052	1		Usp25	0.0101777	-0.167272	0.439	0.528	1
Ndufb5	0.0263808	-0.130979	0.804	0.882	1		Tmx1	0.00154966	0.138756	0.371	0.263	1		Pkig	0.0102043	-0.170421	0.193	0.283	1
Samd12	0.0264278	-0.100536	0.075	0.133	1		Ppfibp2	0.00155473	0.180888	0.161	0.088	1		Bub3	0.0102285	-0.158815	0.422	0.523	1
Zfp146	0.0264978	0.112336	0.192	0.125	1		Got2	0.00155868	-0.209526	0.553	0.604	1		Ighm	0.0102702	-0.336203	0.215	0.302	1
F830016B08Rik	0.0266926	-0.109895	0.061	0.115	1		Pld4	0.00156598	-0.131708	0.068	0.138	1		Golm1	0.0103018	0.100787	0.126	0.066	1
Papss1	0.0267248	-0.103084	0.084	0.145	1		Tmem9	0.00157267	-0.105216	0.068	0.138	1		Serpina3f	0.0103767	-0.263114	0.475	0.55	1
S100a1	0.0267693	-0.100351	0.196	0.278	1		Pdgfrb	0.00157919	0.164812	0.188	0.111	1		Batf	0.0103961	-0.193103	0.202	0.295	1
Zfp322a	0.0268453	0.13867	0.29	0.214	1		Urm1	0.00158435	-0.123545	0.161	0.256	1		Vcl	0.0104635	0.157737	0.327	0.241	1
Mrps18c	0.026864	-0.153039	0.364	0.45	1		Lockd	0.00160597	0.181429	0.433	0.317	1		Sdcbp	0.0105469	0.146616	0.7	0.617	1
Npat	0.0269292	0.116688	0.322	0.243	1		Eif3m	0.0016119	0.170193	0.744	0.688	1		Rabepk	0.0105558	-0.113399	0.161	0.253	1
Atp2a3	0.0270162	0.145795	0.266	0.194	1		Ost4	0.00162258	0.125946	0.864	0.801	1		Cd180	0.0105917	0.145065	0.202	0.128	1
Luc7l	0.0270705	0.1517	0.472	0.388	1		Egln1	0.0016478	0.16754	0.458	0.346	1		Tceal9	0.0106693	0.173343	0.484	0.381	1
2900052L18Rik	0.0271356	0.102676	0.215	0.143	1		Serpina3f	0.00166259	-0.239539	0.45	0.55	1		B3gnt5	0.0107378	-0.219207	0.251	0.344	1
Tmem223	0.0272429	-0.117494	0.136	0.209	1		Ifngr2	0.00168649	-0.19445	0.281	0.373	1		Sec24c	0.0108318	0.154606	0.354	0.265	1
3830406C13Rik	0.0272637	0.122889	0.262	0.187	1		Nupr1	0.00170206	-0.21946	0.128	0.211	1		Igsf6	0.0108886	-0.113943	0.049	0.111	1
Cenpn	0.0273247	0.102785	0.126	0.074	1		Lamtor5	0.00171813	0.179891	0.354	0.253	1		Sypl	0.0108916	0.190821	0.717	0.627	1
Snhg6	0.0273845	-0.180088	0.407	0.472	1		Nfe2	0.0017197	0.15386	0.719	0.607	1		9330162G02Rik	0.0108991	0.107343	0.206	0.128	1
Brd2	0.0274137	0.13303	0.621	0.521	1		Lamtor2	0.00173823	0.157189	0.785	0.693	1		Zfp322a	0.0109342	0.144825	0.3	0.214	1
Atic	0.0274619	0.156359	0.589	0.491	1		Herpud1	0.00174361	0.153865	0.444	0.329	1		Zfp871	0.0110051	0.12242	0.426	0.31	1
Gtpbp10	0.0274875	0.105022	0.178	0.115	1		Mrps11	0.00176435	-0.179731	0.191	0.278	1		Kif15	0.0111471	0.166187	0.534	0.41	1
Ahctf1	0.0275878	0.149199	0.495	0.41	1		Nudt2	0.00176784	0.16609	0.297	0.206	1		Ilk	0.011195	0.156065	0.345	0.256	1
Akt1	0.0277423	0.108506	0.509	0.398	1		Grb2	0.00177066	-0.187786	0.569	0.656	1		Mrps28	0.011196	-0.166991	0.287	0.388	1
Ube2g2	0.0279343	0.122265	0.248	0.177	1		Znfx1	0.00178137	-0.143533	0.079	0.15	1		Eef2k	0.01125	0.11561	0.251	0.165	1
Zkscan3	0.0279461	0.116365	0.397	0.305	1		Zbtb38	0.00180356	0.149249	0.485	0.364	1		Chd9	0.0113006	0.184842	0.502	0.418	1
Ppp1r15b	0.0279563	0.123909	0.36	0.275	1		Lrrc8d	0.00181472	0.127554	0.204	0.123	1		H2bc3	0.0113319	-0.193302	0.152	0.231	1
Ube2v2	0.0280477	0.127623	0.379	0.292	1		Numa1	0.00182138	0.188052	0.627	0.501	1		Ccnl1	0.0114044	0.215908	0.596	0.516	1
Ms4a4b	0.0281347	-0.128435	0.056	0.108	1		Rnps1	0.00182152	-0.198802	0.599	0.671	1		Jag2	0.0116083	0.127852	0.175	0.106	1
1700017B05Rik	0.0281471	-0.121059	0.22	0.305	1		Tor1aip2	0.00182749	-0.170253	0.243	0.339	1		Plcb2	0.011622	0.158932	0.354	0.258	1
Ifi204	0.0281624	-0.124494	0.061	0.115	1		Prim2	0.0018275	0.117748	0.196	0.115	1		Ergic1	0.0117079	-0.132015	0.17	0.26	1
Gm9800	0.0282937	0.114504	0.29	0.214	1		Ube2l6	0.00182783	-0.149209	0.098	0.174	1		Bnip2	0.0117081	0.1297	0.565	0.442	1
Phf8	0.0283379	0.111843	0.224	0.155	1		Daxx	0.00183197	-0.192641	0.185	0.273	1		Pld4	0.0117168	-0.132015	0.072	0.138	1
Rtp4	0.0286105	-0.169751	0.421	0.499	1		Med30	0.00183574	0.111396	0.267	0.17	1		Tns1	0.0117284	0.179929	0.233	0.155	1
Exoc4	0.0286229	0.156632	0.463	0.373	1		Slc6a6	0.00188504	0.143283	0.564	0.43	1		Dhx36	0.0117948	0.167103	0.637	0.521	1
Slc16a6	0.0287403	0.129462	0.164	0.106	1		Gmfb	0.00192717	-0.189043	0.311	0.41	1		Rictor	0.011834	0.195497	0.552	0.452	1
Gm20559	0.028832	-0.15494	0.425	0.504	1		Anxa1	0.0019504	0.181731	0.294	0.204	1		Tmem219	0.0119707	-0.155017	0.188	0.278	1
Gm13212	0.0288634	0.111722	0.21	0.143	1		Polr2k	0.00198662	0.162881	0.458	0.349	1		Mov10	0.0120171	-0.114737	0.211	0.314	1
Cfl2	0.0289365	0.105205	0.22	0.15	1		Dnase2a	0.00199416	0.208243	0.398	0.305	1		Chchd3	0.0120662	0.12704	0.417	0.312	1
Tnpo3	0.0290612	0.1285	0.509	0.413	1		Trappc5	0.0020279	0.13531	0.458	0.329	1		5031425E22Rik	0.0122253	0.187098	0.283	0.204	1
Rere	0.0291346	-0.115276	0.234	0.319	1		Fopnl	0.00204991	0.149249	0.281	0.189	1		Ubxn2a	0.0122417	0.172969	0.327	0.243	1
Apobr	0.029281	0.127929	0.252	0.179	1		Chd3	0.00206554	-0.182202	0.564	0.614	1		Dnph1	0.0122769	0.155043	0.318	0.229	1
Tspan32	0.0293332	0.173468	0.533	0.45	1		Pgm1	0.0020691	0.162628	0.477	0.366	1		Ppp6r3	0.012284	0.196536	0.529	0.459	1
Cwc27	0.0294206	0.12233	0.206	0.14	1		Mapkapk3	0.00207638	0.166424	0.267	0.177	1		Gm44164	0.0123475	0.100431	0.108	0.054	1
Faim	0.0294664	0.120063	0.28	0.204	1		Wdr43	0.00210887	-0.196176	0.51	0.6	1		Lrp12	0.0123513	0.129955	0.161	0.096	1
Ccng2	0.0296342	0.120762	0.271	0.197	1		Sord	0.00213465	0.157054	0.354	0.251	1		Gm37238	0.0123621	0.10123	0.215	0.138	1
Pigk	0.0296501	0.139202	0.201	0.138	1		Zadh2	0.00215699	0.143017	0.199	0.12	1		Cat	0.0123727	0.106145	0.39	0.285	1
5430427O19Rik	0.0297763	0.100638	0.224	0.155	1		Rpl10a-ps1	0.00218341	0.165459	0.561	0.445	1		Gpd2	0.0124345	0.10921	0.269	0.182	1
Atp6v1f	0.0299716	-0.121826	0.813	0.875	1		Gabarapl2	0.00219626	0.141241	0.332	0.231	1		Trrap	0.0124671	0.121272	0.426	0.314	1
Dicer1	0.0301212	0.154354	0.449	0.371	1		Tm2d1	0.00220061	0.116459	0.15	0.081	1		BC035044	0.0128871	-0.129311	0.103	0.182	1
Zup1	0.0302622	0.135431	0.467	0.364	1		Junb	0.00221385	-0.244686	0.371	0.459	1		Arhgap27	0.0130006	0.114531	0.139	0.079	1
Polr1d	0.0303609	-0.111983	0.822	0.916	1		Tctex1d2	0.00222033	0.126165	0.283	0.187	1		Lmnb1	0.0131339	0.205591	0.578	0.514	1
Msl3	0.0307859	0.141889	0.388	0.31	1		Cotl1	0.00222119	0.138718	0.346	0.243	1		Ppa1	0.0131965	-0.17957	0.377	0.479	1
Tnfrsf1a	0.0312786	0.131229	0.336	0.258	1		D5Ertd605e	0.00222509	0.12568	0.12	0.059	1		Bcl3	0.013297	-0.129311	0.152	0.236	1
Smim4	0.0313913	-0.142036	0.271	0.346	1		Vcl	0.00223164	0.189141	0.332	0.241	1		Zfp770	0.0133776	0.100508	0.152	0.088	1
Trim44	0.0316035	0.151458	0.556	0.457	1		Cd244a	0.00225313	0.119905	0.142	0.074	1		Lratd2	0.0134133	-0.254369	0.314	0.393	1
Map3k20	0.0316165	0.119387	0.322	0.243	1		Cnot10	0.00225791	-0.168827	0.199	0.287	1		Pogz	0.0134652	0.10922	0.251	0.167	1
Tet3	0.0316174	0.178957	0.453	0.393	1		Dhrs7	0.00226363	0.113179	0.234	0.145	1		Hemgn	0.0136111	0.145213	0.206	0.135	1
Atg13	0.0316915	0.129462	0.164	0.106	1		Cyb5r1	0.00226793	0.198453	0.264	0.182	1		Cwc27	0.0136627	0.119887	0.215	0.14	1
Vav3	0.0317354	0.102657	0.313	0.229	1		Dennd5a	0.00230013	0.159444	0.384	0.287	1		Fryl	0.0136678	0.132919	0.265	0.179	1
Wbp11	0.0318329	0.149283	0.584	0.494	1		Mrps36	0.00230459	0.154693	0.311	0.219	1		Setd5	0.0136798	0.172983	0.713	0.649	1
Prc1	0.0323154	0.200379	0.481	0.4	1		Mindy1	0.00234146	0.112175	0.213	0.13	1		Mfng	0.0137636	0.139132	0.305	0.219	1
Utp14a	0.0324201	0.139932	0.458	0.373	1		Dync1h1	0.00235238	-0.193964	0.572	0.663	1		Supt20	0.0138137	0.149836	0.417	0.322	1
Gm26740	0.0324582	-0.110057	0.051	0.101	1		Cmss1	0.00238936	0.12701	0.313	0.211	1		Pgm2l1	0.0138601	0.147291	0.309	0.226	1
Zhx1	0.0324737	0.125832	0.439	0.351	1		C3	0.00238973	-0.221877	0.188	0.27	1		Toe1	0.0138642	0.102773	0.152	0.088	1
Msh6	0.0326777	0.152631	0.486	0.418	1		Rchy1	0.00242341	0.126394	0.286	0.192	1		Rexo4	0.013873	-0.126519	0.143	0.226	1
Hdgfl3	0.0327053	-0.103946	0.196	0.278	1		Tomm22	0.00244143	0.170528	0.515	0.41	1		Micu2	0.0139099	0.13283	0.309	0.219	1
Lpcat3	0.0329985	-0.15401	0.299	0.383	1		Pgrmc1	0.00245074	0.181074	0.335	0.243	1		Nmi	0.0139261	-0.140008	0.166	0.248	1
Rgs18	0.0330768	-0.166625	0.449	0.531	1		Lyn	0.00250699	0.168745	0.406	0.3	1		Cep250	0.0139947	0.161431	0.305	0.219	1
Plxnc1	0.0333064	-0.112617	0.079	0.135	1		Svip	0.00258932	0.137226	0.232	0.147	1		Mitd1	0.0140252	-0.219199	0.278	0.356	1
H3c1	0.0338836	-0.103488	0.145	0.216	1		Pgghg	0.0025953	0.10172	0.12	0.059	1		Tmem201	0.0140293	0.111363	0.197	0.125	1
Ddx21	0.033978	0.170532	0.79	0.735	1		Vim	0.00262863	-0.12202	0.79	0.87	1		Srsf6	0.0141038	0.127523	0.726	0.634	1
Ube2m	0.0340623	0.128787	0.748	0.693	1		Magohb	0.00263695	0.134078	0.221	0.138	1		Luc7l3	0.0142837	0.165689	0.798	0.713	1
C1d	0.0340993	-0.15141	0.224	0.3	1		Capg	0.00264306	0.13631	0.58	0.464	1		Nelfa	0.0144008	-0.143113	0.143	0.221	1
Ccz1	0.0341224	0.126887	0.374	0.292	1		Tor1aip1	0.00264718	-0.167871	0.322	0.413	1		Ubap2l	0.0145315	0.149722	0.924	0.857	1
Arf5	0.0341524	-0.123304	0.71	0.794	1		Ctsc	0.00265499	0.131941	0.401	0.292	1		Ier3	0.0145553	-0.21843	0.498	0.582	1
Mettl26	0.0344938	0.130536	0.336	0.258	1		Aprt	0.00265504	0.184834	0.757	0.683	1		Pabpc4	0.0145807	0.152912	0.341	0.258	1
Cdc20	0.0345781	0.220642	0.355	0.28	1		Ugp2	0.00270139	0.134046	0.218	0.138	1		Akr1c12	0.0146562	0.207803	0.296	0.214	1
Stau1	0.0346182	0.11935	0.271	0.199	1		Commd6	0.00270624	0.118497	0.365	0.258	1		Sema4d	0.014658	-0.145821	0.139	0.216	1
Pik3ap1	0.0347365	-0.152067	0.145	0.214	1		Kcnn4	0.00270931	-0.198875	0.302	0.391	1		Mrgbp	0.0146851	-0.117745	0.108	0.182	1
Rcsd1	0.0347532	0.168769	0.467	0.386	1		Insig2	0.00271812	0.110078	0.153	0.084	1		Mdm4	0.0146876	0.175138	0.498	0.408	1
Scpep1	0.0347982	-0.121394	0.126	0.192	1		Ndfip2	0.00273844	0.118811	0.229	0.145	1		Acap1	0.0147851	0.154289	0.435	0.342	1
Wdr12	0.0348822	0.171269	0.626	0.548	1		Cnih4	0.00274946	0.207801	0.507	0.43	1		Mbd1	0.0148338	0.146192	0.327	0.241	1
Hirip3	0.0350032	0.180866	0.495	0.415	1		Polr2h	0.00277683	0.112985	0.368	0.256	1		Sos2	0.014918	0.114967	0.229	0.152	1
Nfrkb	0.0352165	0.105685	0.206	0.14	1		Pdcd4	0.00278718	0.149249	0.428	0.314	1		Psme2	0.014989	-0.169806	0.776	0.862	1
Mfsd5	0.0353252	0.135784	0.252	0.184	1		Rrp1	0.00278872	-0.159889	0.717	0.769	1		Mib1	0.0150014	0.143528	0.543	0.44	1
Ifit1	0.0353743	-0.212672	0.22	0.295	1		Pts	0.00285978	0.147068	0.49	0.371	1		Gem	0.0150536	0.162326	0.309	0.219	1
Spag7	0.0354713	-0.184203	0.336	0.398	1		Dcakd	0.00286603	-0.123004	0.06	0.12	1		Herc4	0.0151372	0.146087	0.283	0.201	1
Itpk1	0.0356957	-0.102453	0.107	0.17	1		Id1	0.00287984	0.231854	0.33	0.231	1		Zc3h4	0.0151659	0.108371	0.323	0.231	1
Copg1	0.0362163	0.114788	0.35	0.27	1		Tnfaip2	0.00295212	0.176873	0.371	0.275	1		Zfp950	0.0151772	0.197715	0.453	0.366	1
BC005624	0.0364689	0.131081	0.402	0.319	1		Trim56	0.00297922	-0.181826	0.343	0.445	1		Cyfip1	0.0152532	-0.168299	0.395	0.491	1
Dus1l	0.0365027	0.120771	0.271	0.197	1		Maged1	0.00301333	-0.121109	0.065	0.128	1		Yeats2	0.0157095	0.151966	0.336	0.248	1
Heatr5a	0.036617	0.140592	0.453	0.369	1		Sf3b3	0.00301596	-0.177869	0.678	0.74	1		Nfat5	0.0157958	0.215658	0.619	0.536	1
Fyn	0.03673	-0.11211	0.15	0.219	1		Stxbp5	0.00302846	0.159373	0.542	0.425	1		Dr1	0.0157962	0.119408	0.26	0.182	1
Hectd1	0.0367916	0.150302	0.607	0.541	1		Smad1	0.00315	-0.16058	0.21	0.297	1		Nfe2	0.0158382	0.173499	0.691	0.607	1
Gtf2a2	0.0368245	0.131373	0.318	0.241	1		Hsh2d	0.00315944	-0.105429	0.084	0.155	1		Cd74	0.015954	-0.288605	0.202	0.278	1
Tent4a	0.0369471	-0.109179	0.145	0.214	1		Tfrc	0.00316698	-0.162819	0.392	0.491	1		Hmgb3	0.0160008	0.215267	0.426	0.344	1
Khk	0.0374412	-0.135423	0.271	0.342	1		Sf3b5	0.0031711	-0.153274	0.798	0.88	1		Jpt2	0.0160598	0.10789	0.269	0.184	1
Cul3	0.0376194	0.155185	0.636	0.56	1		Htr2a	0.00320486	0.10104	0.101	0.047	1		Prmt7	0.0160884	-0.139891	0.202	0.285	1
Klf3	0.0376875	0.11196	0.234	0.165	1		Sdhd	0.00323892	0.144479	0.422	0.317	1		Krit1	0.0161845	0.226106	0.632	0.555	1
Ppm1a	0.0376914	0.10201	0.388	0.3	1		2900052L18Rik	0.00325009	0.149249	0.221	0.143	1		Gm2a	0.0162708	-0.126944	0.179	0.27	1
Rbm6	0.037716	0.112178	0.519	0.413	1		Tnfaip8	0.00341541	0.173864	0.807	0.754	1		Sipa1l1	0.0162752	-0.143155	0.417	0.516	1
Cdk1	0.0378293	0.14457	0.533	0.442	1		Wdr83os	0.00346596	0.149249	0.515	0.4	1		Pnkd	0.0164802	-0.181004	0.26	0.349	1
Vac14	0.0378347	0.141437	0.201	0.143	1		Fto	0.00349515	-0.166681	0.251	0.339	1		Fam117a	0.0165228	-0.153638	0.215	0.307	1
Pogk	0.0380805	-0.100416	0.07	0.123	1		Tmem205	0.00353058	0.149249	0.36	0.26	1		Rabep1	0.0165914	0.196608	0.395	0.312	1
Nsmce1	0.0381337	-0.153413	0.29	0.359	1		Lsm7	0.00355617	-0.199584	0.488	0.558	1		Cpne2	0.0166365	0.114625	0.197	0.125	1
Pitpnb	0.0382352	0.113831	0.514	0.415	1		Cavin3	0.00357665	0.103755	0.166	0.096	1		Il6st	0.0166505	-0.123794	0.121	0.199	1
Lratd2	0.0384828	0.143032	0.477	0.393	1		Rab21	0.0035823	0.151563	0.455	0.349	1		Gnl3	0.0166708	0.174088	0.865	0.776	1
Ranbp2	0.0384841	0.164391	0.841	0.757	1		Nkg7	0.00366432	0.151958	0.267	0.182	1		Lsp1	0.0167128	0.155747	0.516	0.41	1
Lair1	0.0385713	-0.119695	0.107	0.167	1		Uba1	0.00367484	-0.164222	0.594	0.658	1		Samd1	0.0167685	0.10538	0.247	0.165	1
Gusb	0.0388677	0.185486	0.364	0.3	1		Usp25	0.00367628	-0.1902	0.452	0.528	1		Pglyrp1	0.0168407	0.110479	0.135	0.076	1
Cul2	0.0393351	-0.133047	0.182	0.251	1		Tmem259	0.00370317	-0.172679	0.302	0.391	1		Lss	0.0169586	0.244548	0.605	0.55	1
Cdc123	0.0394147	0.122728	0.495	0.393	1		Sdc4	0.00371049	-0.119475	0.155	0.241	1		Mgrn1	0.0169616	0.134159	0.179	0.113	1
Gtf2h5	0.0394833	0.132737	0.715	0.641	1		Wipi2	0.0037631	-0.151717	0.275	0.373	1		Tatdn2	0.0170705	0.124622	0.161	0.098	1
Cdc42ep3	0.0395083	0.124334	0.248	0.179	1		Agpat4	0.00378683	-0.101993	0.057	0.115	1		Tox4	0.0173226	0.147956	0.43	0.342	1
Maz	0.0397377	0.104296	0.579	0.472	1		Rac1	0.00381943	0.137996	0.733	0.6	1		Clk2	0.0173474	0.135969	0.238	0.162	1
Sp140	0.0397572	-0.178161	0.215	0.28	1		Agfg2	0.00387004	0.158091	0.253	0.174	1		Syngr2	0.0173716	-0.198336	0.413	0.489	1
Trmt1	0.0400395	0.117696	0.421	0.337	1		Spty2d1	0.00392927	0.134778	0.267	0.182	1		2810402E24Rik	0.0173774	0.105314	0.157	0.093	1
Ankra2	0.0402021	0.142035	0.271	0.204	1		March2	0.00396398	0.11754	0.185	0.113	1		Abhd13	0.0174079	0.105126	0.108	0.057	1
Myo9b	0.0403591	0.121376	0.341	0.265	1		H4f16	0.00402269	0.122837	0.136	0.074	1		Foxk2	0.0174252	0.106145	0.274	0.189	1
Dhx30	0.0406899	0.133198	0.379	0.297	1		Eid1	0.0040358	0.160883	0.602	0.477	1		Abhd17a	0.0175247	0.138399	0.471	0.364	1
Opa1	0.0407516	0.11492	0.355	0.278	1		Rab6a	0.00406594	0.139517	0.422	0.319	1		Aopep	0.017585	-0.132015	0.157	0.238	1
Patz1	0.0408595	0.144904	0.336	0.258	1		Bmyc	0.00409463	0.143835	0.308	0.219	1		Kcnk12	0.0176163	0.121742	0.184	0.115	1
Mrpl51	0.040919	0.151216	0.542	0.469	1		Phf10	0.00409686	0.169148	0.373	0.28	1		Tgoln1	0.0176213	0.143388	0.354	0.27	1
Hmgb3	0.0410483	0.157164	0.416	0.344	1		Edc3	0.00409819	-0.104395	0.101	0.172	1		Pcsk7	0.0176324	0.113292	0.184	0.115	1
Cst7	0.0414597	-0.198959	0.22	0.285	1		Tceal9	0.00415345	0.142898	0.499	0.381	1		Crebzf	0.0176426	0.154002	0.444	0.349	1
Nek9	0.0415851	-0.124069	0.257	0.334	1		Tbc1d23	0.00424106	0.143866	0.335	0.243	1		Cd34	0.0177376	-0.226468	0.484	0.56	1
Slc1a5	0.0416731	0.121704	0.463	0.371	1		Appl1	0.00430359	0.134298	0.392	0.295	1		Naa50	0.0177643	-0.152773	0.578	0.644	1
Slc2a6	0.0418378	0.126924	0.192	0.133	1		Evi2a	0.00430398	0.112469	0.128	0.069	1		Mrpl38	0.017789	-0.15737	0.206	0.287	1
Hsd17b10	0.0420831	-0.131476	0.495	0.56	1		Metap2	0.00445656	-0.145974	0.842	0.909	1		Arhgap21	0.0178056	0.141179	0.377	0.29	1
Kmt2c	0.0422933	0.130632	0.547	0.457	1		Hmox2	0.00447463	0.103616	0.33	0.233	1		Gm37194	0.0178073	0.115741	0.121	0.066	1
Atf7ip	0.0423452	0.139963	0.435	0.356	1		Hbb-bt	0.00449522	-0.211362	0.684	0.781	1		Syncrip	0.0178477	0.136256	0.874	0.813	1
Gm43788	0.0423763	0.156391	0.252	0.189	1		Btg2	0.0045783	0.139517	0.368	0.265	1		Lzic	0.0179202	0.101808	0.152	0.091	1
Acaca	0.0424256	-0.120358	0.285	0.369	1		S100a6	0.00463437	0.315746	0.706	0.649	1		4833438C02Rik	0.0179754	-0.110821	0.067	0.128	1
Zdhhc18	0.0424549	0.119437	0.36	0.28	1		Mcm3ap	0.00468473	0.131474	0.248	0.167	1		Napa	0.0179996	-0.163564	0.229	0.312	1
Ap1s1	0.0424644	0.106967	0.369	0.28	1		Sptan1	0.00473969	0.16397	0.398	0.31	1		Ikbke	0.0182086	-0.104359	0.058	0.115	1
Hook3	0.0425313	0.11683	0.495	0.41	1		Rps6ka1	0.00477926	0.174649	0.376	0.29	1		Anxa6	0.0182364	-0.132015	0.206	0.295	1
Aen	0.0425429	0.105942	0.308	0.231	1		Prdx5	0.00478487	0.159267	0.719	0.639	1		H2ac6	0.018273	0.235336	0.327	0.258	1
Trim27	0.0425815	0.138442	0.645	0.55	1		Zfp35	0.00479835	-0.10798	0.109	0.179	1		Rock2	0.0182829	0.198256	0.758	0.703	1
Mcm10	0.0427199	0.12828	0.346	0.273	1		Cog4	0.00485862	-0.145096	0.147	0.224	1		Rilpl2	0.0183874	-0.154768	0.332	0.425	1
Inf2	0.0428947	0.133041	0.374	0.295	1		Nfe2l2	0.00486999	0.163304	0.531	0.432	1		Mettl23	0.0186587	-0.144484	0.206	0.292	1
Rpl9-ps6	0.042983	-0.175172	0.383	0.45	1		Ebp	0.00488552	0.131422	0.384	0.283	1		Pigyl	0.0186614	-0.13749	0.161	0.238	1
Topors	0.0430331	0.121777	0.435	0.351	1		Hdgfl3	0.00490066	-0.12625	0.191	0.278	1		Mrpl42	0.0190541	-0.139964	0.377	0.474	1
Emc7	0.0430335	0.124979	0.388	0.307	1		Atp2a3	0.00492732	0.109408	0.281	0.194	1		Yaf2	0.0191698	-0.132015	0.13	0.204	1
Dhx16	0.0430621	0.13427	0.22	0.16	1		Mrps26	0.00498613	-0.204608	0.373	0.447	1		Trim12a	0.019229	-0.155719	0.291	0.383	1
Slfn5	0.0431505	-0.145543	0.318	0.388	1		Osbpl9	0.00509703	0.127594	0.319	0.229	1		Atp11b	0.0194097	0.188979	0.655	0.602	1
Wasf2	0.0432011	0.135893	0.738	0.668	1		Gsto1	0.00510624	0.156361	0.42	0.319	1		Dok2	0.0194194	0.122799	0.296	0.214	1
Haus2	0.0434749	0.113924	0.192	0.133	1		Gatm	0.00514646	0.1174	0.177	0.108	1		Usp34	0.0194675	0.182705	0.691	0.607	1
Rbms1	0.0436588	-0.129368	0.201	0.268	1		Gm44510	0.00516661	0.114176	0.185	0.115	1		Rfc2	0.0195375	0.18379	0.623	0.543	1
BC035044	0.0437697	-0.15903	0.121	0.182	1		2310033P09Rik	0.00530776	-0.121795	0.215	0.307	1		Ebp	0.0195908	-0.121926	0.197	0.283	1
Fchsd2	0.043935	0.190452	0.514	0.42	1		Tapbp	0.00539658	-0.166289	0.542	0.607	1		Zyx	0.0196434	0.244494	0.52	0.437	1
Incenp	0.0439747	0.142012	0.551	0.459	1		Ubr2	0.00541697	0.186996	0.496	0.4	1		Vps13b	0.0196826	0.125143	0.39	0.295	1
Psmc5	0.0440915	0.143364	0.533	0.452	1		Rfc2	0.00543733	0.169474	0.654	0.543	1		Mirt1	0.0197124	0.162142	0.296	0.216	1
Mrps28	0.0441025	-0.157078	0.318	0.388	1		Il3ra	0.00546161	0.104672	0.248	0.165	1		Sdc4	0.019859	-0.119168	0.157	0.241	1
Setd7	0.0444327	0.133109	0.439	0.369	1		Bdp1	0.00553552	-0.171708	0.392	0.472	1		Tuba4a	0.0198777	0.125278	0.78	0.715	1
Lsp1	0.0445587	-0.192543	0.346	0.41	1		Larp4	0.00557746	-0.163248	0.567	0.644	1		Cbx6	0.0198981	0.121742	0.457	0.354	1
Polr2b	0.0445774	0.141838	0.491	0.41	1		Smap2	0.00557919	-0.213018	0.33	0.405	1		Nars	0.0199616	-0.143934	0.744	0.801	1
D5Ertd579e	0.0446165	0.149397	0.248	0.187	1		Dynlt1f	0.0056424	0.10963	0.139	0.079	1		Eif2a	0.0199975	0.163607	0.457	0.371	1
Rfwd3	0.044696	0.151595	0.379	0.305	1		Fem1b	0.00567315	-0.115805	0.213	0.305	1		Rbx1	0.0202478	-0.128258	0.897	0.953	1
Lrif1	0.044746	-0.121579	0.201	0.273	1		Rbpj	0.00576627	0.144416	0.403	0.305	1		Ier2	0.0202937	0.161617	0.511	0.418	1
Echs1	0.0450992	-0.175761	0.262	0.332	1		Tmem167	0.00587762	0.138477	0.744	0.651	1		Aim2	0.0202939	-0.170016	0.206	0.283	1
Glrx3	0.0453104	0.101083	0.701	0.6	1		Eef2k	0.00588804	0.134807	0.245	0.165	1		Gaa	0.0203947	0.148273	0.206	0.14	1
Man2a2	0.0455397	0.108145	0.327	0.251	1		Smim11	0.00591412	0.108891	0.379	0.273	1		Smad1	0.0204323	-0.121819	0.211	0.297	1
Prmt3	0.0455848	0.124058	0.322	0.248	1		Sap30l	0.00592322	0.151713	0.409	0.322	1		Gm9794	0.0207071	-0.164266	0.426	0.504	1
Esf1	0.0456845	0.142651	0.612	0.528	1		Hsph1	0.00593336	-0.167346	0.311	0.403	1		Gfi1b	0.0207923	0.112323	0.175	0.111	1
Rnf20	0.0456894	0.160029	0.425	0.354	1		Cox20	0.00593403	0.1708	0.414	0.324	1		Gfpt1	0.0208475	0.12744	0.309	0.221	1
Abcg2	0.045694	0.131989	0.248	0.184	1		Hcls1	0.00594708	0.151171	0.58	0.477	1		Trmt10c	0.0209839	0.110132	0.229	0.155	1
Hnrnpdl	0.045862	0.113334	0.72	0.629	1		Esyt2	0.00594894	0.12145	0.316	0.226	1		Tcirg1	0.0210992	-0.115527	0.152	0.231	1
Ascc3	0.0460443	-0.17156	0.388	0.455	1		Tmem176a	0.00595084	-0.198941	0.548	0.614	1		Aprt	0.0211277	0.139869	0.749	0.683	1
Urod	0.0467441	-0.101038	0.14	0.204	1		Slc12a2	0.00595626	-0.127147	0.098	0.165	1		Wdr1	0.0213223	0.157492	0.462	0.386	1
Samd1	0.0470625	0.103845	0.229	0.165	1		Dync1li1	0.00596165	0.118641	0.302	0.214	1		Slc24a5	0.0213939	0.117963	0.224	0.152	1
Plekhj1	0.047133	0.118196	0.369	0.285	1		Rasa3	0.00596858	0.149249	0.237	0.162	1		Cd274	0.0214304	-0.104216	0.117	0.189	1
Map2k2	0.0472138	0.149597	0.71	0.649	1		Mrps18a	0.00596976	-0.179749	0.365	0.44	1		Spred1	0.0214417	0.200305	0.466	0.398	1
Gm20696	0.0472195	0.102321	0.145	0.093	1		Asl	0.00598035	-0.160401	0.221	0.305	1		Narf	0.0215061	0.176714	0.341	0.256	1
Exosc1	0.0472869	0.137636	0.402	0.324	1		Vma21	0.0059875	0.131655	0.245	0.167	1		Pla2g12a	0.0215189	0.157745	0.305	0.231	1
Phtf2	0.047336	0.132314	0.341	0.27	1		Spcs3	0.00601867	0.15143	0.488	0.386	1		Ap1s1	0.0215848	0.132674	0.372	0.28	1
Ocrl	0.0474955	0.13867	0.29	0.221	1		Snx3	0.00602728	0.174752	0.616	0.526	1		Il4ra	0.0216951	-0.168409	0.179	0.256	1
Ppp1r7	0.0477459	0.11064	0.374	0.287	1		Sar1b	0.00607826	0.109553	0.226	0.15	1		Ap2m1	0.022056	-0.127166	0.502	0.592	1
Ino80e	0.0481591	0.16315	0.374	0.307	1		Ddx17	0.00613888	-0.161708	0.744	0.801	1		Gm37474	0.0221202	0.14967	0.318	0.238	1
Tet1	0.0481663	-0.128435	0.182	0.248	1		Ppp1r10	0.00622334	0.153581	0.485	0.381	1		Adipor1	0.022417	0.119964	0.489	0.386	1
Cbl	0.0484512	0.139781	0.584	0.479	1		St8sia4	0.00623084	0.200311	0.717	0.622	1		6030458C11Rik	0.0224234	-0.112232	0.126	0.199	1
Ms4a6c	0.0487743	-0.138734	0.276	0.354	1		Epb41	0.00623139	0.161007	0.441	0.356	1		Grsf1	0.0225583	0.139057	0.332	0.248	1
Topbp1	0.0488302	0.118751	0.607	0.511	1		Ramac	0.00625304	0.103079	0.27	0.184	1		Klhdc2	0.02268	0.117599	0.318	0.233	1
Pgm1	0.0490095	-0.17468	0.308	0.366	1		Fis1	0.00626272	-0.181356	0.706	0.762	1		Dgcr6	0.0227829	-0.147069	0.22	0.3	1
Dnajb14	0.0492313	0.113477	0.234	0.172	1		Arhgap18	0.00637371	0.168679	0.401	0.314	1		Mad2l1	0.0228033	0.128274	0.3	0.219	1
Numa1	0.0495099	0.180886	0.598	0.501	1		Mcl1	0.00637472	-0.166592	0.561	0.619	1		Gm4258	0.0228167	-0.190567	0.309	0.396	1
Sin3a	0.0498463	0.115278	0.411	0.334	1		Dtnbp1	0.00637881	0.114378	0.496	0.378	1		Nol8	0.0228187	0.106357	0.395	0.295	1
Ndrg1	0.0500003	-0.14633	0.234	0.305	1		Map4	0.00638587	-0.100271	0.134	0.209	1		Safb	0.0230427	0.187888	0.511	0.442	1
Nkap	0.050234	0.123142	0.393	0.314	1		Inpp4b	0.00639487	0.149249	0.199	0.13	1		Cux1	0.0231523	0.135398	0.726	0.634	1
Pbxip1	0.0505415	0.103172	0.22	0.157	1		Etfrf1	0.00644936	0.100559	0.153	0.088	1		Ttc14	0.0232963	0.155015	0.785	0.705	1
Map4k4	0.050986	0.145083	0.584	0.504	1		Klf3	0.00647827	0.11656	0.245	0.165	1		Pttg1ip	0.0235813	0.148756	0.274	0.199	1
Ncoa4	0.051275	0.121877	0.388	0.319	1		Selenom	0.00652934	0.104367	0.327	0.231	1		Ssbp3	0.0235829	0.148585	0.283	0.206	1
Clpp	0.0515273	0.101858	0.463	0.366	1		Uqcrc2	0.0066211	0.118921	0.496	0.393	1		Rreb1	0.0236923	0.141979	0.435	0.344	1
Sinhcaf	0.0515382	-0.104453	0.262	0.342	1		Med29	0.0066609	-0.172679	0.245	0.322	1		Srsf9	0.0239761	0.123027	0.709	0.639	1
Zbtb26	0.052248	0.111722	0.21	0.152	1		Pcmtd2	0.00667577	0.12283	0.248	0.17	1		Jmjd1c	0.0240002	0.180686	0.619	0.56	1
Gabarapl2	0.0525922	0.107364	0.304	0.231	1		Gm15500	0.00674227	0.151616	0.431	0.334	1		Rp9	0.0240591	0.136181	0.78	0.695	1
Cep44	0.0527188	0.122889	0.271	0.209	1		Mtln	0.00674999	0.134142	0.373	0.283	1		Ercc6	0.0240609	0.107262	0.157	0.098	1
Gm9794	0.0531142	-0.155596	0.453	0.504	1		Ndufs8	0.00676413	-0.161985	0.477	0.558	1		Izumo4	0.0240958	0.128876	0.152	0.096	1
Mknk2	0.0531163	0.155687	0.416	0.342	1		4921524J17Rik	0.00684116	0.120509	0.272	0.189	1		Crbn	0.0241388	-0.10581	0.103	0.17	1
Riok1	0.0531477	0.132307	0.421	0.349	1		Afp	0.00684305	0.146215	0.215	0.145	1		Ccnl2	0.0242643	0.135883	0.516	0.418	1
Nr2c2	0.0531661	0.144824	0.439	0.381	1		H4c4	0.00685678	0.171554	0.469	0.354	1		9530068E07Rik	0.0243004	-0.11032	0.314	0.41	1
Rps6ka5	0.0531771	-0.127623	0.22	0.287	1		Tmbim4	0.00686261	0.149249	0.501	0.403	1		Polr2m	0.0243664	-0.144021	0.372	0.464	1
Pkn1	0.0540465	0.140453	0.519	0.447	1		Plxnb2	0.00690082	-0.169434	0.169	0.243	1		Sik3	0.0243821	-0.109819	0.135	0.209	1
Usp48	0.0541417	0.121967	0.35	0.28	1		Asf1a	0.00691279	0.1031	0.322	0.229	1		Zfp407	0.0246849	0.13582	0.26	0.187	1
Angpt1	0.0542549	0.142089	0.607	0.528	1		Fndc3a	0.00697925	-0.203089	0.499	0.563	1		Cip2a	0.0247068	0.108582	0.305	0.221	1
E2f3	0.0544045	0.110044	0.388	0.31	1		H2-DMa	0.00702822	0.106266	0.259	0.177	1		Traf3ip3	0.0247689	0.160605	0.323	0.251	1
Arcn1	0.0544756	0.121492	0.556	0.482	1		Gnptab	0.00705127	-0.185274	0.24	0.314	1		Pdlim7	0.0248308	0.127112	0.242	0.17	1
Ywhag	0.0545086	0.118705	0.612	0.518	1		Abhd2	0.00706795	0.127875	0.21	0.138	1		Tbxas1	0.0252376	0.102144	0.193	0.125	1
E2f6	0.054516	0.113659	0.262	0.199	1		Itgb2	0.00710149	0.121826	0.213	0.14	1		Hat1	0.0252667	-0.172543	0.359	0.435	1
Rps6kb1	0.0546954	0.101447	0.444	0.356	1		Rpa3	0.00724921	0.110255	0.278	0.192	1		Srsf11	0.0253153	0.128261	0.915	0.83	1
Gemin7	0.0549166	0.132792	0.299	0.231	1		Sugt1	0.00731174	0.12669	0.523	0.405	1		Furin	0.0254764	0.107784	0.175	0.113	1
Sdha	0.0557549	-0.157829	0.402	0.455	1		Gtf2e2	0.007371	0.105444	0.319	0.224	1		Nt5c3	0.0254973	0.148093	0.327	0.246	1
Hoxa7	0.055779	-0.129699	0.173	0.236	1		Pcgf5	0.00737236	-0.190942	0.471	0.536	1		Pgrmc1	0.025537	0.113935	0.327	0.243	1
Tia1	0.0558954	0.114164	0.692	0.597	1		Wbp2	0.00742613	0.151743	0.387	0.305	1		Mdn1	0.02563	0.139925	0.43	0.344	1
Tsc22d4	0.0561408	0.137985	0.808	0.757	1		5031425E22Rik	0.00746657	0.149249	0.281	0.204	1		Pbx3	0.0257564	0.125725	0.161	0.103	1
Copb2	0.0562606	0.125908	0.556	0.467	1		Maml3	0.00747021	0.129485	0.357	0.268	1		Pdk1	0.025796	-0.147445	0.422	0.506	1
Smc6	0.0567993	-0.149418	0.631	0.69	1		Bax	0.00752465	0.171061	0.763	0.705	1		2610507B11Rik	0.0258207	0.143997	0.484	0.393	1
Prkar2b	0.057134	0.138016	0.341	0.27	1		Ndufb6	0.007644	0.153821	0.425	0.329	1		Trim30b	0.0260646	-0.111674	0.094	0.157	1
Kif23	0.0575829	0.154322	0.332	0.265	1		Osbp	0.00764736	0.12468	0.313	0.229	1		Pold3	0.0260743	0.145143	0.386	0.307	1
A630072M18Rik	0.0581854	0.104115	0.397	0.322	1		Smad4	0.00765007	0.129	0.379	0.285	1		Rcn3	0.0262573	0.140065	0.215	0.15	1
Gmps	0.0582128	0.152013	0.519	0.442	1		Mrpl33	0.00768343	-0.164339	0.847	0.919	1		Rapgef1	0.0263307	0.131019	0.278	0.204	1
Zbtb38	0.0586081	0.11559	0.439	0.364	1		Dnpep	0.00769692	0.106991	0.237	0.16	1		Smap2	0.026413	-0.127778	0.309	0.405	1
Ccnb1	0.0586501	0.134025	0.322	0.256	1		Vegfb	0.00771329	0.133982	0.376	0.285	1		Slc12a6	0.0268203	0.112036	0.26	0.182	1
Aebp2	0.0588054	0.141057	0.425	0.361	1		Lasp1	0.00774291	0.137543	0.262	0.187	1		Slc9a3r1	0.0268486	0.147627	0.318	0.243	1
Nup214	0.0593056	0.111346	0.364	0.297	1		Ostf1	0.00776498	0.128986	0.561	0.462	1		Rnpepl1	0.0268982	0.120751	0.206	0.143	1
Tab2	0.0594016	0.132634	0.636	0.548	1		Ciao2b	0.00777986	0.105798	0.362	0.268	1		Acss2	0.0272507	0.151157	0.247	0.179	1
Tjp1	0.0596846	0.127188	0.243	0.182	1		Dubr	0.00780342	0.115374	0.199	0.128	1		Rela	0.0276116	0.121917	0.314	0.233	1
Ydjc	0.0599577	-0.104781	0.234	0.305	1		Mindy2	0.00788838	0.16392	0.39	0.3	1		Tspan4	0.0277729	0.129234	0.314	0.233	1
Uspl1	0.0605749	0.10364	0.257	0.192	1		Esco2	0.00796635	0.141485	0.311	0.226	1		Rps6kb1	0.027958	0.189913	0.43	0.356	1
Pik3c2a	0.0613151	0.110282	0.196	0.143	1		5530601H04Rik	0.00796672	0.124534	0.207	0.138	1		Ppp1r9a	0.0282464	0.111572	0.193	0.128	1
Kctd20	0.0615362	0.143599	0.304	0.241	1		Tcerg1	0.0080134	-0.15652	0.602	0.666	1		Bag2	0.02825	0.132977	0.238	0.167	1
Elof1	0.0623634	-0.155307	0.308	0.366	1		Syngr2	0.00805811	-0.210678	0.433	0.489	1		Pcyt2	0.0285405	0.135555	0.561	0.462	1
Gm37474	0.062759	0.108621	0.304	0.238	1		Uvrag	0.00809786	0.105094	0.373	0.28	1		Myo9b	0.0285959	0.111619	0.35	0.265	1
Aplp2	0.0632019	-0.131267	0.252	0.317	1		Pink1	0.00813246	0.116151	0.226	0.152	1		Gm42047	0.028631	0.216224	0.345	0.263	1
Gabpb2	0.0632841	0.137245	0.425	0.351	1		Cpt1a	0.00818083	0.101748	0.253	0.174	1		Taf1d	0.0288371	0.172573	0.843	0.789	1
Rnf111	0.0635782	0.127717	0.407	0.324	1		Cap1	0.00829791	0.119034	0.381	0.292	1		Tpm1	0.0289642	0.189555	0.583	0.523	1
Tpp2	0.0639615	0.100312	0.636	0.538	1		Vav3	0.00830738	0.130495	0.313	0.229	1		1110008P14Rik	0.0290164	-0.101383	0.063	0.115	1
Ifnar2	0.064011	0.108865	0.36	0.29	1		Ep300	0.00830881	0.131997	0.482	0.381	1		Hdgfl3	0.0293165	0.144743	0.354	0.278	1
Cops6	0.0644144	0.105663	0.533	0.45	1		Gemin7	0.0084114	0.119333	0.319	0.231	1		Syne2	0.0293183	0.114146	0.278	0.204	1
Mgat2	0.0647541	0.11676	0.458	0.383	1		Mex3a	0.0084532	-0.140565	0.144	0.214	1		Zcchc7	0.0294076	0.185649	0.655	0.587	1
Rgl2	0.0652997	0.106095	0.229	0.17	1		Ptrhd1	0.00846821	0.10075	0.226	0.152	1		Ewsr1	0.0295761	0.146231	0.659	0.558	1
Lyst	0.065813	0.197126	0.439	0.386	1		Nfic	0.00849984	0.126881	0.395	0.297	1		Smarcc2	0.0296268	0.121458	0.462	0.376	1
Rest	0.0659249	0.169391	0.575	0.521	1		Commd3	0.00857579	0.134009	0.371	0.283	1		Ndrg1	0.02966	0.22308	0.372	0.305	1
Cd93	0.0660729	0.132842	0.318	0.248	1		Atp1a1	0.0087561	-0.164267	0.512	0.58	1		Selenoi	0.0299502	0.102721	0.309	0.229	1
Fip1l1	0.0661024	0.137341	0.547	0.484	1		Ppip5k2	0.00881014	-0.15703	0.256	0.334	1		Krt18	0.0302816	0.122464	0.139	0.086	1
Rtf2	0.0663057	-0.138218	0.35	0.423	1		St3gal2	0.00885618	-0.174463	0.251	0.329	1		Ide	0.0304386	0.160851	0.52	0.432	1
Elavl1	0.0663705	0.17443	0.467	0.41	1		Arf4	0.00915918	0.128609	0.534	0.423	1		Nrip1	0.0306196	0.189913	0.592	0.516	1
Pnisr	0.0663721	0.112032	0.808	0.749	1		Siva1	0.00921792	0.149249	0.809	0.747	1		Nudcd1	0.0306529	0.119857	0.296	0.219	1
Gm20342	0.066904	0.129849	0.313	0.246	1		Rras	0.00921983	0.119501	0.324	0.236	1		Dync1li1	0.0306906	0.106025	0.291	0.214	1
Knl1	0.0670076	0.141969	0.519	0.432	1		Gm13212	0.00922319	0.130987	0.213	0.143	1		Trabd	0.0307066	0.137428	0.399	0.31	1
Marcksl1	0.0677999	0.120541	0.533	0.437	1		Prorsd1	0.00923744	0.138813	0.343	0.258	1		Glrx3	0.0307843	0.148565	0.664	0.6	1
Cep97	0.0678468	-0.110359	0.14	0.194	1		Il6st	0.00924911	-0.135381	0.131	0.199	1		Tbc1d9b	0.0307977	0.131873	0.359	0.28	1
Zmiz2	0.0682796	-0.143583	0.388	0.459	1		Tent4a	0.00932151	-0.115454	0.142	0.214	1		Nup54	0.0312262	0.104761	0.26	0.187	1
Map2k4	0.0683498	0.10299	0.266	0.204	1		Clnk	0.00936369	-0.101596	0.098	0.162	1		Nsd1	0.031284	0.130547	0.744	0.666	1
Phf12	0.0691998	0.127911	0.318	0.253	1		Ppie	0.00943737	-0.168461	0.346	0.423	1		Tut7	0.0316524	0.151325	0.498	0.413	1
Coa5	0.0696277	0.14051	0.346	0.28	1		Naa25	0.00944124	-0.150312	0.237	0.317	1		Gm44829	0.0317201	0.108283	0.193	0.13	1
Naa35	0.0698928	-0.125241	0.206	0.263	1		Tie1	0.00948993	0.113705	0.153	0.093	1		Rnf139	0.0317238	0.113098	0.233	0.165	1
Uba6	0.0699955	-0.121658	0.266	0.332	1		Bud31	0.00950686	-0.165369	0.349	0.423	1		BC029722	0.0318295	0.102133	0.166	0.108	1
Pogz	0.0700966	0.112668	0.224	0.167	1		Sbno2	0.00953094	-0.167724	0.311	0.391	1		Meis1	0.0320411	0.169076	0.731	0.649	1
AW112010	0.07027	-0.129699	0.159	0.216	1		Cmpk1	0.00955342	0.138261	0.477	0.386	1		Ikbkb	0.0320615	0.13181	0.426	0.337	1
Tmed3	0.0705387	-0.179815	0.346	0.396	1		Hscb	0.00955561	0.120623	0.267	0.189	1		Prrc2b	0.0323644	0.164253	0.484	0.415	1
Eif4h	0.0707764	0.146352	0.762	0.693	1		Camsap1	0.00956301	-0.107336	0.106	0.17	1		Plk4	0.0323932	0.105443	0.422	0.319	1
Ddx47	0.070788	0.10605	0.364	0.29	1		Ap2a2	0.00962159	-0.135783	0.272	0.354	1		Hlf	0.032396	0.196907	0.238	0.172	1
Katna1	0.0714563	0.104742	0.243	0.184	1		Rhbdd2	0.00978496	-0.162964	0.174	0.246	1		Lrmp	0.0324586	0.128193	0.269	0.197	1
Cd37	0.071465	-0.108054	0.556	0.627	1		Ppp3ca	0.00984956	0.149249	0.545	0.442	1		Sart1	0.0328108	0.154797	0.48	0.408	1
Xpo6	0.0715858	-0.115128	0.243	0.307	1		Lilr4b	0.00987358	0.203469	0.158	0.098	1		Mt2	0.0328636	0.166425	0.184	0.125	1
Vps37a	0.0716848	0.119396	0.313	0.251	1		Ctsl	0.00997201	0.114253	0.169	0.106	1		Rc3h2	0.032872	0.144503	0.448	0.373	1
Arhgap11a	0.0717434	0.137438	0.397	0.332	1		Rnh1	0.00999556	0.161064	0.428	0.342	1		Hdac2	0.0329509	0.131773	0.444	0.359	1
Tec	0.0717688	0.121921	0.364	0.297	1		Morf4l2	0.0100634	0.147544	0.649	0.55	1		Sugp2	0.0329578	0.172708	0.291	0.229	1
Dleu2	0.072054	0.147684	0.519	0.445	1		Sumo1	0.0101035	-0.119499	0.698	0.767	1		Ubtf	0.0330758	0.153064	0.592	0.501	1
Ctnna1	0.0722616	0.119429	0.341	0.273	1		Cenps	0.010177	-0.143601	0.155	0.224	1		Cdkn1a	0.0335177	0.203169	0.399	0.337	1
Supt20	0.0733754	0.142735	0.379	0.322	1		Ints1	0.0103031	-0.141322	0.27	0.349	1		Gngt2	0.033531	-0.148212	0.26	0.334	1
Oga	0.0739612	0.128697	0.519	0.425	1		Kdm6a	0.0103502	0.13834	0.3	0.226	1		Cpne3	0.0336224	-0.136302	0.35	0.425	1
Hint3	0.0743073	-0.116637	0.173	0.231	1		Akirin1	0.0103647	-0.118493	0.267	0.354	1		Haus6	0.0336762	0.119198	0.287	0.214	1
Ift57	0.074452	0.104673	0.346	0.273	1		Uchl3	0.0104581	0.131295	0.354	0.268	1		Commd7	0.0336824	0.136344	0.426	0.349	1
Mydgf	0.074708	0.128763	0.659	0.595	1		Rnf220	0.0105054	-0.17996	0.42	0.482	1		Elk4	0.0339655	0.156826	0.39	0.324	1
Foxo3	0.0747607	0.120709	0.336	0.273	1		Susd6	0.0105203	-0.155827	0.425	0.501	1		Dtl	0.0339773	0.111322	0.543	0.442	1
Slf1	0.0749883	-0.108206	0.22	0.285	1		B3galnt2	0.0105533	0.106436	0.281	0.201	1		Sash1	0.0340723	0.101831	0.179	0.118	1
Lrrc59	0.0750205	0.115638	0.449	0.381	1		Kmt2e	0.0106929	0.147933	0.79	0.713	1		Pnisr	0.0341098	0.163089	0.825	0.749	1
Snrpa1	0.0753308	-0.130999	0.425	0.489	1		Cdk11b	0.010798	-0.147792	0.379	0.459	1		Gmppa	0.0346568	0.120003	0.22	0.155	1
Spn	0.075823	0.12816	0.603	0.531	1		Rif1	0.0108388	-0.169022	0.627	0.69	1		Chd3	0.0346578	-0.135055	0.552	0.614	1
Swt1	0.0759695	-0.132255	0.28	0.346	1		Nploc4	0.0108918	-0.11758	0.169	0.243	1		Fip1l1	0.0347724	0.146388	0.552	0.484	1
Mfsd12	0.0760975	-0.113454	0.187	0.246	1		Hnrnpr	0.0109058	-0.137055	0.635	0.705	1		Gadd45b	0.0348578	-0.137596	0.112	0.174	1
Cisd2	0.0761317	0.134002	0.514	0.428	1		Gstm5	0.0109232	0.133719	0.188	0.125	1		Gas2l3	0.0350818	0.183821	0.39	0.314	1
Pgs1	0.0762314	0.121505	0.243	0.189	1		Tmem60	0.0111343	0.129543	0.278	0.201	1		Cd69	0.0351216	-0.254451	0.525	0.602	1
Tex10	0.0763182	0.115371	0.313	0.248	1		Bet1	0.0111364	0.144367	0.384	0.302	1		Mdm2	0.0352338	0.186104	0.318	0.253	1
Mark2	0.0767194	0.112721	0.388	0.322	1		Ankrd28	0.0112118	0.151279	0.537	0.445	1		Mrpl1	0.0354059	-0.132015	0.166	0.231	1
Lias	0.0769342	0.101447	0.243	0.184	1		Txndc9	0.0112233	0.151663	0.406	0.324	1		Ncstn	0.0354957	-0.109205	0.126	0.189	1
Fam32a	0.0770061	0.123726	0.364	0.295	1		Cenpm	0.0113442	-0.129336	0.177	0.248	1		Dpf2	0.0355327	0.105808	0.359	0.275	1
Spop	0.077139	0.124233	0.509	0.43	1		Ddx27	0.0114056	-0.173595	0.439	0.499	1		Id1	0.0355559	0.143844	0.309	0.231	1
Pola2	0.0772115	0.131373	0.308	0.248	1		Rps11-ps1	0.0114478	0.12805	0.433	0.334	1		Cdk2ap2	0.0356547	-0.188198	0.193	0.256	1
Avpi1	0.0773986	-0.107228	0.271	0.334	1		Stx6	0.0114714	-0.122683	0.202	0.278	1		Stxbp5	0.0356867	0.206882	0.489	0.425	1
Ap3b1	0.0774429	0.142281	0.533	0.469	1		Rb1cc1	0.0114872	0.167351	0.569	0.474	1		Oxct1	0.0357432	0.142578	0.462	0.378	1
Cyb5r3	0.0776481	-0.127374	0.308	0.376	1		Lamtor3	0.0116279	0.115235	0.275	0.197	1		Zfp280d	0.0357922	0.146472	0.498	0.423	1
Snx17	0.0778268	0.109129	0.379	0.312	1		Il1r1	0.0116798	-0.178282	0.281	0.359	1		Dnajb11	0.0358106	-0.144149	0.238	0.312	1
Wls	0.0786891	-0.132703	0.262	0.322	1		Eif4g3	0.011694	0.128424	0.444	0.356	1		Rbm22	0.0359471	0.164967	0.435	0.359	1
Eftud2	0.0787968	0.113133	0.43	0.361	1		C030034L19Rik	0.0117122	0.121052	0.185	0.123	1		Irak3	0.0359891	-0.15371	0.143	0.209	1
Suds3	0.0788211	0.114436	0.369	0.305	1		Commd7	0.01174	0.128523	0.439	0.349	1		Rb1cc1	0.0362059	0.148522	0.552	0.474	1
Trerf1	0.0788612	-0.104482	0.121	0.174	1		Sirt2	0.0117484	0.114253	0.174	0.113	1		Diaph1	0.036393	0.159113	0.744	0.678	1
Rpl21-ps8	0.0789119	-0.108342	0.178	0.233	1		Oser1	0.011769	0.123149	0.27	0.197	1		Sap30l	0.0364411	0.167545	0.386	0.322	1
Ppp6c	0.0792822	-0.123775	0.192	0.248	1		Snrnp27	0.0118	0.130171	0.422	0.339	1		Sp1	0.0365316	0.124325	0.475	0.396	1
Zbtb20	0.080514	-0.131821	0.313	0.373	1		Cetn2	0.0118173	0.159233	0.371	0.29	1		Rnmt	0.0367849	0.150572	0.484	0.408	1
Trim12a	0.0807511	0.150726	0.453	0.383	1		Akap8l	0.0118429	0.117854	0.278	0.204	1		Morc3	0.0369633	-0.149881	0.291	0.369	1
Relb	0.0811898	-0.131476	0.196	0.251	1		Tmem40	0.0119316	0.122338	0.237	0.167	1		Spn	0.0371958	0.11267	0.641	0.531	1
Mthfd1l	0.0815346	0.132566	0.271	0.216	1		Eif4g1	0.0119896	-0.169307	0.728	0.784	1		Psenen	0.037198	-0.114367	0.269	0.356	1
Cox19	0.0821969	-0.100816	0.154	0.211	1		mt-Nd6	0.0120442	-0.152032	0.613	0.676	1		BC003965	0.0374281	0.159246	0.283	0.216	1
Mycbp	0.0823252	0.106095	0.229	0.174	1		Tuba8	0.0120661	0.102353	0.18	0.115	1		Igsf8	0.0376329	-0.104001	0.13	0.197	1
Gm8430	0.0825172	-0.128596	0.369	0.435	1		Rer1	0.0121624	0.119589	0.501	0.408	1		Arhgap17	0.0379934	0.153215	0.439	0.366	1
Osbp	0.0830206	0.103046	0.29	0.229	1		Cdk2	0.0121679	0.110078	0.346	0.258	1		Txnrd1	0.038244	0.174275	0.655	0.585	1
Rmnd5a	0.0836052	-0.126449	0.229	0.285	1		2310039H08Rik	0.0122066	0.133736	0.341	0.26	1		G3bp2	0.0383219	-0.134903	0.574	0.668	1
Cltc	0.0836273	0.134222	0.771	0.693	1		3830406C13Rik	0.0122678	0.103263	0.264	0.187	1		Fam111a	0.038353	0.135187	0.695	0.639	1
Lap3	0.0837047	0.101814	0.29	0.229	1		Il17ra	0.0123954	-0.147923	0.286	0.364	1		Slc25a36	0.0384879	0.149829	0.439	0.359	1
Ttc7	0.0838267	0.131088	0.318	0.256	1		Tmem263	0.0125954	0.100045	0.272	0.194	1		Csnk1g2	0.0386142	0.136181	0.466	0.391	1
Nomo1	0.0839117	0.103916	0.379	0.312	1		Gusb	0.0127125	0.124245	0.384	0.3	1		Scmh1	0.0387448	0.109691	0.215	0.152	1
Ppid	0.0840463	0.116656	0.537	0.469	1		Leprotl1	0.0128101	0.172077	0.414	0.334	1		Nxt1	0.0387794	-0.134535	0.206	0.275	1
Nfatc3	0.0843562	-0.103419	0.374	0.445	1		Mrpl38	0.0130221	-0.142214	0.218	0.287	1		Vamp5	0.0387815	0.17684	0.646	0.555	1
Ebna1bp2	0.0846319	0.139937	0.542	0.464	1		Nup98	0.0131627	-0.160819	0.322	0.391	1		Gpr171	0.0388594	-0.163042	0.256	0.327	1
Eif3d	0.0849603	0.104877	0.822	0.752	1		Tmem173	0.0131995	-0.123088	0.15	0.219	1		Smarca2	0.0389866	0.183574	0.372	0.302	1
Ostf1	0.0860844	0.110474	0.533	0.462	1		Zfp318	0.0132017	0.135035	0.272	0.199	1		Pml	0.0396008	-0.14609	0.265	0.337	1
Ccnf	0.08609	0.126198	0.257	0.201	1		Klhdc2	0.0132888	0.114092	0.316	0.233	1		Adprh	0.0397011	-0.10527	0.09	0.145	1
Wdr74	0.0866655	0.136104	0.322	0.27	1		Tm2d3	0.0133414	0.112218	0.272	0.197	1		Slc20a1	0.0398374	0.142379	0.256	0.187	1
Timm50	0.0867765	0.103601	0.425	0.351	1		Vasp	0.0133735	0.169553	0.425	0.344	1		Upf3a	0.0398542	-0.142104	0.197	0.265	1
Ppdpf	0.0868335	-0.103279	0.215	0.278	1		Gm13611	0.0133913	-0.145199	0.229	0.302	1		D8Ertd738e	0.0402397	-0.134043	0.852	0.916	1
Washc3	0.0872349	-0.120235	0.187	0.243	1		Srm	0.0134169	-0.182755	0.48	0.553	1		Topbp1	0.0403257	0.122249	0.583	0.511	1
Sgms1	0.0872574	0.13003	0.332	0.268	1		Dap	0.0136841	0.146642	0.33	0.246	1		Heatr5a	0.0407823	0.131785	0.448	0.369	1
Mau2	0.087262	0.105461	0.35	0.29	1		Gramd4	0.0137126	0.12049	0.166	0.108	1		Stap1	0.0408077	0.119205	0.861	0.789	1
Pold1	0.087401	-0.129166	0.234	0.292	1		Itgal	0.013745	0.129809	0.278	0.204	1		Ddx10	0.0410547	0.169641	0.39	0.327	1
Tor3a	0.0875854	-0.132703	0.252	0.307	1		Ppp4r2	0.0137497	-0.138295	0.327	0.4	1		Shmt2	0.0410549	-0.174901	0.35	0.41	1
Esco1	0.0876424	0.110664	0.299	0.238	1		Ckap2l	0.0138173	0.165074	0.286	0.211	1		Psmd5	0.0414699	0.127505	0.323	0.253	1
Pcif1	0.0877549	0.114367	0.346	0.285	1		Tes	0.0138227	-0.151618	0.556	0.627	1		Trir	0.041584	-0.118076	0.578	0.649	1
Arnt	0.0879465	-0.101966	0.126	0.177	1		Bcap31	0.0138834	0.163188	0.638	0.56	1		Ldah	0.0417625	0.115454	0.242	0.177	1
Wdr89	0.0879652	-0.115142	0.36	0.425	1		Ttc33	0.0140419	0.103445	0.226	0.157	1		Gtf2f1	0.0419197	0.129452	0.426	0.349	1
Sbno1	0.0879857	0.113022	0.757	0.656	1		Ralgapa2	0.0140658	0.123096	0.262	0.189	1		Flot1	0.0419445	-0.112584	0.242	0.319	1
Mplkip	0.0879872	0.14391	0.397	0.334	1		Mpc1	0.0141147	0.124288	0.376	0.287	1		Slfn9	0.0419993	-0.154899	0.327	0.405	1
Ep400	0.0880056	0.140267	0.589	0.523	1		Pecam1	0.014126	0.117008	0.313	0.236	1		Supt5	0.0420755	-0.152137	0.363	0.442	1
Eif1ad	0.0881861	0.108531	0.411	0.342	1		Aggf1	0.0142621	0.104082	0.379	0.29	1		Capn7	0.0421621	0.122999	0.22	0.16	1
Dohh	0.0885232	0.108912	0.327	0.263	1		Ndufa1	0.0143006	-0.152194	0.578	0.646	1		Agfg1	0.0424869	-0.134562	0.197	0.27	1
Zfp318	0.0885494	0.10299	0.257	0.199	1		Polr1a	0.0144668	-0.170293	0.256	0.327	1		Pfkl	0.0425452	0.135218	0.843	0.789	1
Ap1s3	0.0886019	-0.104741	0.126	0.177	1		Slc44a2	0.0146115	-0.138677	0.262	0.337	1		Strbp	0.0425669	0.150041	0.462	0.383	1
Msl2	0.0887292	0.10605	0.374	0.31	1		Cenpw	0.0147027	0.156315	0.398	0.314	1		Mtch2	0.0425669	-0.163625	0.291	0.359	1
Lrrc58	0.088849	0.109202	0.5	0.442	1		Nr3c1	0.0147266	0.144726	0.441	0.366	1		Ppp2r2d	0.0427396	0.115772	0.318	0.243	1
Tet2	0.0888653	-0.140686	0.364	0.415	1		Phax	0.0149195	-0.140507	0.311	0.386	1		Itgb3	0.0427735	0.135425	0.3	0.231	1
Cybb	0.0891663	-0.224585	0.336	0.396	1		Sptbn1	0.0149654	0.137156	0.807	0.725	1		Lsm4	0.0427822	0.103579	0.87	0.803	1
Ubr5	0.0892596	0.117342	0.584	0.521	1		Arf3	0.0149824	-0.165291	0.311	0.373	1		Ikbkg	0.0427963	0.12901	0.206	0.147	1
Mitd1	0.0893269	-0.145645	0.304	0.356	1		Mpst	0.0150302	0.104855	0.243	0.172	1		Mrpl9	0.0428011	-0.104197	0.224	0.302	1
Clip1	0.0899787	0.103956	0.444	0.371	1		Imp3	0.0151336	0.132108	0.589	0.501	1		Cbfb	0.0428268	0.178077	0.354	0.29	1
Mrpl41	0.0900879	0.103883	0.304	0.243	1		Tmem59	0.0151654	0.116568	0.569	0.479	1		Dcaf11	0.0428376	0.103005	0.283	0.214	1
Puf60	0.0903586	0.112281	0.593	0.521	1		Zmiz2	0.0153134	-0.163539	0.387	0.459	1		Alas1	0.042932	-0.185691	0.179	0.241	1
Casd1	0.0903995	-0.115332	0.192	0.251	1		Tmem234	0.015322	-0.145027	0.703	0.757	1		Gm37298	0.0433827	0.138633	0.26	0.194	1
Trip11	0.0907075	0.131587	0.509	0.455	1		Ogdh	0.0155036	0.104531	0.343	0.26	1		Ensa	0.0434231	-0.12986	0.345	0.415	1
Erg	0.0907765	-0.141914	0.36	0.418	1		Hemgn	0.0155267	0.108956	0.199	0.135	1		Ccl25	0.0434509	0.111977	0.229	0.167	1
Itch	0.0908604	0.134025	0.416	0.356	1		Got1	0.0155579	0.130909	0.218	0.155	1		Rdx	0.0437405	-0.109069	0.619	0.686	1
Ripor1	0.0913113	0.117582	0.364	0.302	1		AI413582	0.0155931	0.115434	0.286	0.209	1		Fdps	0.0437909	-0.13948	0.843	0.921	1
Atad2	0.0915502	0.101933	0.645	0.575	1		2610001J05Rik	0.0156686	0.11101	0.248	0.179	1		Vac14	0.0439114	0.103065	0.202	0.143	1
Ablim1	0.0916552	0.114349	0.243	0.189	1		Stambp	0.0156892	0.100648	0.218	0.15	1		Ddx42	0.0439466	0.123873	0.547	0.447	1
Trim30a	0.0919536	-0.160206	0.589	0.641	1		Ptpn22	0.0157944	0.110689	0.161	0.103	1		Erap1	0.0443349	-0.127383	0.274	0.351	1
Ezr	0.0923721	0.103349	0.355	0.29	1		Cwc27	0.0158481	0.106272	0.204	0.14	1		Ell2	0.044424	0.113272	0.283	0.211	1
Nfix	0.0926419	-0.108651	0.313	0.378	1		Fnbp4	0.015884	-0.143948	0.357	0.428	1		Psmg1	0.0445277	-0.121168	0.148	0.211	1
Cfp	0.0927721	0.112501	0.248	0.192	1		Ppp1r15a	0.0162347	0.119563	0.229	0.165	1		Tor1aip1	0.0445493	-0.106555	0.336	0.413	1
Gak	0.0929162	0.106292	0.229	0.177	1		Sdcbp	0.0162948	0.155508	0.681	0.617	1		Sptan1	0.0445837	0.147367	0.381	0.31	1
Pam16	0.092975	-0.131108	0.318	0.373	1		Csrp2	0.0165413	0.128187	0.223	0.16	1		Ndufs2	0.0446054	-0.107998	0.489	0.568	1
Dock8	0.0932794	0.109368	0.467	0.391	1		Ier5	0.0165783	-0.151057	0.226	0.3	1		Mplkip	0.0448382	-0.11381	0.256	0.334	1
Tpx2	0.0936284	0.146863	0.486	0.425	1		Pnpla8	0.0166655	0.14435	0.395	0.319	1		Otulin	0.0448677	-0.145859	0.381	0.459	1
Ptpa	0.093972	0.126982	0.533	0.464	1		Ccdc88c	0.0166662	-0.122247	0.144	0.206	1		Churc1	0.045009	-0.182789	0.332	0.398	1
Tbk1	0.0946472	0.109478	0.266	0.211	1		Abhd17a	0.0167075	0.120102	0.46	0.364	1		Cnn2	0.0451633	0.134846	0.538	0.477	1
Fxn	0.0946901	-0.129777	0.224	0.278	1		Fes	0.0168135	0.100026	0.202	0.138	1		Nasp	0.0452735	-0.163754	0.583	0.651	1
Pold4	0.0947713	-0.139892	0.332	0.393	1		Avpi1	0.0168835	-0.115743	0.259	0.334	1		Galnt1	0.0455545	0.139714	0.547	0.486	1
Sp1	0.0950192	0.118949	0.458	0.396	1		Tsn	0.0168928	0.116827	0.774	0.683	1		Azin1	0.0456265	0.120672	0.489	0.398	1
S100a10	0.0950238	-0.170614	0.771	0.84	1		Acap2	0.0169064	0.163324	0.428	0.356	1		Acat2	0.0456273	-0.169286	0.381	0.445	1
Clk1	0.0952937	0.115408	0.556	0.474	1		Pdcd6ip	0.0169087	0.102003	0.61	0.504	1		Clec4e	0.0457247	0.132764	0.309	0.241	1
Rab8a	0.0953246	-0.133611	0.341	0.403	1		Pmaip1	0.016989	-0.134417	0.084	0.138	1		Zc3h14	0.0458757	0.178399	0.43	0.364	1
Txlna	0.0954339	0.101171	0.542	0.464	1		Fermt3	0.017008	0.161458	0.809	0.732	1		Erg28	0.045979	-0.162202	0.448	0.516	1
Il17ra	0.095455	0.114504	0.425	0.364	1		Uba7	0.0170143	-0.137589	0.302	0.381	1		Abcg2	0.0460512	0.158004	0.242	0.184	1
Slpi	0.0956003	-0.106992	0.168	0.229	1		Grn	0.0170905	-0.179374	0.463	0.518	1		Pik3cg	0.0460524	0.127744	0.377	0.307	1
Cdc25a	0.0959256	0.124455	0.346	0.292	1		Vkorc1	0.0171163	0.107255	0.229	0.162	1		Lrrc47	0.0461894	0.10245	0.274	0.204	1
Trpm7	0.0959293	-0.117529	0.336	0.398	1		Zc3h14	0.0171369	0.116775	0.452	0.364	1		Hist1h2br	0.0462043	-0.134897	0.112	0.167	1
Sept6	0.0960905	0.105755	0.491	0.41	1		Insr	0.0171467	0.106688	0.302	0.226	1		Ikzf2	0.0462351	-0.156399	0.323	0.403	1
Polr2h	0.0962226	0.105279	0.318	0.256	1		Atp10a	0.0172196	-0.12123	0.18	0.248	1		Fundc2	0.0462912	0.108844	0.583	0.489	1
Sirt3	0.0963273	0.103336	0.486	0.42	1		Atp6v1a	0.0172929	0.146931	0.433	0.356	1		Hectd1	0.0463545	0.137318	0.623	0.541	1
Ube4a	0.0967574	0.126198	0.28	0.229	1		Trim21	0.0173083	-0.112574	0.079	0.13	1		Rftn1	0.0464831	-0.116014	0.152	0.221	1
Casp4	0.09676	-0.170795	0.276	0.327	1		Pfkfb3	0.0173704	-0.139652	0.147	0.209	1		Apex1	0.046551	-0.186463	0.43	0.486	1
Rpain	0.0969775	0.107648	0.229	0.177	1		Ggnbp2	0.0175066	0.144062	0.629	0.538	1		Psrc1	0.0468856	0.116561	0.17	0.115	1
Rnf216	0.0974416	0.101447	0.383	0.317	1		Sun2	0.0175269	0.115826	0.281	0.209	1		Rnf220	0.046931	-0.126217	0.404	0.482	1
Jmy	0.0977338	0.101581	0.229	0.177	1		Znrf2	0.0175841	0.104779	0.406	0.317	1		P2rx4	0.046981	-0.101318	0.17	0.241	1
Dnm2	0.0977366	0.114335	0.505	0.437	1		Desi2	0.0176461	0.132916	0.3	0.229	1		Lcorl	0.0470265	0.120751	0.399	0.327	1
Ppp3ca	0.0979519	0.12454	0.523	0.442	1		Mical1	0.0176988	-0.143404	0.199	0.265	1		Vmp1	0.0470364	0.125606	0.646	0.558	1
Rhog	0.098033	-0.121564	0.374	0.425	1		Ripor1	0.0177046	0.119191	0.384	0.302	1		Yae1d1	0.0471214	-0.113399	0.148	0.214	1
Idh3a	0.0980617	0.127717	0.336	0.28	1		Rsrc1	0.017795	-0.167441	0.425	0.489	1		Sbno1	0.0472202	0.128207	0.744	0.656	1
Pdcd6ip	0.0983487	0.113343	0.561	0.504	1		Egln3	0.0179154	0.151378	0.847	0.791	1		Rac2	0.0473773	0.148686	0.78	0.708	1
Uty	0.0989211	0.121447	0.28	0.226	1		Ncln	0.01796	-0.125333	0.229	0.302	1		Vps35l	0.0475256	0.10641	0.202	0.143	1
Psmd1	0.100476	0.126112	0.603	0.526	1		4930453N24Rik	0.0180109	0.124158	0.302	0.231	1		Gsn	0.0476772	0.185105	0.283	0.221	1
Ptms	0.100487	-0.145561	0.285	0.337	1		E430021H15Rik	0.0180975	-0.112672	0.15	0.214	1		Enpp4	0.0477455	-0.100306	0.121	0.179	1
Slc38a10	0.100502	0.115439	0.416	0.361	1		Rac2	0.018118	0.134764	0.782	0.708	1		Ncbp1	0.0478434	-0.139509	0.238	0.305	1
Nfkb1	0.100724	0.105327	0.631	0.555	1		Vps35	0.0182412	0.116305	0.583	0.472	1		Med10	0.0480142	-0.10602	0.112	0.17	1
Ccna2	0.100923	0.130235	0.374	0.31	1		Bcl10	0.0182646	0.10618	0.371	0.285	1		Cd93	0.0481788	0.159824	0.318	0.248	1
Galnt6	0.101049	0.110157	0.304	0.246	1		Spred1	0.0182972	0.144897	0.477	0.398	1		Jak1	0.0482265	-0.14519	0.668	0.722	1
Slc38a1	0.101187	0.11211	0.631	0.543	1		Zfp407	0.018373	0.102328	0.259	0.187	1		Zfp445	0.0482949	0.143806	0.484	0.4	1
Gpr171	0.101871	0.131821	0.393	0.327	1		Tmem50a	0.0184275	0.137485	0.659	0.595	1		Ubn1	0.0484669	0.142314	0.534	0.455	1
Arl6ip4	0.101965	0.12359	0.579	0.518	1		Acot13	0.0185137	0.105126	0.243	0.174	1		Scpep1	0.0484842	-0.106827	0.13	0.192	1
Mrpl34	0.10199	-0.109576	0.505	0.568	1		Utp25	0.0185479	-0.119499	0.123	0.182	1		Dusp3	0.0485729	0.11093	0.166	0.113	1
Myl12b	0.101997	0.115203	0.449	0.381	1		Mrpl27	0.0186328	-0.136387	0.223	0.295	1		Gata2	0.0491795	0.17146	0.332	0.263	1
Rnps1	0.102177	0.104941	0.734	0.671	1		C2cd5	0.0186998	0.130633	0.33	0.258	1		Ckap2l	0.0493157	0.111439	0.283	0.211	1
Unc93b1	0.102192	-0.108103	0.346	0.405	1		Racgap1	0.0188126	0.11205	0.3	0.226	1		Fam98b	0.0493181	0.158722	0.318	0.256	1
Pdcd11	0.102398	0.111226	0.444	0.378	1		Trnau1ap	0.0188713	0.115954	0.302	0.229	1		Itfg1	0.0493639	0.113637	0.247	0.184	1
Rrs1	0.102773	0.149097	0.341	0.287	1		Ppp6r1	0.0189479	-0.157806	0.458	0.511	1		Nf1	0.0495957	0.146863	0.224	0.17	1
Psmg3	0.103803	0.112227	0.393	0.329	1		Tnfrsf1a	0.0189703	0.130667	0.33	0.258	1		Sap30	0.0498907	-0.132015	0.215	0.283	1
Fcgr2b	0.103909	-0.128964	0.206	0.26	1		H2ac4	0.0189898	-0.189686	0.259	0.327	1		Fnip1	0.0502032	0.12925	0.318	0.243	1
Cope	0.104639	-0.115874	0.631	0.681	1		Zfp397	0.0190334	-0.123211	0.313	0.391	1		Ss18	0.0505756	0.120842	0.368	0.297	1
Tomm70a	0.104744	0.130784	0.659	0.577	1		Mcm2	0.0191134	-0.133753	0.362	0.447	1		Glo1	0.050625	0.100233	0.278	0.206	1
Dpy30	0.105143	0.105032	0.383	0.322	1		Mthfd2	0.019226	0.164447	0.431	0.344	1		Fcgr2b	0.051009	-0.126997	0.193	0.26	1
Pitpnc1	0.105172	0.110864	0.369	0.31	1		Rap1a	0.0192544	0.125468	0.542	0.457	1		Ssna1	0.0510561	-0.114504	0.377	0.45	1
March7	0.105366	0.10545	0.561	0.491	1		Pbxip1	0.01927	0.104763	0.223	0.157	1		Ramp1	0.0511918	-0.140008	0.664	0.754	1
Ankle2	0.105892	0.104092	0.313	0.26	1		Dnajc15	0.0192752	0.125755	0.488	0.396	1		Atxn1	0.0512028	0.14687	0.511	0.423	1
Fam98a	0.105951	0.106669	0.257	0.201	1		Pias1	0.0193242	0.143835	0.311	0.241	1		Atp2a3	0.0513732	0.110288	0.26	0.194	1
Ppp2r1a	0.106802	-0.127646	0.402	0.462	1		Pla2g4a	0.0193464	0.177985	0.594	0.511	1		Dhcr24	0.0514036	0.10517	0.659	0.572	1
H2ax	0.107068	0.101519	0.57	0.491	1		Rab5a	0.0194362	0.113742	0.441	0.351	1		Gemin7	0.0514789	0.105677	0.3	0.231	1
Prtn3	0.107226	-0.207399	0.771	0.826	1		Edf1	0.0195002	-0.132	0.85	0.904	1		Pi4k2b	0.0517598	0.108315	0.229	0.165	1
Ikzf1	0.108099	0.111572	0.631	0.553	1		Gps2	0.0195863	0.118758	0.3	0.231	1		Pdha1	0.051994	0.13726	0.484	0.413	1
Cenpm	0.109468	0.110028	0.304	0.248	1		Sirt3	0.0196335	0.140909	0.507	0.42	1		Pdcd10	0.052456	0.147968	0.48	0.403	1
Ccnl1	0.109601	0.107156	0.593	0.516	1		Kxd1	0.019749	0.118054	0.351	0.27	1		Mgat2	0.0527621	0.128819	0.457	0.383	1
Prkar1a	0.109967	0.126975	0.706	0.649	1		Exosc2	0.0197511	-0.111733	0.221	0.292	1		Vps54	0.0528339	-0.103446	0.13	0.189	1
Nup98	0.110379	-0.100063	0.327	0.391	1		Camk1	0.0197553	0.114897	0.245	0.179	1		Tet1	0.0529516	-0.12421	0.184	0.248	1
Dnajb6	0.110502	0.104895	0.528	0.457	1		Irf1	0.0197612	-0.142214	0.223	0.29	1		Gsk3a	0.0532866	-0.111256	0.211	0.28	1
Mga	0.110807	0.14177	0.64	0.582	1		Fmc1	0.0198796	0.101787	0.422	0.339	1		Plxnb2	0.0533026	-0.108808	0.175	0.243	1
Gng2	0.110875	-0.130209	0.327	0.381	1		Mrpl34	0.0200321	0.125311	0.635	0.568	1		Plagl2	0.0533304	0.133797	0.278	0.216	1
Spty2d1	0.110921	0.118623	0.234	0.182	1		Capn7	0.0200819	0.115873	0.221	0.16	1		Il12a	0.053496	-0.176715	0.188	0.251	1
Kin	0.111494	0.130405	0.327	0.27	1		1810026B05Rik	0.0201884	0.125082	0.398	0.314	1		Neil3	0.0540228	0.1292	0.278	0.214	1
Lmnb1	0.113351	0.119635	0.579	0.514	1		Edem2	0.0203789	0.10275	0.308	0.231	1		Epb41	0.0540515	0.140434	0.422	0.356	1
Gigyf1	0.115087	0.104083	0.266	0.216	1		Cebpz	0.0205092	-0.131862	0.61	0.678	1		Cisd2	0.0544612	0.142314	0.511	0.428	1
Rapgef6	0.115167	0.124719	0.509	0.445	1		Plekhj1	0.0205511	0.116545	0.368	0.285	1		Trim44	0.0546787	0.143787	0.52	0.457	1
Anapc13	0.11592	0.109207	0.547	0.486	1		Hmgb3	0.0205753	0.119782	0.431	0.344	1		Lsm3	0.0547111	-0.148694	0.336	0.405	1
BC003965	0.117658	0.120753	0.266	0.216	1		Wars	0.0212748	-0.102419	0.172	0.238	1		Aatf	0.0548129	0.102721	0.3	0.231	1
Isca2	0.117757	0.106669	0.248	0.197	1		Ccng2	0.0213274	0.109565	0.267	0.197	1		Psmd11	0.0548237	0.101428	0.498	0.408	1
Bnip3l	0.117855	-0.122307	0.533	0.595	1		Nsfl1c	0.0213597	0.115168	0.264	0.194	1		Hsph1	0.0554645	-0.147054	0.332	0.403	1
Dhcr7	0.120929	-0.131848	0.322	0.383	1		Gcat	0.0213612	-0.134097	0.373	0.45	1		Ahctf1	0.0562877	0.133158	0.475	0.41	1
Sri	0.12134	-0.126859	0.327	0.386	1		Pip4p1	0.0214885	0.12118	0.281	0.214	1		Gfer	0.0566391	-0.111695	0.211	0.278	1
Osbpl8	0.121859	0.129127	0.593	0.531	1		Il12a	0.0214892	-0.148432	0.185	0.251	1		Asns	0.0566604	-0.138441	0.309	0.381	1
I730030J21Rik	0.124008	0.107077	0.29	0.233	1		Hmga1	0.021631	0.101839	0.172	0.115	1		2810004N23Rik	0.0568531	0.140265	0.484	0.418	1
Fmc1	0.124518	-0.100871	0.28	0.339	1		Psenen	0.0218307	0.117836	0.439	0.356	1		Dnmt3b	0.0572459	0.12719	0.242	0.182	1
Aup1	0.12603	0.120601	0.458	0.408	1		Tbc1d10c	0.0219002	-0.111776	0.232	0.302	1		Usp36	0.0575128	0.10564	0.233	0.174	1
Ms4a6b	0.127306	0.104927	0.252	0.201	1		Ogfr	0.0219239	-0.126255	0.234	0.302	1		Grina	0.0579263	-0.109989	0.143	0.201	1
Ehd4	0.127307	0.118466	0.453	0.4	1		Cops9	0.0220593	0.153307	0.534	0.452	1		Parp8	0.0580421	-0.123627	0.323	0.398	1
Pdzd8	0.128032	-0.113224	0.332	0.391	1		Dpm1	0.0221135	0.113029	0.221	0.157	1		Asph	0.0582912	0.104283	0.188	0.133	1
Otud4	0.128087	0.101066	0.5	0.44	1		6820402A03Rik	0.0222057	-0.10528	0.221	0.297	1		Gsk3b	0.0583092	0.140651	0.623	0.56	1
Mrps12	0.128576	0.140592	0.579	0.523	1		Snrpa	0.0222066	-0.144718	0.45	0.516	1		Slc38a10	0.0585494	0.103835	0.435	0.361	1
Rpa1	0.129118	0.124509	0.336	0.285	1		Ift20	0.0224144	0.117082	0.556	0.462	1		Mrpl19	0.058897	-0.111519	0.283	0.351	1
N4bp2l2	0.130764	0.107213	0.645	0.582	1		Mrpl45	0.0224381	-0.156001	0.322	0.381	1		Gm8430	0.0589202	-0.138132	0.368	0.435	1
Eif3b	0.13366	0.116728	0.78	0.722	1		Xrn1	0.0225963	-0.160832	0.33	0.396	1		Akap8l	0.0590214	0.123471	0.265	0.204	1
Ckap2l	0.133927	0.106742	0.262	0.211	1		Gngt2	0.0227453	-0.157231	0.275	0.334	1		Itsn1	0.0592693	0.135005	0.193	0.138	1
Irak1	0.13396	0.113192	0.477	0.415	1		Cacybp	0.0227539	-0.122893	0.807	0.875	1		Atg16l1	0.0593064	0.100708	0.238	0.179	1
Tm9sf3	0.1355	0.103808	0.799	0.744	1		Car2	0.0229242	-0.140258	0.64	0.693	1		BC031181	0.0594286	-0.122647	0.256	0.324	1
Prrc2a	0.135916	0.110028	0.762	0.705	1		Zfp260	0.0229499	-0.114272	0.256	0.329	1		Higd2a	0.0594863	-0.127246	0.247	0.317	1
Parp2	0.136139	0.102361	0.36	0.307	1		Cyren	0.0231075	0.123993	0.177	0.123	1		Mrpl33	0.059598	-0.112879	0.865	0.919	1
Psmb10	0.136788	0.112908	0.542	0.484	1		Nat10	0.0232904	-0.122881	0.183	0.246	1		Cpsf4	0.0596489	0.109958	0.17	0.12	1
Mad2l1	0.137614	0.102818	0.271	0.219	1		Immp1l	0.0233639	0.131936	0.262	0.197	1		Gnptab	0.0597884	-0.127246	0.251	0.314	1
Bms1	0.138724	0.121131	0.472	0.418	1		Aup1	0.0234053	0.120981	0.496	0.408	1		Gm37642	0.0605991	0.103613	0.238	0.174	1
H1f1	0.138908	0.145419	0.411	0.351	1		Ppa1	0.0235273	-0.139842	0.398	0.479	1		Znfx1	0.0608093	-0.114457	0.099	0.15	1
Ubtf	0.139684	0.136628	0.565	0.501	1		Dpp8	0.0237111	0.113029	0.411	0.339	1		Coro2a	0.0609014	0.148093	0.596	0.528	1
Setd2	0.141804	0.109416	0.495	0.432	1		Calu	0.0237311	0.104317	0.395	0.319	1		Atf1	0.0609877	0.119425	0.381	0.319	1
Macf1	0.142325	0.137089	0.734	0.681	1		Fchsd2	0.0237758	-0.190076	0.351	0.42	1		Sp3	0.0610707	0.128656	0.404	0.334	1
Camkk2	0.142878	0.10286	0.481	0.41	1		Eif5b	0.0238297	-0.12698	0.823	0.877	1		Stk38	0.0613607	-0.136096	0.372	0.44	1
Arhgef2	0.144193	0.101632	0.519	0.45	1		Gzf1	0.0240916	0.106772	0.275	0.206	1		Polr1d	0.0620998	-0.109331	0.865	0.916	1
Adar	0.144456	-0.101957	0.327	0.378	1		Arl8a	0.0244249	0.110603	0.158	0.106	1		Selenom	0.0622457	0.109193	0.296	0.231	1
Thoc2	0.145353	0.103935	0.654	0.604	1		Prdx3	0.0246494	0.108683	0.308	0.236	1		Impad1	0.0622967	0.10314	0.435	0.359	1
Rab7	0.146541	0.11176	0.486	0.432	1		Colgalt1	0.0246671	0.119311	0.441	0.371	1		Lars2	0.062398	0.144109	0.565	0.482	1
Uchl5	0.149026	0.116656	0.519	0.469	1		Cmc1	0.0247517	0.116199	0.354	0.278	1		Copz1	0.0628916	-0.118532	0.511	0.572	1
Wdr43	0.149211	0.110864	0.668	0.6	1		Snhg15	0.0249924	-0.16461	0.267	0.334	1		Tyk2	0.0632128	0.10493	0.175	0.123	1
Tnip1	0.150526	0.104144	0.528	0.457	1		Lpcat3	0.0253342	0.181866	0.444	0.383	1		Dnmt3a	0.063226	0.151484	0.484	0.423	1
Tram1	0.150537	0.117793	0.785	0.725	1		Ankrd49	0.0254239	-0.131846	0.292	0.356	1		Zfp24	0.063686	0.141361	0.332	0.27	1
Ap2b1	0.15101	0.130196	0.407	0.346	1		Msrb1	0.0254875	0.107353	0.338	0.258	1		Mafg	0.0637167	0.180292	0.457	0.396	1
Pafah1b3	0.15256	-0.100416	0.313	0.364	1		Cbx6	0.0256402	0.10702	0.433	0.354	1		Myef2	0.0638237	0.139432	0.35	0.285	1
Immt	0.152605	0.102404	0.57	0.504	1		Fryl	0.0256419	0.102893	0.245	0.179	1		Exosc5	0.0649311	-0.169983	0.529	0.585	1
D16Ertd472e	0.153166	0.1053	0.458	0.398	1		Rabl6	0.0256806	-0.142517	0.365	0.435	1		Rab11a	0.0653199	0.146769	0.345	0.285	1
Tra2a	0.155378	0.111469	0.659	0.609	1		Ptpmt1	0.0257006	0.100705	0.324	0.248	1		Cish	0.0656004	0.135133	0.166	0.115	1
Spcs1	0.155545	-0.110165	0.379	0.432	1		Tfdp2	0.025909	0.125832	0.341	0.27	1		Usp9x	0.0656852	0.149167	0.641	0.568	1
Htatsf1	0.156366	0.102097	0.383	0.327	1		Mzt1	0.0259149	0.112865	0.281	0.214	1		Ddost	0.0656891	-0.129987	0.368	0.445	1
Ptov1	0.158177	-0.110351	0.477	0.528	1		Dazap2	0.0259421	0.116746	0.619	0.528	1		Nfya	0.0660771	0.110611	0.43	0.364	1
Ttc14	0.15858	0.115519	0.757	0.705	1		Grpel1	0.026646	0.100036	0.458	0.369	1		Agfg2	0.0661534	0.107173	0.233	0.174	1
Birc5	0.159801	0.108492	0.547	0.489	1		Ppil4	0.0267006	-0.166107	0.322	0.381	1		Pygb	0.0661957	0.110842	0.202	0.147	1
Nusap1	0.159897	0.11642	0.435	0.371	1		Klhl24	0.026929	0.121021	0.659	0.565	1		Dgkg	0.0662921	0.152408	0.238	0.182	1
Ppp1r12a	0.162075	0.110137	0.668	0.6	1		Ttyh3	0.0270655	0.111447	0.177	0.123	1		G2e3	0.0663779	0.102213	0.35	0.275	1
Morf4l2	0.16247	0.111093	0.607	0.55	1		Dele1	0.0271597	-0.109838	0.142	0.199	1		Slc48a1	0.0664595	0.120751	0.39	0.319	1
Sdcbp	0.164735	0.104296	0.668	0.617	1		Senp3	0.027198	-0.123656	0.177	0.236	1		Herc1	0.0665817	0.100051	0.547	0.455	1
Pds5a	0.165878	0.110282	0.734	0.681	1		Arfgef1	0.0274588	-0.13381	0.433	0.516	1		BC005624	0.066854	0.1302	0.381	0.319	1
St8sia4	0.168757	0.185292	0.682	0.622	1		Akirin2	0.0274687	0.144096	0.36	0.295	1		Cdkn2d	0.0674161	-0.110562	0.157	0.214	1
Tma16	0.175553	0.101447	0.369	0.317	1		Igfbp4	0.0275902	-0.161838	0.335	0.396	1		Morf4l2	0.0676813	0.141767	0.614	0.55	1
Vps35	0.178087	0.109004	0.528	0.472	1		Derl1	0.0277604	0.103037	0.365	0.29	1		E2f6	0.0680799	0.103302	0.26	0.199	1
Krit1	0.181887	0.102885	0.636	0.555	1		Ankfy1	0.0279695	-0.11734	0.223	0.29	1		Itpr2	0.0681018	-0.134776	0.157	0.211	1
Tfrc	0.195621	0.11601	0.556	0.491	1		Rab2a	0.028053	0.102986	0.787	0.73	1		Odr4	0.0681565	0.105913	0.314	0.246	1
Nop10	0.200652	-0.102527	0.813	0.865	1		Aco2	0.0280681	0.103445	0.49	0.398	1		Vps37b	0.0681805	0.139898	0.318	0.263	1
Ugcg	0.203507	-0.115731	0.57	0.622	1		Mob1b	0.0280682	0.107429	0.346	0.27	1		Gm43362	0.068809	0.122249	0.327	0.263	1
Nisch	0.214355	0.110888	0.673	0.597	1		Rdh11	0.0281476	0.124288	0.379	0.312	1		Tfdp2	0.0689985	0.124985	0.341	0.27	1
Il1r1	0.230613	-0.106529	0.308	0.359	1		Aph1a	0.0283717	0.106094	0.267	0.204	1		Arcn1	0.0690077	0.114407	0.565	0.482	1
							Hook3	0.0283836	0.134097	0.48	0.41	1		Dctn6	0.0691232	0.121172	0.224	0.17	1
							Tbcel	0.0284263	0.124254	0.294	0.231	1		Mtap	0.0691388	0.104302	0.323	0.251	1
							Myct1	0.0286945	0.161849	0.341	0.275	1		Pcnt	0.0691453	0.118793	0.493	0.425	1
							Aftph	0.0289776	-0.161351	0.335	0.396	1		Cct7	0.0693217	0.127268	0.951	0.899	1
							Hivep1	0.0290041	0.129846	0.294	0.231	1		Sppl3	0.0694074	0.107243	0.377	0.307	1
							Sucla2	0.0292077	0.104394	0.24	0.177	1		St3gal2	0.0696923	-0.139163	0.269	0.329	1
							Ubl4a	0.0293444	-0.146426	0.262	0.317	1		Rrp1b	0.069798	0.130282	0.435	0.369	1
							Mapk14	0.0294051	0.13697	0.523	0.455	1		Dpp8	0.0699553	0.106974	0.408	0.339	1
							2810013P06Rik	0.0296614	0.109804	0.207	0.15	1		Adss	0.0704907	0.126518	0.52	0.45	1
							Dok2	0.0297638	0.110479	0.283	0.214	1		Ccdc115	0.0704997	0.166926	0.372	0.312	1
							Kars	0.0297963	-0.153548	0.493	0.543	1		Rsu1	0.0705608	0.110497	0.368	0.292	1
							Rtn3	0.0298932	0.11258	0.766	0.678	1		Ankfy1	0.0707491	-0.109374	0.224	0.29	1
							Fuca1	0.0301652	0.136865	0.371	0.3	1		Yipf4	0.0708793	0.106273	0.215	0.16	1
							Ubxn6	0.0301826	0.124026	0.368	0.3	1		Rpp30	0.0710194	-0.112154	0.139	0.192	1
							Ncapd2	0.0301914	-0.134811	0.371	0.432	1		Kdm5a	0.071405	0.160906	0.632	0.582	1
							Irf3	0.0301961	-0.115805	0.229	0.292	1		Slc1a5	0.0717556	0.11856	0.448	0.371	1
							Senp1	0.0303238	-0.120705	0.3	0.366	1		Ptms	0.0723308	0.192929	0.404	0.337	1
							Spag9	0.030339	0.14338	0.529	0.464	1		Gm4332	0.0724364	0.12949	0.43	0.356	1
							Pggt1b	0.0303467	-0.111014	0.275	0.349	1		Ptprs	0.0726665	0.129439	0.404	0.342	1
							Kansl3	0.0304715	-0.127197	0.221	0.283	1		Abl2	0.072696	0.112582	0.283	0.224	1
							Nt5c3	0.0306297	0.107429	0.322	0.246	1		Ctnna1	0.072867	0.108018	0.341	0.273	1
							Dnajb14	0.0308199	0.110775	0.232	0.172	1		Tmod3	0.0729531	-0.158749	0.48	0.545	1
							Tpm1	0.0311764	0.105582	0.594	0.523	1		Lpin2	0.0732352	0.145948	0.48	0.413	1
							Sept6	0.0312348	0.125859	0.485	0.41	1		Gm14636	0.0733247	0.156442	0.507	0.447	1
							Pcif1	0.0317091	0.100426	0.357	0.285	1		Csgalnact2	0.0734547	0.117963	0.193	0.14	1
							Frs2	0.0321444	0.100235	0.218	0.16	1		Slc7a1	0.0735467	0.11603	0.448	0.381	1
							H1f0	0.032287	0.262459	0.578	0.511	1		Tdp2	0.0735549	0.102713	0.327	0.263	1
							Ankrd37	0.0324017	0.154249	0.33	0.268	1		Cars	0.0740031	-0.143948	0.256	0.314	1
							Gcn1	0.032524	-0.111876	0.264	0.334	1		Ppid	0.0740457	0.143281	0.534	0.469	1
							Fzr1	0.0326844	-0.109569	0.275	0.346	1		Jade2	0.0743122	-0.100072	0.184	0.243	1
							H1f1	0.032756	0.105622	0.441	0.351	1		Sec24b	0.0743728	0.10245	0.265	0.204	1
							Enah	0.032895	0.17153	0.237	0.182	1		Vps36	0.0745602	-0.125045	0.475	0.536	1
							Pafah1b1	0.0332061	0.115011	0.793	0.722	1		Ehmt1	0.0747108	0.118073	0.395	0.327	1
							Spcs1	0.0332158	0.122204	0.512	0.432	1		Mrps21	0.0751149	-0.103576	0.327	0.4	1
							Ftsj3	0.033724	-0.158104	0.371	0.43	1		Gclc	0.0754847	0.12332	0.233	0.179	1
							Mad2l1	0.0338509	0.101852	0.286	0.219	1		Osbpl8	0.0757839	0.10245	0.623	0.531	1
							Mpc2	0.034036	0.101314	0.406	0.329	1		Cabin1	0.076279	0.111518	0.354	0.295	1
							Galnt1	0.0341076	0.137992	0.561	0.486	1		R3hdm2	0.0764406	0.120842	0.345	0.283	1
							Ppm1g	0.0341907	0.11739	0.447	0.376	1		Tbc1d23	0.07646	0.130124	0.296	0.243	1
							Myc	0.0343493	-0.120512	0.463	0.533	1		Actl6a	0.0768679	0.164157	0.529	0.479	1
							Fads1	0.034934	0.103093	0.597	0.521	1		Mrpl36	0.0776557	-0.134186	0.314	0.378	1
							Zc3h7b	0.0349424	-0.113786	0.15	0.204	1		Magt1	0.0777226	0.121974	0.578	0.516	1
							Rab5b	0.0351302	0.106088	0.202	0.147	1		Nras	0.0778314	-0.124	0.399	0.474	1
							Usp39	0.0352182	-0.123253	0.248	0.312	1		Net1	0.0786631	-0.155432	0.202	0.253	1
							Kif23	0.0352692	0.109788	0.335	0.265	1		Acat1	0.0789009	0.113865	0.493	0.418	1
							Foxp1	0.0353723	-0.128285	0.692	0.767	1		Psmb2	0.0792764	-0.118929	0.632	0.698	1
							Lrrfip1	0.0354065	0.152592	0.621	0.55	1		Cep170	0.0795674	0.135055	0.377	0.324	1
							Fam174a	0.0356374	0.117854	0.259	0.199	1		Tcf20	0.0798377	0.1167	0.48	0.405	1
							Ccni	0.0361256	0.116334	0.594	0.499	1		Gm43305	0.0799776	-0.132015	0.117	0.167	1
							Mrps12	0.0363145	-0.116361	0.46	0.523	1		Gpatch2	0.0810783	0.101545	0.202	0.15	1
							Ndufa8	0.0365123	0.118955	0.589	0.514	1		Mprip	0.081307	0.112651	0.404	0.342	1
							Nup210	0.0371479	-0.158499	0.403	0.457	1		Smg5	0.0814805	-0.113468	0.193	0.251	1
							Safb2	0.0372059	-0.125258	0.474	0.545	1		Gm47283	0.0817135	0.100101	0.408	0.327	1
							1700017B05Rik	0.0372266	-0.117303	0.243	0.305	1		Rabgap1l	0.0817613	0.142284	0.61	0.55	1
							Fcgr2b	0.0375475	0.136627	0.324	0.26	1		Tle4	0.082249	0.103274	0.3	0.241	1
							Slu7	0.0376258	0.100431	0.313	0.243	1		Eif1a	0.0826918	0.13686	0.709	0.651	1
							Phf5a	0.0376508	-0.110773	0.529	0.585	1		Spopl	0.0827818	0.10245	0.318	0.256	1
							Xpo6	0.0376782	-0.115266	0.245	0.307	1		Api5	0.0834669	0.114101	0.422	0.351	1
							Cltc	0.0380211	0.117128	0.777	0.693	1		Clptm1	0.0835219	-0.111256	0.215	0.273	1
							Ireb2	0.0382519	-0.112881	0.313	0.386	1		Csrp2	0.0839874	0.127031	0.211	0.16	1
							Tm9sf4	0.0382653	0.106499	0.332	0.265	1		Efcab14	0.0840777	0.11341	0.35	0.285	1
							Gtpbp2	0.0382936	0.109356	0.313	0.251	1		Ube2k	0.0846664	0.175737	0.65	0.595	1
							Ascc3	0.0383775	-0.178058	0.403	0.455	1		Ikzf1	0.0849304	0.13609	0.61	0.553	1
							Oat	0.0384081	0.12344	0.343	0.283	1		Rdh11	0.0850419	0.148239	0.368	0.312	1
							Spns2	0.0392114	0.106088	0.193	0.14	1		Ncoa4	0.0853716	0.136657	0.372	0.319	1
							Tbc1d31	0.0392426	0.108144	0.294	0.231	1		Selenot	0.0854696	-0.133958	0.422	0.484	1
							Spc24	0.0394074	-0.117506	0.338	0.4	1		4833420G17Rik	0.0855426	0.150678	0.444	0.388	1
							Yars	0.0396334	-0.11331	0.278	0.346	1		Fbxo3	0.0857537	0.127659	0.359	0.302	1
							Smg5	0.0398826	-0.119664	0.193	0.251	1		Msi2	0.0858099	0.121991	0.758	0.666	1
							Gtpbp1	0.0399585	-0.100957	0.163	0.219	1		Asah1	0.0861972	0.100159	0.332	0.268	1
							Smim4	0.0404858	0.13751	0.411	0.346	1		Otub1	0.0862002	-0.102268	0.332	0.408	1
							Yipf4	0.0406242	0.101354	0.215	0.16	1		Ncf2	0.086961	0.145519	0.381	0.327	1
							Cd48	0.0406401	0.163188	0.387	0.314	1		Tubgcp4	0.0881415	0.100708	0.242	0.187	1
							Acaca	0.0406915	-0.104417	0.3	0.369	1		Gm49599	0.0882477	0.11341	0.35	0.287	1
							Vapa	0.0407361	0.123222	0.649	0.585	1		Trio	0.0887094	0.10538	0.238	0.184	1
							Slf1	0.040947	-0.133015	0.229	0.285	1		Zfx	0.0890804	0.157927	0.377	0.324	1
							Lman1	0.0419257	0.103062	0.54	0.457	1		Ep400	0.0891424	0.137172	0.578	0.523	1
							Triobp	0.041988	0.101054	0.223	0.167	1		Samhd1	0.0891986	-0.170718	0.318	0.371	1
							Rpia	0.0422712	0.116723	0.431	0.356	1		Arid1b	0.0896766	0.10289	0.453	0.386	1
							Fgfr1op	0.0424127	0.104612	0.357	0.29	1		Luc7l	0.0900828	0.155083	0.439	0.388	1
							Kdm5a	0.0425776	-0.106284	0.515	0.582	1		Saraf	0.0902842	0.139594	0.453	0.391	1
							Timm23	0.0428945	0.113983	0.507	0.418	1		Sf3a3	0.0908044	-0.125974	0.372	0.437	1
							Kif21b	0.0430448	0.10626	0.324	0.258	1		Nap1l4	0.0908347	0.111195	0.583	0.501	1
							Otub1	0.0436392	-0.142406	0.343	0.408	1		Snhg3	0.0908452	0.110776	0.359	0.292	1
							Tspan13	0.0439439	0.134749	0.569	0.479	1		Tfam	0.0909253	-0.100005	0.296	0.359	1
							Kmt5c	0.044072	0.104019	0.221	0.167	1		Gatad1	0.0911582	0.107877	0.574	0.501	1
							BC004004	0.0442419	-0.128788	0.376	0.435	1		Relch	0.0916972	0.112757	0.283	0.229	1
							Gaa	0.0442851	0.115156	0.191	0.14	1		Aspm	0.0937669	0.132555	0.327	0.263	1
							Dnmt3a	0.0444309	-0.154757	0.371	0.423	1		Bcap29	0.0937869	0.117751	0.39	0.334	1
							Pum3	0.0444462	-0.129883	0.401	0.459	1		Ppan	0.0939138	0.150041	0.439	0.378	1
							Ube2b	0.0444877	0.122252	0.706	0.641	1		Chmp3	0.0940308	0.101383	0.305	0.243	1
							Trim27	0.0445431	-0.134008	0.488	0.55	1		BC028528	0.0940878	-0.123137	0.305	0.361	1
							Dnajc5	0.0446088	-0.137258	0.373	0.43	1		Mrps25	0.0949934	0.128025	0.426	0.371	1
							Sc5d	0.0453794	0.142373	0.42	0.366	1		Tbc1d31	0.0954121	0.10191	0.287	0.231	1
							Cdk5rap3	0.0456637	0.103521	0.409	0.339	1		Bin2	0.0956079	0.126219	0.619	0.565	1
							Ccdc50	0.0461313	-0.148513	0.425	0.482	1		Snhg4	0.0957437	0.119073	0.498	0.43	1
							Pglyrp2	0.0464481	-0.12084	0.161	0.214	1		Sin3a	0.0958205	0.101256	0.39	0.334	1
							Ptms	0.04733	0.1099	0.422	0.337	1		Eif4a2	0.0964213	0.115203	0.619	0.56	1
							4632427E13Rik	0.0474839	-0.145695	0.417	0.469	1		Chd6	0.0966722	0.111682	0.502	0.447	1
							Atp8a1	0.0477497	0.101943	0.292	0.231	1		Cop1	0.0966754	0.116627	0.435	0.369	1
							2310009A05Rik	0.0481738	0.107509	0.272	0.216	1		Akt1	0.0975686	0.124427	0.453	0.398	1
							Ccng1	0.0483545	0.105834	0.251	0.194	1		Ppp2r5a	0.0978147	0.120672	0.444	0.378	1
							Gm49599	0.0484617	0.118928	0.349	0.287	1		Eid1	0.0981347	0.116015	0.538	0.477	1
							Zeb1	0.0487502	-0.136569	0.338	0.396	1		Ern1	0.0991313	-0.100306	0.188	0.243	1
							Atp6v1d	0.0488134	0.144078	0.319	0.258	1		Atp1b3	0.099739	-0.144904	0.435	0.489	1
							Rap1gds1	0.0498233	-0.119454	0.289	0.349	1		Rab24	0.100316	-0.118677	0.314	0.371	1
							Snrnp48	0.050008	0.135114	0.512	0.447	1		Fyttd1	0.100393	-0.109488	0.377	0.44	1
							Nelfcd	0.0502001	-0.102938	0.191	0.243	1		Dgcr8	0.100542	0.101416	0.332	0.265	1
							Ints9	0.0512103	-0.102815	0.177	0.229	1		Clic4	0.100951	-0.149804	0.466	0.521	1
							Pdlim1	0.0512453	0.100953	0.215	0.162	1		Sept9	0.101605	0.115007	0.556	0.489	1
							H2bc4	0.0514459	-0.223732	0.248	0.305	1		Dcaf12	0.101655	0.105895	0.247	0.194	1
							Thop1	0.0516688	-0.112733	0.204	0.258	1		Sbno2	0.10251	-0.123218	0.332	0.391	1
							Tspan4	0.0521052	0.103013	0.294	0.233	1		Nfic	0.102515	0.118636	0.354	0.297	1
							Ube2c	0.0521197	-0.12015	0.403	0.479	1		Rab21	0.103312	0.108459	0.408	0.349	1
							Tnip3	0.052138	0.118682	0.627	0.536	1		Csnk2a2	0.103464	-0.105505	0.377	0.442	1
							Mpnd	0.0522538	-0.10001	0.185	0.241	1		Apc	0.10353	0.132619	0.381	0.329	1
							Mcm10	0.0525316	-0.11734	0.215	0.273	1		Sar1a	0.103927	-0.106996	0.354	0.42	1
							Krcc1	0.0525458	0.135807	0.431	0.364	1		Imp3	0.104614	-0.128233	0.439	0.501	1
							Gm8730	0.0525723	0.104073	0.27	0.214	1		Med13	0.104678	0.120213	0.453	0.398	1
							Gpbp1	0.0528566	0.100614	0.537	0.464	1		Polr2a	0.10489	0.107045	0.399	0.334	1
							Rp9	0.0531969	0.104855	0.768	0.695	1		Ahsa2	0.105231	0.10087	0.305	0.246	1
							Ddx10	0.0538557	0.107922	0.392	0.327	1		Nubp1	0.105722	-0.120062	0.265	0.319	1
							Gemin5	0.0547163	-0.114859	0.183	0.236	1		Ipo11	0.105829	0.103274	0.296	0.241	1
							Ccnb2	0.0547309	0.134142	0.286	0.229	1		Zfp292	0.106373	0.104317	0.794	0.744	1
							Txnrd1	0.0548383	0.169735	0.638	0.585	1		Zmym3	0.106865	-0.118544	0.17	0.221	1
							AU020206	0.0550243	-0.142765	0.387	0.445	1		Brca1	0.106911	0.110038	0.265	0.214	1
							Slc25a51	0.0550695	-0.101075	0.223	0.283	1		Anxa1	0.107226	0.10245	0.256	0.204	1
							Ciz1	0.0553062	-0.114293	0.218	0.275	1		Cenpk	0.107249	0.108155	0.287	0.236	1
							Arhgap17	0.055531	0.106112	0.439	0.366	1		Atp13a3	0.108018	0.152879	0.439	0.383	1
							Cebpb	0.0564553	0.143088	0.482	0.415	1		Gtf2i	0.108385	0.106469	0.713	0.649	1
							Yeats4	0.0568424	0.113259	0.482	0.398	1		Dcaf13	0.109677	-0.132015	0.305	0.361	1
							Tma16	0.0569435	0.121863	0.381	0.317	1		Rab8a	0.110274	-0.140577	0.35	0.403	1
							Mkln1	0.0570388	-0.118415	0.559	0.612	1		H2bc14	0.110736	-0.108972	0.193	0.248	1
							Ibtk	0.0577458	-0.10073	0.36	0.425	1		Dcp2	0.111799	-0.127922	0.381	0.437	1
							Ikzf2	0.0577924	-0.16214	0.349	0.403	1		Chic2	0.111894	0.10245	0.363	0.302	1
							Cisd2	0.0579537	0.100408	0.51	0.428	1		Kdm5b	0.112873	0.128066	0.565	0.504	1
							Chmp3	0.0582253	0.108683	0.302	0.243	1		Gm15500	0.112876	0.101502	0.399	0.334	1
							Cdca7	0.0588001	-0.122934	0.431	0.486	1		Gpbp1	0.113047	0.116332	0.525	0.464	1
							Glg1	0.0588648	-0.117474	0.398	0.459	1		Med21	0.11313	-0.127032	0.215	0.268	1
							Casp3	0.0589683	0.107	0.493	0.425	1		Rcor1	0.115391	0.109166	0.43	0.378	1
							Ndufb10	0.0593492	-0.105011	0.804	0.862	1		Ubl7	0.115462	0.110428	0.3	0.238	1
							Tle4	0.0603295	0.127096	0.292	0.241	1		Tufm	0.115531	0.101528	0.413	0.346	1
							Wdr89	0.061023	0.104527	0.501	0.425	1		Snx30	0.115614	0.11088	0.278	0.226	1
							Vdac1	0.0613447	0.103925	0.673	0.587	1		Il16	0.116006	-0.129916	0.341	0.398	1
							Rrp1b	0.0618848	-0.13339	0.316	0.369	1		Mtch1	0.116529	-0.115935	0.462	0.521	1
							A630072M18Rik	0.0622983	0.120774	0.384	0.322	1		Pdap1	0.117729	0.10279	0.906	0.848	1
							Mrpl28	0.0623665	-0.124722	0.471	0.521	1		Zcchc9	0.118521	-0.111181	0.197	0.248	1
							Suclg1	0.0627952	0.118064	0.602	0.543	1		Etfa	0.118823	-0.118799	0.336	0.388	1
							Idh2	0.0630372	0.10051	0.646	0.585	1		Pcgf6	0.119503	0.108993	0.238	0.187	1
							Szrd1	0.0634324	-0.116096	0.297	0.356	1		Spint2	0.12036	0.108176	0.444	0.383	1
							Usp10	0.0640524	-0.122747	0.316	0.371	1		Brd4	0.120414	0.125021	0.7	0.631	1
							Pgm2l1	0.0641341	0.10494	0.281	0.226	1		Arhgap11a	0.120663	0.101984	0.395	0.332	1
							Rab14	0.0645799	0.100446	0.722	0.639	1		Fgfr1op	0.120738	0.105808	0.345	0.29	1
							Glrx2	0.0651388	0.115244	0.371	0.312	1		Pspc1	0.120984	0.104547	0.309	0.253	1
							Txndc5	0.0652736	0.12711	0.384	0.327	1		Esyt1	0.121072	0.135021	0.368	0.314	1
							Tmem165	0.0653746	0.108535	0.354	0.295	1		Anln	0.121824	0.137172	0.287	0.236	1
							Ubxn4	0.0668332	0.104487	0.698	0.631	1		Emc8	0.122901	-0.112453	0.26	0.312	1
							Idh1	0.0669875	0.109334	0.409	0.344	1		Myc	0.124123	-0.120874	0.471	0.533	1
							Cbll1	0.0672876	0.108759	0.316	0.26	1		Cmpk1	0.124384	-0.12111	0.332	0.386	1
							Cit	0.0678619	-0.117612	0.256	0.307	1		Stx16	0.124494	-0.117347	0.354	0.408	1
							Lcorl	0.0678934	0.135011	0.381	0.327	1		Gstm1	0.124511	0.108993	0.386	0.322	1
							Cep57	0.0684513	0.101683	0.33	0.268	1		Gcnt2	0.125655	0.109922	0.368	0.317	1
							Akr1b3	0.0686736	0.101943	0.48	0.408	1		Riok1	0.127196	0.108993	0.413	0.349	1
							Snrpa1	0.0687575	-0.116077	0.436	0.489	1		Timm9	0.127816	0.143317	0.395	0.337	1
							Rbm17	0.0687985	0.111096	0.529	0.455	1		Rbm33	0.128659	0.10481	0.386	0.329	1
							Leng8	0.0691605	0.105674	0.414	0.359	1		Cox17	0.129661	-0.128173	0.399	0.455	1
							E2f4	0.069497	0.107348	0.278	0.226	1		Lig1	0.129759	0.149282	0.511	0.445	1
							Puf60	0.0703039	-0.132164	0.471	0.521	1		Cbl	0.130129	0.112625	0.543	0.479	1
							Ak6	0.0705203	0.108607	0.302	0.248	1		Atp2b4	0.130217	0.118495	0.386	0.334	1
							Vps4b	0.071817	0.110078	0.474	0.42	1		Blvrb	0.131653	0.131019	0.422	0.364	1
							Khk	0.0718802	0.122995	0.398	0.342	1		Ireb2	0.136121	0.112815	0.439	0.386	1
							Prmt5	0.0722188	-0.101253	0.289	0.344	1		Dap3	0.136405	0.10245	0.399	0.349	1
							Bnip3l	0.0754364	0.117365	0.651	0.595	1		Rpl37rt	0.138366	-0.112753	0.413	0.469	1
							Tspan31	0.0757419	0.111913	0.311	0.258	1		Eea1	0.138917	0.106473	0.314	0.26	1
							Macf1	0.0775367	0.123498	0.747	0.681	1		Ap2s1	0.139363	0.118572	0.713	0.658	1
							Aip	0.0775771	-0.10159	0.27	0.322	1		Scd1	0.141127	0.105368	0.628	0.577	1
							Rrm1	0.0783373	-0.113025	0.61	0.666	1		Nifk	0.142706	-0.102784	0.345	0.396	1
							D8Ertd738e	0.0802038	-0.108527	0.864	0.916	1		Chd2	0.145085	0.108434	0.574	0.509	1
							Ciapin1	0.0808024	-0.107594	0.204	0.256	1		Cyb5b	0.146002	-0.107124	0.404	0.467	1
							Spen	0.08087	0.109433	0.507	0.44	1		Ash1l	0.147694	0.118507	0.682	0.629	1
							Dst	0.0811249	-0.116341	0.213	0.263	1		Ltb	0.148832	0.238316	0.771	0.715	1
							Pold1	0.0812607	-0.10073	0.237	0.292	1		Frrs1	0.151356	0.100404	0.426	0.366	1
							Crnkl1	0.0821714	0.101013	0.267	0.216	1		Atf6	0.155402	-0.101141	0.265	0.317	1
							CT010467.1	0.0835452	0.130071	0.591	0.511	1		Ddx27	0.156826	-0.106608	0.444	0.499	1
							Gnai3	0.0839032	0.116618	0.414	0.361	1		Sept6	0.165599	0.101184	0.466	0.41	1
							Lrrc59	0.08448	0.111193	0.444	0.381	1		Zeb2	0.169965	0.165269	0.74	0.676	1
							Atp6v1e1	0.0849855	0.100935	0.458	0.391	1		Slc2a3	0.170397	0.189208	0.57	0.518	1
							Mrpl43	0.0882326	0.102884	0.466	0.408	1		Wbp11	0.17376	0.114941	0.552	0.494	1
							Tpm4	0.0885199	-0.10091	0.3	0.351	1		Kif11	0.18857	0.118037	0.507	0.455	1
							Sh3gl1	0.0914735	0.100005	0.379	0.324	1		Csnk2a1	0.188803	0.104052	0.502	0.442	1
							Stard4	0.0918455	0.119938	0.657	0.6	1		Ckap5	0.210193	0.115813	0.525	0.464	1
							Akr1c12	0.0952067	0.104855	0.267	0.214	1		Sdf4	0.215533	0.101725	0.561	0.504	1
							Erap1	0.0953625	-0.117502	0.3	0.351	1		Selenoh	0.226411	-0.10183	0.825	0.88	1
							Pclaf	0.100499	-0.130757	0.436	0.504	1
							Kansl1l	0.101278	-0.108402	0.302	0.354	1
							Eif6	0.101881	-0.103264	0.501	0.555	1
							Dbnl	0.110839	-0.113368	0.376	0.428	1
							Tmod3	0.163992	-0.104983	0.488	0.545	1

## Sheet: 2
Inh. III versus DMSO							E3330 versus DMSO							APX2009 versus DMSO
	p_val	avg_log2FC	pct.1	pct.2	p_val_adj			p_val	avg_log2FC	pct.1	pct.2	p_val_adj			p_val	avg_log2FC	pct.1	pct.2	p_val_adj
Igfbp7	2.65905e-06	0.806418	0.761	0.416	0.0529124		Bst2	5.83799e-18	-0.801608	0.924	0.987	1.1617e-13		Isg15	5.02616e-22	-0.891185	0.168	0.662	1.00016e-17
Phlda3	3.5502e-06	0.584612	0.358	0.052	0.0706454		Isg15	7.61334e-18	-0.763949	0.221	0.662	1.51498e-13		Irf7	1.41279e-21	-0.769854	0.127	0.584	2.81132e-17
Scin	4.12107e-05	0.631626	0.94	0.805	0.820051		Oas1g	2.04861e-16	-0.230153	0.008	0.156	4.07653e-12		Rtp4	2.67453e-21	-0.881043	0.223	0.74	5.32205e-17
Irf7	9.67729e-05	-0.520327	0.284	0.584	1		Ifi44	2.18491e-14	-0.531844	0.13	0.468	4.34775e-10		Bst2	4.16844e-21	-0.993279	0.873	0.987	8.29477e-17
Egr1	0.000124096	-0.612217	0.075	0.338	1		Irf7	1.10653e-12	-0.581175	0.227	0.584	2.20189e-08		Ifi44	1.80348e-19	-0.621001	0.078	0.468	3.58875e-15
Stat5a	0.000137688	-0.305488	0.03	0.26	1		Rtp4	1.17816e-12	-0.638171	0.338	0.74	2.34443e-08		Ifi27l2a	2.8548e-19	-1.30283	0.241	0.701	5.68077e-15
Miip	0.000258349	-0.331316	0.09	0.351	1		Ly6a	2.336e-11	-0.916009	0.347	0.688	4.64841e-07		Ly6a	1.71284e-16	-1.11886	0.246	0.688	3.40839e-12
Ifi27l2a	0.000274196	-0.789107	0.433	0.701	1		Gm12250	2.35935e-11	-0.501451	0.118	0.39	4.69487e-07		Oasl2	2.1818e-15	-0.590909	0.106	0.468	4.34156e-11
Atp8b4	0.00040013	-0.384265	0.164	0.442	1		Usp18	3.55193e-11	-0.449676	0.14	0.429	7.06799e-07		H2-Q7	3.86257e-15	-0.911775	0.642	0.922	7.68613e-11
Ireb2	0.00041929	-0.372488	0.179	0.455	1		Ifit1	3.7479e-11	-0.331975	0.066	0.299	7.45795e-07		Usp18	6.97546e-14	-0.518316	0.101	0.429	1.38805e-09
Cst7	0.000585937	-0.42978	0.373	0.675	1		Lgals3bp	1.74548e-10	-0.582664	0.443	0.753	3.47333e-06		Acadl	1.25869e-13	-0.715986	0.637	0.909	2.50466e-09
Tubgcp4	0.000624878	0.326228	0.388	0.143	1		Ifi27l2a	2.98764e-10	-0.902489	0.403	0.701	5.9451e-06		Gm8995	4.22341e-13	-0.790963	0.687	0.948	8.40417e-09
Emc2	0.000641391	-0.389214	0.358	0.623	1		Tyms	3.92763e-10	-0.543942	0.455	0.779	7.81559e-06		Oas3	6.24044e-13	-0.420468	0.104	0.429	1.24179e-08
Cox6b2	0.000702301	0.522625	0.612	0.377	1		Heatr1	1.19522e-09	-0.400883	0.225	0.545	2.37837e-05		Ifit1	2.58447e-12	-0.388255	0.049	0.299	5.14283e-08
Aldh7a1	0.000709243	-0.301803	0.075	0.299	1		Clec4d	1.4202e-09	0.658835	0.737	0.377	2.82605e-05		Oasl1	6.26072e-12	-0.269817	0.023	0.221	1.24582e-07
Ube2o	0.000728993	-0.304095	0.09	0.325	1		Oasl1	1.44319e-09	-0.230813	0.044	0.221	2.8718e-05		Lgals3bp	1.05895e-10	-0.625818	0.427	0.753	2.10721e-06
Cdt1	0.000798903	-0.312115	0.179	0.455	1		Xaf1	2.31228e-09	-0.459617	0.224	0.519	4.60122e-05		Xaf1	1.37871e-10	-0.525969	0.199	0.519	2.74349e-06
Commd3	0.000870068	0.411264	0.791	0.597	1		H2-Q7	2.39477e-09	-0.627962	0.686	0.922	4.76536e-05		Rnf213	1.68097e-10	-0.633793	0.259	0.584	3.34496e-06
Mgmt	0.000994527	0.345087	0.463	0.208	1		Ppa1	4.11786e-09	-0.560358	0.5	0.805	8.19413e-05		Slfn5	5.70286e-09	-0.366698	0.067	0.286	0.000113481
Lipa	0.00123318	-0.284729	0.119	0.351	1		Iigp1	7.85083e-09	-0.192742	0.02	0.143	0.000156224		Gm12250	6.48214e-09	-0.486825	0.13	0.39	0.000128988
Ly6a	0.00131512	-0.532657	0.373	0.688	1		Oasl2	1.80314e-08	-0.43342	0.195	0.468	0.000358806		B930036N10Rik	7.76911e-09	0.577122	0.562	0.221	0.000154598
Tmem259	0.00137134	-0.313876	0.239	0.494	1		Oas3	2.19932e-08	-0.325766	0.163	0.429	0.000437642		Isg20	4.60703e-08	-0.429668	0.225	0.519	0.000916753
Abi1	0.00140031	-0.329817	0.179	0.429	1		Blvrb	2.2989e-08	0.645328	0.71	0.481	0.000457458		Ifih1	8.04154e-08	-0.305011	0.091	0.312	0.00160019
Xpc	0.00143392	0.391839	0.657	0.416	1		Lyar	5.67415e-08	-0.553552	0.594	0.87	0.0011291		Oas1g	9.35882e-08	-0.211413	0.021	0.156	0.00186231
Chd1l	0.00150947	-0.27635	0.104	0.325	1		Cat	8.81271e-08	0.537444	0.672	0.39	0.00175364		Irf9	1.41125e-07	-0.376825	0.189	0.468	0.00280825
Man1a	0.00151419	0.323846	0.522	0.26	1		Dctpp1	1.82502e-07	-0.439364	0.782	0.961	0.00363162		Plac8	1.75169e-07	-0.796319	0.674	0.909	0.00348568
Ifi44	0.00151521	-0.324931	0.209	0.468	1		Naa20	1.87736e-07	-0.371024	0.449	0.753	0.00373575		Atp10a	2.19086e-07	-0.275044	0.114	0.351	0.0043596
Nudt2	0.00152034	-0.327234	0.254	0.506	1		Pfdn6	2.01536e-07	-0.436961	0.705	0.922	0.00401036		Gm4951	2.3171e-07	-0.177772	0.01	0.117	0.00461079
Mtss1	0.00162001	-0.309918	0.09	0.299	1		Nup93	2.21387e-07	-0.296546	0.128	0.351	0.00440539		Ptprcap	5.9614e-07	0.495992	0.943	0.831	0.0118626
H1f4	0.00168271	-0.512998	0.642	0.831	1		Igtp	3.23686e-07	-0.231362	0.11	0.325	0.00644104		Zbp1	8.71269e-07	-0.228205	0.031	0.169	0.0173374
Gm13012	0.00169644	0.218619	0.209	0.039	1		Acadl	4.05944e-07	-0.415016	0.745	0.909	0.00807787		H2-Q6	1.28763e-06	-0.322668	0.205	0.468	0.0256226
Clnk	0.00170508	-0.281903	0.09	0.299	1		Tecpr2	5.70793e-07	-0.181243	0.042	0.182	0.0113582		Ddx60	1.4783e-06	-0.268527	0.062	0.234	0.0294167
Plrg1	0.00176245	-0.265621	0.134	0.364	1		Samm50	5.92623e-07	-0.410375	0.515	0.753	0.0117926		Capza2	1.5394e-06	-0.512121	0.878	0.974	0.0306325
Zmat3	0.00176898	0.270238	0.209	0.039	1		Nolc1	7.46416e-07	-0.582597	0.622	0.831	0.0148529		Epsti1	1.87794e-06	-0.525248	0.293	0.532	0.0373692
Zfp84	0.00181542	-0.298404	0.119	0.338	1		Snrpd1	8.68278e-07	-0.395417	0.946	1	0.0172779		Mndal	2.09994e-06	-0.463801	0.65	0.883	0.0417867
Tec	0.00181856	0.393342	0.567	0.325	1		Snrpa1	1.01266e-06	-0.445875	0.657	0.909	0.0201509		Cxcl10	2.77303e-06	-0.293249	0.047	0.195	0.0551805
Gm47572	0.00190812	0.16273	0.119	0	1		Pdcd11	1.01292e-06	-0.349811	0.295	0.571	0.0201562		Heatr1	3.72797e-06	-0.348213	0.285	0.545	0.0741828
Mfap1a	0.00205845	-0.258734	0.075	0.273	1		Mthfd1	1.07238e-06	-0.344779	0.242	0.494	0.0213393		Ifi35	4.05708e-06	-0.392536	0.303	0.545	0.0807318
Slc20a2	0.00210568	-0.278912	0.06	0.247	1		Thyn1	1.19778e-06	-0.391826	0.406	0.662	0.0238345		Parp14	4.1216e-06	-0.316042	0.145	0.364	0.0820157
N6amt1	0.00211826	0.290895	0.418	0.182	1		Trip13	1.23775e-06	-0.280224	0.178	0.416	0.02463		Ddx58	4.14726e-06	-0.343518	0.218	0.468	0.0825263
Sdhd	0.00230514	-0.411377	0.582	0.727	1		Atp10a	1.26769e-06	-0.252092	0.136	0.351	0.0252257		Med12l	5.05109e-06	-0.182413	0.041	0.182	0.100512
Zbtb33	0.00232189	-0.21434	0.03	0.195	1		Ddx60	1.44194e-06	-0.257524	0.071	0.234	0.0286932		Rsad2	5.7122e-06	-0.234676	0.054	0.208	0.113667
Fcho1	0.00234965	-0.328412	0.179	0.403	1		Psmb10	1.56546e-06	-0.378539	0.52	0.779	0.031151		Oas1b	1.45374e-05	-0.150228	0.018	0.117	0.28928
Hyi	0.00238967	-0.339871	0.149	0.364	1		Cct8	1.61149e-06	-0.374144	0.86	0.948	0.0320669		Oas1a	1.70066e-05	-0.235689	0.111	0.299	0.338415
Sec24b	0.00249197	0.344288	0.313	0.117	1		Eef1akmt4	1.61396e-06	-0.260405	0.145	0.364	0.0321162		Iigp1	1.70572e-05	-0.177279	0.028	0.143	0.33942
Lair1	0.00255666	-0.238835	0.075	0.273	1		Rnf213	1.77714e-06	-0.46895	0.346	0.584	0.0353632		Cox6b2	1.71037e-05	0.562863	0.606	0.377	0.340347
Cul2	0.00256949	-0.268788	0.149	0.377	1		Lsm2	1.82699e-06	-0.430081	0.621	0.844	0.0363553		Stat1	1.83635e-05	-0.266777	0.145	0.351	0.365415
Rad54l2	0.00263311	-0.251815	0.119	0.338	1		Nudt5	2.05804e-06	-0.404767	0.488	0.714	0.040953		Igtp	1.8431e-05	-0.216736	0.124	0.325	0.366758
Itsn1	0.00298356	0.253809	0.194	0.039	1		Exosc8	2.12731e-06	-0.509478	0.586	0.792	0.0423313		Rdm1	2.17301e-05	-0.22806	0.096	0.273	0.432406
H2-Q6	0.00300834	-0.279928	0.224	0.468	1		Oas1a	2.34694e-06	-0.230731	0.107	0.299	0.0467019		Samd9l	2.28963e-05	-0.441924	0.337	0.571	0.455613
Perp	0.00312373	0.42309	0.254	0.078	1		Srm	2.43205e-06	-0.468385	0.556	0.818	0.0483953		Dhx58	2.335e-05	-0.241606	0.091	0.26	0.464641
Vim	0.00313422	0.405315	0.866	0.766	1		Ddx39	2.85004e-06	-0.411034	0.559	0.766	0.0567129		Oas2	2.42816e-05	-0.207834	0.054	0.195	0.48318
Tial1	0.0032028	-0.278137	0.313	0.571	1		H2-Q6	2.91501e-06	-0.298264	0.227	0.468	0.0580058		Slfn8	2.93154e-05	-0.293249	0.135	0.325	0.583347
Apc	0.00322238	-0.297554	0.164	0.39	1		Zfp35	2.92024e-06	-0.244443	0.103	0.286	0.0581099		Ifi203	3.05583e-05	-0.46355	0.692	0.857	0.608081
Cdkn1a	0.00326515	0.91745	0.522	0.351	1		Ifi35	2.93098e-06	-0.373222	0.305	0.545	0.0583235		Tmem259	3.20857e-05	-0.281276	0.264	0.494	0.638474
Fam118a	0.00336711	-0.203693	0.015	0.156	1		Med12l	2.94395e-06	-0.172904	0.047	0.182	0.0585817		Tap1	3.25479e-05	-0.303303	0.282	0.519	0.647671
Mkks	0.0034009	-0.187573	0.015	0.156	1		Tmem259	3.10709e-06	-0.293115	0.246	0.494	0.0618281		Capza1	3.38113e-05	-0.300724	0.319	0.558	0.67281
Gria3	0.00340492	0.317511	0.254	0.078	1		Dut	3.20111e-06	-0.505441	0.808	0.948	0.0636989		Gimap6	3.48543e-05	0.486063	0.396	0.156	0.693565
Jade1	0.00343706	0.313908	0.463	0.234	1		Atp8b4	3.37944e-06	-0.310013	0.205	0.442	0.0672475		S100a4	3.65838e-05	0.584533	0.883	0.714	0.727981
Ssu72	0.00358786	-0.395947	0.537	0.727	1		mt-Nd3	3.56705e-06	-0.490207	0.734	0.883	0.0709807		S100a6	4.04392e-05	0.572158	0.762	0.532	0.8047
H2bc11	0.00358829	-0.343126	0.194	0.416	1		Cycs	3.62857e-06	-0.507257	0.609	0.805	0.0722049		Msl2	4.56005e-05	-0.306974	0.184	0.39	0.907405
I830077J02Rik	0.00382312	0.143364	0.104	0	1		Cyc1	3.6677e-06	-0.443387	0.606	0.792	0.0729836		Trafd1	5.57653e-05	-0.304432	0.223	0.429	1
Slc41a3	0.00382312	0.143364	0.104	0	1		Gps1	3.71389e-06	-0.347395	0.287	0.545	0.0739027		Cmpk2	7.54835e-05	-0.16104	0.052	0.182	1
Ryk	0.00382312	0.143364	0.104	0	1		5730455P16Rik	4.07513e-06	-0.21953	0.095	0.273	0.081091		Rps4l	7.80774e-05	0.423411	0.285	0.078	1
Wdr90	0.00382312	0.143364	0.104	0	1		Irf9	4.42583e-06	-0.323832	0.23	0.468	0.0880696		Rrbp1	8.21911e-05	-0.298534	0.715	0.922	1
Dhx58	0.00385664	-0.253334	0.075	0.26	1		Gm4951	4.64953e-06	-0.151821	0.021	0.117	0.092521		Cnpy2	9.89992e-05	0.39812	0.808	0.688	1
Spag9	0.00386188	-0.350545	0.403	0.623	1		Polr2f	5.07188e-06	-0.356124	0.835	0.974	0.100925		Trim12c	0.000100173	-0.346011	0.259	0.455	1
Camta2	0.0038921	-0.21434	0.03	0.182	1		Cxcl10	5.37548e-06	-0.255499	0.056	0.195	0.106967		Clec4d	0.000112128	0.442822	0.624	0.377	1
Xrcc5	0.00394391	-0.219411	0.06	0.234	1		Mrpl10	5.49395e-06	-0.301932	0.195	0.416	0.109324		Fam118a	0.000114494	-0.166472	0.041	0.156	1
Tuba8	0.00396611	-0.26193	0.164	0.403	1		Zbp1	5.57739e-06	-0.210518	0.044	0.169	0.110984		Tecpr2	0.000122022	-0.16104	0.054	0.182	1
Ptprs	0.0039668	-0.258734	0.179	0.403	1		Thop1	5.9653e-06	-0.276795	0.202	0.429	0.118704		Atp8b4	0.00016388	-0.290905	0.238	0.442	1
Tecpr2	0.00396927	-0.198573	0.03	0.182	1		Aunip	5.9773e-06	-0.34989	0.207	0.429	0.118942		Lrrk1	0.00016698	-0.207975	0.119	0.286	1
Lzts2	0.00400775	-0.251815	0.119	0.325	1		Ranbp1	6.62944e-06	-0.444786	0.926	0.987	0.131919		Ube2l6	0.000181153	-0.242415	0.106	0.26	1
Gm47087	0.00403555	-0.159478	0	0.117	1		Gm8995	7.72012e-06	-0.412487	0.837	0.948	0.153623		Chpt1	0.000190654	-0.217755	0.148	0.325	1
Gm3081	0.00404312	-0.176157	0	0.117	1		Tmem126a	7.80016e-06	-0.354876	0.325	0.571	0.155215		Asns	0.000191523	-0.433311	0.358	0.545	1
Wdcp	0.00413903	-0.279296	0.134	0.338	1		Xrcc5	8.60775e-06	-0.191957	0.077	0.234	0.171286		3830406C13Rik	0.000192462	0.30501	0.345	0.13	1
Ufd1	0.00428656	-0.329817	0.209	0.416	1		Nudc	9.33294e-06	-0.415625	0.841	0.974	0.185716		Mars	0.000192626	-0.314443	0.303	0.494	1
Gabarapl2	0.0045013	0.31259	0.701	0.442	1		Timm23	9.98851e-06	-0.374198	0.692	0.87	0.198761		Dbnl	0.000205392	-0.289793	0.389	0.597	1
Ppp6r3	0.00453559	0.272488	0.463	0.234	1		Ddx28	1.00087e-05	-0.207064	0.079	0.234	0.199164		Gorasp1	0.000213774	-0.128369	0.031	0.13	1
P4ha1	0.00473314	-0.295536	0.313	0.545	1		Zswim7	1.02842e-05	-0.209696	0.1	0.273	0.204646		BC051226	0.000215124	-0.183292	0.073	0.208	1
Scarb1	0.00480228	-0.284729	0.224	0.455	1		Hirip3	1.0793e-05	-0.366022	0.376	0.636	0.21477		Pnpo	0.000231049	-0.290337	0.256	0.455	1
Rnpc3	0.00483225	0.200697	0.254	0.078	1		Rae1	1.09906e-05	-0.367805	0.476	0.701	0.218702		Psmb8	0.000237759	-0.312724	0.935	0.987	1
Slc29a1	0.00483965	-0.310555	0.239	0.455	1		Commd1	1.24512e-05	-0.342273	0.524	0.766	0.247766		Larp1	0.000239165	-0.356228	0.492	0.688	1
Hltf	0.00487569	-0.270924	0.119	0.312	1		Gstm1	1.24786e-05	0.462349	0.476	0.234	0.248311		Phlda3	0.000256931	0.316777	0.238	0.052	1
Ptrhd1	0.00506938	-0.296802	0.254	0.468	1		Gtf3c1	1.45448e-05	-0.279037	0.221	0.442	0.289428		Gm4070	0.000263403	-0.170065	0.039	0.143	1
Ptch1	0.00516928	-0.224188	0.09	0.273	1		Ifih1	1.60711e-05	-0.244008	0.128	0.312	0.319799		Vcpkmt	0.00028418	-0.173275	0.06	0.182	1
Zfp64	0.00517393	0.217771	0.269	0.091	1		Slc20a2	1.64244e-05	-0.23142	0.089	0.247	0.32683		Ltb	0.000292017	0.718724	0.663	0.494	1
Atp6v0c	0.00524619	0.37875	0.94	0.831	1		Dbnl	1.70222e-05	-0.315951	0.366	0.597	0.338726		Dcun1d1	0.000294861	0.332125	0.51	0.299	1
Wdr55	0.00532777	-0.250409	0.179	0.39	1		Cmpk2	1.77683e-05	-0.164612	0.053	0.182	0.353571		Ms4a6c	0.000319774	-0.310843	0.161	0.338	1
Plpp5	0.0054484	-0.273234	0.075	0.247	1		Mrto4	1.82938e-05	-0.416507	0.515	0.727	0.364028		Clnk	0.000332883	-0.20368	0.132	0.299	1
Dda1	0.00552504	-0.289354	0.284	0.506	1		D10Wsu102e	1.85182e-05	-0.291647	0.276	0.506	0.368493		H3c8	0.000358161	-0.159312	0.047	0.156	1
Tuba1a	0.00564917	-0.244714	0.284	0.519	1		Shmt2	1.87737e-05	-0.319783	0.4	0.662	0.373578		Tmem126b	0.000438053	-0.217755	0.148	0.312	1
Eri2	0.00577824	-0.187573	0.015	0.143	1		Exosc7	1.89794e-05	-0.316309	0.595	0.831	0.377672		Il16	0.000449222	-0.29058	0.329	0.519	1
Slc39a3	0.00583838	-0.171271	0.015	0.143	1		D030028A08Rik	1.90179e-05	-0.205048	0.074	0.221	0.378438		Pigp	0.000459126	0.341393	0.573	0.403	1
Trp53inp1	0.0058978	0.236321	0.179	0.039	1		Nol11	1.9564e-05	-0.332525	0.388	0.61	0.389304		Gm1976	0.000471982	-0.145098	0.054	0.169	1
6330418K02Rik	0.00589953	0.218185	0.224	0.065	1		Slc19a1	1.96962e-05	-0.230051	0.151	0.351	0.391935		Gas7	0.000478252	-0.135619	0.028	0.117	1
Map2k1	0.00590337	-0.289938	0.164	0.364	1		Ak2	2.12284e-05	-0.372042	0.795	0.935	0.422423		H2ac8	0.000505381	-0.628657	0.715	0.792	1
Bud31	0.00595547	0.256407	0.687	0.455	1		Psmb3	2.16698e-05	-0.331431	0.829	0.935	0.431208		Ctla2a	0.000541161	0.378901	0.899	0.792	1
Trafd1	0.00602409	-0.272555	0.224	0.429	1		Cct7	2.30522e-05	-0.363994	0.79	0.935	0.458716		Abi3	0.0005619	-0.130466	0.041	0.143	1
Tmem165	0.00603084	-0.254672	0.358	0.61	1		Stam	2.45434e-05	-0.241579	0.122	0.299	0.48839		Tmem70	0.000600498	-0.220801	0.345	0.558	1
Tmem150b	0.00608884	0.200697	0.179	0.039	1		Trafd1	2.46098e-05	-0.291316	0.221	0.429	0.489711		Psmb10	0.000619363	-0.28442	0.606	0.779	1
Mthfd1	0.00619102	-0.284729	0.269	0.494	1		Ak6	2.49394e-05	-0.301099	0.337	0.571	0.49627		Ruvbl1	0.000636082	-0.280583	0.611	0.805	1
Pla2g15	0.00632361	-0.219411	0.06	0.221	1		Gemin5	2.55338e-05	-0.248204	0.166	0.364	0.508098		Paip2	0.000636641	0.280793	0.927	0.844	1
Meis1	0.00643254	-0.228554	0.313	0.584	1		Dhx58	2.61766e-05	-0.222236	0.098	0.26	0.520888		Psrc1	0.000651511	0.237011	0.28	0.091	1
Rfesd	0.00650971	-0.224608	0.045	0.195	1		Gm7143	2.67181e-05	-0.112412	0.02	0.104	0.531664		Kdm6b	0.000660887	0.230027	0.241	0.065	1
Itpk1	0.00654896	-0.204144	0.06	0.221	1		Mns1	2.7849e-05	-0.238584	0.207	0.429	0.554168		Tef	0.000667143	-0.18472	0.08	0.208	1
Vdac1	0.00662751	-0.288687	0.701	0.857	1		Mrps2	2.79175e-05	-0.215218	0.122	0.299	0.55553		Spag9	0.000676722	-0.275381	0.43	0.623	1
Crtap	0.00678014	0.261451	0.388	0.182	1		Mrpl55	2.85995e-05	-0.364947	0.381	0.584	0.569101		Urb1	0.000689841	-0.157508	0.057	0.169	1
Cercam	0.00688491	-0.193582	0.045	0.195	1		Pigu	3.02277e-05	-0.19701	0.121	0.299	0.601501		Cd81	0.000713224	0.35157	0.909	0.818	1
Gm7143	0.00692607	-0.142604	0	0.104	1		Banf1	3.23663e-05	-0.322455	0.834	0.922	0.644057		P2ry14	0.00076417	-0.223868	0.161	0.325	1
Tmem128	0.00709598	0.228442	0.478	0.247	1		Trmu	3.3605e-05	-0.165983	0.062	0.195	0.668707		H2bc18	0.000799457	-0.231694	0.145	0.299	1
Map3k2	0.00732344	0.235049	0.239	0.078	1		Rad51	3.38379e-05	-0.292997	0.196	0.403	0.67334		Dtx3l	0.000808118	-0.272864	0.205	0.377	1
Klhdc4	0.00735694	0.216465	0.358	0.156	1		Uchl3	3.43671e-05	-0.315521	0.494	0.74	0.683871		Tmem165	0.00086177	-0.203533	0.396	0.61	1
Appl1	0.00743137	-0.298874	0.284	0.481	1		Cenpv	3.58041e-05	-0.303526	0.397	0.636	0.712466		Etnk1	0.000898568	-0.283026	0.451	0.636	1
Zc3h4	0.00761489	-0.27179	0.179	0.377	1		Wsb2	3.6621e-05	-0.174192	0.056	0.182	0.728721		Dapp1	0.000943333	-0.285968	0.668	0.87	1
St7	0.00767541	-0.246762	0.134	0.325	1		Kars	3.73845e-05	-0.30377	0.369	0.623	0.743915		Cwc15	0.000957046	-0.321938	0.614	0.779	1
Cd48	0.00774758	-0.438115	0.627	0.779	1		Rsad2	3.76707e-05	-0.205048	0.069	0.208	0.749608		Commd3	0.000971777	0.342708	0.715	0.597	1
Ocrl	0.00775873	0.217185	0.299	0.117	1		Snrpd3	3.77282e-05	-0.325151	0.882	0.961	0.750754		Crip1	0.00101301	0.353689	0.808	0.714	1
Ctnnb1	0.00794383	-0.290551	0.448	0.636	1		Trim12c	3.87358e-05	-0.311462	0.242	0.455	0.770803		Gdi2	0.00106157	0.306598	0.842	0.727	1
Nelfa	0.0080512	-0.249106	0.209	0.416	1		Dnmt1	3.88304e-05	-0.329086	0.66	0.844	0.772686		Fam219b	0.00109918	-0.179314	0.101	0.234	1
Fads2	0.00806397	-0.260032	0.313	0.558	1		Oas2	3.98204e-05	-0.192923	0.063	0.195	0.792386		Pim1	0.00110321	-0.381572	0.661	0.818	1
Dbnl	0.00838222	-0.274388	0.388	0.597	1		Mars	4.01771e-05	-0.312738	0.285	0.494	0.799484		Rnpc3	0.00110842	0.216223	0.249	0.078	1
Mrpl10	0.00840802	-0.269753	0.209	0.416	1		Psme2	4.0778e-05	-0.310244	0.766	0.948	0.811441		H2-Ab1	0.00111024	0.294666	0.376	0.182	1
Ier2	0.00841014	-0.402644	0.373	0.571	1		Chpt1	4.19841e-05	-0.216754	0.142	0.325	0.835442		Zfp84	0.0011316	-0.211241	0.176	0.338	1
Orai1	0.00863516	0.326228	0.701	0.506	1		Zfp407	4.20062e-05	-0.197963	0.131	0.312	0.835882		Ms4a6b	0.00113291	-0.238208	0.122	0.26	1
Ano10	0.00874969	0.163223	0.119	0.013	1		Cfap298	4.2169e-05	-0.251458	0.243	0.468	0.839121		Trim25	0.00113469	-0.232367	0.238	0.416	1
Gm16141	0.00874969	0.163223	0.119	0.013	1		Ebna1bp2	4.21884e-05	-0.379985	0.622	0.779	0.839507		Rab7	0.00116298	-0.230292	0.435	0.623	1
Ak2	0.00880025	-0.307336	0.881	0.935	1		Snhg3	4.26721e-05	-0.428401	0.542	0.727	0.849132		Hspa5	0.00116386	-0.263333	0.904	0.974	1
Samsn1	0.0088498	0.302947	0.836	0.649	1		Cct3	4.46918e-05	-0.34235	0.841	0.961	0.889322		Slfn2	0.00118474	-0.232561	0.215	0.39	1
Psmc6	0.00912989	-0.288818	0.672	0.831	1		Chd1l	4.64531e-05	-0.211085	0.142	0.325	0.92437		Gimap1	0.00119326	0.372226	0.653	0.494	1
Kdm5a	0.00937028	0.298545	0.582	0.377	1		Mrpl1	4.85267e-05	-0.286917	0.305	0.532	0.965633		Copa	0.00121023	-0.294949	0.451	0.636	1
Vcl	0.00954063	-0.304943	0.209	0.39	1		H2ac8	4.94494e-05	-0.574548	0.609	0.792	0.983994		Eml2	0.00122837	-0.16244	0.109	0.247	1
Lrrc14	0.00989027	0.281316	0.299	0.13	1		Ddx56	4.96543e-05	-0.256561	0.276	0.506	0.988072		Trp53cor1	0.00125975	0.242613	0.295	0.117	1
Arl15	0.00997126	-0.154783	0.015	0.13	1		Slc25a5	5.107e-05	-0.324848	0.949	1	1		Pfdn6	0.00126126	-0.245068	0.785	0.922	1
Ptk7	0.00997126	-0.154783	0.015	0.13	1		Msl2	5.13094e-05	-0.291179	0.195	0.39	1		H2-T24	0.00129804	-0.102066	0.026	0.104	1
Stam	0.0100051	-0.237876	0.119	0.299	1		Pnpo	5.16892e-05	-0.299957	0.248	0.455	1		Lsp1	0.00132339	0.406133	0.528	0.351	1
Zfp182	0.0100205	0.165073	0.194	0.052	1		Ruvbl1	5.17832e-05	-0.325181	0.594	0.805	1		Zfp35	0.00134893	-0.176527	0.135	0.286	1
Gm7072	0.0103341	0.200697	0.313	0.13	1		Rrm2	5.22774e-05	-0.348623	0.273	0.481	1		H2-DMa	0.00135175	0.3462	0.464	0.286	1
Tpm3	0.010338	-0.259751	0.91	0.961	1		Ppip5k2	5.23853e-05	-0.261739	0.233	0.442	1		Gps1	0.00136858	-0.264156	0.347	0.545	1
Trappc6a	0.010529	-0.299732	0.642	0.818	1		Vcpkmt	5.2878e-05	-0.172136	0.057	0.182	1		Rhbdd1	0.00138847	-0.143192	0.047	0.143	1
Tmem173	0.0106002	-0.240812	0.194	0.39	1		Fkbp4	5.46519e-05	-0.366935	0.727	0.857	1		Kif3b	0.00140261	-0.169752	0.062	0.169	1
Gm37760	0.010697	-0.209587	0.119	0.299	1		Pelp1	5.60722e-05	-0.279751	0.269	0.481	1		Taf2	0.0014207	-0.194862	0.194	0.364	1
Mpp7	0.0107365	-0.219206	0.104	0.273	1		Mndal	5.6939e-05	-0.35974	0.659	0.883	1		Stk35	0.00148676	-0.126891	0.047	0.143	1
Ddx41	0.0107436	-0.284729	0.254	0.442	1		Rcc1	5.9957e-05	-0.254163	0.208	0.416	1		Lipa	0.00149835	-0.188167	0.187	0.351	1
Spopl	0.0107462	-0.188714	0.06	0.208	1		Alyref	6.04737e-05	-0.309427	0.684	0.857	1		Bex1	0.0015029	0.234735	0.163	0.026	1
Arhgap4	0.010821	0.183624	0.254	0.091	1		Rprd1b	6.11953e-05	-0.253278	0.292	0.519	1		Cab39l	0.00154359	-0.230783	0.249	0.416	1
Erg	0.0108602	-0.274641	0.194	0.39	1		Nhp2	6.6514e-05	-0.386288	0.863	0.922	1		Ebp	0.00158848	-0.233501	0.443	0.636	1
Faap24	0.0110617	0.217376	0.269	0.104	1		Oma1	6.75383e-05	-0.183052	0.095	0.247	1		Cst7	0.00164992	-0.277209	0.487	0.675	1
Ip6k2	0.0111072	-0.193582	0.045	0.182	1		Oas1b	6.82376e-05	-0.137453	0.027	0.117	1		H2ac10	0.00166114	-0.189534	0.088	0.208	1
Tango2	0.0111072	-0.193582	0.045	0.182	1		Cox18	6.85354e-05	-0.217111	0.172	0.364	1		Naa20	0.00168326	-0.210193	0.541	0.753	1
Stk10	0.0112882	0.217376	0.284	0.117	1		Usp10	6.93401e-05	-0.306963	0.341	0.571	1		Zfp609	0.00173978	-0.235874	0.176	0.325	1
Rbbp6	0.0113015	0.335239	0.687	0.584	1		Eif2b3	7.28525e-05	-0.242947	0.239	0.455	1		Rae1	0.00175582	-0.284968	0.56	0.701	1
S100a1	0.0113081	-0.295536	0.284	0.494	1		0610010K14Rik	7.31563e-05	-0.21313	0.18	0.377	1		Marf1	0.00177575	-0.190902	0.301	0.494	1
F2rl3	0.011417	-0.177814	0.045	0.182	1		Tomm22	7.36042e-05	-0.362662	0.719	0.831	1		Psme2	0.00182929	-0.235898	0.813	0.948	1
Usp24	0.0114968	-0.219017	0.119	0.299	1		Dtymk	7.41023e-05	-0.312626	0.692	0.87	1		Samm50	0.00186441	-0.259946	0.588	0.753	1
Clpp	0.0116401	-0.337268	0.463	0.623	1		Mdh2	7.42695e-05	-0.343981	0.77	0.948	1		Slc20a2	0.00189446	-0.20014	0.117	0.247	1
Uap1l1	0.0116918	0.24906	0.299	0.13	1		Hspd1-ps3	7.52901e-05	-0.118655	0.027	0.117	1		Ccnd1	0.00189709	0.353619	0.516	0.325	1
Zbed3	0.0116924	0.217376	0.269	0.104	1		H3c8	7.6014e-05	-0.154885	0.045	0.156	1		H2bc11	0.00191091	-0.302019	0.262	0.416	1
Ndufaf1	0.0117251	-0.258734	0.179	0.364	1		H1f5	7.62621e-05	-0.820967	0.672	0.792	1		Ak2	0.0019298	-0.280504	0.855	0.935	1
Cab39l	0.0117321	-0.257153	0.224	0.416	1		Xrcc2	8.01779e-05	-0.149182	0.039	0.143	1		Trappc11	0.00194563	0.20415	0.179	0.039	1
2410006H16Rik	0.0117811	-0.570244	0.761	0.87	1		H2ac20	8.03962e-05	-0.384154	0.356	0.571	1		Nelfb	0.00200896	-0.224492	0.272	0.442	1
Pde5a	0.0118308	0.164171	0.164	0.039	1		Tardbp	8.05213e-05	-0.370218	0.598	0.766	1		S100a11	0.00201493	0.354116	0.819	0.766	1
Hdac10	0.0118308	0.164171	0.164	0.039	1		Focad	8.10517e-05	-0.137068	0.039	0.143	1		AI662270	0.00202067	-0.242968	0.826	0.909	1
2300009A05Rik	0.0118971	-0.287241	0.209	0.39	1		Gm44694	8.18907e-05	-0.198935	0.121	0.286	1		H3c3	0.00206149	-0.337057	0.35	0.519	1
Apobec3	0.0119196	-0.358998	0.821	0.883	1		Bop1	8.19287e-05	-0.234759	0.205	0.403	1		Ptgr1	0.00206353	0.207924	0.197	0.052	1
D10Wsu102e	0.0119284	-0.284729	0.328	0.506	1		Ydjc	8.19539e-05	-0.282304	0.364	0.597	1		Tyms	0.0022736	-0.239083	0.585	0.779	1
Hjurp	0.0121237	-0.334899	0.418	0.61	1		Asns	8.21589e-05	-0.378295	0.319	0.545	1		Zswim7	0.00232699	-0.163864	0.132	0.273	1
Ubqln2	0.0122167	-0.245559	0.164	0.351	1		Nxt1	8.38292e-05	-0.319494	0.515	0.701	1		Cops8	0.0023634	-0.244534	0.29	0.455	1
Gxylt1	0.0123574	0.18321	0.209	0.065	1		Utp20	8.44919e-05	-0.234082	0.213	0.416	1		AI506816	0.00242208	-0.268896	0.666	0.818	1
Fbxo9	0.0124475	0.292956	0.522	0.325	1		Cipc	8.98605e-05	-0.221016	0.115	0.273	1		Ryk	0.00244277	0.159087	0.109	0	1
Wls	0.0125488	-0.246762	0.209	0.416	1		Tmem70	9.06887e-05	-0.227871	0.316	0.558	1		Edrf1	0.00246647	-0.160816	0.098	0.221	1
Coro2a	0.0125681	-0.310041	0.448	0.636	1		Pqlc1	9.2303e-05	-0.192257	0.137	0.312	1		Zfp407	0.0025142	-0.160515	0.161	0.312	1
Zfp524	0.0126239	0.16675	0.254	0.091	1		Znhit6	9.28784e-05	-0.324182	0.275	0.481	1		Trim30a	0.00251436	-0.232913	0.308	0.481	1
Acsl5	0.0127283	-0.240674	0.328	0.545	1		Cab39l	9.29679e-05	-0.25029	0.218	0.416	1		Dapk1	0.00252451	0.173562	0.132	0.013	1
Tufm	0.012921	-0.218255	0.284	0.494	1		Mtss1	9.42351e-05	-0.238287	0.133	0.299	1		Srprb	0.00254359	-0.19561	0.197	0.351	1
Rsbn1	0.0129263	-0.235402	0.269	0.468	1		Gm1976	9.43634e-05	-0.150739	0.053	0.169	1		Tbca	0.00255602	0.216907	0.904	0.818	1
Tvp23b	0.0130308	-0.245559	0.194	0.377	1		H2bc18	9.7348e-05	-0.22314	0.13	0.299	1		Wbp11	0.00258117	-0.258839	0.58	0.727	1
Senp3	0.0130352	0.260198	0.403	0.221	1		Slfn5	9.73574e-05	-0.264167	0.125	0.286	1		Mrpl1	0.00264144	-0.222383	0.347	0.532	1
Pclaf	0.0130722	-0.420791	0.403	0.61	1		Tk1	0.000100407	-0.309395	0.317	0.545	1		Apc	0.00265168	-0.218071	0.228	0.39	1
Dguok	0.0134624	-0.275222	0.299	0.481	1		Lrrk1	0.000101304	-0.198935	0.122	0.286	1		Gars	0.00265505	-0.246893	0.448	0.61	1
Cfap36	0.0136557	-0.245559	0.179	0.364	1		H2bc11	0.000104873	-0.308519	0.221	0.416	1		Plrg1	0.00265972	-0.160333	0.199	0.364	1
Tmem219	0.0142868	-0.27735	0.254	0.429	1		Atic	0.000110633	-0.314385	0.579	0.766	1		Anln	0.00267169	-0.215112	0.218	0.377	1
H13	0.0143728	-0.256651	0.597	0.766	1		Gga3	0.000112057	-0.15723	0.074	0.208	1		Nolc1	0.00267388	-0.371809	0.718	0.831	1
Nfyb	0.0143853	-0.222245	0.284	0.494	1		Sdad1	0.000115051	-0.290541	0.352	0.571	1		Ehd4	0.00270249	-0.254769	0.383	0.532	1
Stat6	0.014446	-0.262275	0.104	0.26	1		Taf2	0.000118339	-0.225793	0.178	0.364	1		Shmt2	0.00272207	-0.240443	0.482	0.662	1
Irak1bp1	0.0147988	0.218399	0.179	0.052	1		Wdr75	0.000118463	-0.243694	0.349	0.584	1		Uap1l1	0.00275804	0.20642	0.298	0.13	1
Spin1	0.0148609	0.247492	0.343	0.169	1		Ppid	0.000121632	-0.355633	0.495	0.701	1		Gm20559	0.00277456	-0.226135	0.161	0.299	1
Pms1	0.0149138	-0.199233	0.075	0.221	1		Pa2g4	0.00012191	-0.368457	0.834	0.948	1		Apoe	0.00279627	0.431058	0.231	0.078	1
Rbm12	0.0149138	-0.199233	0.075	0.221	1		Smc2	0.000122646	-0.322182	0.568	0.792	1		Mthfd1	0.00281133	-0.226135	0.324	0.494	1
4931406P16Rik	0.0149138	-0.199233	0.075	0.221	1		S100a4	0.000128463	0.528635	0.863	0.714	1		Gm3081	0.00283192	-0.124758	0.036	0.117	1
4931428F04Rik	0.0151476	0.144844	0.134	0.026	1		Larp1	0.000130656	-0.348054	0.485	0.688	1		Rps15a-ps7	0.00299522	-0.108079	0.036	0.117	1
Psrc1	0.0151969	0.281316	0.239	0.091	1		Cdc37	0.000134354	-0.331797	0.834	0.896	1		Cyc1	0.00300358	-0.28956	0.718	0.792	1
6820402A03Rik	0.0152921	0.200697	0.239	0.091	1		Eif1ax	0.000134592	-0.330493	0.755	0.922	1		Fbxw11	0.00300865	-0.18062	0.176	0.325	1
Ccdc117	0.0152921	0.200697	0.239	0.091	1		E2f3	0.000135711	-0.240495	0.26	0.468	1		Gng11	0.00312031	0.200875	0.228	0.078	1
Top1	0.0153546	0.245785	0.955	0.883	1		Pclaf	0.000137013	-0.408514	0.396	0.61	1		Cipc	0.00314023	-0.192719	0.14	0.273	1
Trappc5	0.0154433	-0.313876	0.552	0.701	1		Zfp609	0.000140266	-0.268459	0.159	0.325	1		Zfp608	0.00314054	0.243172	0.456	0.26	1
Dapp1	0.0154658	-0.321255	0.776	0.87	1		Pole	0.000140305	-0.236539	0.201	0.39	1		Mrps2	0.00322611	-0.163703	0.155	0.299	1
Tmem101	0.0156595	-0.209587	0.119	0.286	1		Plac8	0.000147513	-0.568093	0.819	0.909	1		Maged1	0.00328462	0.170287	0.127	0.013	1
Atf6b	0.0161686	-0.246762	0.134	0.299	1		Gcn1	0.000149782	-0.233847	0.248	0.455	1		Aff1	0.0033052	-0.181112	0.158	0.299	1
Usp5	0.0162116	-0.247893	0.254	0.442	1		Dpm2	0.000152871	-0.243963	0.329	0.545	1		Cercam	0.00331141	-0.134987	0.083	0.195	1
Nol11	0.0162286	-0.211027	0.418	0.61	1		H3c3	0.000152955	-0.337299	0.301	0.519	1		Ifit2	0.0033293	-0.136068	0.052	0.143	1
Zfp608	0.0162653	0.267812	0.463	0.26	1		Tacc3	0.000154525	-0.326069	0.289	0.494	1		Mrpl55	0.00334336	-0.276761	0.451	0.584	1
Tbc1d5	0.016323	-0.209767	0.134	0.312	1		Polr2h	0.00015655	-0.301582	0.512	0.727	1		Ifi27	0.00336448	-0.277375	0.554	0.74	1
Pcgf6	0.0163728	0.230141	0.403	0.221	1		Polr2b	0.000157888	-0.275807	0.437	0.662	1		Ube2o	0.00336536	-0.188167	0.179	0.325	1
Casp4	0.0165515	-0.223442	0.149	0.325	1		Polr3d	0.000160879	-0.20977	0.171	0.351	1		Timm23	0.00337378	-0.254981	0.728	0.87	1
Add3	0.0167448	-0.235402	0.224	0.416	1		Polr3e	0.000162648	-0.204883	0.094	0.234	1		H2-Q4	0.00337628	-0.239751	0.199	0.338	1
Nox1	0.0167679	-0.154783	0.015	0.117	1		Prim1	0.000163567	-0.269523	0.329	0.545	1		Mfsd14b	0.00342626	-0.161924	0.194	0.351	1
A430110C17Rik	0.0167679	-0.154783	0.015	0.117	1		Tor1aip2	0.000166895	-0.231114	0.239	0.442	1		Dcun1d2	0.00344365	-0.153985	0.06	0.156	1
Donson	0.0167679	-0.171271	0.015	0.117	1		Rpp30	0.00017115	-0.269982	0.279	0.481	1		Rbm19	0.00346058	-0.131556	0.083	0.195	1
Gm9320	0.0167679	-0.154783	0.015	0.117	1		Epsti1	0.000176308	-0.417682	0.355	0.532	1		Cat	0.00353492	0.233981	0.57	0.39	1
Zfp652	0.0167921	-0.258734	0.194	0.364	1		Ifit2	0.00018088	-0.147092	0.042	0.143	1		Nol11	0.00355066	-0.224809	0.435	0.61	1
Pcsk7	0.0168391	-0.188714	0.06	0.195	1		Trappc5	0.000185529	-0.32594	0.536	0.701	1		Mfap1a	0.00355148	-0.160611	0.137	0.273	1
Zdhhc9	0.016951	-0.138105	0.015	0.117	1		Mul1	0.000188054	-0.18918	0.11	0.26	1		Emc2	0.00365429	-0.232407	0.472	0.623	1
Zfp867	0.016951	-0.138105	0.015	0.117	1		Lsm7	0.000188313	-0.281824	0.642	0.857	1		Rida	0.00371933	0.236331	0.378	0.208	1
Cep95	0.016951	-0.138105	0.015	0.117	1		Tssc4	0.00019003	-0.192906	0.281	0.506	1		H2ac20	0.00382449	-0.396671	0.446	0.571	1
Zfp429	0.016951	-0.138105	0.015	0.117	1		Nomo1	0.000190872	-0.233327	0.251	0.455	1		H2bc3	0.0038646	-0.186843	0.122	0.247	1
Atat1	0.016951	-0.138105	0.015	0.117	1		P2ry14	0.000191347	-0.231908	0.156	0.325	1		Ugdh	0.00392209	-0.150584	0.085	0.195	1
Med29	0.0170558	0.236918	0.597	0.39	1		Wrnip1	0.000194066	-0.171194	0.101	0.247	1		Aifm1	0.00407187	-0.231694	0.355	0.519	1
Sun2	0.0171345	0.184396	0.313	0.143	1		Uqcrc1	0.000196507	-0.305263	0.52	0.688	1		Spidr	0.00407296	-0.23672	0.233	0.377	1
Tbc1d8b	0.0172206	0.144114	0.104	0.013	1		Supt16	0.000200643	-0.310499	0.787	0.883	1		Gadd45b	0.00412872	-0.173667	0.199	0.351	1
Cox7a1	0.0172206	0.144114	0.104	0.013	1		Pnrc1	0.000208586	0.38083	0.834	0.662	1		Wsb2	0.00413996	-0.148793	0.078	0.182	1
Maml1	0.0172206	0.144114	0.104	0.013	1		Uqcc2	0.000210329	-0.291666	0.758	0.909	1		Nars	0.00414358	-0.270337	0.642	0.779	1
Anapc7	0.0173388	-0.173698	0.179	0.364	1		Gas7	0.000211183	-0.128992	0.03	0.117	1		Gbp7	0.00415916	-0.170392	0.238	0.403	1
Abhd17b	0.0174267	-0.218679	0.164	0.338	1		Prelid3b	0.000211288	-0.291869	0.328	0.519	1		E2f3	0.00419944	-0.184315	0.293	0.468	1
Klhl21	0.0174379	0.124748	0.104	0.013	1		Eif2s1	0.000219868	-0.2725	0.719	0.922	1		Serf1	0.00423556	0.267285	0.604	0.442	1
Mthfs	0.0174379	0.124748	0.104	0.013	1		Ms4a6b	0.000227838	-0.253594	0.116	0.26	1		Stat2	0.00431534	-0.145329	0.078	0.182	1
Med9os	0.0174379	0.124748	0.104	0.013	1		Nme1	0.00023196	-0.366935	0.902	0.987	1		Camta2	0.00431534	-0.145329	0.078	0.182	1
Dapk1	0.0174379	0.124748	0.104	0.013	1		Timeless	0.000237241	-0.228261	0.201	0.39	1		Zc3h4	0.0043187	-0.207197	0.228	0.377	1
Pelp1	0.017464	-0.254307	0.299	0.481	1		Tuba8	0.000239392	-0.232336	0.211	0.403	1		Hirip3	0.00436791	-0.258764	0.453	0.636	1
Slc3a2	0.0176441	-0.29005	0.522	0.688	1		Cct5	0.000240853	-0.293686	0.917	0.974	1		Gm13012	0.00440943	0.17258	0.163	0.039	1
Rps4l	0.0177271	0.301391	0.209	0.078	1		Them6	0.00024129	-0.20257	0.156	0.325	1		Gstm1	0.00445139	0.291163	0.394	0.234	1
Cebpb	0.0177554	0.306897	0.672	0.506	1		Rrm1	0.000243067	-0.303035	0.544	0.727	1		Lgals9	0.00445245	-0.269595	0.505	0.649	1
Ptgir	0.0181387	-0.182631	0.03	0.143	1		Tmem183a	0.000244552	-0.208527	0.202	0.39	1		Cfap410	0.00451041	-0.133025	0.078	0.182	1
Msl3l2	0.0181387	-0.182631	0.03	0.143	1		4930503L19Rik	0.000260401	-0.139623	0.071	0.195	1		Parp9	0.00451049	-0.249961	0.236	0.377	1
Maml3	0.0181689	-0.275222	0.224	0.403	1		Dkc1	0.000269188	-0.312415	0.666	0.805	1		Thop1	0.00461296	-0.189894	0.267	0.429	1
Zfp267	0.0182304	-0.177814	0.045	0.169	1		Gm20658	0.000269692	0.269399	0.211	0.039	1		Lgals1	0.00463411	0.310173	0.873	0.727	1
Prkce	0.0182304	-0.177814	0.045	0.169	1		Urb1	0.00027533	-0.150216	0.057	0.169	1		Cln3	0.00476028	-0.174039	0.106	0.221	1
Ssh2	0.0182353	0.231071	0.358	0.182	1		Txnip	0.000283188	0.434412	0.745	0.532	1		Ddx28	0.00481589	-0.155745	0.114	0.234	1
Naa15	0.0182428	-0.334512	0.567	0.662	1		Coa3	0.000286541	-0.281439	0.628	0.844	1		Acy1	0.00486247	-0.127526	0.07	0.169	1
Rhbdd1	0.018506	-0.166512	0.03	0.143	1		Stat1	0.000286898	-0.205943	0.177	0.351	1		Tasor	0.0048751	-0.205247	0.212	0.364	1
5031439G07Rik	0.018506	-0.166512	0.03	0.143	1		Ptger4	0.000297253	-0.164612	0.051	0.156	1		Serpinb6b	0.00488443	0.184703	0.225	0.078	1
Tmem250-ps	0.0187316	-0.161873	0.045	0.169	1		Hspa14	0.0002983	-0.292374	0.417	0.61	1		Dhx32	0.00489501	-0.126891	0.047	0.13	1
Ermard	0.0187316	-0.161873	0.045	0.169	1		Smdt1	0.000298411	-0.308678	0.835	0.909	1		Trappc5	0.00490794	-0.249232	0.56	0.701	1
Cyth2	0.0187439	-0.16573	0.179	0.364	1		Nop56	0.000302257	-0.324007	0.569	0.74	1		Tars2	0.00492964	-0.185189	0.236	0.39	1
Mef2c	0.0187774	-0.391533	0.418	0.61	1		Srrt	0.00030409	-0.349326	0.5	0.662	1		Patl1	0.0049995	-0.178364	0.145	0.273	1
Bnip3l	0.0188429	-0.290289	0.537	0.662	1		Fam118a	0.000304574	-0.15281	0.051	0.156	1		Zfp429	0.00504068	-0.100884	0.039	0.117	1
Zfp445	0.0188573	-0.193217	0.239	0.442	1		Pfas	0.000304871	-0.259881	0.181	0.351	1		Prkca	0.00510055	-0.122659	0.078	0.182	1
Pigb	0.0189615	-0.117043	0.015	0.117	1		Gpatch4	0.000305466	-0.327302	0.385	0.584	1		H3c7	0.00510434	-0.22569	0.179	0.312	1
Ago2	0.0191646	-0.253479	0.328	0.558	1		Snrpa	0.000306006	-0.329765	0.556	0.727	1		Gtf3c1	0.00518466	-0.198856	0.288	0.442	1
Exoc4	0.0191806	0.300233	0.418	0.26	1		Rabac1	0.00030637	0.383135	0.77	0.675	1		Cyb5a	0.0052211	0.259292	0.829	0.727	1
Dyrk2	0.0192228	0.182995	0.194	0.065	1		Atp5k	0.000310845	-0.336347	0.861	0.961	1		Eif2ak2	0.00525581	-0.262935	0.365	0.519	1
Polr2i	0.0193204	-0.238414	0.448	0.636	1		Spag9	0.000312334	-0.281309	0.423	0.623	1		Hyal2	0.00525748	-0.14373	0.088	0.195	1
Cdca7l	0.0195117	-0.248829	0.328	0.519	1		Creld2	0.000321935	-0.174837	0.13	0.286	1		Smad7	0.00534575	-0.182448	0.142	0.273	1
Racgap1	0.0197277	-0.246762	0.239	0.429	1		Ndc1	0.000323449	-0.190489	0.157	0.325	1		Gga3	0.00534919	-0.13351	0.096	0.208	1
Atp11b	0.0198525	0.23264	0.657	0.494	1		6430511E19Rik	0.000330913	-0.106024	0.026	0.104	1		Hsd17b10	0.00542854	0.253689	0.785	0.675	1
Mfsd6	0.0200827	0.165073	0.194	0.065	1		BC030867	0.000331419	-0.145663	0.073	0.195	1		Pdia4	0.00550523	-0.226505	0.386	0.532	1
Sept2	0.0200827	0.165073	0.194	0.065	1		Cenph	0.000337849	-0.264603	0.328	0.545	1		Slc25a4	0.00558807	0.284095	0.772	0.675	1
Tmem183a	0.0202429	-0.209935	0.209	0.39	1		Psmd2	0.000349442	-0.259666	0.511	0.727	1		Ppa1	0.00569122	-0.265688	0.645	0.805	1
Cdc6	0.0202938	0.262758	0.313	0.156	1		1110059E24Rik	0.000349629	-0.218837	0.207	0.39	1		Rprd1b	0.00570377	-0.18763	0.347	0.519	1
Il16	0.0203285	-0.273841	0.328	0.519	1		Rpa1	0.000352509	-0.211816	0.218	0.403	1		Smarca4	0.00574013	-0.256546	0.521	0.662	1
Zzef1	0.0203474	-0.21434	0.119	0.273	1		Phf5a	0.000362543	-0.301461	0.648	0.844	1		4632427E13Rik	0.00577347	-0.240634	0.407	0.558	1
Pus1	0.0203788	-0.247893	0.224	0.403	1		Tomm40	0.00036479	-0.339279	0.565	0.727	1		Ulk1	0.00583264	0.158451	0.137	0.026	1
Tap1	0.0206993	-0.244714	0.313	0.519	1		Mcur1	0.000365344	-0.199566	0.245	0.442	1		Adcy7	0.00589905	-0.213042	0.293	0.442	1
S100a6	0.0210478	0.337476	0.731	0.532	1		Lrwd1	0.000366701	-0.251458	0.245	0.429	1		Ago2	0.00593521	-0.241308	0.404	0.558	1
Golga2	0.0211645	-0.179334	0.09	0.234	1		Timm13	0.000366875	-0.272047	0.912	0.974	1		Knl1	0.00600046	-0.262345	0.42	0.584	1
1700012D14Rik	0.0212842	0.164171	0.149	0.039	1		Cyb5a	0.000371781	0.355531	0.834	0.727	1		Utp20	0.00600106	-0.16857	0.256	0.416	1
Adgrl4	0.021315	-0.335356	0.134	0.286	1		Gimap6	0.000379284	0.383169	0.35	0.156	1		Cant1	0.00608807	-0.152478	0.145	0.273	1
Gm12254	0.021388	0.149472	0.239	0.091	1		Wdr43	0.000384638	-0.328786	0.511	0.714	1		Smarca5	0.00609101	0.204844	0.883	0.805	1
Spn	0.021542	0.262098	0.552	0.351	1		Arrdc2	0.000386124	-0.136322	0.059	0.169	1		Tardbp	0.00615267	-0.265029	0.658	0.766	1
Lmo1	0.0217181	0.248526	0.313	0.156	1		Nlrc5	0.000388429	-0.166681	0.053	0.156	1		Slc19a1	0.0063155	-0.167895	0.202	0.351	1
9930104L06Rik	0.0219326	0.145556	0.149	0.039	1		Slc9a3r1	0.000389097	-0.277646	0.326	0.519	1		Bcl2l13	0.00633294	-0.157399	0.127	0.247	1
Trappc11	0.0219326	0.145556	0.149	0.039	1		Knl1	0.000390808	-0.286015	0.369	0.584	1		Tsr3	0.00635584	-0.188167	0.231	0.377	1
Gm20658	0.0219326	0.145556	0.149	0.039	1		Parp9	0.000392865	-0.277133	0.205	0.377	1		Ndufaf5	0.00635929	-0.126106	0.08	0.182	1
Gm26724	0.0219326	0.145556	0.149	0.039	1		Tef	0.000394571	-0.179901	0.083	0.208	1		Dnmt1	0.00637862	-0.225729	0.712	0.844	1
U2surp	0.0220868	-0.3007	0.701	0.805	1		Sdhd	0.000396957	-0.315304	0.58	0.727	1		Cavin3	0.00645277	0.242804	0.285	0.143	1
1810009A15Rik	0.0228763	0.18321	0.209	0.078	1		Me2	0.000408589	-0.228894	0.295	0.494	1		Brcc3	0.0065587	-0.223917	0.37	0.519	1
Kin	0.0229744	-0.315552	0.269	0.429	1		Naa15	0.000409061	-0.339359	0.512	0.662	1		Mrpl10	0.0065633	-0.202494	0.267	0.416	1
Mtf2	0.0232807	-0.259937	0.433	0.61	1		Atp23	0.000411724	-0.230033	0.184	0.351	1		Suds3	0.00661923	-0.204408	0.399	0.558	1
Btg1	0.0235112	-0.282244	0.209	0.377	1		Clnk	0.000419691	-0.191364	0.142	0.299	1		Lonp1	0.00665492	-0.211134	0.288	0.442	1
Nagk	0.023677	-0.183966	0.075	0.208	1		Ube2o	0.000420613	-0.216376	0.165	0.325	1		Arrb1	0.00680873	-0.150692	0.109	0.221	1
Gm3448	0.023677	-0.183966	0.075	0.208	1		Txnl4a	0.000423749	-0.326293	0.58	0.753	1		Rrp36	0.00692747	-0.208158	0.218	0.351	1
Hmgn1	0.023739	0.323094	0.851	0.766	1		Capza2	0.000425941	-0.352236	0.891	0.974	1		Ubash3a	0.00692949	-0.150796	0.127	0.247	1
Spag5	0.0237798	-0.209587	0.119	0.273	1		Polr3h	0.000428095	-0.294829	0.236	0.403	1		Arhgap19	0.00696425	-0.198037	0.119	0.234	1
Itgb1	0.0239028	-0.311365	0.552	0.675	1		Trak1	0.00043591	-0.209696	0.101	0.234	1		Tmc4	0.00696775	0.202474	0.189	0.065	1
Slc19a1	0.023948	-0.205295	0.179	0.351	1		Gars	0.000443968	-0.266026	0.412	0.61	1		Oma1	0.00707609	-0.142449	0.127	0.247	1
Dna2	0.0240823	0.200697	0.299	0.143	1		Gmnn	0.000444975	-0.276804	0.585	0.792	1		H1f4	0.00708226	-0.374883	0.756	0.831	1
Btaf1	0.0241101	-0.19162	0.179	0.351	1		Shq1	0.000446252	-0.217148	0.119	0.26	1		Itga6	0.00712858	-0.196387	0.352	0.519	1
Ppm1a	0.0241259	-0.235402	0.239	0.416	1		Zfp84	0.000449801	-0.20977	0.172	0.338	1		Racgap1	0.00717927	-0.218541	0.277	0.429	1
Galk1	0.0244625	-0.231888	0.597	0.818	1		Ufd1	0.000451175	-0.258304	0.24	0.416	1		Arf2	0.00726668	-0.131556	0.091	0.195	1
Cdk19	0.0245951	-0.223442	0.164	0.325	1		Dis3	0.000452749	-0.237579	0.216	0.39	1		A930037H05Rik	0.00728245	-0.123324	0.049	0.13	1
Slc22a3	0.0248944	-0.185194	0.09	0.234	1		Timm8a1	0.000461138	-0.266283	0.468	0.675	1		Stam	0.00729325	-0.172967	0.166	0.299	1
Pcsk9	0.0249514	-0.204559	0.104	0.247	1		Pprc1	0.000461981	-0.220094	0.156	0.312	1		Commd1	0.0075211	-0.204465	0.604	0.766	1
Lrpap1	0.025024	-0.193217	0.239	0.429	1		Enoph1	0.000474666	-0.204574	0.134	0.286	1		Atf5	0.007532	-0.119766	0.049	0.13	1
Josd2	0.0253154	-0.226313	0.313	0.481	1		Fbxl14	0.000477192	-0.223977	0.186	0.351	1		Man1a2	0.00763737	-0.255281	0.363	0.481	1
Srek1	0.0253877	0.223598	0.642	0.429	1		Mybl2	0.000488507	-0.217111	0.153	0.312	1		Map1lc3a	0.00766872	0.156722	0.21	0.078	1
G3bp1	0.0254145	-0.2304	0.866	0.922	1		Hnrnpdl	0.000492091	-0.317539	0.556	0.727	1		Prmt6	0.00775127	-0.106836	0.049	0.13	1
Myl4	0.0259659	0.184396	0.299	0.143	1		Gm3081	0.000501182	-0.128992	0.033	0.117	1		Sp3	0.00788051	-0.20014	0.321	0.468	1
Hip1r	0.0262499	0.183419	0.224	0.091	1		Wdr55	0.000502582	-0.188132	0.208	0.39	1		Uxs1	0.00790639	-0.204968	0.187	0.312	1
Mrpl1	0.0263202	-0.21434	0.328	0.532	1		Fcho2	0.000505453	-0.216721	0.221	0.403	1		Ift20	0.00807559	0.204062	0.666	0.532	1
Grsf1	0.0265221	-0.232262	0.179	0.338	1		Edrf1	0.000522178	-0.167945	0.092	0.221	1		Gsr	0.00812469	-0.214079	0.443	0.584	1
Lrrk1	0.0265964	-0.195231	0.134	0.286	1		Donson	0.0005264	-0.141268	0.033	0.117	1		Tmed4	0.00818709	0.195776	0.301	0.156	1
Tmbim1	0.026752	-0.166085	0.119	0.273	1		Wdr46	0.000530589	-0.217048	0.251	0.442	1		Pdzk1ip1	0.00821206	0.140471	0.109	0.013	1
Supv3l1	0.0269741	-0.173117	0.06	0.182	1		Tars2	0.00053076	-0.209304	0.213	0.39	1		Btaf1	0.00822349	-0.160333	0.21	0.351	1
Hgsnat	0.0269741	-0.173117	0.06	0.182	1		Kif20b	0.000534166	-0.363897	0.414	0.584	1		Cab39	0.00825769	-0.196723	0.334	0.481	1
Prorp	0.0269741	-0.173117	0.06	0.182	1		4933434E20Rik	0.000534292	-0.222101	0.255	0.442	1		Zfp267	0.00835976	-0.136498	0.075	0.169	1
Vcpkmt	0.0269741	-0.173117	0.06	0.182	1		Slc29a1	0.000538343	-0.271828	0.278	0.455	1		Lsm2	0.0084065	-0.236306	0.674	0.844	1
Tcf4	0.0269997	-0.238588	0.433	0.597	1		Nudt4	0.000539768	-0.211816	0.224	0.403	1		Gm26782	0.00840732	-0.142719	0.137	0.26	1
Tfb2m	0.0270361	-0.172112	0.149	0.312	1		Smarca4	0.000539954	-0.291497	0.468	0.662	1		Tssc4	0.00843589	-0.127257	0.321	0.506	1
Mycbp	0.0271467	0.269084	0.463	0.299	1		Umps	0.00054566	-0.254111	0.363	0.558	1		Tmem183a	0.00848836	-0.163117	0.241	0.39	1
Gm9794	0.0274779	0.256551	0.761	0.584	1		Tuba1b	0.000547063	-0.301427	0.846	0.948	1		Ska3	0.0085112	-0.138792	0.101	0.208	1
Ammecr1l	0.0275779	-0.174812	0.104	0.247	1		Eri2	0.000549219	-0.140842	0.047	0.143	1		Mcur1	0.00856667	-0.154328	0.282	0.442	1
Bnip3	0.0275956	-0.286568	0.448	0.61	1		Rpap3	0.000549667	-0.223316	0.175	0.338	1		G3bp2	0.00858898	-0.270104	0.635	0.766	1
C030034L19Rik	0.0277129	0.165932	0.224	0.091	1		Hras	0.000558751	-0.317305	0.429	0.584	1		Slc16a1	0.00884875	-0.178829	0.241	0.39	1
Ndufaf5	0.0278818	-0.15735	0.06	0.182	1		Chaf1b	0.000569538	-0.231072	0.266	0.455	1		Phykpl	0.00887737	-0.15419	0.189	0.325	1
Spice1	0.0278818	-0.15735	0.06	0.182	1		Fabp5	0.000570898	-0.365839	0.782	0.909	1		Irgm1	0.00894256	-0.226986	0.223	0.351	1
Cnot7	0.0279199	0.200697	0.358	0.195	1		Rad54l2	0.000571635	-0.180459	0.171	0.338	1		Jarid2	0.00897742	0.210382	0.311	0.169	1
Gm43712	0.0282955	-0.195962	0.164	0.325	1		Trim56	0.000577992	-0.170182	0.16	0.325	1		Ilf3	0.0089817	-0.24004	0.425	0.545	1
Gpatch11	0.0282955	-0.195962	0.164	0.325	1		Micu2	0.000580142	-0.266454	0.278	0.455	1		Nup93	0.0090014	-0.194862	0.22	0.351	1
Lamp1	0.0283245	0.26996	0.597	0.455	1		Alox5ap	0.000582636	0.359295	0.813	0.662	1		Nomo1	0.00910416	-0.177646	0.303	0.455	1
Ubiad1	0.0283868	-0.138105	0.015	0.104	1		Isyna1	0.000583247	-0.279472	0.332	0.519	1		Ssbp2	0.00911024	-0.184074	0.534	0.727	1
Tmtc2	0.0283868	-0.138105	0.015	0.104	1		Plrg1	0.000584493	-0.17429	0.189	0.364	1		Dapk3	0.00915748	-0.155745	0.282	0.442	1
Pla2g6	0.0283868	-0.138105	0.015	0.104	1		Ppil1	0.000588539	-0.213593	0.426	0.636	1		H2bc9	0.00916662	-0.135426	0.111	0.221	1
Cdca3	0.028391	-0.211116	0.403	0.584	1		Rrp15	0.000589541	-0.321661	0.412	0.61	1		Gimap5	0.00918569	0.253879	0.267	0.13	1
Zfp260	0.0284121	-0.266808	0.209	0.364	1		Nup210	0.000593037	-0.259114	0.295	0.481	1		0610010K14Rik	0.00926318	-0.158717	0.233	0.377	1
Nono	0.0284473	-0.257842	0.672	0.818	1		Abi3	0.000595058	-0.124541	0.047	0.143	1		Arrdc2	0.00938208	-0.117084	0.075	0.169	1
D830024N08Rik	0.0286951	0.125735	0.119	0.026	1		Slc39a10	0.000596239	-0.181392	0.11	0.247	1		Dhx33	0.00939516	-0.150584	0.085	0.182	1
Noct	0.028697	0.14625	0.164	0.052	1		Dnajc11	0.000596838	-0.194316	0.193	0.364	1		Appl1	0.00940639	-0.20479	0.342	0.481	1
Pvr	0.028697	0.14625	0.164	0.052	1		Dapk3	0.000597197	-0.203776	0.252	0.442	1		Rap1b	0.00947516	-0.213349	0.611	0.766	1
2410018L13Rik	0.028697	0.14625	0.164	0.052	1		Polr3k	0.000599533	-0.260922	0.532	0.727	1		Rin3	0.00949373	-0.175755	0.324	0.481	1
Dnajb2	0.0287007	-0.121231	0.015	0.104	1		Zc3h8	0.000605551	-0.150195	0.1	0.234	1		Shisa5	0.0094957	-0.347809	0.575	0.714	1
Tnfsf10	0.0287007	-0.121231	0.015	0.104	1		Mrps18a	0.000611122	-0.222407	0.492	0.701	1		Adat1	0.009529	-0.127526	0.067	0.156	1
Manba	0.0287007	-0.121231	0.015	0.104	1		Dcun1d2	0.000614355	-0.160484	0.054	0.156	1		Tfrc	0.00964982	-0.270629	0.337	0.468	1
Fancg	0.0287007	-0.121231	0.015	0.104	1		Tufm	0.000622125	-0.219867	0.299	0.494	1		Gss	0.00968412	-0.145761	0.122	0.234	1
Gm43200	0.0287007	-0.121231	0.015	0.104	1		Ireb2	0.000624341	-0.248369	0.275	0.455	1		Micu2	0.00970288	-0.225741	0.316	0.455	1
Znrd1as	0.0287007	-0.121231	0.015	0.104	1		Psmg2	0.000628067	-0.276368	0.415	0.597	1		Snrpd3	0.00971398	-0.192776	0.907	0.961	1
Zfp57	0.0287007	-0.121231	0.015	0.104	1		Cdc34	0.000628785	-0.259946	0.382	0.584	1		Ldhb	0.00975256	0.145336	0.127	0.026	1
Eif2b2	0.0287629	-0.227164	0.254	0.416	1		Inip	0.000633107	-0.200331	0.254	0.442	1		Mthfd2	0.00987619	-0.190234	0.306	0.468	1
Oas1g	0.0288087	-0.177814	0.045	0.156	1		Ddx58	0.000633656	-0.222461	0.267	0.468	1		Noc2l	0.0101011	-0.253262	0.573	0.701	1
Nptn	0.0291432	-0.201401	0.209	0.377	1		Ttc13	0.000637389	-0.19701	0.103	0.234	1		Tdp1	0.0101467	-0.168891	0.124	0.234	1
Cnnm3	0.0292951	0.200697	0.239	0.104	1		Mrps12	0.000637535	-0.249928	0.58	0.779	1		Trmu	0.0102153	-0.121312	0.093	0.195	1
Rnf38	0.0292951	0.183624	0.239	0.104	1		Mrpl20	0.000644101	-0.309334	0.775	0.909	1		Wfdc17	0.0102633	0.283676	0.205	0.078	1
Tmf1	0.0293808	0.267812	0.463	0.299	1		Crcp	0.000650172	-0.193243	0.148	0.299	1		Stx12	0.0102693	-0.163703	0.153	0.273	1
Cox16	0.0294557	-0.21434	0.119	0.26	1		Tmem14c	0.00065068	-0.254993	0.802	0.948	1		Zbtb38	0.0102782	0.263999	0.42	0.273	1
Dcun1d2	0.0295964	-0.177814	0.045	0.156	1		Psmc6	0.000651581	-0.284927	0.708	0.831	1		Plekhb2	0.010356	-0.125372	0.111	0.221	1
Gm17066	0.0295964	-0.161873	0.045	0.156	1		Sft2d1	0.000656041	-0.25029	0.211	0.377	1		Nsdhl	0.0103806	-0.192582	0.298	0.455	1
Crcp	0.0300851	-0.204941	0.149	0.299	1		Cops8	0.000662584	-0.251275	0.276	0.455	1		Spag5	0.0104394	-0.17331	0.153	0.273	1
Galt	0.0300854	-0.219017	0.149	0.299	1		Fancl	0.000671892	-0.185281	0.112	0.247	1		St3gal5	0.0104403	0.169094	0.256	0.117	1
Coil	0.0301074	-0.194441	0.09	0.221	1		Clpp	0.000681826	-0.282961	0.441	0.623	1		Rreb1	0.0104704	-0.176094	0.311	0.468	1
H2ac20	0.0301093	-0.336171	0.418	0.571	1		H2ac10	0.00068216	-0.181069	0.086	0.208	1		Tyk2	0.0105888	-0.131167	0.14	0.26	1
Akap8l	0.0303086	-0.182022	0.164	0.325	1		Pf4	0.000692217	0.659448	0.822	0.74	1		Lmo1	0.0105906	0.240255	0.288	0.156	1
Bms1	0.0303238	0.18947	0.612	0.429	1		Pop1	0.000702547	-0.167716	0.18	0.351	1		Chchd10	0.01061	0.246801	0.51	0.364	1
Aimp1	0.0303607	-0.198767	0.701	0.857	1		Ndufaf5	0.000705976	-0.13799	0.069	0.182	1		Prmt9	0.0106128	-0.107917	0.067	0.156	1
Nsun6	0.0303942	-0.145753	0.045	0.156	1		Eme1	0.000720738	-0.158057	0.094	0.221	1		B330016D10Rik	0.010638	0.153301	0.145	0.039	1
Zfp568	0.0306117	-0.15021	0.03	0.13	1		Zeb1	0.000721386	-0.216721	0.23	0.403	1		D030028A08Rik	0.0106562	-0.15241	0.114	0.221	1
Atf5	0.0306117	-0.15021	0.03	0.13	1		Gm37760	0.000747443	-0.17715	0.147	0.299	1		Lamtor1	0.0107216	-0.180854	0.583	0.74	1
Slc43a2	0.0306117	-0.166512	0.03	0.13	1		Wdr18	0.000749926	-0.33554	0.418	0.571	1		Cenpv	0.0108517	-0.197502	0.469	0.636	1
Gm48838	0.0306117	-0.15021	0.03	0.13	1		H1f4	0.000751985	-0.355544	0.708	0.831	1		Mprip	0.0109495	-0.21297	0.321	0.455	1
Spryd3	0.0306117	-0.15021	0.03	0.13	1		Ptcd2	0.000757754	-0.267627	0.313	0.494	1		Pitpnm1	0.0109947	-0.114903	0.06	0.143	1
Hoxa9	0.0306214	-0.263706	0.179	0.325	1		Rmi2	0.000764865	-0.171015	0.128	0.273	1		Ccnf	0.0110906	-0.164516	0.215	0.351	1
Bcat2	0.0306748	-0.205623	0.209	0.377	1		Gskip	0.000766056	-0.170484	0.112	0.247	1		Atraid	0.0111074	0.228918	0.456	0.312	1
Osbpl9	0.0307857	-0.205295	0.179	0.338	1		mt-Co3	0.000772787	-0.218796	0.347	0.545	1		Rad51	0.0111537	-0.206372	0.259	0.403	1
Prxl2a	0.0307857	-0.205295	0.179	0.338	1		Zc3h4	0.000780273	-0.217078	0.21	0.377	1		Ocrl	0.0111583	0.173901	0.251	0.117	1
Cd93	0.0308805	-0.227637	0.209	0.364	1		Armc6	0.000780425	-0.12478	0.035	0.117	1		Fndc3b	0.0111951	-0.194264	0.098	0.195	1
Dcun1d1	0.030915	0.255664	0.463	0.299	1		Gps2	0.000783022	-0.220857	0.308	0.494	1		Flt3	0.0112906	0.210996	0.161	0.052	1
Cyc1	0.0309551	-0.275452	0.731	0.792	1		Smarcd1	0.000790242	-0.248369	0.275	0.455	1		Uqcc2	0.0114173	-0.191021	0.832	0.909	1
Sugp1	0.031074	0.166346	0.239	0.104	1		Atp6v0a2	0.000794611	-0.202793	0.124	0.26	1		Inpp5k	0.0114507	0.187644	0.246	0.117	1
Map2k3	0.0311141	-0.238187	0.299	0.455	1		Fubp1	0.00079467	-0.282008	0.79	0.909	1		Atg5	0.0115097	-0.197482	0.259	0.39	1
Cysltr1	0.0312133	-0.133722	0.03	0.13	1		Cops5	0.000795871	-0.314033	0.526	0.675	1		R3hdm1	0.0115414	-0.233104	0.565	0.727	1
Nmnat1	0.0312133	-0.133722	0.03	0.13	1		Hat1	0.00079675	-0.306774	0.565	0.727	1		Agpat5	0.0115475	-0.217796	0.523	0.688	1
Parp12	0.0312133	-0.133722	0.03	0.13	1		Treml2	0.000797369	-0.263099	0.358	0.532	1		Clpp	0.0116481	-0.228685	0.472	0.623	1
Kdm7a	0.0312133	-0.133722	0.03	0.13	1		Rhot2	0.000807063	-0.124541	0.048	0.143	1		Lman2	0.0117466	-0.205453	0.666	0.779	1
Ddx56	0.0312858	-0.160184	0.284	0.506	1		Capza1	0.000815723	-0.230958	0.361	0.558	1		Ppp1r15b	0.0118671	-0.170948	0.197	0.325	1
Stt3b	0.0313968	-0.163714	0.209	0.39	1		Rabepk	0.000820424	-0.256923	0.24	0.403	1		Sec23ip	0.0119284	-0.179281	0.168	0.286	1
Tsr3	0.0314616	-0.188345	0.209	0.377	1		Tmem165	0.00082172	-0.200631	0.403	0.61	1		Got1	0.0119576	0.152377	0.29	0.143	1
Tmem87a	0.0314767	-0.179334	0.09	0.221	1		Fam3c	0.000830394	-0.206932	0.178	0.338	1		Ireb2	0.0119611	-0.214749	0.324	0.455	1
Srd5a3	0.0314767	-0.179334	0.09	0.221	1		Plcxd2	0.000853327	-0.116538	0.029	0.104	1		Pum3	0.0120097	-0.238208	0.484	0.61	1
Cog2	0.0314767	-0.179334	0.09	0.221	1		Stk35	0.000853627	-0.120389	0.048	0.143	1		Gm44694	0.0120207	-0.146159	0.163	0.286	1
mt-Nd3	0.0315089	-0.335356	0.791	0.883	1		Klhl23	0.000853754	-0.150195	0.103	0.234	1		Tuba1a	0.0120511	-0.140795	0.345	0.519	1
Zbtb26	0.0316348	-0.137172	0.06	0.182	1		Utp18	0.000863895	-0.290497	0.34	0.519	1		Tapbp	0.0120569	-0.240862	0.332	0.468	1
Slc25a16	0.0316348	-0.137172	0.06	0.182	1		Mrps22	0.000867756	-0.212012	0.26	0.442	1		Bri3	0.0120834	0.226687	0.852	0.74	1
Ctnnbl1	0.0316494	-0.227164	0.239	0.403	1		Atad2	0.00087197	-0.27793	0.5	0.688	1		Krt18	0.0122336	0.189751	0.228	0.104	1
Prmt7	0.0316717	-0.246762	0.269	0.429	1		Smn1	0.000889465	-0.28774	0.379	0.558	1		Cct3	0.0122434	-0.21297	0.865	0.961	1
Spidr	0.0317847	-0.257153	0.224	0.377	1		Tspyl1	0.000889555	-0.215626	0.153	0.299	1		Zfp260	0.0123849	-0.208213	0.233	0.364	1
Cnpy2	0.0318419	0.285586	0.791	0.688	1		Cacybp	0.000902192	-0.304394	0.828	0.935	1		Psmb9	0.0125917	-0.234094	0.736	0.805	1
Srebf1	0.0318587	-0.258734	0.194	0.338	1		Ms4a6c	0.0009084	-0.311958	0.184	0.338	1		Ctnnb1	0.0126227	-0.187287	0.49	0.636	1
Rnf123	0.0318733	0.167145	0.239	0.104	1		Spag5	0.000929556	-0.184684	0.13	0.273	1		Mgmt	0.0127346	0.218216	0.35	0.208	1
Mbp	0.0319422	0.168636	0.313	0.156	1		Rab7	0.000933298	-0.217217	0.427	0.623	1		Prelid3b	0.0129542	-0.210193	0.383	0.519	1
Stx17	0.0319887	0.183824	0.254	0.117	1		Eed	0.000936861	-0.19386	0.316	0.519	1		Egln2	0.0129638	-0.176444	0.295	0.442	1
Oma1	0.0319887	-0.155446	0.104	0.247	1		Cdk4	0.000938696	-0.238469	0.885	0.948	1		Aunip	0.0130193	-0.245181	0.301	0.429	1
Anxa2	0.03231	0.239691	0.731	0.584	1		Ccnf	0.000945576	-0.20578	0.189	0.351	1		Rbm28	0.0130923	-0.229062	0.469	0.61	1
Sc5d	0.0324547	-0.205928	0.254	0.429	1		Miip	0.000947147	-0.188943	0.184	0.351	1		Dcaf15	0.0130943	-0.147672	0.155	0.273	1
Snw1	0.0324618	-0.249964	0.657	0.805	1		Mrpl41	0.000948284	-0.268036	0.369	0.558	1		Cpa3	0.0130994	-0.314782	0.179	0.299	1
Mul1	0.0328631	-0.185194	0.119	0.26	1		S100a11	0.000959314	0.352677	0.831	0.766	1		Timeless	0.0131115	-0.175923	0.249	0.39	1
Med16	0.0328631	-0.185194	0.119	0.26	1		Fignl1	0.000975306	-0.243393	0.246	0.416	1		Hgsnat	0.0132407	-0.131556	0.088	0.182	1
Gipc1	0.0328631	-0.185194	0.119	0.26	1		Ppp1r8	0.000986571	-0.159777	0.166	0.325	1		Gm1966	0.0135285	-0.212903	0.267	0.403	1
Map2k7	0.0328907	-0.164067	0.09	0.221	1		Nup153	0.000987384	-0.218001	0.282	0.468	1		Atp6v0c	0.0135424	0.192566	0.92	0.831	1
Trmt2b	0.0331494	-0.161873	0.134	0.286	1		Hgsnat	0.000996725	-0.153757	0.073	0.182	1		Cox18	0.0136289	-0.140702	0.225	0.364	1
Pin4	0.0333307	0.165073	0.642	0.442	1		Aga	0.000999843	-0.2032	0.201	0.364	1		Mllt6	0.0136652	-0.121924	0.062	0.143	1
Taf2	0.0335292	-0.21434	0.209	0.364	1		3830406C13Rik	0.00100518	0.261626	0.308	0.13	1		Snrpa1	0.0136919	-0.242254	0.772	0.909	1
Pip4k2c	0.0336827	0.165073	0.179	0.065	1		Kdm5b	0.00100983	0.311894	0.527	0.338	1		A930004J17Rik	0.0137171	-0.181112	0.161	0.273	1
Tgtp2	0.0336827	0.165073	0.179	0.065	1		Tsr3	0.00101207	-0.207541	0.211	0.377	1		0610030E20Rik	0.0137507	-0.182713	0.21	0.338	1
Gpr84	0.0336827	0.165073	0.179	0.065	1		Pin1	0.0010171	-0.286992	0.554	0.714	1		Asah2	0.0138011	-0.107917	0.07	0.156	1
Nsf	0.0339296	-0.17517	0.209	0.377	1		Hsf1	0.00102467	-0.165301	0.14	0.286	1		Stx17	0.0138201	0.169906	0.244	0.117	1
Narf	0.0339555	-0.209587	0.119	0.26	1		Rpf1	0.00102479	-0.194666	0.328	0.532	1		Zfp524	0.0138496	0.142883	0.218	0.091	1
Ffar2	0.0341159	-0.125289	0.045	0.156	1		Josd2	0.00103323	-0.208983	0.298	0.481	1		Ascc3	0.0139088	-0.269087	0.308	0.429	1
Washc4	0.0343246	0.184019	0.269	0.13	1		Nup133	0.00103361	-0.238321	0.198	0.351	1		Mex3c	0.0140053	-0.15241	0.117	0.221	1
Klhdc2	0.0343507	-0.239123	0.418	0.571	1		Ugdh	0.00103607	-0.151207	0.08	0.195	1		Miip	0.0140645	-0.169292	0.22	0.351	1
Gcnt1	0.0345156	0.135109	0.284	0.13	1		Apc	0.00105661	-0.227112	0.225	0.39	1		Vps13a	0.0141686	-0.21803	0.446	0.597	1
Uap1	0.0345173	-0.172112	0.134	0.286	1		Spsb3	0.00105883	-0.165301	0.168	0.325	1		Snx30	0.014254	0.173796	0.21	0.091	1
Gar1	0.0345289	-0.242246	0.627	0.779	1		Rfc4	0.00106014	-0.331096	0.431	0.623	1		Rnf38	0.0143013	0.177828	0.225	0.104	1
Foxj3	0.0346774	-0.170397	0.119	0.26	1		Mrpl12	0.001067	-0.32235	0.785	0.922	1		Sgms1	0.0144191	-0.135654	0.194	0.325	1
Kif2c	0.034729	-0.205623	0.194	0.351	1		Ddx27	0.00107344	-0.294065	0.526	0.675	1		Ap1s3	0.0146179	-0.105622	0.062	0.143	1
Hivep1	0.034787	0.246021	0.343	0.195	1		C1qbp	0.00107438	-0.256145	0.884	0.948	1		Lbr	0.0146571	-0.183518	0.583	0.74	1
Rars	0.0347925	0.211838	0.627	0.455	1		Dtd1	0.00108019	-0.265519	0.379	0.558	1		Rabgap1l	0.0146909	0.268815	0.712	0.623	1
Bclaf3	0.0348527	-0.201401	0.239	0.403	1		Yars	0.00109217	-0.186363	0.198	0.364	1		Jund	0.0147734	0.238886	0.728	0.623	1
Slc24a5	0.0348996	-0.231618	0.224	0.377	1		Glrx5	0.00109775	-0.312313	0.583	0.727	1		Hp	0.014806	-0.296459	0.122	0.221	1
Rfx1	0.0351295	0.146926	0.179	0.065	1		Tsfm	0.00109904	-0.198514	0.355	0.558	1		Prpf38a	0.014833	-0.148366	0.422	0.597	1
Setdb2	0.0351295	0.146926	0.179	0.065	1		Wdr81	0.00111279	-0.103901	0.042	0.13	1		H2-T23	0.0148922	-0.201622	0.415	0.558	1
Zmpste24	0.0354183	-0.222514	0.254	0.429	1		Cmss1	0.00112324	-0.243452	0.39	0.584	1		Trp53inp1	0.0148975	0.169385	0.137	0.039	1
Shisa5	0.0355623	-0.387931	0.582	0.714	1		Tdp1	0.00112464	-0.185281	0.107	0.234	1		Uty	0.0150581	0.175843	0.241	0.117	1
Blmh	0.0357019	0.26107	0.567	0.429	1		Ccl9	0.00112548	0.301456	0.795	0.662	1		Fdps	0.0151552	-0.251043	0.769	0.857	1
Sgta	0.0357307	-0.218387	0.284	0.455	1		Kif15	0.00114314	-0.226702	0.344	0.545	1		Srrt	0.015161	-0.247668	0.565	0.662	1
Smarcd2	0.0360275	-0.201849	0.269	0.429	1		Eif4e	0.00114672	-0.288084	0.541	0.688	1		Ddx27	0.0151944	-0.235144	0.567	0.675	1
Sik3	0.0360667	-0.159705	0.09	0.221	1		Xpo5	0.00114939	-0.213568	0.204	0.364	1		Zfp568	0.0152271	-0.112677	0.054	0.13	1
Pusl1	0.0363072	0.184209	0.284	0.143	1		Slc7a5	0.00115023	-0.15723	0.082	0.195	1		Apmap	0.01529	-0.139978	0.073	0.156	1
Hpcal1	0.0363515	-0.204559	0.104	0.234	1		Ppat	0.00116852	-0.235607	0.437	0.636	1		Junb	0.0154137	-0.101087	0.404	0.584	1
Socs5	0.0363515	-0.204559	0.104	0.234	1		Sf3b5	0.00117159	-0.266402	0.878	0.961	1		Utp11	0.0154416	-0.247864	0.668	0.766	1
Ddx60	0.0363528	-0.219206	0.104	0.234	1		Dda1	0.00118942	-0.219498	0.326	0.506	1		Rad51b	0.0154592	-0.121312	0.098	0.195	1
Gnptab	0.0363639	-0.20092	0.209	0.364	1		Vac14	0.00119368	-0.158849	0.115	0.247	1		Fkbp4	0.0154998	-0.222133	0.79	0.857	1
Spred1	0.036515	0.186198	0.433	0.26	1		Cisd1	0.00119371	-0.322691	0.508	0.688	1		Gemin7	0.0156225	0.186229	0.508	0.364	1
H1f10	0.0365762	-0.218528	0.209	0.364	1		Qser1	0.00119437	-0.185038	0.239	0.416	1		Ldlrad4	0.0156345	0.137036	0.137	0.039	1
3830406C13Rik	0.0366276	0.184209	0.269	0.13	1		Thrap3	0.00119835	-0.258411	0.633	0.792	1		Igsf6	0.0157168	-0.17739	0.101	0.195	1
Atp1a1	0.0367711	-0.260032	0.448	0.597	1		Odr4	0.00120772	-0.234862	0.269	0.442	1		Mvp	0.0157369	0.155981	0.174	0.065	1
Inip	0.0367745	-0.197852	0.269	0.442	1		Nelfa	0.00121134	-0.181635	0.237	0.416	1		Smim5	0.0157385	-0.105622	0.054	0.13	1
Dhrs7	0.0368043	-0.26193	0.209	0.364	1		Fig4	0.00121167	-0.160029	0.098	0.221	1		4933434E20Rik	0.0157413	-0.169631	0.306	0.442	1
Gpr141	0.0368665	-0.227637	0.149	0.299	1		Ube2v2	0.00121787	-0.221602	0.438	0.636	1		Nedd4l	0.0157667	-0.126737	0.098	0.195	1
Slc9a8	0.0370662	-0.168536	0.075	0.195	1		Ammecr1l	0.0012239	-0.151645	0.115	0.247	1		Cc2d1a	0.0158274	-0.104477	0.039	0.104	1
Mfsd14b	0.0372412	-0.177814	0.194	0.351	1		Nubp2	0.0012293	-0.227172	0.251	0.416	1		Atf6b	0.0158842	-0.191293	0.187	0.299	1
Dhx8	0.0372819	-0.245559	0.194	0.338	1		Srprb	0.00122947	-0.18977	0.192	0.351	1		Mapkapk2	0.0160301	-0.266777	0.554	0.649	1
Cd37	0.0374106	0.259591	0.687	0.558	1		Ywhaq	0.00124011	-0.290885	0.71	0.818	1		Gpr141	0.0162535	-0.196009	0.181	0.299	1
Txndc12	0.0376757	-0.172112	0.149	0.299	1		Creg1	0.00124588	0.351551	0.891	0.792	1		Ubiad1	0.0162683	-0.100884	0.039	0.104	1
Tbc1d10c	0.0376862	-0.188345	0.224	0.39	1		Lyz2	0.00124669	0.302535	0.657	0.481	1		Ak6	0.0163233	-0.191546	0.443	0.571	1
Mettl22	0.0377514	-0.195231	0.134	0.273	1		Eif2b2	0.00126627	-0.179246	0.236	0.416	1		Cfap298	0.0163435	-0.157116	0.316	0.468	1
Cfp	0.0377518	-0.209587	0.134	0.273	1		Aatf	0.00128016	-0.21836	0.263	0.442	1		Emc7	0.0166383	-0.212329	0.523	0.649	1
Sept7	0.0379308	-0.239875	0.806	0.883	1		Chchd4	0.00128124	-0.224844	0.508	0.714	1		Zbed3	0.0166419	0.139848	0.228	0.104	1
Heatr5a	0.0384122	-0.227164	0.239	0.39	1		Adsl	0.00130421	-0.217319	0.305	0.494	1		Smo	0.0167013	0.177794	0.256	0.13	1
Zfp367	0.0384624	0.200697	0.269	0.13	1		Mtap	0.00131998	-0.226157	0.266	0.442	1		Snhg3	0.0167972	-0.283316	0.637	0.727	1
Znrf1	0.0385489	0.281429	0.672	0.519	1		Ehd4	0.00132718	-0.242212	0.363	0.532	1		Sdad1	0.0168312	-0.187688	0.435	0.571	1
Btg3	0.0386591	-0.19162	0.149	0.299	1		0610010F05Rik	0.00132826	-0.16019	0.124	0.26	1		Zmat3	0.0168711	0.145051	0.137	0.039	1
March5	0.0387166	-0.228554	0.433	0.597	1		Ubash3a	0.00133164	-0.164655	0.116	0.247	1		Uchl3	0.0169665	-0.193375	0.601	0.74	1
Galk2	0.038952	-0.195962	0.164	0.312	1		Zfyve19	0.00134571	-0.176337	0.109	0.234	1		Cdc6	0.0171104	0.227231	0.28	0.156	1
Lemd2	0.0390175	0.16753	0.284	0.143	1		St8sia4	0.00134885	0.230372	0.533	0.338	1		Trip13	0.0172163	-0.151496	0.277	0.416	1
Lamtor1	0.0390802	-0.199482	0.522	0.74	1		Zfp608	0.00134893	0.291684	0.456	0.26	1		Chd1l	0.0172337	-0.141806	0.199	0.325	1
Patz1	0.0396835	0.214637	0.448	0.286	1		Cercam	0.00135658	-0.137615	0.082	0.195	1		Qser1	0.0173047	-0.150032	0.277	0.416	1
Klc1	0.0397255	0.183419	0.194	0.078	1		Wdr92	0.00137153	-0.155534	0.116	0.247	1		H2-T22	0.0173757	-0.185048	0.184	0.299	1
Glb1l	0.0399809	0.126697	0.134	0.039	1		Eif3d	0.0013937	-0.242354	0.707	0.857	1		Erap1	0.0174358	-0.16589	0.254	0.39	1
Itpripl1	0.0399809	0.126697	0.134	0.039	1		Aven	0.00139496	-0.182002	0.154	0.299	1		Nxt1	0.0176254	-0.203113	0.63	0.701	1
Nupl2	0.0399809	0.126697	0.134	0.039	1		Rbm19	0.00139762	-0.13561	0.082	0.195	1		Ammecr1l	0.0176567	-0.12273	0.137	0.247	1
Dcaf15	0.0400097	-0.180732	0.134	0.273	1		Gar1	0.0014001	-0.214808	0.573	0.779	1		Pias1	0.0177848	-0.180065	0.272	0.403	1
Fam219b	0.0400891	-0.174812	0.104	0.234	1		Odc1	0.0014004	-0.33692	0.53	0.701	1		Ddx17	0.0178203	0.283139	0.56	0.468	1
9430038I01Rik	0.0401676	-0.151288	0.119	0.26	1		Ctla2a	0.00140226	0.401043	0.882	0.792	1		Eif4e3	0.0179464	-0.142719	0.15	0.26	1
Nsd2	0.0402705	-0.263971	0.403	0.558	1		Nf2	0.00140497	-0.14279	0.098	0.221	1		Bex3	0.0182344	0.212556	0.808	0.675	1
Smndc1	0.0403958	0.263161	0.537	0.39	1		Nbeal2	0.0014186	-0.147308	0.124	0.26	1		Cmtm4	0.0182506	-0.104436	0.073	0.156	1
Kat7	0.0407599	-0.186326	0.299	0.468	1		Isg20	0.00143569	-0.231405	0.331	0.519	1		Hps3	0.0183414	-0.126599	0.148	0.26	1
Terf2ip	0.0408566	0.134355	0.239	0.104	1		Zmym1	0.00143706	-0.186573	0.147	0.286	1		Pcnx3	0.0183466	-0.114166	0.127	0.234	1
Erg28	0.0409867	-0.272757	0.537	0.701	1		Etnk1	0.00144565	-0.229432	0.45	0.636	1		Gmppa	0.0183635	-0.11947	0.137	0.247	1
Cdk17	0.0410148	-0.195962	0.179	0.325	1		Tmem126b	0.00145841	-0.184922	0.165	0.312	1		Mgst3	0.0184478	0.143989	0.409	0.273	1
Smim20	0.0410256	-0.234689	0.284	0.442	1		Ilkap	0.00146636	-0.212908	0.474	0.675	1		Dok2	0.0185701	0.192178	0.464	0.312	1
H3c3	0.0417248	-0.344001	0.373	0.519	1		Ndufaf1	0.00147263	-0.214604	0.208	0.364	1		Enoph1	0.0186242	-0.158892	0.171	0.286	1
Pglyrp1	0.0417684	0.184756	0.313	0.169	1		Rars2	0.00147435	-0.217111	0.169	0.312	1		Rnf114	0.0186598	-0.121053	0.215	0.351	1
Pias1	0.0418509	-0.227164	0.254	0.403	1		Dcaf15	0.00148371	-0.171015	0.136	0.273	1		Gps2	0.0187592	-0.158376	0.345	0.494	1
Gfm2	0.0419004	0.150657	0.269	0.13	1		Card19	0.00148623	0.226248	0.674	0.481	1		Washc4	0.0187605	0.170965	0.251	0.13	1
Nedd4l	0.0419571	-0.148637	0.075	0.195	1		Racgap1	0.00148955	-0.20022	0.251	0.429	1		Usp5	0.0188235	-0.161284	0.301	0.442	1
Rhoa	0.042129	0.266888	0.925	0.857	1		Bora	0.00149059	-0.198641	0.267	0.442	1		D10Wsu102e	0.0188444	-0.189208	0.386	0.506	1
Taf7	0.0422827	-0.218255	0.299	0.468	1		Ttc19	0.00149933	-0.193316	0.165	0.312	1		Eed	0.018931	-0.147883	0.368	0.519	1
Snhg15	0.0423073	0.212475	0.612	0.416	1		Ddx10	0.00150221	-0.232887	0.361	0.545	1		Xpo5	0.0189596	-0.189349	0.246	0.364	1
Tiprl	0.0423784	-0.206727	0.373	0.532	1		Mettl1	0.00150848	-0.243626	0.337	0.506	1		Ilkap	0.019045	-0.138285	0.505	0.675	1
Mrps16	0.0426101	-0.267082	0.612	0.74	1		Aarsd1	0.00151462	-0.108053	0.044	0.13	1		Pole	0.0190971	-0.148543	0.259	0.39	1
Gtf3c5	0.0426473	-0.15735	0.06	0.169	1		Gnptab	0.00153105	-0.172943	0.199	0.364	1		Nf2	0.0190988	-0.118708	0.119	0.221	1
Agap3	0.0426473	-0.15735	0.06	0.169	1		Tfrc	0.00153658	-0.318079	0.316	0.468	1		Ern1	0.0191706	-0.160712	0.122	0.221	1
C030006K11Rik	0.0426473	-0.15735	0.06	0.169	1		Wdcp	0.00154478	-0.187965	0.183	0.338	1		Taf7	0.0192481	-0.186036	0.334	0.468	1
Urb1	0.0426473	-0.15735	0.06	0.169	1		Prpf38a	0.00155568	-0.183754	0.382	0.597	1		Gon4l	0.0194264	-0.117913	0.101	0.195	1
Sesn2	0.0430122	0.109932	0.134	0.039	1		Nup188	0.00155917	-0.166485	0.199	0.364	1		Tcerg1	0.0194576	-0.214717	0.588	0.662	1
Tespa1	0.0433373	-0.272056	0.657	0.753	1		Ube2l6	0.00156121	-0.19987	0.13	0.26	1		Elk3	0.0195539	0.211831	0.42	0.286	1
Rras	0.0434194	-0.205928	0.254	0.403	1		Ptp4a3	0.0015622	-0.220459	0.48	0.675	1		Dkkl1	0.0196157	0.177828	0.218	0.104	1
Rabgap1	0.0434708	-0.190728	0.134	0.273	1		Mprip	0.00156296	-0.222889	0.281	0.455	1		Rcc2	0.019627	-0.227368	0.78	0.831	1
Cenpq	0.0434839	-0.203025	0.328	0.494	1		Ubr1	0.0015744	-0.158849	0.127	0.26	1		Map2k5	0.0196525	-0.149593	0.205	0.325	1
Eif2s1	0.0435153	-0.247355	0.716	0.922	1		Ddx39b	0.00158107	-0.286849	0.724	0.792	1		Smc2	0.0196735	-0.193567	0.658	0.792	1
4930503L19Rik	0.0435698	-0.13304	0.075	0.195	1		Ddx24	0.00158993	-0.264837	0.743	0.818	1		Iqcb1	0.0197543	0.137036	0.132	0.039	1
Rint1	0.0437288	0.230141	0.388	0.247	1		Rida	0.00159048	0.270223	0.387	0.208	1		Kif20b	0.0197874	-0.249499	0.469	0.584	1
Dctn3	0.043795	-0.183966	0.716	0.831	1		Mcm5	0.00159056	-0.269679	0.435	0.61	1		Scarb1	0.0199002	-0.17064	0.319	0.455	1
Arf4	0.0439515	0.255559	0.612	0.468	1		Pyroxd1	0.00159124	-0.122253	0.059	0.156	1		Chmp3	0.0199492	-0.167333	0.389	0.532	1
Rpl36-ps2	0.0440187	-0.182022	0.179	0.325	1		2610021A01Rik	0.00162119	-0.114184	0.051	0.143	1		Fcgr2b	0.0199493	-0.268734	0.231	0.338	1
Arrdc2	0.0440408	-0.141409	0.06	0.169	1		Gspt1	0.00162879	-0.237395	0.782	0.87	1		Kif2c	0.0200722	-0.176293	0.233	0.351	1
Smarcd1	0.0440707	-0.238187	0.299	0.455	1		Smg7	0.00162997	-0.157406	0.171	0.325	1		Cnn3	0.0200791	0.180555	0.285	0.156	1
Lrrc42	0.0442541	-0.194441	0.09	0.208	1		Arf2	0.00163901	-0.137615	0.083	0.195	1		Hint3	0.020163	0.180437	0.319	0.182	1
Tacstd2	0.0443636	-0.157757	0.134	0.273	1		Eftud2	0.00165636	-0.185328	0.338	0.532	1		Tmem173	0.0201652	-0.12975	0.249	0.39	1
Polr2h	0.0444237	-0.226117	0.567	0.727	1		Smad7	0.00168341	-0.209201	0.136	0.273	1		Hyi	0.0201953	-0.181741	0.241	0.364	1
4930522L14Rik	0.0446595	-0.195231	0.104	0.234	1		Dnph1	0.00168347	-0.267181	0.331	0.494	1		Acot13	0.020217	0.217472	0.438	0.299	1
Rbms1	0.0447566	-0.190728	0.149	0.286	1		Ndufa11	0.00172503	-0.255904	0.764	0.896	1		Pten	0.0202187	0.203831	0.63	0.494	1
Eipr1	0.044757	-0.204941	0.149	0.286	1		Cul2	0.00172751	-0.17755	0.213	0.377	1		Vma21	0.0203013	-0.177713	0.378	0.506	1
Ptgs1	0.0448676	0.200697	0.328	0.182	1		Setdb1	0.00173359	-0.170538	0.211	0.377	1		Dstyk	0.0203062	-0.128715	0.111	0.208	1
Abcg2	0.0449613	-0.21434	0.179	0.325	1		Ifi203	0.00174401	-0.318176	0.749	0.857	1		Ufd1	0.0205497	-0.187607	0.293	0.416	1
Eif2b3	0.0451546	-0.210236	0.299	0.455	1		Fam219b	0.00176618	-0.161386	0.11	0.234	1		Irak1bp1	0.0206007	0.135379	0.15	0.052	1
Polr2e	0.0453647	-0.239875	0.731	0.87	1		Cenpm	0.00177016	-0.180928	0.233	0.403	1		Gsdme	0.0206449	-0.161482	0.275	0.403	1
Nfs1	0.0455356	-0.210091	0.269	0.416	1		Fbxw7	0.00177309	-0.215322	0.211	0.364	1		Fndc3a	0.0206662	-0.150968	0.394	0.558	1
Rgcc	0.045555	-0.21434	0.149	0.286	1		Exosc1	0.00180628	-0.243819	0.405	0.584	1		Myd88	0.0206864	-0.117449	0.13	0.234	1
Susd3	0.045555	-0.21434	0.149	0.286	1		Pdia4	0.00180891	-0.225402	0.361	0.532	1		Bex4	0.0206974	0.1321	0.111	0.026	1
Afg3l2	0.0459993	-0.180393	0.224	0.39	1		Srsf2	0.00181409	-0.218321	0.882	0.948	1		Ubqln2	0.0207354	-0.174992	0.233	0.351	1
Ctss	0.046269	-0.161873	0.045	0.143	1		Srsf9	0.00181546	-0.294829	0.754	0.831	1		Il2rg	0.0208845	-0.239941	0.448	0.532	1
Rap1a	0.0464322	-0.283118	0.567	0.688	1		Snu13	0.00181925	-0.294415	0.807	0.922	1		Ikzf1	0.020893	0.219764	0.503	0.364	1
Bach1	0.0467033	0.233119	0.269	0.143	1		Ypel3	0.00182352	0.310409	0.55	0.364	1		Hat1	0.020908	-0.21508	0.611	0.727	1
Zfp592	0.0468523	-0.185194	0.119	0.247	1		Haus4	0.00184174	-0.210816	0.27	0.442	1		Psmg2	0.0213499	-0.192329	0.459	0.597	1
Trim34a	0.0468523	-0.185194	0.119	0.247	1		Mllt6	0.0018454	-0.134619	0.053	0.143	1		Anapc5	0.0214073	-0.189181	0.674	0.779	1
Mrpl52	0.0469444	0.175606	0.821	0.701	1		Nup85	0.00185135	-0.206081	0.261	0.429	1		Kdm5b	0.0214287	0.180391	0.482	0.338	1
Pole	0.0469576	-0.184328	0.239	0.39	1		Cdt1	0.00188353	-0.184732	0.282	0.455	1		Slc7a5	0.0218785	-0.113285	0.101	0.195	1
Tob1	0.0471308	0.182775	0.149	0.052	1		Ogt	0.00189014	0.379795	0.639	0.519	1		Cdk16	0.0219648	-0.139804	0.174	0.286	1
Arrdc1	0.0471988	-0.167947	0.179	0.325	1		Arhgef7	0.0018933	-0.203827	0.113	0.234	1		Kars	0.0219907	-0.195523	0.477	0.623	1
4930519L02Rik	0.0473795	0.235673	0.746	0.61	1		Ska3	0.00189377	-0.156653	0.094	0.208	1		Tmem71	0.0221084	0.168318	0.238	0.117	1
Dbt	0.0475002	-0.145753	0.045	0.143	1		Noc2l	0.00190115	-0.264178	0.541	0.701	1		Smu1	0.0221563	-0.223732	0.44	0.558	1
Gm44694	0.0475967	-0.176372	0.149	0.286	1		Marf1	0.00192461	-0.189017	0.311	0.494	1		Naa25	0.022185	-0.192988	0.218	0.338	1
Zfp36l1	0.047678	0.216999	0.254	0.13	1		F630028O10Rik	0.00193793	0.394984	0.559	0.364	1		5730455P16Rik	0.0222059	-0.138043	0.163	0.273	1
Zfp296	0.0477225	-0.137172	0.06	0.169	1		Psat1	0.00193809	-0.307696	0.467	0.623	1		Blvra	0.02235	-0.191369	0.339	0.455	1
Gng2	0.0479189	-0.278137	0.328	0.468	1		Ndufb6	0.00194602	-0.240707	0.6	0.792	1		Otos	0.0223555	0.148261	0.148	0.052	1
Kdm1a	0.0479912	-0.21434	0.493	0.727	1		Stip1	0.00194736	-0.30321	0.579	0.714	1		Tbc1d4	0.0224494	0.130479	0.13	0.039	1
Irf2	0.0481411	-0.201043	0.418	0.584	1		Mark3	0.00195276	-0.17404	0.215	0.377	1		Tpcn1	0.0224499	-0.112366	0.093	0.182	1
Mnd1	0.0482462	-0.164067	0.09	0.208	1		Ermard	0.00196255	-0.126112	0.068	0.169	1		Trmt1l	0.0225107	-0.184494	0.199	0.312	1
Scarf1	0.0482462	-0.164067	0.09	0.208	1		Noa1	0.00197167	-0.209304	0.21	0.364	1		Ncf1	0.0225275	-0.212176	0.521	0.662	1
Il15	0.048328	0.183824	0.224	0.104	1		Cenps	0.00197275	-0.182355	0.225	0.39	1		Ndc1	0.0225504	-0.123428	0.199	0.325	1
Dkkl1	0.0483395	0.166346	0.224	0.104	1		Calm3	0.0019744	-0.22087	0.787	0.909	1		Treml2	0.0226823	-0.189636	0.415	0.532	1
Rad18	0.0484628	-0.186326	0.299	0.468	1		Pkp4	0.00198086	-0.158278	0.128	0.26	1		Tob1	0.0226963	0.141834	0.148	0.052	1
D6Wsu163e	0.0486116	0.131156	0.194	0.078	1		Nifk	0.00198882	-0.222423	0.535	0.74	1		D5Ertd605e	0.0227216	0.166865	0.316	0.182	1
Coq5	0.0486764	-0.183218	0.194	0.338	1		Adcy7	0.00199176	-0.217709	0.276	0.442	1		Pla2g15	0.0227776	-0.124037	0.122	0.221	1
Ggta1	0.0487476	-0.129451	0.045	0.143	1		Map1lc3a	0.00199677	0.20267	0.233	0.078	1		Atp9b	0.0228249	-0.162303	0.135	0.234	1
Tmem175	0.0487476	-0.129451	0.045	0.143	1		Nfs1	0.00200145	-0.182613	0.248	0.416	1		Rictor	0.0228427	-0.180722	0.345	0.468	1
Zfp74	0.0487476	-0.129451	0.045	0.143	1		Snw1	0.00200521	-0.271628	0.672	0.805	1		Psat1	0.0228472	-0.260226	0.523	0.623	1
Slc5a3	0.0487476	-0.129451	0.045	0.143	1		Ms4a3	0.00201505	-0.45335	0.175	0.312	1		Clcn4	0.0228764	-0.145964	0.142	0.247	1
Arhgap26.1	0.0487476	-0.129451	0.045	0.143	1		Rad51ap1	0.00203605	-0.172577	0.292	0.481	1		Thrap3	0.0228968	-0.184415	0.663	0.792	1
Tmem126b	0.0487557	-0.163875	0.164	0.312	1		Nqo1	0.00203736	0.190013	0.134	0.013	1		Leng1	0.0229017	-0.127176	0.171	0.286	1
Adgrl2	0.0488259	0.14625	0.149	0.052	1		Lamtor1	0.00204067	-0.203597	0.556	0.74	1		Cklf	0.0230068	0.16188	0.35	0.208	1
Nmrk1	0.0488259	0.14625	0.149	0.052	1		Mitd1	0.00205866	-0.227833	0.302	0.468	1		Ncor1	0.0230458	-0.180408	0.806	0.896	1
Rnf111	0.0488612	-0.210236	0.224	0.377	1		Lgals9	0.00205977	-0.290276	0.502	0.649	1		C1d	0.0232653	-0.185189	0.526	0.675	1
Cdca2	0.0489497	-0.22311	0.209	0.351	1		Leng1	0.0020714	-0.164674	0.148	0.286	1		Taf1	0.0233188	-0.172848	0.42	0.558	1
Ei24	0.0491015	0.242926	0.418	0.286	1		Rad51b	0.00208448	-0.133607	0.085	0.195	1		Bach1	0.0234733	0.183565	0.259	0.143	1
Map3k8	0.0492209	0.148858	0.209	0.091	1		Bccip	0.00209091	-0.242607	0.363	0.532	1		Mrps12	0.0234788	-0.187413	0.63	0.779	1
Aqr	0.0493612	-0.243784	0.373	0.506	1		Tube1	0.00210146	-0.114184	0.053	0.143	1		Armcx2	0.0236399	0.118742	0.109	0.026	1
Pnpo	0.0494287	-0.242432	0.313	0.455	1		Slc39a3	0.00210146	-0.112121	0.053	0.143	1		Rcn3	0.0238577	0.196497	0.288	0.169	1
Bex6	0.0495285	0.241055	0.687	0.571	1		Nasp	0.00211426	-0.287208	0.63	0.792	1		Efcab14	0.0238892	0.193882	0.332	0.208	1
Als2	0.0505615	0.127634	0.149	0.052	1		Lsm11	0.00212874	-0.152057	0.147	0.286	1		Atic	0.0239396	-0.174831	0.668	0.766	1
Slc25a25	0.0505615	0.127634	0.149	0.052	1		2810004N23Rik	0.00213287	-0.217369	0.497	0.662	1		Atp23	0.0239592	-0.163117	0.233	0.351	1
Gprasp1	0.0505615	0.127634	0.149	0.052	1		Atp9b	0.00214489	-0.179452	0.112	0.234	1		Stau1	0.024023	-0.145297	0.228	0.351	1
Ncoa1	0.0505615	0.127634	0.149	0.052	1		Ndufv2	0.00215749	-0.265958	0.779	0.844	1		Wdyhv1	0.0240265	0.1614	0.326	0.195	1
Triap1	0.0505779	-0.161873	0.149	0.286	1		Gm6477	0.0021692	-0.251784	0.384	0.545	1		Bcat2	0.0240526	-0.164516	0.256	0.377	1
H1f1	0.051105	-0.20718	0.313	0.494	1		Camta2	0.0021695	-0.141634	0.077	0.182	1		Adprhl2	0.0240786	-0.128265	0.225	0.351	1
Tmem63a	0.0511726	-0.117043	0.03	0.117	1		Pinx1	0.00217738	-0.195294	0.23	0.39	1		Ate1	0.0240966	-0.227725	0.311	0.416	1
Acp2	0.0511726	-0.117043	0.03	0.117	1		Eef1e1	0.00219555	-0.221258	0.459	0.662	1		Ubald1	0.0242018	-0.177572	0.262	0.377	1
Slc22a15	0.0511726	-0.117043	0.03	0.117	1		Cyb5b	0.0021989	-0.287268	0.464	0.597	1		Gbf1	0.0242404	-0.198559	0.277	0.39	1
Rnf103	0.0511726	-0.117043	0.03	0.117	1		Cab39	0.0022028	-0.218279	0.314	0.481	1		Wdr55	0.024363	-0.135114	0.259	0.39	1
Gm11110	0.0511726	-0.117043	0.03	0.117	1		Sigmar1	0.00221343	-0.145867	0.228	0.403	1		Brwd3	0.0244359	-0.179751	0.148	0.247	1
Twsg1	0.0511726	-0.117043	0.03	0.117	1		Mrpl18	0.00222934	-0.298908	0.763	0.857	1		Ctxn1	0.0244721	0.14478	0.181	0.078	1
Gm37233	0.0514085	0.144844	0.104	0.026	1		Ppm1g	0.0022307	-0.237958	0.523	0.688	1		Morf4l2	0.024602	0.201959	0.707	0.571	1
Dmxl2	0.0514085	0.144844	0.104	0.026	1		Ifrd2	0.00225055	-0.206199	0.338	0.519	1		Cotl1	0.0247463	0.199586	0.505	0.377	1
Gm26532	0.0518047	0.131156	0.209	0.091	1		Gm26782	0.00225632	-0.154461	0.13	0.26	1		Marcks	0.0247472	0.155981	0.163	0.065	1
Amz2	0.0518047	0.131156	0.209	0.091	1		Klhl24	0.00225746	0.304682	0.568	0.39	1		Irak1	0.0247996	-0.197003	0.417	0.532	1
Capza2	0.0518788	-0.291699	0.896	0.974	1		Tap1	0.00226498	-0.222787	0.349	0.519	1		Ctsa	0.0248155	-0.202288	0.233	0.351	1
Psmd2	0.0519295	-0.190493	0.552	0.727	1		C030006K11Rik	0.00227052	-0.13799	0.069	0.169	1		Klhl24	0.0248402	0.220612	0.531	0.39	1
Mfap1b	0.0520137	0.16675	0.239	0.117	1		Nup107	0.00228948	-0.188132	0.201	0.351	1		Bhlhb9	0.0248948	0.17683	0.244	0.13	1
Uty	0.0520137	0.16675	0.239	0.117	1		Mboat2	0.00229031	-0.164022	0.121	0.247	1		Tor1aip2	0.0249694	-0.173667	0.321	0.442	1
Aff1	0.0520664	-0.186326	0.164	0.299	1		Smim14	0.00229101	0.28289	0.636	0.481	1		Pelp1	0.0250435	-0.174259	0.358	0.481	1
Itgb2	0.0520664	-0.186326	0.164	0.299	1		Mterf1a	0.00230619	-0.135265	0.094	0.208	1		Tnfaip3	0.0250461	0.133761	0.127	0.039	1
Mad2l1	0.052211	-0.229937	0.313	0.455	1		Wdr4	0.00230635	-0.191364	0.153	0.286	1		Pctp	0.0250684	-0.135846	0.124	0.221	1
AI662270	0.0524678	-0.210498	0.806	0.909	1		Cdk16	0.00231816	-0.164674	0.15	0.286	1		Col4a1	0.0252417	0.183959	0.337	0.208	1
Tada2b	0.0525253	0.125735	0.104	0.026	1		Kif2c	0.002335	-0.184821	0.196	0.351	1		Ahcyl1	0.0252779	0.133761	0.415	0.26	1
Lmbr1l	0.0525253	0.125735	0.104	0.026	1		Ppp1cc	0.00235056	-0.267806	0.397	0.558	1		Hjurp	0.025361	-0.21794	0.495	0.61	1
Dst	0.052583	-0.125289	0.045	0.143	1		Fxn	0.00235377	-0.22892	0.334	0.494	1		Hist1h2ap	0.0253687	-0.580787	0.899	0.844	1
Epc1	0.0526695	-0.209767	0.164	0.299	1		Rbmxl1	0.00236283	-0.227636	0.449	0.636	1		Gsn	0.025415	0.204844	0.262	0.143	1
Tnpo3	0.0528766	0.200697	0.507	0.351	1		AI506816	0.00236982	-0.257375	0.678	0.818	1		Slc29a1	0.0254292	-0.18447	0.332	0.455	1
Gfm1	0.0529078	-0.195231	0.134	0.26	1		Gmeb1	0.00237888	-0.151645	0.112	0.234	1		Znhit2	0.025431	-0.157333	0.168	0.273	1
Myo1e	0.052922	-0.145753	0.03	0.117	1		Btaf1	0.00238214	-0.15815	0.195	0.351	1		Mogs	0.02561	-0.171991	0.394	0.519	1
Ctnnd1	0.0530595	-0.199233	0.075	0.182	1		Ankrd26	0.00238953	-0.161505	0.13	0.26	1		Srd5a3	0.0257129	-0.127342	0.124	0.221	1
Ift57	0.0533344	0.270519	0.597	0.455	1		Wbp11	0.00238982	-0.245348	0.586	0.727	1		Nampt	0.0257868	-0.206119	0.391	0.519	1
Rasa3	0.0534514	-0.260276	0.254	0.39	1		Mrpl35	0.00239976	-0.271778	0.547	0.662	1		Dgkd	0.0258188	-0.192776	0.259	0.377	1
Snapc1	0.0534665	-0.143257	0.134	0.273	1		Fndc3b	0.00241003	-0.192061	0.088	0.195	1		Rgp1	0.0258222	-0.106717	0.085	0.169	1
Gm26930	0.0536503	0.10637	0.104	0.026	1		Lrrc59	0.00241374	-0.228963	0.42	0.597	1		Smc4	0.0258734	-0.274519	0.702	0.818	1
Gm43017	0.0536503	0.10637	0.104	0.026	1		Ccdc22	0.00241465	-0.151567	0.147	0.286	1		Dpm2	0.0259915	-0.141928	0.404	0.545	1
Cxcl2	0.0536503	0.10637	0.104	0.026	1		1110008P14Rik	0.00242599	-0.146418	0.137	0.273	1		Ppip5k2	0.0260687	-0.168129	0.319	0.442	1
Zfp605	0.0536503	0.10637	0.104	0.026	1		Cln3	0.00242928	-0.180252	0.106	0.221	1		Sdhd	0.0261469	-0.207834	0.663	0.727	1
Ulk1	0.0536503	0.10637	0.104	0.026	1		Erap1	0.00243483	-0.190958	0.227	0.39	1		Tm2d1	0.0263662	0.17409	0.319	0.195	1
Gm44044	0.0536503	0.10637	0.104	0.026	1		Pten	0.00244758	0.279866	0.657	0.494	1		Ssbp1	0.0264831	-0.181366	0.71	0.883	1
Srgap3	0.0536503	0.10637	0.104	0.026	1		Hyou1	0.0024479	-0.196095	0.171	0.312	1		Gm26930	0.0265379	0.122093	0.106	0.026	1
Sema4b	0.0536503	0.10637	0.104	0.026	1		Vma21	0.00245371	-0.211704	0.343	0.506	1		Mitd1	0.0266328	-0.178073	0.345	0.468	1
Phlda1	0.0536503	0.10637	0.104	0.026	1		Ifi47	0.00245854	-0.32439	0.366	0.519	1		Lratd2	0.0266848	-0.155745	0.148	0.247	1
Tmtc4	0.0536503	0.10637	0.104	0.026	1		Ntan1	0.00246621	-0.207589	0.473	0.662	1		Mfsd12	0.0267263	-0.140639	0.117	0.208	1
Depdc1b	0.0536503	0.10637	0.104	0.026	1		Ago2	0.00247124	-0.246283	0.396	0.558	1		Zfp605	0.0267628	0.115383	0.106	0.026	1
Cavin3	0.0538009	0.184209	0.269	0.143	1		Elp2	0.00248349	-0.227751	0.26	0.416	1		Eftud2	0.0267787	-0.1159	0.376	0.532	1
Il4ra	0.0538009	0.184209	0.269	0.143	1		Cmtm4	0.00252661	-0.122253	0.062	0.156	1		Slc7a1	0.0268771	-0.157116	0.298	0.429	1
Rpn1	0.0540185	-0.250682	0.642	0.74	1		Emc2	0.00253261	-0.231679	0.468	0.623	1		Lrwd1	0.0269171	-0.173667	0.308	0.429	1
Slc4a1ap	0.0543205	0.200697	0.418	0.273	1		Coq5	0.0025332	-0.196112	0.193	0.338	1		Tmem126a	0.0269196	-0.202115	0.44	0.571	1
Cers4	0.0544752	-0.22311	0.194	0.338	1		Spidr	0.00254897	-0.227707	0.228	0.377	1		Exosc7	0.0269671	-0.144762	0.684	0.831	1
Cacul1	0.0545049	0.116305	0.224	0.104	1		Cenpn	0.00254928	-0.191134	0.106	0.221	1		Bccip	0.0269839	-0.202814	0.425	0.532	1
Knl1	0.0545321	-0.202062	0.388	0.584	1		Zmpste24	0.00256634	-0.221672	0.266	0.429	1		Smim14	0.027032	0.211108	0.598	0.481	1
Ppp1r11	0.0545459	0.263891	0.642	0.571	1		Rpl6l	0.00256755	-0.152156	0.104	0.221	1		Srm	0.0270423	-0.22236	0.671	0.818	1
Rictor	0.0548892	-0.234023	0.343	0.468	1		Carm1	0.00256874	-0.146858	0.139	0.273	1		Ppil1	0.0270874	-0.139804	0.484	0.636	1
4632427E13Rik	0.0549838	-0.21434	0.403	0.558	1		Ubqln2	0.0025833	-0.210307	0.207	0.351	1		Tent4a	0.0272007	-0.142449	0.127	0.221	1
Dnajc8	0.0551367	-0.202658	0.821	0.896	1		Mrpl51	0.00258487	-0.272617	0.654	0.818	1		Lmbrd1	0.0272296	-0.109942	0.114	0.208	1
H2ac8	0.0553549	-0.397032	0.701	0.792	1		Kctd17	0.00259183	-0.120203	0.062	0.156	1		Rcor1	0.0274204	-0.230989	0.365	0.468	1
Slc33a1	0.0554298	0.109932	0.149	0.052	1		Slc7a11	0.0025956	0.276791	0.24	0.091	1		Homer3	0.027437	0.149881	0.262	0.143	1
Gm37420	0.0554298	0.109932	0.149	0.052	1		Prmt1	0.00259996	-0.268546	0.819	0.909	1		9030619P08Rik	0.027439	0.205454	0.272	0.156	1
Rsad1	0.0554298	0.109932	0.149	0.052	1		Tomm6	0.00260278	-0.15961	0.14	0.273	1		Zmat2	0.0275053	-0.176025	0.699	0.857	1
Taf1d	0.055812	-0.318911	0.657	0.727	1		Gdi2	0.00260743	0.305975	0.81	0.727	1		Glmp	0.0276188	-0.123482	0.293	0.429	1
Selenbp1	0.0564478	-0.159892	0.179	0.325	1		Irak1	0.00261228	-0.231881	0.372	0.532	1		Prmt3	0.0276214	-0.155745	0.28	0.403	1
Fbxw11	0.0564478	-0.159892	0.179	0.325	1		Taf1c	0.00261358	-0.126364	0.054	0.143	1		Zfp467	0.0278395	0.119114	0.127	0.039	1
Fuom	0.0568404	-0.129008	0.09	0.208	1		Usp5	0.00261485	-0.190392	0.27	0.442	1		Ywhaq	0.0279498	-0.208158	0.767	0.818	1
Rapsn	0.0570943	-0.179334	0.075	0.182	1		Hells	0.00262139	-0.276663	0.474	0.623	1		Ap3d1	0.0279553	-0.12975	0.259	0.39	1
Pfkl	0.0571677	-0.253561	0.597	0.701	1		Zbtb33	0.00262928	-0.129611	0.086	0.195	1		1110008P14Rik	0.0283332	-0.125304	0.166	0.273	1
Treml2	0.0571749	-0.221536	0.388	0.532	1		Anln	0.00265941	-0.208118	0.222	0.377	1		Mtbp	0.0284292	0.127188	0.124	0.039	1
Thap4	0.057182	-0.15294	0.075	0.182	1		Ddx54	0.00266122	-0.219378	0.347	0.532	1		Anxa3	0.0284335	-0.182476	0.259	0.377	1
Hipk3	0.057182	-0.15294	0.075	0.182	1		Arfrp1	0.00266374	-0.21836	0.276	0.429	1		Setd5	0.0284651	0.187306	0.495	0.351	1
Lonp1	0.0572483	-0.222514	0.299	0.442	1		Tubgcp2	0.00267464	-0.160224	0.245	0.416	1		Eef1akmt4	0.0286283	-0.133447	0.236	0.364	1
Kif20b	0.0574197	-0.291699	0.478	0.584	1		Qdpr	0.0026897	-0.208755	0.471	0.688	1		Med18	0.0287192	-0.131556	0.088	0.169	1
Hdac5	0.0575229	-0.174812	0.104	0.221	1		Flt3	0.0027275	0.272211	0.186	0.052	1		Tfam	0.0288055	-0.154609	0.5	0.623	1
Gtf3c2	0.0576195	0.200697	0.373	0.234	1		Imp4	0.00273832	-0.216658	0.418	0.597	1		Usp10	0.0288647	-0.182517	0.446	0.571	1
2900092N22Rik	0.0577553	0.146926	0.164	0.065	1		Prmt7	0.00275752	-0.239302	0.285	0.429	1		Ino80	0.0289646	-0.148132	0.212	0.325	1
Zfp317	0.0577553	0.165073	0.164	0.065	1		Gins2	0.00279629	-0.232057	0.305	0.468	1		Hnrnpdl	0.0290304	-0.205214	0.611	0.727	1
Cyth4	0.0580211	0.18493	0.328	0.195	1		Phldb3	0.00279646	-0.114068	0.062	0.156	1		As3mt	0.029174	0.157271	0.176	0.078	1
Anp32e	0.058265	-0.248382	0.776	0.87	1		Slfn8	0.00279775	-0.232416	0.186	0.325	1		Dera	0.0294014	-0.199222	0.415	0.519	1
Mndal	0.0582833	-0.243913	0.761	0.883	1		Phykpl	0.00280783	-0.164693	0.18	0.325	1		Ascc1	0.0295412	0.179565	0.326	0.208	1
Pdcd6ip	0.0583046	0.233864	0.627	0.494	1		Aimp2	0.00281595	-0.212192	0.29	0.455	1		Prmt7	0.0295702	-0.185437	0.321	0.429	1
Iws1	0.0586861	0.228178	0.448	0.312	1		Mecr	0.00282261	-0.165301	0.189	0.338	1		Slc6a13	0.0296025	0.211358	0.417	0.299	1
Gabpb1	0.0588343	-0.183218	0.224	0.364	1		Rad18	0.00284464	-0.186541	0.292	0.468	1		Ms4a3	0.0297488	-0.379796	0.207	0.312	1
Kidins220	0.0591833	-0.159892	0.194	0.338	1		Foxd2os	0.00296237	-0.134928	0.104	0.221	1		Polr2f	0.0297871	-0.159059	0.899	0.974	1
Angpt1	0.0591918	0.167274	0.627	0.429	1		Trub1	0.00296399	-0.218953	0.169	0.299	1		Faim	0.0298784	-0.179639	0.301	0.416	1
Polr1a	0.0592073	-0.239875	0.254	0.377	1		A930004J17Rik	0.00297628	-0.195126	0.147	0.273	1		Smim27	0.0299467	0.208843	0.373	0.26	1
Actr10	0.0593199	0.226008	0.537	0.429	1		Ankrd13c	0.00297712	-0.183052	0.089	0.195	1		Tmem101	0.0299595	-0.147832	0.181	0.286	1
Papolg	0.0593237	-0.137172	0.075	0.182	1		Slfn2	0.00298104	-0.232714	0.239	0.39	1		Gm9320	0.0299878	-0.103278	0.052	0.117	1
Calm3	0.0595699	-0.17667	0.806	0.909	1		Aifm1	0.00298693	-0.223894	0.353	0.519	1		Mul1	0.0300064	-0.133025	0.158	0.26	1
Nxt1	0.0595773	-0.225567	0.627	0.701	1		Ctss	0.00298738	-0.117996	0.054	0.143	1		Pcgf3	0.0300064	-0.133025	0.158	0.26	1
Suclg2	0.0596661	0.13877	0.597	0.429	1		Magohb	0.00299507	-0.23033	0.444	0.61	1		Morc4	0.0300302	0.118742	0.104	0.026	1
Timm8b	0.0597223	-0.170862	0.746	0.857	1		Mrps25	0.00301547	-0.211379	0.476	0.662	1		Gm10419	0.0300302	0.118742	0.104	0.026	1
Pde4d	0.0597552	-0.201401	0.194	0.338	1		Dera	0.00304099	-0.236457	0.364	0.519	1		Irf2bpl	0.0300302	-0.106717	0.078	0.156	1
Alkbh3	0.0598662	-0.153733	0.149	0.286	1		Ubald1	0.00304224	-0.192684	0.225	0.377	1		Slc25a37	0.0300589	-0.139659	0.244	0.364	1
Pcna	0.0599129	0.342919	0.866	0.779	1		Anapc5	0.00304904	-0.234172	0.639	0.779	1		Sesn3	0.0301578	0.115383	0.104	0.026	1
Fbxl18	0.0601179	0.128548	0.164	0.065	1		Hyal2	0.00305335	-0.139234	0.088	0.195	1		Exosc8	0.0302196	-0.253174	0.723	0.792	1
Cry1	0.0601179	0.128548	0.164	0.065	1		Faim	0.00307756	-0.199521	0.258	0.416	1		Aggf1	0.0303368	-0.125733	0.282	0.416	1
Mrpl21	0.0601296	-0.259664	0.642	0.74	1		Slc25a11	0.00308297	-0.27186	0.446	0.584	1		Bin1	0.030367	0.18636	0.622	0.468	1
Oasl1	0.0602764	-0.159705	0.104	0.221	1		Naa16	0.00308454	-0.172943	0.201	0.351	1		Tmem41a	0.0304548	0.139848	0.212	0.104	1
Arrb1	0.0602764	-0.159705	0.104	0.221	1		Gss	0.00313389	-0.151645	0.115	0.234	1		Mib1	0.0306312	-0.147333	0.288	0.416	1
Atp1b3	0.0603695	0.242823	0.672	0.545	1		Slirp	0.00317882	-0.260626	0.657	0.805	1		Snhg9	0.0307235	-0.140414	0.199	0.312	1
Serf1	0.0604652	0.316175	0.537	0.442	1		Sdhaf1	0.00319219	-0.210816	0.278	0.442	1		Arglu1	0.0307534	-0.181281	0.715	0.818	1
Ccnf	0.0606278	-0.22311	0.224	0.351	1		Ap3d1	0.00320677	-0.177901	0.234	0.39	1		Lsm7	0.0308234	-0.166472	0.705	0.857	1
Pdia4	0.0608614	-0.177814	0.388	0.532	1		Wdr76	0.00321498	-0.201827	0.284	0.442	1		Gchfr	0.0308885	0.152828	0.158	0.065	1
Ablim1	0.0615786	0.16753	0.254	0.13	1		Trappc13	0.00322326	-0.222101	0.251	0.403	1		Nudt5	0.0310579	-0.178555	0.591	0.714	1
Rpl3-ps1	0.0616486	0.200697	0.582	0.429	1		Gm31597	0.0032357	-0.124541	0.048	0.13	1		Nup85	0.0311794	-0.159862	0.308	0.429	1
Nrf1	0.061668	0.169333	0.313	0.182	1		Rnf126	0.00324306	-0.218279	0.31	0.468	1		Gtf2h1	0.031396	-0.15142	0.259	0.377	1
Gtf3c1	0.0617238	-0.177814	0.284	0.442	1		Mcm3	0.0032506	-0.242947	0.677	0.831	1		Caml	0.0314662	-0.127027	0.22	0.338	1
Trpc4ap	0.0619423	0.228442	0.418	0.299	1		Hacd3	0.00327411	-0.14082	0.097	0.208	1		Ctnnbip1	0.03148	0.151947	0.21	0.104	1
Cln3	0.0619863	-0.170397	0.104	0.221	1		Ube2m	0.00328881	-0.24118	0.767	0.857	1		Ddah2	0.0315236	0.163714	0.262	0.143	1
Dnal4	0.0619905	0.150657	0.254	0.13	1		H2-DMa	0.00332103	0.297815	0.446	0.286	1		Pfas	0.0315625	-0.177572	0.238	0.351	1
Nup210	0.0620259	-0.150377	0.299	0.481	1		Il16	0.00333856	-0.244413	0.366	0.519	1		Pex13	0.0315894	-0.185848	0.272	0.377	1
Rnf219	0.0622351	0.239171	0.522	0.403	1		Eif2ak2	0.00334428	-0.241137	0.353	0.519	1		Them6	0.0316982	-0.131292	0.212	0.325	1
Noc2l	0.0624492	-0.266179	0.597	0.701	1		Irf2bp2	0.00334731	0.341773	0.775	0.714	1		Mfsd13a	0.0317889	-0.154328	0.285	0.403	1
Rtf2	0.0625565	-0.194711	0.493	0.649	1		Magoh	0.00335344	-0.235584	0.758	0.87	1		Tmed3	0.031903	-0.163163	0.386	0.506	1
Ube2d1	0.0626924	-0.19162	0.194	0.325	1		Mthfd2	0.00336111	-0.185695	0.293	0.468	1		Ddx39	0.0322203	-0.173479	0.658	0.766	1
Ube2v2	0.0627053	-0.194162	0.478	0.636	1		Snapc1	0.003373	-0.157718	0.144	0.273	1		Tacc3	0.032258	-0.224342	0.373	0.494	1
Ctr9	0.0627551	-0.249616	0.418	0.545	1		Rbm28	0.00337438	-0.248611	0.458	0.61	1		Ypel3	0.0322722	0.199913	0.497	0.364	1
Mtif2	0.0628101	-0.152184	0.209	0.351	1		H1f0	0.00337526	0.376038	0.551	0.429	1		Fut8	0.0323903	-0.154004	0.554	0.701	1
A130050O07Rik	0.0631264	-0.144438	0.104	0.221	1		Lman2	0.0033799	-0.204746	0.621	0.779	1		Tsc22d4	0.0324169	0.20605	0.788	0.688	1
Zfp609	0.0632837	-0.209935	0.194	0.325	1		Utp15	0.0033806	-0.169913	0.222	0.377	1		Cul2	0.032432	-0.138043	0.256	0.377	1
Nip7	0.0633691	0.13175	0.776	0.571	1		Neat1	0.0033857	0.504908	0.559	0.455	1		Vac14	0.0324764	-0.124683	0.148	0.247	1
Plppr3	0.063555	0.169333	0.343	0.208	1		Pno1	0.00340066	-0.242947	0.263	0.403	1		Dgcr6	0.0325896	-0.150666	0.383	0.519	1
Runx1	0.0638996	-0.211497	0.612	0.74	1		Pced1a	0.00340981	-0.114184	0.056	0.143	1		Qdpr	0.0328123	-0.17318	0.513	0.688	1
Smad5	0.063988	-0.161873	0.134	0.26	1		Nae1	0.00343327	-0.185247	0.257	0.416	1		Slc35b4	0.0328508	-0.112075	0.127	0.221	1
Dhrs7b	0.0640258	-0.179151	0.224	0.364	1		March5	0.00344977	-0.212653	0.409	0.597	1		Farsa	0.0328739	-0.177411	0.575	0.701	1
Pex3	0.064179	0.151229	0.284	0.156	1		Ddx41	0.00345316	-0.194588	0.284	0.442	1		Lin7c	0.0331675	-0.149928	0.256	0.377	1
Dpagt1	0.0642833	-0.153733	0.164	0.299	1		Ndufab1	0.00345689	-0.240546	0.755	0.922	1		Eif2b2	0.033556	-0.134622	0.29	0.416	1
2310033P09Rik	0.0643141	0.25045	0.537	0.403	1		E2f8	0.00345951	-0.190847	0.207	0.351	1		5530601H04Rik	0.0337692	0.142676	0.241	0.13	1
Zbtb22	0.0644445	-0.15735	0.06	0.156	1		Rcc2	0.00346741	-0.266906	0.745	0.831	1		Gm36738	0.0338597	0.120129	0.21	0.104	1
Sft2d1	0.0647657	-0.239875	0.254	0.377	1		Phb	0.00347656	-0.197847	0.248	0.403	1		Esf1	0.033914	0.211426	0.671	0.558	1
Krcc1	0.0649638	-0.272056	0.343	0.494	1		Rbbp7	0.00349162	-0.266037	0.776	0.857	1		Mettl9	0.033945	0.126589	0.453	0.299	1
Get4	0.0649782	-0.188345	0.239	0.377	1		Hdgfl2	0.00351395	-0.196159	0.248	0.403	1		Usp4	0.0339546	-0.143698	0.223	0.338	1
Padi4	0.0650424	0.151229	0.269	0.143	1		Ap1g2	0.0035143	-0.192349	0.156	0.286	1		Srgap2	0.0340122	-0.140702	0.212	0.325	1
2210016F16Rik	0.0650424	0.151229	0.269	0.143	1		Pole2	0.00355255	-0.141893	0.169	0.312	1		Tango2	0.034065	-0.11114	0.098	0.182	1
Prpf38b	0.0651624	0.200697	0.701	0.558	1		Tfb2m	0.0035526	-0.140061	0.169	0.312	1		Khnyn	0.0341407	-0.103278	0.117	0.208	1
Hsd17b11	0.065306	0.133583	0.239	0.117	1		Atp11b	0.00355984	0.267762	0.628	0.494	1		Cyb5b	0.0341441	-0.222417	0.518	0.597	1
Junb	0.0654389	-0.157494	0.388	0.584	1		Aamdc	0.00356522	-0.195263	0.219	0.364	1		Spint2	0.0341872	0.210382	0.63	0.494	1
Nacc1	0.0654709	-0.176372	0.149	0.273	1		Cinp	0.00356823	-0.198588	0.307	0.468	1		Smc1a	0.0342337	-0.190284	0.873	0.935	1
Prdx4	0.0655059	-0.261408	0.328	0.468	1		Zfp61	0.00357566	-0.110062	0.056	0.143	1		Slc35b2	0.0343994	-0.171599	0.355	0.468	1
Mthfsd	0.0655488	0.147586	0.179	0.078	1		Tmem208	0.00360791	-0.213414	0.592	0.727	1		Map2k3	0.0344135	-0.179592	0.352	0.455	1
Gm8430	0.0656416	-0.132913	0.507	0.688	1		Mcrip2	0.00362045	-0.207924	0.257	0.403	1		Polr2i	0.034415	-0.1276	0.477	0.636	1
Ino80b	0.0657768	-0.222514	0.299	0.429	1		Tomm5	0.00366147	-0.291761	0.855	0.935	1		Faap100	0.0345428	0.101868	0.101	0.026	1
Ncf4	0.0657941	0.290494	0.463	0.351	1		Birc5	0.00366423	-0.258072	0.505	0.701	1		Psmc5	0.0345857	-0.197566	0.601	0.714	1
Kbtbd2	0.0660489	0.133583	0.254	0.13	1		H1f1	0.00367261	-0.228942	0.319	0.494	1		Arrdc4	0.0346445	-0.131556	0.091	0.169	1
Pus3	0.0661262	0.151788	0.299	0.169	1		Ddx17	0.0036788	0.327945	0.577	0.468	1		Ube2t	0.0347477	-0.166843	0.298	0.416	1
Actn4	0.0661841	-0.21434	0.448	0.571	1		Mrpl21	0.00368848	-0.30507	0.619	0.74	1		Dusp5	0.0348383	0.146198	0.189	0.091	1
Gm8186	0.066226	-0.177814	0.299	0.455	1		Mettl22	0.00372115	-0.164674	0.145	0.273	1		Tspan32	0.0348401	-0.132498	0.611	0.766	1
Kras	0.066292	0.175823	0.552	0.416	1		Sco2	0.00372142	-0.175887	0.257	0.416	1		Pnn	0.0349504	-0.148853	0.79	0.87	1
Gpr107	0.0665006	-0.141409	0.06	0.156	1		Tada3	0.00374164	-0.164693	0.174	0.312	1		Gkap1	0.0350562	0.170358	0.295	0.182	1
Ctbs	0.0665006	-0.141409	0.06	0.156	1		Wars	0.00374218	-0.154782	0.163	0.299	1		Slc25a11	0.0350698	-0.211684	0.487	0.584	1
Sertad3	0.0665006	-0.141409	0.06	0.156	1		Med16	0.00376944	-0.150655	0.134	0.26	1		Dop1a	0.0351075	-0.107765	0.098	0.182	1
Commd1	0.0668722	-0.186964	0.612	0.766	1		Tmem250-ps	0.00377223	-0.122048	0.073	0.169	1		Tspyl1	0.0353224	-0.168129	0.197	0.299	1
Tbc1d31	0.0669084	-0.21434	0.209	0.338	1		Itfg1	0.00377569	-0.193316	0.169	0.299	1		Ydjc	0.0355108	-0.135846	0.459	0.597	1
Acap1	0.0670751	-0.182631	0.299	0.455	1		Etfb	0.00377819	-0.240902	0.843	0.935	1		Cdkn1a	0.0355621	0.396796	0.451	0.351	1
Rpp30	0.0671189	-0.141904	0.313	0.481	1		Utp11	0.00378535	-0.268143	0.636	0.766	1		Ddx56	0.0356768	-0.142666	0.37	0.506	1
N4bp1	0.0672474	0.257841	0.403	0.286	1		Stoml2	0.0037981	-0.225364	0.52	0.662	1		Papolg	0.0357091	-0.102146	0.098	0.182	1
Nomo1	0.0673268	-0.190093	0.313	0.455	1		Ints11	0.00381013	-0.183835	0.215	0.364	1		Kmt2b	0.0357309	-0.130023	0.223	0.338	1
Ppp5c	0.067387	-0.243403	0.269	0.39	1		Prpf4	0.003821	-0.206081	0.266	0.416	1		Atp1a1	0.0358084	-0.161523	0.453	0.597	1
Atp13a2	0.067405	0.24724	0.597	0.481	1		Paxip1	0.00382455	-0.148295	0.144	0.273	1		Serpinb6a	0.0358243	0.120586	0.342	0.208	1
Eva1b	0.0675422	-0.151288	0.104	0.221	1		Psmd14	0.00382907	-0.234397	0.574	0.714	1		Myo1e	0.0358373	-0.132519	0.054	0.117	1
Usp48	0.0677345	-0.176538	0.224	0.377	1		Man1a2	0.00383926	-0.231451	0.334	0.481	1		Gxylt1	0.0359838	0.116274	0.158	0.065	1
Manf	0.0678507	0.306688	0.91	0.857	1		Lipa	0.00384361	-0.154588	0.201	0.351	1		Sdhaf1	0.0359907	-0.146347	0.308	0.442	1
Edrf1	0.0680079	-0.14034	0.104	0.221	1		Hsh2d	0.00384884	-0.121459	0.097	0.208	1		Pgp	0.0360269	-0.173233	0.567	0.74	1
Sf3a2	0.0683627	-0.14034	0.299	0.455	1		Lgals1	0.00385325	0.291584	0.884	0.727	1		Wdr43	0.0360475	-0.197982	0.591	0.714	1
Cmpk1	0.0684062	-0.25227	0.657	0.74	1		Xbp1	0.00386148	0.223741	0.574	0.39	1		Sptlc2	0.0362961	-0.127893	0.301	0.429	1
Whamm	0.0684397	-0.139378	0.164	0.299	1		Ptgr2	0.00387614	-0.199709	0.189	0.325	1		Lcp2	0.0364777	0.192566	0.534	0.416	1
Ldlrad3	0.0685485	0.129439	0.179	0.078	1		Nup43	0.00390403	-0.220015	0.269	0.416	1		Parp3	0.0365154	-0.118409	0.062	0.13	1
Sfmbt1	0.0685485	0.129439	0.179	0.078	1		Timm10	0.00391303	-0.247302	0.421	0.571	1		Hspb11	0.0365327	0.148868	0.313	0.195	1
Gm10080	0.0685485	0.129439	0.179	0.078	1		Parvg	0.00393523	-0.255904	0.338	0.481	1		Nup210	0.0366772	-0.18293	0.368	0.481	1
Chkb	0.0685485	0.129439	0.179	0.078	1		Sf3a3	0.00395171	-0.218021	0.524	0.701	1		Trim12a	0.0369821	-0.135114	0.249	0.364	1
App	0.0685485	0.129439	0.179	0.078	1		Mtx1	0.00396987	-0.204915	0.314	0.468	1		Rtf2	0.0370215	-0.157943	0.516	0.649	1
Cd99l2	0.068597	-0.125289	0.06	0.156	1		Polr1a	0.00398836	-0.210573	0.234	0.377	1		Fbxw8	0.0374723	-0.137303	0.122	0.208	1
Tmem159	0.068597	-0.125289	0.06	0.156	1		Nelfb	0.00399557	-0.191267	0.285	0.442	1		Ifi47	0.0374823	-0.251416	0.409	0.519	1
9230114K14Rik	0.0687289	0.200697	0.194	0.091	1		4632427E13Rik	0.00400898	-0.230369	0.405	0.558	1		Dnajb6	0.0375139	0.134732	0.609	0.455	1
Slc9a3r1	0.0687932	-0.206961	0.373	0.519	1		Patl1	0.00401716	-0.166556	0.147	0.273	1		Aamp	0.0375895	0.182604	0.609	0.506	1
Ndufv2	0.0689839	-0.21434	0.761	0.844	1		Med6	0.00402467	-0.17361	0.207	0.351	1		Uqcrc1	0.0376385	-0.177148	0.593	0.688	1
Thoc7	0.0692047	-0.212346	0.791	0.87	1		H2bc15	0.00402789	-0.136889	0.089	0.195	1		Tdg	0.0376797	0.160954	0.218	0.117	1
Fkbp15	0.0693717	0.153392	0.343	0.208	1		Psmd12	0.00409295	-0.228752	0.668	0.753	1		Cs	0.0379332	-0.202646	0.391	0.494	1
Pisd	0.0693803	-0.170397	0.119	0.234	1		Ndufc2	0.00410034	-0.196071	0.893	0.961	1		Pofut1	0.0379732	-0.132556	0.13	0.221	1
Farsa	0.0694085	-0.21434	0.567	0.701	1		Smpd4	0.00410436	-0.152557	0.136	0.26	1		Golm1	0.0380442	-0.127731	0.192	0.299	1
Svbp	0.0695413	-0.205928	0.284	0.416	1		Brcc3	0.0041249	-0.223894	0.366	0.519	1		Pdcd11	0.0384842	-0.153355	0.422	0.571	1
Ehd1	0.0695554	0.152334	0.299	0.169	1		Ube3b	0.00413789	-0.158278	0.127	0.247	1		Runx1	0.0384856	-0.122924	0.588	0.74	1
Man2b2	0.0695823	0.126697	0.119	0.039	1		Srsf7	0.00419567	-0.196479	0.905	0.974	1		Nt5dc2	0.0385813	-0.213612	0.355	0.455	1
Pigp	0.0696007	0.22646	0.507	0.403	1		Slc22a3	0.00421686	-0.169789	0.119	0.234	1		Aamdc	0.0385958	-0.152834	0.254	0.364	1
Golm1	0.0696138	-0.1498	0.164	0.299	1		Taf7	0.00422579	-0.211944	0.314	0.468	1		Gm37474	0.0387273	-0.138392	0.174	0.273	1
Ndufs8	0.0697834	-0.22754	0.657	0.779	1		Hmgxb4	0.00422685	-0.18064	0.24	0.39	1		Sra1	0.0388081	-0.148691	0.466	0.597	1
Elp2	0.0700468	-0.210236	0.284	0.416	1		Cct6a	0.00422939	-0.24961	0.858	0.948	1		Eif3d	0.0388519	-0.153446	0.746	0.857	1
Irf9	0.0706282	-0.190881	0.313	0.468	1		Dynll2	0.00423149	-0.230369	0.394	0.558	1		Nfs1	0.0390684	-0.14867	0.301	0.416	1
Wdr4	0.0706489	-0.186326	0.164	0.286	1		Spc24	0.00425319	-0.234281	0.409	0.584	1		Fcho2	0.0390705	-0.143034	0.288	0.403	1
Rc3h1	0.0710081	0.156303	0.358	0.221	1		Tent4a	0.00426715	-0.161386	0.11	0.221	1		Mboat2	0.0391006	-0.136249	0.153	0.247	1
Sar1b	0.0711906	-0.181173	0.388	0.519	1		Jund	0.00427292	0.267423	0.733	0.623	1		Tsen34	0.0391846	-0.121694	0.256	0.377	1
2810006K23Rik	0.0714704	-0.218679	0.239	0.364	1		Gtf3a	0.00429005	-0.192015	0.598	0.766	1		Rars2	0.0392549	-0.170948	0.215	0.312	1
Dhx35	0.0715398	0.107588	0.119	0.039	1		Nagk	0.00429332	-0.14279	0.1	0.208	1		Ergic1	0.0392959	-0.148411	0.249	0.364	1
4931440P22Rik	0.0715398	0.107588	0.119	0.039	1		Clns1a	0.00429734	-0.230693	0.494	0.675	1		Limd2	0.0393869	0.195909	0.819	0.74	1
B330016D10Rik	0.0715398	0.107588	0.119	0.039	1		Lonp1	0.00429806	-0.198641	0.284	0.442	1		Map3k4	0.0394149	-0.190411	0.295	0.403	1
Fam160a2	0.0715398	0.107588	0.119	0.039	1		Appl1	0.00430524	-0.188434	0.32	0.481	1		Ints11	0.0394702	-0.145488	0.249	0.364	1
Bag3	0.0715398	0.107588	0.119	0.039	1		E2f4	0.00431866	-0.19701	0.302	0.468	1		Rnpep	0.0396132	-0.14544	0.394	0.519	1
Tbc1d4	0.0715398	0.107588	0.119	0.039	1		Prkca	0.00432175	-0.121848	0.082	0.182	1		Mad1l1	0.0396734	-0.116217	0.14	0.234	1
Myh10	0.0715398	0.107588	0.119	0.039	1		Atp13a1	0.00433218	-0.153942	0.147	0.273	1		Tent2	0.0397761	0.146817	0.378	0.247	1
Gm20939	0.0715398	0.107588	0.119	0.039	1		Dnmt3b	0.00434294	-0.150617	0.174	0.312	1		Abhd17b	0.0398949	-0.195274	0.241	0.338	1
Naxe	0.0716222	-0.210371	0.299	0.442	1		Mfap1a	0.00438897	-0.148295	0.145	0.273	1		Rasa2	0.0400353	-0.144134	0.264	0.377	1
Nuak2	0.0720468	0.130308	0.179	0.078	1		Ciao2a	0.00439279	-0.208762	0.619	0.818	1		Donson	0.0400628	-0.116217	0.054	0.117	1
Copz1	0.072195	0.222231	0.642	0.532	1		Mogs	0.00442833	-0.202239	0.35	0.519	1		Xrcc2	0.0401383	-0.107917	0.073	0.143	1
Gpaa1	0.0721996	0.153392	0.328	0.195	1		Hbegf	0.00444009	-0.118318	0.05	0.13	1		Ttc19	0.0401918	-0.143467	0.205	0.312	1
Smox	0.0722288	0.14823	0.194	0.091	1		Prkar2b	0.00445892	0.23957	0.497	0.312	1		Fam117a	0.0405304	-0.275044	0.391	0.481	1
Eaf1	0.0722288	0.14823	0.194	0.091	1		Mrpl38	0.0044862	-0.209083	0.347	0.506	1		Ifrd2	0.0405429	-0.155745	0.389	0.519	1
Tmem40	0.0722957	-0.196638	0.194	0.325	1		Cpsf1	0.00451991	-0.163607	0.248	0.403	1		Rabepk	0.0406329	-0.197086	0.313	0.403	1
P2ry14	0.0723683	-0.187373	0.194	0.325	1		Ndufb2	0.0045383	-0.21313	0.716	0.831	1		Ctss	0.040679	-0.11362	0.073	0.143	1
Gm9843	0.0725562	-0.197387	0.403	0.584	1		Hdgf	0.00454024	-0.213436	0.875	0.935	1		Ints1	0.0406848	-0.128265	0.215	0.325	1
Ftsj1	0.0727894	-0.148637	0.09	0.195	1		Slc7a1	0.00456019	-0.178226	0.266	0.429	1		Gid4	0.0407379	0.120034	0.332	0.208	1
Tmem214	0.0727894	-0.148637	0.09	0.195	1		Rgs14	0.00456302	-0.105975	0.05	0.13	1		Arhgap10	0.0407984	-0.157303	0.189	0.286	1
Insr	0.0731154	-0.136338	0.104	0.221	1		Nup35	0.00457857	-0.13741	0.145	0.273	1		Mapk9	0.0408614	-0.149217	0.145	0.234	1
Prpf38a	0.0731178	-0.163459	0.418	0.597	1		Nudt19	0.00459252	-0.183335	0.338	0.506	1		Tmem208	0.040912	-0.149198	0.64	0.727	1
Smc2	0.0733926	-0.190385	0.672	0.792	1		Agpat5	0.00461812	-0.23147	0.518	0.688	1		Gm20658	0.040928	0.113953	0.117	0.039	1
Cant1	0.0736069	-0.147226	0.149	0.273	1		Dlgap4	0.00461889	-0.158278	0.127	0.247	1		Ap1g2	0.0410522	-0.157303	0.187	0.286	1
Eef1akmt1	0.073709	-0.218255	0.343	0.468	1		Cnpy2	0.00463692	0.256846	0.779	0.688	1		Rc3h1	0.0411295	0.124458	0.345	0.221	1
Bptf	0.0741564	0.190573	0.687	0.571	1		Akap1	0.00465917	-0.119331	0.107	0.221	1		Cmpk1	0.04123	-0.187774	0.588	0.74	1
Paics	0.0747458	-0.180251	0.776	0.87	1		Gon4l	0.00466394	-0.123637	0.091	0.195	1		Tmem35b	0.0414074	0.107289	0.117	0.039	1
Reep3	0.0749439	-0.182022	0.149	0.273	1		Aen	0.00470564	-0.211816	0.201	0.338	1		Mcmbp	0.0415164	-0.156989	0.404	0.519	1
Dtnbp1	0.0750904	-0.279046	0.433	0.558	1		Drg2	0.00475322	-0.160917	0.148	0.273	1		H2ac4	0.0415274	-0.270388	0.264	0.364	1
Ntan1	0.075158	-0.156237	0.493	0.662	1		Fam241a	0.00476881	-0.115974	0.074	0.169	1		Inip	0.0415286	-0.133803	0.316	0.442	1
Dpm2	0.0752396	-0.144131	0.388	0.545	1		Trim65	0.00477496	-0.130188	0.066	0.156	1		Pno1	0.0420065	-0.179227	0.301	0.403	1
Slc29a3	0.0753053	-0.129451	0.045	0.13	1		Adprhl2	0.00479265	-0.146129	0.204	0.351	1		Adprh	0.0423456	-0.147333	0.295	0.416	1
Trerf1	0.0757007	-0.105111	0.06	0.156	1		Suds3	0.00482384	-0.209988	0.399	0.558	1		Odr4	0.042386	-0.186542	0.334	0.442	1
Cyfip2	0.0757831	-0.183643	0.313	0.468	1		Rev1	0.00484078	-0.17411	0.14	0.26	1		Polr2h	0.0424382	-0.149893	0.591	0.727	1
Vps50	0.0758142	-0.13304	0.09	0.195	1		Ruvbl2	0.00484172	-0.256145	0.532	0.688	1		Nup153	0.0427602	-0.137164	0.337	0.468	1
Vps33b	0.0758142	-0.13304	0.09	0.195	1		Hypk	0.0048684	-0.263941	0.452	0.584	1		Casc3	0.0428965	-0.148411	0.241	0.351	1
Arf2	0.0758142	-0.13304	0.09	0.195	1		Psmc4	0.00487647	-0.248228	0.477	0.649	1		Ergic3	0.0430979	-0.115635	0.472	0.61	1
Trmu	0.0758142	-0.13304	0.09	0.195	1		Paics	0.00489784	-0.219505	0.773	0.87	1		Map3k2	0.0432666	0.125839	0.168	0.078	1
Mrpl51	0.0758248	-0.240378	0.672	0.818	1		Srd5a1	0.00496778	-0.138373	0.059	0.143	1		Dda1	0.0433002	-0.134108	0.386	0.506	1
Spryd4	0.0758604	0.130308	0.194	0.091	1		Pola2	0.00497142	-0.208118	0.228	0.364	1		Ctbs	0.0434923	-0.110164	0.083	0.156	1
Rnf13	0.0759714	-0.234689	0.284	0.403	1		Tmem71	0.00498225	0.187244	0.27	0.117	1		Nasp	0.0436549	-0.177772	0.674	0.792	1
Pcnx3	0.0766595	-0.14034	0.119	0.234	1		Ndufa5	0.00498385	-0.206199	0.687	0.818	1		Wdr92	0.0437234	-0.103278	0.15	0.247	1
Mib1	0.0770998	-0.172761	0.269	0.416	1		Psmc2	0.00500391	-0.222348	0.524	0.701	1		Socs6	0.0437234	-0.103278	0.15	0.247	1
Rnpepl1	0.0772177	-0.112963	0.045	0.13	1		Ndufaf2	0.00503571	-0.187143	0.387	0.571	1		Itgb2	0.043812	-0.121579	0.194	0.299	1
Fam20b	0.0772177	-0.112963	0.045	0.13	1		G3bp2	0.00508077	-0.276188	0.625	0.766	1		Dnajc21	0.0438365	-0.162535	0.44	0.571	1
Zfp579	0.0772177	-0.112963	0.045	0.13	1		Coq4	0.0050809	-0.16019	0.13	0.247	1		Upf2	0.0441782	-0.189298	0.288	0.39	1
Tollip	0.0772177	-0.112963	0.045	0.13	1		Cant1	0.00509547	-0.13741	0.147	0.273	1		Fbxo9	0.0441879	0.189583	0.438	0.325	1
Aarsd1	0.0772177	-0.112963	0.045	0.13	1		Wfdc17	0.00511152	0.409647	0.215	0.078	1		Pnkp	0.0443398	-0.134728	0.231	0.338	1
Frmd6	0.0772177	-0.112963	0.045	0.13	1		Api5	0.00511527	-0.180314	0.341	0.506	1		Rybp	0.0443899	0.108489	0.225	0.117	1
Tsc2	0.0772177	-0.112963	0.045	0.13	1		Grwd1	0.00516294	-0.131646	0.211	0.364	1		Cnot3	0.0445525	0.118593	0.487	0.338	1
Tcf7l2	0.0772177	-0.112963	0.045	0.13	1		Nagpa	0.00519134	-0.114068	0.066	0.156	1		Jun	0.0445635	0.169906	0.184	0.091	1
mt-Tt	0.0772177	-0.112963	0.045	0.13	1		Dhx9	0.00524635	-0.254821	0.6	0.766	1		Ssbp4	0.0448104	-0.174404	0.487	0.597	1
Tyms	0.0772816	-0.209391	0.597	0.779	1		Itpa	0.0052489	-0.221864	0.285	0.429	1		Fam102b	0.0449227	0.124132	0.15	0.065	1
9930111J21Rik2	0.0779015	-0.144438	0.09	0.195	1		Mis18bp1	0.00526179	-0.170014	0.273	0.442	1		Diaph2	0.0449893	-0.122795	0.184	0.286	1
Dhfr	0.0779073	0.240226	0.448	0.325	1		Cluh	0.00527934	-0.172016	0.171	0.299	1		H3c6	0.0451488	-0.301647	0.306	0.39	1
Ywhah	0.077932	-0.209178	0.597	0.74	1		Mlh1	0.00529222	-0.153588	0.112	0.221	1		Nbeal2	0.0456197	-0.111802	0.163	0.26	1
Wfdc17	0.0781039	0.150657	0.179	0.078	1		Lias	0.00530041	-0.142189	0.202	0.351	1		Sdhaf4	0.0456605	0.155065	0.492	0.364	1
Polr2j	0.0782574	-0.205928	0.866	0.935	1		Pcgf3	0.00531714	-0.143071	0.137	0.26	1		Rpf1	0.0457365	-0.108314	0.402	0.532	1
Ppp1r15b	0.0784647	-0.169671	0.194	0.325	1		Ybx3	0.00533514	-0.230481	0.884	0.974	1		Ctdsp1	0.0457503	-0.146347	0.176	0.273	1
Smc4	0.0786396	-0.305194	0.761	0.818	1		Coro2a	0.00534525	-0.236373	0.494	0.636	1		Rfesd	0.0458292	-0.128715	0.114	0.195	1
Smg8	0.0790406	0.113235	0.179	0.078	1		G3bp1	0.00539961	-0.240606	0.802	0.922	1		Sipa1l1	0.0460001	-0.28385	0.37	0.455	1
Tmem208	0.079082	-0.194787	0.567	0.727	1		Nop58	0.00540275	-0.278176	0.819	0.896	1		Sc5d	0.0465794	-0.122387	0.303	0.429	1
H3c7	0.0791737	-0.179151	0.179	0.312	1		Zfp445	0.00543378	-0.14272	0.275	0.442	1		Gm43712	0.0468123	-0.131292	0.22	0.325	1
5730455P16Rik	0.0792624	-0.143257	0.149	0.273	1		Mfsd1	0.00543979	-0.176004	0.14	0.26	1		Dars	0.0468324	-0.19121	0.51	0.597	1
Rpa1	0.0792892	-0.134287	0.254	0.403	1		Bach1	0.00544356	0.244022	0.284	0.143	1		Pim3	0.046857	0.153682	0.197	0.104	1
Cpsf1	0.0792892	-0.117985	0.254	0.403	1		Ecd	0.005451	-0.191957	0.258	0.403	1		Anxa1	0.0474451	0.186496	0.399	0.273	1
Itgb3	0.0795331	0.131156	0.194	0.091	1		Psmc5	0.00548622	-0.25019	0.577	0.714	1		Pip4k2b	0.0476353	-0.150896	0.148	0.234	1
Slfn8	0.0796193	-0.171271	0.194	0.325	1		Pgp	0.00550141	-0.20398	0.544	0.74	1		Tubgcp5	0.0477257	-0.145964	0.148	0.234	1
0610012G03Rik	0.0800075	0.181714	0.776	0.649	1		Atmin	0.00550444	-0.113844	0.083	0.182	1		Otulin	0.0477675	-0.105677	0.422	0.558	1
Pop4	0.0800253	-0.157757	0.164	0.286	1		Thap7	0.00551857	-0.173164	0.181	0.312	1		Nipsnap1	0.0477983	0.130777	0.246	0.143	1
Tada3	0.0806303	-0.128251	0.179	0.312	1		Aldoc	0.00557699	0.257166	0.542	0.377	1		Galk1	0.047816	-0.14005	0.699	0.818	1
[truncated: 1,891 more rows]

## Sheet: 3
Inh. III versus DMSO							E3330 versus DMSO							APX2009 versus DMSO
[truncated: 1,571 more rows]

## Sheet: 4
Inh. III versus DMSO							E3330 versus DMSO							APX2009 versus DMSO
[truncated: 1,638 more rows]

[truncated: 6 more sheets: 5, 6, 7, 8, 9, 10]
