# Supplementary material for: APEX1 Nuclease and Redox Functions are Both Essential for Adult Mouse Hematopoietic Stem and Progenitor Cells
Source: Stem Cell Rev Rep. 2023 Jun 2;19(6):2052–72. doi: 10.1007/s12015-023-10550-0 (PMC10390635; doi:10.1007/s12015-023-10550-0)
Supplement: Supplementary file 6 — (XLSX 1437 KB) contains DAR analysis between Inhibitor III/E3330/APX2009 and DMSO for each of the 10 defined CITE-seq cell identities. [file 12015_2023_10550_MOESM6_ESM.xlsx]

## Sheet: DAR analysis
Supplement File 6 : Differential activated regulon (DAR) analysis between Inhibitor III/E3330/APX2009 and DMSO treated HSPCs
Differential activated regulon (DAR) analysis within each of the 10 identified CITE-seq clusters, for InhibitorIIII versus DMSO treated sample, for E3330 versus DMSO treated sample, and for APX2009 versus DMSO treated sample.
Wilcoxon test with a Benjamini-Hochberg correction was used to calculate the significance.
DAR results for each cluster can be found in a separate sheet, labeled by the cluster number.

## Sheet: 0
Inh. III versus DMSO								E3330 versus DMSO								APX2009 versus DMSO
Regulon	Pvalue	mean (inhibitor)	median (inhibitor)	mean (DMSO)	median (DMSO)	Padj		Regulon	Pvalue	mean (inhibitor)	median (inhibitor)	mean (DMSO)	median (DMSO)	Padj		Regulon	Pvalue	mean (inhibitor)	median (inhibitor)	mean (DMSO)	median (DMSO)	Padj
Cebpa-extended (547g)	1.963e-07	0.0656652	0.06594	0.0621124	0.0621124	5.70436e-05		Mafg (57g)	1.65712e-55	0.0791527	0.0752875	0.0559325	0.0536688	8.60047e-53		Irf1 (1067g)	9.46349e-38	0.069804	0.0670744	0.0980495	0.0928393	4.90209e-35
Gata2-extended (711g)	2.19821e-07	0.0639415	0.0624123	0.0577652	0.0569087	5.70436e-05		Mafg-extended (742g)	8.8886e-42	0.0636738	0.0622383	0.0518618	0.0498546	2.30659e-39		Irf9 (937g)	2.01019e-37	0.07678	0.0735494	0.105988	0.102748	5.2064e-35
Ets1 (134g)	7.90261e-07	0.0674474	0.0676833	0.0592902	0.0578341	0.000136715		Gata2-extended (711g)	3.3465e-38	0.0704804	0.0697782	0.0577652	0.0569087	5.78945e-36		Nfkb2 (428g)	2.45184e-36	0.0335429	0.0317705	0.0429341	0.0421797	4.2335e-34
Gata1 (497g)	1.53572e-06	0.0296393	0.0280717	0.0263795	0.0259649	0.000159407		Irf9 (937g)	9.73318e-37	0.0807227	0.0776141	0.105988	0.102748	1.26288e-34		Stat1-extended (929g)	5.64093e-35	0.0959682	0.0935432	0.131558	0.128741	7.30501e-33
Gata2 (505g)	1.31822e-06	0.032178	0.0308437	0.027967	0.0269076	0.000159407		Gata1 (497g)	1.0695e-35	0.0330001	0.0317794	0.0263795	0.0259649	1.11014e-33		Stat1 (755g)	1.23098e-33	0.0748422	0.0722014	0.104238	0.101088	1.2753e-31
Cebpa (326g)	2.12584e-06	0.0396212	0.0386805	0.0367226	0.0363137	0.000183885		Nfkb2 (428g)	9.6489e-34	0.0350453	0.0343053	0.0429341	0.0421797	8.3463e-32		Irf1-extended (1344g)	3.98505e-32	0.0897171	0.0855072	0.120455	0.115615	2.94893e-30
Cebpe (365g)	1.6436e-05	0.0959568	0.096566	0.0919786	0.0924532	0.00121861		Irf1 (1067g)	2.52925e-33	0.074901	0.071908	0.0980495	0.0928393	1.87526e-31		Irf9-extended (1220g)	3.63913e-32	0.105232	0.101904	0.136816	0.13364	2.94893e-30
Ets1-extended (204g)	7.79999e-05	0.0825692	0.0820996	0.0754362	0.0731182	0.00506025		Irf9-extended (1220g)	6.94068e-32	0.10939	0.104517	0.136816	0.13364	4.50276e-30		Relb-extended (768g)	7.96662e-32	0.0530672	0.0507272	0.0667948	0.0665446	5.15839e-30
Cebpe-extended (511g)	0.0001007	0.130566	0.132574	0.126416	0.126614	0.00580702		Tal1 (129g)	1.98309e-31	0.0133611	0.012325	0.00737309	0.00596035	1.14358e-29		Relb (482g)	4.80623e-31	0.031509	0.0301062	0.0427266	0.0426692	2.76625e-29
Jdp2-extended (107g)	0.000161989	0.025703	0.0232244	0.0290567	0.0275099	0.00679381		Tal1-extended (245g)	3.16393e-30	0.0165234	0.0157077	0.0108699	0.0097574	1.64208e-28		Stat2-extended (1148g)	2.1324e-30	0.0983718	0.0966677	0.132946	0.129354	1.10458e-28
Rreb1-extended (183g)	0.000167765	0.0226124	0.0202465	0.0191582	0.0177053	0.00679381		Gata2 (505g)	2.23038e-29	0.0357454	0.0343467	0.027967	0.0269076	1.05233e-27		Irf7 (916g)	1.94303e-28	0.117905	0.117184	0.151516	0.149642	9.14989e-27
Runx1-extended (79g)	0.000165604	0.0545831	0.0496089	0.0458815	0.042234	0.00679381		Relb (482g)	4.91212e-28	0.0335719	0.0326347	0.0427266	0.0426692	2.12449e-26		Stat2 (953g)	4.99434e-28	0.0798495	0.0779154	0.108989	0.106272	2.15589e-26
Tal1-extended (245g)	0.000170172	0.013403	0.0117859	0.0108699	0.0097574	0.00679381		Xbp1 (418g)	1.32355e-27	0.0817416	0.0805316	0.0701245	0.0694245	5.28402e-26		Bcl11a (85g)	6.76791e-28	0.0405184	0.0378587	0.058558	0.0558009	2.69675e-26
Fosl1-extended (245g)	0.000476562	0.0170857	0.0162282	0.0197094	0.0184083	0.016489		Stat1 (755g)	1.80069e-27	0.0812403	0.0794686	0.104238	0.101088	6.23038e-26		Bcl3 (221g)	1.91323e-27	0.0482234	0.0458965	0.0656444	0.0647724	7.07896e-26
Fosl1 (66g)	0.000450425	0.012595	0.0109349	0.0168107	0.0144939	0.016489		Gata1-extended (604g)	1.79046e-27	0.0449914	0.0433686	0.0379183	0.0370138	6.23038e-26		Bcl3-extended (541g)	1.98007e-26	0.071693	0.0701716	0.0917683	0.0915712	6.83785e-25
Mafg (57g)	0.000623872	0.0625468	0.0582622	0.0559325	0.0536688	0.0202369		Irf1-extended (1344g)	3.22807e-27	0.0959112	0.0933198	0.120455	0.115615	1.0471e-25		Irf7-extended (1057g)	1.79851e-25	0.14976	0.149073	0.185409	0.184383	5.82269e-24
Xrcc4-extended (1432g)	0.000883859	0.0983744	0.0953821	0.102726	0.102288	0.0269837		Stat1-extended (929g)	4.33273e-27	0.104479	0.102317	0.131558	0.128741	1.32276e-25		Nfkb2-extended (773g)	2.36788e-25	0.0400054	0.0372968	0.0494812	0.0483222	7.21508e-24
Pole4-extended (929g)	0.00109403	0.13622	0.132341	0.144309	0.146707	0.0308386		Xbp1-extended (684g)	1.21612e-26	0.108324	0.106291	0.0924951	0.0911485	3.50647e-25		Batf-extended (36g)	5.01554e-24	0.0255982	0.0215076	0.0462984	0.0418857	1.44336e-22
Tal1 (129g)	0.00112896	0.0093592	0.00832357	0.00737309	0.00596035	0.0308386		Relb-extended (768g)	1.93826e-26	0.0560127	0.0558075	0.0667948	0.0665446	5.29451e-25		Bcl11a-extended (1049g)	6.42409e-20	0.140791	0.138998	0.167584	0.165854	1.75141e-18
Etv4 (580g)	0.00122324	0.0459229	0.0451719	0.0498137	0.0497287	0.0317431		Cebpb (1125g)	9.41846e-24	0.142869	0.142873	0.130392	0.131344	2.44409e-22		Spib-extended (438g)	2.81963e-18	0.0818153	0.0801418	0.0954285	0.093903	7.30283e-17
Vezf1-extended (202g)	0.00139277	0.0236289	0.0224511	0.0204746	0.0192016	0.0328568		Bcl11a (85g)	1.32069e-23	0.0439997	0.0420212	0.058558	0.0558009	3.264e-22		Cebpe-extended (511g)	2.0519e-17	0.134418	0.135303	0.126416	0.126614	5.06137e-16
Erf-extended (1287g)	0.00138966	0.0920184	0.0913147	0.0988188	0.0978365	0.0328568		Stat2-extended (1148g)	1.47604e-23	0.107031	0.102553	0.132946	0.129354	3.48212e-22		Nfkb1 (373g)	5.147e-17	0.040252	0.0381204	0.0503547	0.0492612	1.21189e-15
Max-extended (2032g)	0.00165749	0.17581	0.173435	0.185961	0.183502	0.0358433		Cebpb-extended (1376g)	2.47992e-23	0.183983	0.184502	0.167568	0.169389	5.596e-22		Gata2-extended (711g)	6.79017e-17	0.0660963	0.0650486	0.0577652	0.0569087	1.52927e-15
Brf1-extended (1322g)	0.00159968	0.0632449	0.0606981	0.0690818	0.0679861	0.0358433		Bcl3 (221g)	1.39195e-22	0.0521547	0.0513575	0.0656444	0.0647724	3.01009e-21		Mafg (57g)	2.58734e-16	0.066476	0.0642929	0.0559325	0.0536688	5.58434e-15
Irf1 (1067g)	0.00204662	0.0903372	0.0843281	0.0980495	0.0928393	0.0379355		Nfe2l2 (572g)	1.74488e-22	0.0627399	0.0615651	0.0551673	0.0545434	3.62236e-21		Gata1 (497g)	1.63681e-15	0.0307734	0.0297024	0.0263795	0.0259649	3.39148e-14
Runx1 (46g)	0.00200246	0.0572192	0.0533746	0.0489481	0.0453338	0.0379355		Fosl2 (314g)	5.09547e-22	0.0458069	0.0454827	0.0405377	0.0397282	1.01713e-20		Gata2 (505g)	1.82643e-15	0.0336356	0.0328374	0.027967	0.0269076	3.6388e-14
Mxd1-extended (124g)	0.00202222	0.0443198	0.0414128	0.0400534	0.0391385	0.0379355		Stat2 (953g)	6.15577e-22	0.0868166	0.0834632	0.108989	0.106272	1.18327e-20		Cebpa-extended (547g)	2.11751e-15	0.0665388	0.0660111	0.0621124	0.0621124	4.06247e-14
Zfp143 (867g)	0.00192524	0.0537999	0.0528544	0.0580643	0.0580775	0.0379355		Stat4-extended (30g)	1.77913e-21	0.00806916	0.000715662	0.0189222	0.0155519	3.29774e-20		Tal1-extended (245g)	2.24489e-15	0.0151331	0.0135112	0.0108699	0.0097574	4.15305e-14
Tfdp1 (2353g)	0.00250187	0.297867	0.295979	0.312842	0.311353	0.0405772		Irf7 (916g)	5.51265e-21	0.12668	0.127217	0.151516	0.149642	9.86575e-20		Prdm1-extended (531g)	2.35813e-15	0.0416615	0.0412429	0.0484637	0.046585	4.21212e-14
Thap1-extended (1099g)	0.00243049	0.0877733	0.0861046	0.093584	0.0935432	0.0405772		Cebpe-extended (511g)	6.53902e-21	0.134587	0.134386	0.126416	0.126614	1.13125e-19		Jun (113g)	2.24856e-14	0.0312223	0.0296554	0.03908	0.0372968	3.88252e-13
Etv5-extended (1778g)	0.00237116	0.114477	0.112898	0.121406	0.120773	0.0405772		Mxd1-extended (124g)	7.65935e-21	0.0471317	0.0457591	0.0400534	0.0391385	1.28232e-19		Stat4-extended (30g)	1.05735e-13	0.00952944	0.00156895	0.0189222	0.0155519	1.7668e-12
Erf (723g)	0.00241748	0.0543405	0.0551815	0.0589666	0.0584385	0.0405772		Nfkb2-extended (773g)	2.0392e-19	0.0421245	0.0409044	0.0494812	0.0483222	3.30732e-18		Irf2 (689g)	1.54703e-13	0.128165	0.128391	0.149255	0.149842	2.50425e-12
Fli1-extended (167g)	0.00294694	0.0187791	0.0168378	0.0159122	0.0148307	0.0463474		Klf6-extended (398g)	2.68644e-19	0.0499697	0.0486477	0.0427677	0.0415452	4.22503e-18		Irf2-extended (833g)	1.52802e-12	0.163611	0.161989	0.187194	0.186757	2.39853e-11
Rxra (29g)	0.00335189	0.00863465	0.00165017	0.00537677	0	0.0483231		Cebpa-extended (547g)	3.6155e-19	0.0670219	0.0667039	0.0621124	0.0621124	5.51895e-18		Stat3-extended (737g)	3.17094e-12	0.0764616	0.0732845	0.0920513	0.0909251	4.83102e-11
Zfp110 (11g)	0.00328521	0.00256802	0	0.0017921	0	0.0483231		Nfe2-extended (92g)	7.45306e-19	0.0499538	0.047215	0.0364561	0.0329871	1.10518e-17		Junb-extended (759g)	8.7478e-12	0.080063	0.0760999	0.089261	0.0867409	1.29467e-10
Zfp119a-extended (14g)	0.00328474	0.0118872	0	0.00684516	0	0.0483231		Bcl3-extended (541g)	1.11423e-18	0.0774403	0.0770055	0.0917683	0.0915712	1.60635e-17		Rel-extended (911g)	1.09191e-11	0.0573938	0.0548361	0.0696402	0.0673627	1.57113e-10
E2f2-extended (790g)	0.00375499	0.0723625	0.0681991	0.0789001	0.0798738	0.0500736		Klf7-extended (273g)	1.33562e-18	0.0390253	0.0387226	0.0353197	0.0344504	1.87348e-17		Gata1-extended (604g)	1.26789e-11	0.0424105	0.0416272	0.0379183	0.0370138	1.77505e-10
Brca1 (2569g)	0.00376276	0.179028	0.179653	0.189799	0.1922	0.0500736		Bhlhe41-extended (800g)	2.21506e-18	0.0811842	0.08024	0.0741236	0.0723079	3.02531e-17		Cebpe (365g)	2.20946e-11	0.0968477	0.0968944	0.0919786	0.0924532	3.01185e-10
Tbp-extended (547g)	0.00361016	0.0346399	0.0343292	0.0373451	0.0371821	0.0500736		Irf7-extended (1057g)	5.35147e-18	0.159441	0.158937	0.185409	0.184383	7.12157e-17		Irf5 (310g)	4.40248e-11	0.0585745	0.0568553	0.0648066	0.0631648	5.84739e-10
Klf3-extended (576g)	0.00386504	0.0237018	0.0224676	0.0215349	0.0202668	0.0501489		Cebpe (365g)	9.86637e-18	0.0977481	0.098111	0.0919786	0.0924532	1.28016e-16		Mafg-extended (742g)	4.61704e-11	0.057271	0.055688	0.0518618	0.0498546	5.97906e-10
Zfp143-extended (1366g)	0.00409822	0.0876266	0.0866033	0.093409	0.0946107	0.0506422		Nfe2 (76g)	1.2267e-17	0.0443067	0.0415857	0.032121	0.0277276	1.55282e-16		Spib (386g)	1.0419e-10	0.0745454	0.0736812	0.0830596	0.0817683	1.31635e-09
Etv5 (1218g)	0.00409821	0.071356	0.0697107	0.0756442	0.0748299	0.0506422		Fosl2-extended (486g)	8.13456e-17	0.0506406	0.0495626	0.0458189	0.0448859	1.0052e-15		Tal1 (129g)	3.56389e-10	0.0110199	0.00929954	0.00737309	0.00596035	4.39546e-09
Gata1-extended (604g)	0.00446511	0.0404582	0.0387163	0.0379183	0.0370138	0.0538928		Zbtb7b-extended (112g)	8.98394e-17	0.0368357	0.0359674	0.0323519	0.0312381	1.08434e-15		Rel (824g)	3.7243e-10	0.0534448	0.0508389	0.0638163	0.0613994	4.48648e-09
Foxn3-extended (277g)	0.00457993	0.0282738	0.0268661	0.0250735	0.0239114	0.0540223		Batf-extended (36g)	7.72802e-16	0.0309191	0.0271554	0.0462984	0.0418857	9.11555e-15		Cebpa (326g)	4.29743e-10	0.0394876	0.0389084	0.0367226	0.0363137	5.05925e-09
Tfdp1-extended (3051g)	0.00504608	0.362292	0.362049	0.379015	0.380074	0.056933		Klf6 (188g)	5.71741e-15	0.0350825	0.0337991	0.0293668	0.0279192	6.59408e-14		Cebpg-extended (117g)	5.66744e-10	0.0077026	0.00679046	0.0111011	0.00951273	6.52386e-09
Esrra (24g)	0.00503223	0.00216524	0	0.00148833	0	0.056933		Nfe2l2-extended (825g)	6.64772e-15	0.0829212	0.081975	0.0739986	0.073591	7.50036e-14		Irf5-extended (783g)	9.03712e-10	0.0953248	0.0942263	0.103391	0.102127	1.01766e-08
Stat5a-extended (73g)	0.00523522	0.0182935	0.0166542	0.0152402	0.0137221	0.0578102		Bcl11a-extended (1049g)	1.54506e-14	0.147723	0.146112	0.167584	0.165854	1.70614e-13		Pax5 (72g)	1.01741e-09	0.0223177	0.0191878	0.0277769	0.0252352	1.12131e-08
Hdac2-extended (2621g)	0.00558243	0.305408	0.303886	0.316999	0.315456	0.0579503		Fosl1-extended (245g)	2.74656e-14	0.0245362	0.0228219	0.0197094	0.0184083	2.96972e-13		Junb (529g)	1.11155e-09	0.0569692	0.0549213	0.0629186	0.0608473	1.19955e-08
Rest-extended (494g)	0.00569454	0.0524565	0.0516885	0.0475514	0.0454775	0.0579503		Fli1-extended (167g)	3.50474e-14	0.0209842	0.0197649	0.0159122	0.0148307	3.71216e-13		Nfkb1-extended (570g)	4.60553e-09	0.0482456	0.0461866	0.0563934	0.0545193	4.8687e-08
Mitf-extended (485g)	0.00551609	0.0254799	0.0241259	0.0226412	0.0215349	0.0579503		Fos (98g)	7.79411e-14	0.0703121	0.0695895	0.0632979	0.0616798	8.09029e-13		Fosl1-extended (245g)	9.00226e-09	0.0233937	0.0223834	0.0197094	0.0184083	9.32634e-08
Brca1-extended (3166g)	0.00559355	0.218528	0.220674	0.230418	0.232897	0.0579503		Cebpa (326g)	2.5847e-12	0.0397904	0.0392236	0.0367226	0.0363137	2.63031e-11		Ddit3-extended (249g)	1.1966e-08	0.0250473	0.0243191	0.0295313	0.0274849	1.21537e-07
Cebpd (726g)	0.00593075	0.11106	0.109911	0.105629	0.104062	0.058886		Ets1 (134g)	4.45609e-12	0.0685578	0.0668001	0.0592902	0.0578341	4.44752e-11		Atf3-extended (1228g)	1.47462e-08	0.126244	0.124048	0.137555	0.137411	1.46895e-07
E2f2 (737g)	0.00601341	0.0694963	0.0657836	0.0756175	0.0762246	0.058886		Nfkb1 (373g)	1.03949e-11	0.0429182	0.0416198	0.0503547	0.0492612	1.01791e-10		Pax5-extended (153g)	2.62171e-08	0.0424926	0.0410419	0.0470969	0.0446163	2.56235e-07
Cux1-extended (235g)	0.00628614	0.0385244	0.0369951	0.0347412	0.0319149	0.0604168		Mitf-extended (485g)	1.75717e-10	0.0260966	0.0248841	0.0226412	0.0215349	1.68884e-09		Klf1-extended (118g)	1.96239e-07	0.0364251	0.0356717	0.0332035	0.0324419	1.88244e-06
Irf9 (937g)	0.00657646	0.0989224	0.0932939	0.105988	0.102748	0.0605284		Bhlhe40-extended (399g)	2.60054e-10	0.0427701	0.0417076	0.0386049	0.0369957	2.45396e-09		Tfdp2-extended (1893g)	4.7506e-07	0.288886	0.288401	0.278944	0.279089	4.4742e-06
Myb-extended (585g)	0.00664763	0.0900177	0.0883208	0.0856716	0.08399	0.0605284		Klf3-extended (576g)	6.30631e-10	0.0254498	0.0234571	0.0215349	0.0202668	5.8446e-09		Jun-extended (643g)	5.20628e-07	0.0722938	0.0694951	0.0787392	0.0776895	4.81581e-06
Elk4 (110g)	0.00647174	0.00868467	0.0073949	0.00720754	0.00585966	0.0605284		Tead3 (34g)	6.91889e-10	0.00600533	0	0.0111926	0.00640869	6.29983e-09		Bcl6-extended (44g)	9.99446e-07	0.00695774	0.000113921	0.0113815	0.00704413	9.08269e-06
E2f1 (1723g)	0.0076528	0.190343	0.182297	0.202867	0.201628	0.062282		Klf1-extended (118g)	6.73022e-09	0.0365051	0.0358905	0.0332035	0.0324419	6.02239e-08		Six5 (227g)	1.2093e-06	0.0412748	0.0413723	0.038419	0.0384268	1.08003e-05
Pole3-extended (1481g)	0.00792259	0.17462	0.171555	0.182934	0.185261	0.062282		Maff-extended (260g)	7.40491e-09	0.0317493	0.0305928	0.0286617	0.0266565	6.51381e-08		Fos (98g)	3.71996e-06	0.0679276	0.067188	0.0632979	0.0616798	3.266e-05
Nfe2l2-extended (825g)	0.00755012	0.0792487	0.0780894	0.0739986	0.073591	0.062282		Bach1-extended (201g)	1.20018e-08	0.0193641	0.0179726	0.0157816	0.0148249	1.03815e-07		Bhlhe40 (21g)	5.91964e-06	0.0359672	0.0380562	0.0396929	0.0400468	5.11062e-05
Ehf-extended (66g)	0.00802746	0.00358398	0	0.0021848	0	0.062282		Fos-extended (297g)	2.57515e-08	0.0511667	0.0505086	0.0470112	0.0458968	2.19099e-07		Irf8-extended (1182g)	9.15565e-06	0.152792	0.150722	0.160619	0.159776	7.7748e-05
Nr1h3-extended (24g)	0.00830239	0.000399788	0	9.54313e-05	0	0.062282		Pax5 (72g)	3.72477e-08	0.0228601	0.0212076	0.0277769	0.0252352	3.11799e-07		Irf8 (910g)	1.42021e-05	0.104826	0.103989	0.110394	0.109864	0.000118656
Nr1h3 (19g)	0.00830239	0.00050293	0	0.000120052	0	0.062282		Xrcc4-extended (1432g)	6.28438e-08	0.0975121	0.0955275	0.102726	0.102288	5.17713e-07		Ddit3 (114g)	1.80751e-05	0.0154248	0.0148041	0.0190072	0.0176995	0.000148618
E2f7-extended (2322g)	0.00783926	0.167355	0.165654	0.177686	0.177843	0.062282		Fli1 (67g)	7.31107e-08	0.0198774	0.017735	0.0151023	0.0138575	5.92882e-07		Zfp64 (21g)	2.68557e-05	0.0354762	0.0375488	0.0326727	0.0358704	0.000217364
E2f7 (1862g)	0.00852027	0.137188	0.136403	0.145897	0.147624	0.062282		Zfp64 (21g)	2.11696e-07	0.0364011	0.0377049	0.0326727	0.0358704	1.69031e-06		Creb5-extended (520g)	2.83424e-05	0.0353303	0.0348448	0.0385393	0.037304	0.000225867
Etv4-extended (1166g)	0.0076528	0.0847062	0.0832892	0.0908031	0.089546	0.062282		Irf2 (689g)	2.24273e-07	0.136272	0.134858	0.149255	0.149842	1.7636e-06		Six5-extended (341g)	3.13182e-05	0.0482426	0.0484229	0.0448289	0.0447866	0.0002458
Zfp362-extended (334g)	0.00794542	0.0289287	0.0275304	0.0308021	0.0303065	0.062282		Atf3 (848g)	2.56485e-07	0.0803381	0.0786686	0.0751581	0.0742039	1.95758e-06		Nuak2-extended (147g)	4.5405e-05	0.032933	0.0338271	0.0308128	0.0305314	0.000351041
Nfyb (1028g)	0.00720742	0.0732824	0.0678406	0.0774301	0.0781076	0.062282		Klf2-extended (137g)	2.55071e-07	0.0609767	0.0603843	0.0553005	0.0551677	1.95758e-06		Atf6-extended (71g)	5.00475e-05	0.0111412	0.0086072	0.0141111	0.0124473	0.000381244
Rela-extended (1529g)	0.00760129	0.0731121	0.0701626	0.0757146	0.0753961	0.062282		Creb3l2-extended (430g)	2.64937e-07	0.0524406	0.0512431	0.0487315	0.047369	1.99279e-06		Jund (238g)	5.88533e-05	0.068867	0.0666991	0.0735946	0.0709887	0.000441826
Zfp553 (48g)	0.00846155	0.0023049	0	0.00147652	0	0.062282		Zfp30 (17g)	2.70691e-07	0.180866	0.172338	0.175002	0.168445	2.00698e-06		Tead3 (34g)	0.000110728	0.00734322	0	0.0111926	0.00640869	0.000819385
Mzf1 (21g)	0.00827852	0.000489718	0	4.17239e-05	0	0.062282		Prdm1-extended (531g)	3.06524e-07	0.0445087	0.0432349	0.0484637	0.046585	2.24064e-06		Cebpg (45g)	0.00012588	0.00804784	0.00602007	0.0114969	0.00919732	0.000918394
Zbtb7b-extended (112g)	0.00874199	0.0344678	0.034101	0.0323519	0.0312381	0.0630152		Cux1-extended (235g)	3.17431e-07	0.0398452	0.0375661	0.0347412	0.0319149	2.28815e-06		Spic-extended (745g)	0.000189665	0.0645023	0.0622721	0.068359	0.0677809	0.00136453
Gm14295-extended (13g)	0.00970334	0.0180165	0.00300677	0.0256432	0.016224	0.0663101		Spib-extended (438g)	3.79642e-07	0.0881817	0.0872783	0.0954285	0.093903	2.6991e-06		Tfdp2 (1338g)	0.000228503	0.214024	0.214428	0.208365	0.208322	0.00162143
Pole3 (528g)	0.00958235	0.0671384	0.0635386	0.0718408	0.0736804	0.0663101		Hoxb9 (21g)	3.91823e-07	0.00139007	0	0.00431124	0	2.74806e-06		Klf2 (16g)	0.000327314	0.055094	0.0517347	0.0457864	0.0453571	0.0022912
E2f6-extended (2308g)	0.0096185	0.174487	0.168687	0.185051	0.18365	0.0663101		E2f2 (737g)	4.34597e-07	0.0673305	0.0641239	0.0756175	0.0762246	3.00741e-06		Cebpb-extended (1376g)	0.000343613	0.17459	0.172736	0.167568	0.169389	0.00237322
E2f6 (1867g)	0.00971852	0.154587	0.150631	0.164445	0.166147	0.0663101		Erf (723g)	5.00888e-07	0.0537227	0.0536024	0.0589666	0.0584385	3.42054e-06		Irf4-extended (262g)	0.000357688	0.0435398	0.0424916	0.0463831	0.0449945	0.00243792
Zfp523-extended (723g)	0.00983791	0.0501521	0.0478988	0.0536143	0.0537842	0.0663101		Runx1-extended (79g)	7.77365e-07	0.0546077	0.0508835	0.0458815	0.042234	5.23964e-06		Hoxa2-extended (13g)	0.000398267	0.00264301	0	0.00521324	0	0.00267925
E2f4 (2468g)	0.0104645	0.23603	0.233702	0.246313	0.247299	0.0671698		E2f2-extended (790g)	1.00249e-06	0.0707046	0.0689678	0.0789001	0.0798738	6.67042e-06		Prdm1 (23g)	0.000473324	0.00481276	0	0.00806124	0	0.00314336
E2f1-extended (1972g)	0.0105822	0.215397	0.206041	0.228568	0.225853	0.0671698		Rb1 (658g)	1.11054e-06	0.0359341	0.0342112	0.0326105	0.0299699	7.29586e-06		Bmyc-extended (1157g)	0.000552482	0.438319	0.442169	0.427438	0.434185	0.0036226
Brf2-extended (661g)	0.0108714	0.0760394	0.0733676	0.0797223	0.0774168	0.0671698		Runx1 (46g)	1.38083e-06	0.0588434	0.0539021	0.0489481	0.0453338	8.95816e-06		Polr3a (632g)	0.00057928	0.0232426	0.0224482	0.0215731	0.0210197	0.00375084
Runx2-extended (110g)	0.0106414	0.0425923	0.0409774	0.0379755	0.0357688	0.0671698		Erf-extended (1287g)	1.4734e-06	0.0915286	0.0909381	0.0988188	0.0978365	9.4407e-06		Thap1 (639g)	0.000606437	0.0652192	0.0670381	0.0620142	0.0616254	0.00383091
Cebpd-extended (1059g)	0.0105134	0.200076	0.196177	0.192736	0.192777	0.0671698		Usf1-extended (567g)	1.72604e-06	0.0586786	0.0578269	0.0613966	0.0611894	1.09246e-05		Bmyc (32g)	0.000600901	0.111753	0.109801	0.105018	0.106209	0.00383091
E2f3 (2827g)	0.010204	0.224064	0.225947	0.235283	0.234274	0.0671698		Mxi1-extended (1069g)	1.9142e-06	0.0576607	0.0550751	0.0517559	0.047865	1.19695e-05		Myb-extended (585g)	0.000704929	0.0903707	0.0883834	0.0856716	0.08399	0.00439943
Nfyb-extended (1368g)	0.010811	0.100709	0.0962392	0.105601	0.106948	0.0671698		Zfp846 (17g)	2.02842e-06	0.0417321	0.0457516	0.0490296	0.0499808	1.25327e-05		Mzf1 (21g)	0.000723589	0.000616523	0	4.17239e-05	0	0.00446213
Bach1-extended (201g)	0.0110852	0.0179431	0.0166667	0.0157816	0.0148249	0.0673331		Zfp612-extended (15g)	2.07493e-06	0.00490611	0	0.010513	0	1.26693e-05		Thap11-extended (714g)	0.000780074	0.0903567	0.0913303	0.0870533	0.0869331	0.00475386
Nfe2l2 (572g)	0.0111573	0.0582999	0.0573343	0.0551673	0.0545434	0.0673331		Zfp846-extended (18g)	2.1057e-06	0.0394763	0.0432452	0.0463435	0.0472427	1.27077e-05		Spic (589g)	0.000793663	0.0428111	0.0414918	0.0454776	0.0439603	0.00478043
Thap1 (639g)	0.0116523	0.0590953	0.0580853	0.0620142	0.0616254	0.0678215		Maf-extended (578g)	2.47867e-06	0.0733886	0.0721242	0.0697533	0.0695956	1.47866e-05		Pparg (25g)	0.000847441	0.0332929	0.0315789	0.0284114	0.0273026	0.00504568
Myb (243g)	0.0115347	0.0825173	0.0813066	0.0786441	0.0771213	0.0678215		Hoxa2-extended (13g)	2.6354e-06	0.00187412	0	0.00521324	0	1.55429e-05		Pparg-extended (30g)	0.000951945	0.027954	0.0264244	0.0238961	0.0228461	0.00560349
Crem-extended (163g)	0.0120223	0.0458221	0.0448115	0.0436982	0.0428139	0.0678215		Irf2-extended (833g)	3.58126e-06	0.173571	0.173261	0.187194	0.186757	2.0884e-05		Klf10-extended (29g)	0.00101393	0.0289905	0.0295038	0.0255364	0.0278821	0.00585594
E2f3-extended (3265g)	0.0119673	0.24451	0.246553	0.255948	0.256475	0.0678215		Stat3-extended (737g)	4.11558e-06	0.0828389	0.0805205	0.0920513	0.0909251	2.37332e-05		Rela (58g)	0.00101744	0.00517847	0.00208412	0.00636796	0.00476579	0.00585594
Atf1-extended (1962g)	0.0114182	0.161919	0.16488	0.168334	0.17102	0.0678215		Zfp523-extended (723g)	5.46569e-06	0.0493515	0.0478313	0.0536143	0.0537842	3.11725e-05		Mta3-extended (22g)	0.00127181	0.00908528	0	0.00567448	0	0.00723956
E4f1 (130g)	0.0118468	0.0241263	0.0235824	0.0260542	0.0256526	0.0678215		Pole3 (528g)	7.31805e-06	0.0660141	0.0651085	0.0718408	0.0736804	4.12833e-05		Runx1 (46g)	0.0012958	0.0555572	0.0538839	0.0489481	0.0453338	0.00729589
Irf9-extended (1220g)	0.0122449	0.129187	0.121225	0.136816	0.13364	0.0683347		Zbtb33 (597g)	7.68161e-06	0.0487019	0.0473225	0.0530529	0.0519367	4.28683e-05		Nfil3-extended (252g)	0.00133073	0.0744924	0.0744258	0.0766302	0.0756817	0.00741201
Klf6 (188g)	0.0123915	0.0324209	0.0306318	0.0293668	0.0279192	0.0684167		Gtf2f1-extended (2829g)	8.83092e-06	0.270852	0.268885	0.285037	0.282048	4.87579e-05		Xbp1 (418g)	0.00142944	0.0734467	0.0728633	0.0701245	0.0694245	0.00787712
Nr2f6-extended (24g)	0.0125316	0.00422032	0	0.00264099	0	0.0684623		Klf4-extended (143g)	9.43404e-06	0.0141122	0.0133746	0.012043	0.0114767	5.10028e-05		Rxrb-extended (35g)	0.00155952	0.00412917	0	0.00277213	0	0.00850349
Ezh2-extended (4403g)	0.0135476	0.371665	0.369778	0.384845	0.386777	0.0732419		Klf4 (129g)	9.42272e-06	0.0148683	0.014277	0.0125973	0.0118858	5.10028e-05		Nfe2 (76g)	0.00164414	0.0360662	0.0329681	0.032121	0.0277276	0.00887152
Ybx1-extended (1919g)	0.0140083	0.187568	0.185216	0.195892	0.197657	0.0749516		Rb1-extended (958g)	1.02042e-05	0.0444441	0.0418783	0.0408372	0.0380474	5.45979e-05		Vezf1-extended (202g)	0.00185791	0.022727	0.0222558	0.0204746	0.0192016	0.00992163
E2f8 (1488g)	0.0143402	0.127197	0.12282	0.13434	0.136551	0.0759447		Ets1-extended (204g)	1.11198e-05	0.0817895	0.0798684	0.0754362	0.0731182	5.88895e-05		Fli1-extended (167g)	0.00188453	0.0185257	0.0170385	0.0159122	0.0148307	0.00996108
Klf2 (16g)	0.0145532	0.0550615	0.0541837	0.0457864	0.0453571	0.0762941		Gabpb1-extended (2466g)	1.15377e-05	0.189464	0.18811	0.197227	0.197572	6.04856e-05		Runx1-extended (79g)	0.00214171	0.0512326	0.0495	0.0458815	0.042234	0.0112061
Foxp1-extended (135g)	0.0150922	0.0383363	0.035068	0.0341861	0.0307548	0.0775532		Sp6-extended (26g)	1.73841e-05	0.00452967	0	0.00800777	0	9.02236e-05		Myb (243g)	0.00217482	0.0826987	0.0814056	0.0786441	0.0771213	0.0112656
Foxp1 (62g)	0.0150113	0.0309968	0.028537	0.0266387	0.0237079	0.0775532		Fosb-extended (41g)	1.85622e-05	0.0128419	0.0124187	0.0100103	0.00819106	9.5384e-05		Trp53-extended (419g)	0.00228422	0.10577	0.107065	0.103166	0.102259	0.0117151
Srf-extended (1104g)	0.0157383	0.0818836	0.0808789	0.0861642	0.0866994	0.0794138		Ezh2-extended (4403g)	1.89479e-05	0.369084	0.372651	0.384845	0.386777	9.64114e-05		Hoxb7-extended (77g)	0.00252085	0.00488132	0.00162896	0.0059695	0.00421743	0.0128019
Cebpz-extended (1415g)	0.0158648	0.182028	0.180624	0.189839	0.189585	0.0794138		Zfp770 (395g)	2.17854e-05	0.0310745	0.0304186	0.0336885	0.0330939	0.000109773		Myc-extended (3177g)	0.0028603	0.513019	0.517742	0.501944	0.500434	0.0143848
Foxc1-extended (22g)	0.0159134	0.0036765	0	0.00255254	0	0.0794138		Sox5 (22g)	2.32157e-05	0.0127386	0.00477291	0.0182835	0.0135357	0.000114752		Klf7-extended (273g)	0.00292336	0.0366106	0.0360927	0.0353197	0.0344504	0.0145606
Ubtf-extended (2609g)	0.0164668	0.270091	0.27009	0.280968	0.280243	0.0813928		Ctcf-extended (2510g)	2.30382e-05	0.217256	0.213714	0.228	0.224443	0.000114752		Nfe2-extended (92g)	0.00301757	0.0405369	0.0369319	0.0364561	0.0329871	0.0148867
E2f4-extended (3126g)	0.0173006	0.27792	0.271165	0.289255	0.286349	0.0847074		Max-extended (2032g)	2.39018e-05	0.175453	0.174978	0.185961	0.183502	0.000117029		Tcf12-extended (62g)	0.00341194	0.00488617	0.00296862	0.00649074	0.00451449	0.0166734
Sox4 (284g)	0.0177001	0.0696895	0.0684651	0.0651532	0.0643663	0.0858537		Sox5-extended (35g)	2.82784e-05	0.00823399	0.00307984	0.0117263	0.00859986	0.000137163		Thap1-extended (1099g)	0.00377218	0.0975948	0.101301	0.093584	0.0935432	0.0182616
Klf7-extended (273g)	0.0178871	0.036599	0.0359943	0.0353197	0.0344504	0.0859572		Snai1-extended (23g)	3.29702e-05	0.00296685	0	0.00557275	0	0.000156987		Esrra-extended (878g)	0.00430663	0.0638561	0.0633759	0.0606658	0.0585788	0.0206559
Srebf1-extended (2595g)	0.0183786	0.181047	0.179102	0.189322	0.186544	0.0875093		Snai1 (12g)	3.29702e-05	0.00563558	0	0.0105855	0	0.000156987		Tcf12 (58g)	0.00447847	0.00520549	0.00316262	0.00687755	0.00480951	0.021283
Myc-extended (3177g)	0.0192296	0.490712	0.488245	0.501944	0.500434	0.0896869		Pax5-extended (153g)	3.55548e-05	0.0436232	0.0426939	0.0470969	0.0446163	0.000167184		Mecom-extended (13g)	0.00453175	0.013529	0	0.0186537	0.00175395	0.0213404
Zfp597 (48g)	0.0197525	0.0288094	0.0259151	0.0254775	0.0223701	0.0896869		Gabpb1 (1408g)	3.57561e-05	0.108297	0.107678	0.112068	0.111908	0.000167184		Cebpb (1125g)	0.00499111	0.134653	0.132959	0.130392	0.131344	0.0232918
Fos-extended (297g)	0.019397	0.0500011	0.0481082	0.0470112	0.0458968	0.0896869		Hdac6-extended (428g)	4.04795e-05	0.0328462	0.032239	0.0348803	0.0344375	0.000187579		Maz-extended (1545g)	0.00508965	0.222369	0.223038	0.215246	0.216119	0.0235396
Polr3g-extended (1096g)	0.0193299	0.0652999	0.064298	0.0685653	0.0672588	0.0896869		Klf9-extended (51g)	4.47506e-05	0.00468659	0.00257044	0.00339089	0	0.000205536		Zbtb7b-extended (112g)	0.00527638	0.0336916	0.0328752	0.0323519	0.0312381	0.0241873
Gabpb1 (1408g)	0.0195828	0.109486	0.10801	0.112068	0.111908	0.0896869		Prdm1 (23g)	5.02197e-05	0.00432813	0	0.00806124	0	0.000228632		Hoxb9 (21g)	0.00542181	0.00208285	0	0.00431124	0	0.0246359
E4f1-extended (153g)	0.0198728	0.0230123	0.0226475	0.024646	0.0242635	0.0896869		Tbx19-extended (67g)	5.18542e-05	0.00341189	0.00062295	0.00218011	0	0.00023402		Hdac2-extended (2621g)	0.00642825	0.326339	0.326027	0.316999	0.315456	0.0289551
Thap11-extended (714g)	0.020219	0.0839651	0.0835905	0.0870533	0.0869331	0.0896896		Brca1-extended (3166g)	5.61922e-05	0.218132	0.219108	0.230418	0.232897	0.000251411		Sox5-extended (35g)	0.00669934	0.00868271	0.00568586	0.0117263	0.00859986	0.029916
Irf1-extended (1344g)	0.0201842	0.113506	0.10789	0.120455	0.115615	0.0896896		Gtf2f1 (2126g)	5.94963e-05	0.211099	0.210363	0.221316	0.219191	0.00026392		Ets1 (134g)	0.00704859	0.0633609	0.0611779	0.0592902	0.0578341	0.0312066
Rbbp5 (769g)	0.0204644	0.0447274	0.0433951	0.046794	0.0456184	0.0900087		Brca1 (2569g)	6.37113e-05	0.179232	0.1803	0.189799	0.1922	0.000280222		Sox5 (22g)	0.00739681	0.0135865	0.00894921	0.0182835	0.0135357	0.0323387
Gm14325-extended (76g)	0.0209137	0.0110105	0.0103908	0.0127288	0.0125028	0.0912116		Mef2a-extended (57g)	8.89515e-05	0.0156817	0.0140321	0.0125687	0.0102685	0.000387948		Fosl2 (314g)	0.00742916	0.0419821	0.0411986	0.0405377	0.0397282	0.0323387
Cebpb (1125g)	0.0211075	0.135169	0.134035	0.130392	0.131344	0.0912897		Rel-extended (911g)	9.5208e-05	0.0632705	0.0607215	0.0696402	0.0673627	0.000411216		Gli3-extended (39g)	0.00864158	0.00162547	0	0.00287969	0	0.0373028
Nfyc (551g)	0.0222561	0.0442579	0.0413635	0.04664	0.0451064	0.0954623		Egr3-extended (155g)	9.58711e-05	0.0177358	0.01563	0.0155448	0.0128973	0.000411216		Tfdp1 (2353g)	0.00892052	0.322647	0.328108	0.312842	0.311353	0.0381887
Jund-extended (396g)	0.0224846	0.0998065	0.0982966	0.0957834	0.0935628	0.0956518		Rarg-extended (22g)	0.000120277	0.00520332	0	0.00304929	0	0.000511668		Hoxb5 (25g)	0.00920741	0.00770391	0	0.00603203	0	0.0390938
Pgr-extended (23g)	0.0232	0.00227748	0	0.00103027	0	0.0978928		Tbx19 (31g)	0.000126028	0.0061974	0	0.00385552	0	0.000531779		Bcl6b-extended (73g)	0.00944594	0.020538	0.0189412	0.0181507	0.0157628	0.0397804
Gtf2f1-extended (2829g)	0.0245726	0.275273	0.273617	0.285037	0.282048	0.100559		Vezf1-extended (202g)	0.000133273	0.023321	0.0219556	0.0204746	0.0192016	0.000557812		Hsf1-extended (652g)	0.0096974	0.0471472	0.0464989	0.0450335	0.0447457	0.0405101
Gtf2f1 (2126g)	0.0246968	0.213431	0.21374	0.221316	0.219191	0.100559		Mafk (21g)	0.000141467	0.00502807	0	0.00273875	0	0.00058737		Cux1-extended (235g)	0.00991997	0.0376047	0.0353538	0.0347412	0.0319149	0.0411084
Thap11 (229g)	0.0240404	0.04851	0.048639	0.0504302	0.049994	0.100559		Foxp1 (62g)	0.000145897	0.0327798	0.0286738	0.0266387	0.0237079	0.000600957		Xbp1-extended (684g)	0.0101248	0.0962191	0.0946263	0.0924951	0.0911485	0.041624
Zfp770 (395g)	0.0248006	0.03174	0.0313134	0.0336885	0.0330939	0.100559		Foxo3-extended (83g)	0.000155278	0.0101416	0.0074703	0.00750755	0.00575358	0.00063456		Gmeb1-extended (119g)	0.0113858	0.00409394	0.00277865	0.00489955	0.00380473	0.0464398
Rreb1 (11g)	0.0242896	0.011125	0	0.00746489	0	0.100559		Hdac2-extended (2621g)	0.000157835	0.305271	0.304808	0.316999	0.315456	0.000639972		Fli1 (67g)	0.0115568	0.0180756	0.0154975	0.0151023	0.0138575	0.046769
Etv3-extended (31g)	0.025535	0.00752594	0.00149294	0.0118022	0.00378566	0.102734		Irf3-extended (973g)	0.000166151	0.0707265	0.0705106	0.0751751	0.0753779	0.000668469		Thap11 (229g)	0.0118901	0.0520918	0.0523068	0.0504302	0.049994	0.0477449
Zfp704 (170g)	0.0260559	0.0318761	0.0297358	0.0295965	0.0272478	0.102961		E2f6 (1867g)	0.000178895	0.154736	0.154174	0.164445	0.166147	0.000714203		Gtf2b-extended (285g)	0.0122624	0.0722395	0.0712912	0.069506	0.0685936	0.0488611
Klf6-extended (398g)	0.0261867	0.0458053	0.0442008	0.0427677	0.0415452	0.102961		Fosl1 (66g)	0.000189414	0.0201988	0.0181302	0.0168107	0.0144939	0.000750427		Fosl1 (66g)	0.0131126	0.0190609	0.0168794	0.0168107	0.0144939	0.0518499
Runx3 (43g)	0.0258798	0.00950812	0.00613425	0.00732242	0.00450363	0.102961		Ybx1 (47g)	0.000196442	0.0674178	0.0669839	0.0732858	0.0732564	0.000772375		Gmeb1 (109g)	0.0135946	0.00418558	0.00254482	0.00497217	0.00386585	0.0529474
Foxa3 (24g)	0.0266569	0.0243492	0.0223911	0.0199347	0.0173583	0.103246		Zbtb33-extended (787g)	0.000200204	0.0607446	0.0592151	0.0649468	0.0629552	0.000781247		Zfp553 (48g)	0.0135307	0.0021409	0	0.00147652	0	0.0529474
Stat4-extended (30g)	0.0265516	0.0150665	0.00968896	0.0189222	0.0155519	0.103246		Mafb-extended (94g)	0.000212077	0.00835352	0.0080506	0.00720366	0.00697472	0.00081484		Brf2-extended (661g)	0.0159794	0.0823331	0.0820659	0.0797223	0.0774168	0.0617712
Ehf (45g)	0.026892	0.00157184	0	0.000725599	0	0.103385		Zfp143-extended (1366g)	0.000210708	0.0877033	0.0868085	0.093409	0.0946107	0.00081484		E2f4-extended (3126g)	0.0164453	0.298242	0.300631	0.289255	0.286349	0.0630939
Nr3c1 (255g)	0.0284965	0.027594	0.025876	0.025275	0.0241459	0.108748		Etv4-extended (1166g)	0.000213523	0.0849402	0.0822685	0.0908031	0.089546	0.00081484		Srf-extended (1104g)	0.0166696	0.0895405	0.0895486	0.0861642	0.0866994	0.0630939
Bhlhe40 (21g)	0.0289858	0.0375425	0.0391101	0.0396929	0.0400468	0.109807		Brf1-extended (1322g)	0.000222972	0.0641289	0.0627863	0.0690818	0.0679861	0.000844691		Egr1 (1371g)	0.016687	0.100757	0.0988312	0.105427	0.101379	0.0630939
Fos (98g)	0.0305035	0.066435	0.0655454	0.0632979	0.0616798	0.11472		Myb-extended (585g)	0.000228597	0.0902111	0.0889645	0.0856716	0.08399	0.000859723		Myc (838g)	0.017162	0.133975	0.133926	0.130261	0.128196	0.0634993
Cebpb-extended (1376g)	0.0308037	0.173788	0.1725	0.167568	0.169389	0.115015		Smarca4-extended (3967g)	0.000233761	0.295852	0.295855	0.310454	0.30755	0.00087282		Gtf2f1 (2126g)	0.0170112	0.22695	0.23077	0.221316	0.219191	0.0634993
Gabpb1-extended (2466g)	0.0316418	0.192371	0.189658	0.197227	0.197572	0.117301		E2f6-extended (2308g)	0.000254502	0.174497	0.174136	0.185051	0.18365	0.000943474		Tfdp1-extended (3051g)	0.017082	0.389429	0.395577	0.379015	0.380074	0.0634993
Nfya-extended (816g)	0.0322113	0.0601145	0.0564594	0.063165	0.0606254	0.118565		E2f3 (2827g)	0.000286997	0.224228	0.224531	0.235283	0.234274	0.00105639		Nr1i3-extended (34g)	0.0179599	0.000288992	0	0.000118477	0	0.0659805
Fli1 (67g)	0.0334621	0.017864	0.0157644	0.0151023	0.0138575	0.122302		Ubtf-extended (2609g)	0.000311656	0.26964	0.269069	0.280968	0.280243	0.00113908		Snai1 (12g)	0.0181786	0.00709978	0	0.0105855	0	0.0663137
Runx3-extended (59g)	0.0347954	0.00829066	0.00613726	0.00647613	0.00414408	0.126285		Runx3-extended (59g)	0.000366019	0.00885955	0.0066248	0.00647613	0.00414408	0.00132842		Taf7 (99g)	0.0189093	0.0618997	0.0613579	0.059931	0.0598808	0.0684966
Maz-extended (1545g)	0.0356168	0.208684	0.208639	0.215246	0.216119	0.128369		E2f3-extended (3265g)	0.000380099	0.244535	0.244948	0.255948	0.256475	0.00136994		Rreb1-extended (183g)	0.0191923	0.0207557	0.0192651	0.0191582	0.0177053	0.0685912
Elf1-extended (347g)	0.0367986	0.115773	0.11588	0.111138	0.110422	0.129301		Mitf (243g)	0.000387262	0.0100242	0.00907164	0.00872527	0.00766141	0.0013803		Zfp712-extended (15g)	0.0192002	0.00152797	0	0.00288294	0	0.0685912
Mafg-extended (742g)	0.0365654	0.0547976	0.0529998	0.0518618	0.0498546	0.129301		Fosb (15g)	0.000388292	0.00939765	0	0.00579494	0	0.0013803		Polr3g-extended (1096g)	0.020033	0.0711273	0.0709418	0.0685653	0.0672588	0.0710758
Klf2-extended (137g)	0.0371802	0.0588926	0.0589099	0.0553005	0.0551677	0.129301		E2f7 (1862g)	0.000393593	0.13737	0.137073	0.145897	0.147624	0.00138963		Foxa3-extended (55g)	0.0216429	0.01128	0.00996474	0.0134417	0.0119577	0.0762653
Setdb1-extended (453g)	0.0371803	0.0345934	0.0337009	0.0363102	0.0359224	0.129301		Mecom-extended (13g)	0.000397933	0.0120957	0	0.0186537	0.00175395	0.00139545		Sox4-extended (427g)	0.0220648	0.0914787	0.0900949	0.0947058	0.093579	0.0763888
Hlf (23g)	0.0362356	0.00993957	0.00214179	0.00726443	0	0.129301		Rxrb-extended (35g)	0.000408098	0.00372445	0	0.00277213	0	0.0014215		Polr3a-extended (693g)	0.0221203	0.0256385	0.0248818	0.0243203	0.0238637	0.0763888
Rxra-extended (65g)	0.0373702	0.0068284	0.00507588	0.00504107	0.00316588	0.129301		Ep300-extended (575g)	0.000429416	0.0305668	0.0290377	0.0279569	0.0265596	0.00148578		Stat5a-extended (73g)	0.0219895	0.0178037	0.0162085	0.0152402	0.0137221	0.0763888
Lef1-extended (10g)	0.0376879	0.00020788	0	0	0	0.129537		Creb3l2 (196g)	0.000441516	0.0361938	0.0352798	0.033778	0.0331755	0.00150755		E2f4 (2468g)	0.0250555	0.253112	0.257511	0.246313	0.247299	0.0859518
Fosl2 (314g)	0.0396038	0.0426951	0.0412192	0.0405377	0.0397282	0.135226		Atf1-extended (1962g)	0.000438731	0.161881	0.161844	0.168334	0.17102	0.00150755		Hoxa3-extended (11g)	0.0261996	0.00386103	0	0.00590981	0	0.0892856
Elk3-extended (50g)	0.0399851	0.0138678	0.0135684	0.0120805	0.0111839	0.135636		Sp2-extended (928g)	0.000445188	0.037616	0.0330243	0.0404521	0.0382578	0.00151015		Mafk-extended (373g)	0.0274257	0.0392244	0.0387566	0.0377815	0.0373327	0.0928531
Taf7-extended (857g)	0.0424563	0.0809952	0.0820165	0.0831581	0.0827126	0.142377		Hoxb7-extended (77g)	0.000456392	0.00431104	0.00206409	0.0059695	0.00421743	0.0015381		Fosb (15g)	0.0277091	0.00809873	0	0.00579494	0	0.0932033
Klf1 (59g)	0.0425211	0.00114501	0	0.00176193	0	0.142377		Kdm5b-extended (15g)	0.000466899	0.114004	0.107939	0.100198	0.0936378	0.00155334		Snai1-extended (23g)	0.0279076	0.00376336	0	0.00557275	0	0.0932654
Hsf1-extended (652g)	0.0428872	0.0431889	0.0428237	0.0450335	0.0447457	0.142682		E2f7-extended (2322g)	0.000465776	0.167861	0.166558	0.177686	0.177843	0.00155334		Ets2-extended (560g)	0.0280886	0.0204962	0.0191918	0.0217404	0.0202302	0.0932687
Ybx1 (47g)	0.043557	0.0688983	0.068748	0.0732858	0.0732564	0.143187		Nfkb1-extended (570g)	0.000497245	0.0517427	0.0504772	0.0563934	0.0545193	0.00164376		Klf3-extended (576g)	0.0296417	0.0227569	0.0215643	0.0215349	0.0202668	0.0977987
Mitf (243g)	0.0435908	0.00999474	0.00910463	0.00872527	0.00766141	0.143187		Jun (113g)	0.000517561	0.0357399	0.0338605	0.03908	0.0372968	0.00170009		Mxd1-extended (124g)	0.0302919	0.041833	0.0414344	0.0400534	0.0391385	0.0993115
Bhlhe41-extended (800g)	0.0439295	0.0771009	0.0753415	0.0741236	0.0723079	0.143393		Nrf1-extended (2767g)	0.000528904	0.16745	0.165371	0.175759	0.175045	0.00172642		Maf (14g)	0.0310036	0.000893976	0	0.00170761	0	0.101005
Klf4-extended (143g)	0.0461843	0.0136644	0.0122537	0.012043	0.0114767	0.14981		Tbp-extended (547g)	0.000567845	0.0350938	0.0348113	0.0373451	0.0371821	0.00184195		Stat3 (94g)	0.0324251	0.0266076	0.0246619	0.0287836	0.0289098	0.104976
Atf3 (848g)	0.047258	0.0789491	0.0769259	0.0751581	0.0742039	0.152341		Etv4 (580g)	0.000573583	0.0468281	0.0460353	0.0498137	0.0497287	0.001849		Mef2c-extended (43g)	0.0326888	0.0423952	0.0388632	0.0457413	0.0432698	0.105173
Elk1 (372g)	0.0481315	0.00914865	0.00836458	0.00996769	0.00979373	0.154199		Thap1-extended (1099g)	0.000578267	0.0887064	0.0881539	0.093584	0.0935432	0.0018526		Batf3-extended (24g)	0.0337085	0.0224324	0.0255409	0.0206588	0.0216379	0.107784
Rbbp5-extended (2044g)	0.0491681	0.11908	0.117261	0.123685	0.123661	0.156554		Foxn3-extended (277g)	0.000692728	0.0283426	0.0265216	0.0250735	0.0239114	0.00220568		Zfp362 (227g)	0.035815	0.0280391	0.0279001	0.0269505	0.0260972	0.113817
Maf-extended (578g)	0.0504135	0.0729874	0.0705559	0.0697533	0.0695956	0.15954		Gm14295-extended (13g)	0.000783376	0.0192534	0.00150338	0.0256432	0.016224	0.0024791		Arx-extended (11g)	0.0370187	0.000164676	0	0.000187748	0	0.116925
Zfp110-extended (779g)	0.0509113	0.0484085	0.0446678	0.0501435	0.0482391	0.160139		E2f4-extended (3126g)	0.000828351	0.277297	0.273243	0.289255	0.286349	0.00258985		Gtf2f1-extended (2829g)	0.037814	0.291125	0.293909	0.285037	0.282048	0.118713
Creb5 (136g)	0.0523111	0.0245268	0.023383	0.0230539	0.0221653	0.162142		E2f4 (2468g)	0.000826037	0.236026	0.23391	0.246313	0.247299	0.00258985		Sp4-extended (424g)	0.0381325	0.0250474	0.0239833	0.0267502	0.025213	0.118992
Fosb (15g)	0.0533972	0.00420969	0	0.00579494	0	0.162142		Pknox1-extended (64g)	0.000867555	0.0102914	0.00378345	0.0123278	0.00947855	0.00269617		Atf3 (848g)	0.0384354	0.072672	0.070121	0.0751581	0.0742039	0.119219
E2f8-extended (2361g)	0.0524691	0.186674	0.183492	0.193854	0.197377	0.162142		Jund-extended (396g)	0.000903154	0.0995294	0.0982249	0.0957834	0.0935628	0.0027901		Runx3-extended (59g)	0.0389081	0.00763275	0.00572141	0.00647613	0.00414408	0.119967
Irf3-extended (973g)	0.0526665	0.0721469	0.0721521	0.0751751	0.0753779	0.162142		Myc-extended (3177g)	0.00101125	0.490635	0.490071	0.501944	0.500434	0.00310557		E2f1-extended (1972g)	0.0402963	0.237033	0.235344	0.228568	0.225853	0.123512
Sp2-extended (928g)	0.0531032	0.038665	0.0337853	0.0404521	0.0382578	0.162142		Hoxc10-extended (29g)	0.00102387	0.000242137	0	0.000122471	0	0.0031258		Zfp467-extended (202g)	0.0413499	0.0618869	0.060235	0.0641525	0.0633654	0.125996
Srebf1 (507g)	0.0534226	0.0365375	0.0343636	0.038678	0.0376823	0.162142		Brf2-extended (661g)	0.0011027	0.0761947	0.0753441	0.0797223	0.0774168	0.00332732		Rest-extended (494g)	0.0451416	0.0451524	0.0431307	0.0475514	0.0454775	0.136745
Trp53-extended (419g)	0.0537839	0.10054	0.100738	0.103166	0.102259	0.16229		Atf5-extended (248g)	0.00109666	0.0296578	0.0284045	0.0283194	0.0262442	0.00332732		E2f1 (1723g)	0.0461132	0.210037	0.21054	0.202867	0.201628	0.138876
Hoxc10-extended (29g)	0.054427	0.000189439	0	0.000122471	0	0.163281		Rreb1-extended (183g)	0.00115149	0.0210394	0.0194769	0.0191582	0.0177053	0.00343931		Hcfc1 (2373g)	0.0477215	0.177226	0.177705	0.173142	0.173869	0.142889
Nr2c2-extended (111g)	0.054801	0.00763515	0.00747827	0.00691474	0.00625847	0.163458		Zfp362-extended (334g)	0.00115306	0.029188	0.0278803	0.0308021	0.0303065	0.00343931		Bach1-extended (201g)	0.0512161	0.017063	0.0160065	0.0157816	0.0148249	0.152411
Foxo1 (11g)	0.0551297	0.00307116	0	0.00166085	0	0.163499		Srf-extended (1104g)	0.00117263	0.081993	0.0821672	0.0861642	0.0866994	0.00347769		E2f8-extended (2361g)	0.0514902	0.199604	0.203605	0.193854	0.197377	0.152411
Sox4-extended (427g)	0.0557041	0.0985274	0.0982341	0.0947058	0.093579	0.164264		Rel (824g)	0.00119196	0.0589671	0.056449	0.0638163	0.0613994	0.00351493		Foxc1-extended (22g)	0.0520123	0.00361937	0	0.00255254	0	0.153082
Jun-extended (643g)	0.0563288	0.0824799	0.0816945	0.0787392	0.0776895	0.165168		Smarcb1-extended (227g)	0.00122704	0.0244932	0.0242378	0.0257534	0.0255759	0.00356302		Cebpd-extended (1059g)	0.0537975	0.189445	0.189154	0.192736	0.192777	0.156557
Hdac6-extended (428g)	0.0577662	0.0336186	0.0334345	0.0348803	0.0344375	0.168431		Pole4-extended (929g)	0.00121598	0.138288	0.138447	0.144309	0.146707	0.00356302		Foxo1 (11g)	0.0535659	0.00317553	0	0.00166085	0	0.156557
Kdm5b-extended (15g)	0.0599794	0.109377	0.104078	0.100198	0.0936378	0.173907		Mta3-extended (22g)	0.00122887	0.0086234	0	0.00567448	0	0.00356302		Stat5a (14g)	0.0546271	0.00570599	0	0.00386387	0	0.158083
Ddit3 (114g)	0.0642901	0.0182981	0.0148975	0.0190072	0.0176995	0.183333		Zfp143 (867g)	0.00127226	0.0547888	0.0534855	0.0580643	0.0580775	0.00366834		Ybx1-extended (1919g)	0.0553103	0.199575	0.205459	0.195892	0.197657	0.158291
Irf8-extended (1182g)	0.0635934	0.165301	0.163103	0.160619	0.159776	0.183333		Zfp382 (24g)	0.00136928	0.0431859	0.0403999	0.0437514	0.0410162	0.00392628		Rb1 (658g)	0.055092	0.0335411	0.0327282	0.0326105	0.0299699	0.158291
Irf8 (910g)	0.0639644	0.113976	0.111714	0.110394	0.109864	0.183333		Thap1 (639g)	0.00144933	0.0591681	0.0588619	0.0620142	0.0616254	0.00413297		Taf7-extended (857g)	0.0581885	0.0848399	0.0841099	0.0831581	0.0827126	0.165613
Ddit3-extended (249g)	0.0650409	0.0286104	0.0254324	0.0295313	0.0274849	0.183458		Stat6-extended (28g)	0.00150654	0.00849074	0.00273819	0.00644276	0	0.00427266		Klf4-extended (143g)	0.0602186	0.0130199	0.0121199	0.012043	0.0114767	0.170455
Rora-extended (15g)	0.0649648	0.00367605	0	0.0027995	0	0.183458		Tfdp1-extended (3051g)	0.00155649	0.364929	0.361849	0.379015	0.380074	0.00439031		Zfp382 (24g)	0.0612048	0.0444699	0.041564	0.0437514	0.0410162	0.171373
Nfyc-extended (797g)	0.0656563	0.0647001	0.0607605	0.0666599	0.0653836	0.184193		Cebpd (726g)	0.00161849	0.109297	0.108597	0.105629	0.104062	0.00453931		Kdm5b-extended (15g)	0.0611632	0.108467	0.100979	0.100198	0.0936378	0.171373
Irf3 (291g)	0.0673363	0.0319585	0.0309929	0.0339405	0.0331271	0.18789		Pml-extended (21g)	0.0016268	0.00297903	0	0.00398822	0	0.00453931		Psmd12-extended (151g)	0.0629542	0.0517662	0.0519473	0.0497126	0.0489033	0.175324
Mef2c-extended (43g)	0.067725	0.0513162	0.0458516	0.0457413	0.0432698	0.187964		Stat6 (26g)	0.0016591	0.00884852	0.00189934	0.00669588	0	0.00460256		Klf16-extended (18g)	0.0641631	0.00670759	0	0.00503128	0	0.176175
Zfp382 (24g)	0.0701842	0.0429249	0.0406053	0.0437514	0.0410162	0.19071		Nrf1 (2137g)	0.00166721	0.131297	0.128731	0.137638	0.136401	0.00460256		Nfe2l1-extended (68g)	0.0642801	0.00879862	0.00707086	0.0105257	0.00882604	0.176175
Hcfc1-extended (3632g)	0.0701482	0.25197	0.251883	0.259037	0.260036	0.19071		Gata3-extended (46g)	0.00168666	0.00988844	0.00865927	0.00809031	0.00554848	0.00463161		Setdb1-extended (453g)	0.0640163	0.0377217	0.037239	0.0363102	0.0359224	0.176175
Nrf1-extended (2767g)	0.06925	0.170184	0.167056	0.175759	0.175045	0.19071		Pole3-extended (1481g)	0.00169694	0.175804	0.176077	0.182934	0.185261	0.00463532		Hoxb8 (13g)	0.0649712	0.000885032	0	0.00151526	0	0.177132
Zbtb33 (597g)	0.0695483	0.050678	0.0491536	0.0530529	0.0519367	0.19071		Nfyc (551g)	0.00171425	0.0442848	0.0408059	0.04664	0.0451064	0.00465809		Hcfc1-extended (3632g)	0.0655953	0.264258	0.266186	0.259037	0.260036	0.177237
Cebpg (45g)	0.0714542	0.00992196	0.00698625	0.0114969	0.00919732	0.191158		E2f8 (1488g)	0.00185058	0.128058	0.12611	0.13434	0.136551	0.00500235		Rxrb (19g)	0.0656941	0.00543287	0	0.00398274	0	0.177237
Zfp362 (227g)	0.0713094	0.0257701	0.0245984	0.0269505	0.0260972	0.191158		Elk4 (110g)	0.00189347	0.00827851	0.00732256	0.00720754	0.00585966	0.00509177		Zfp143 (867g)	0.0672919	0.0602449	0.0591424	0.0580643	0.0580775	0.180607
Hoxb8-extended (19g)	0.0710608	0.000895643	0	0.00174557	0	0.191158		Creb5 (136g)	0.00193335	0.0244177	0.02323	0.0230539	0.0221653	0.0051722		E2f2-extended (790g)	0.0685009	0.0753735	0.0781622	0.0789001	0.0798738	0.182904
Thrb-extended (54g)	0.0746092	0.0142581	0.0126057	0.0122029	0.0120441	0.198575		Cebpz-extended (1415g)	0.00197948	0.182938	0.181341	0.189839	0.189585	0.00526846		Zfp595 (24g)	0.0710716	0.00106235	0	0.00190016	0	0.188795
Tgif1-extended (10g)	0.0764788	0.0470243	0.0352559	0.0388578	0.0249391	0.202513		Max (22g)	0.00199553	0.0131214	0.00947125	0.0160595	0.0153628	0.00528409		Zbtb7a (11g)	0.0730641	0.0122803	0	0.00982533	0	0.193098
Etv6-extended (21g)	0.0769623	0.0181099	0.0103044	0.0144831	0.00589383	0.202759		Rbbp5-extended (2044g)	0.00204075	0.118149	0.115264	0.123685	0.123661	0.0053764		Atf1-extended (1962g)	0.073578	0.17203	0.173113	0.168334	0.17102	0.193469
Zfp597-extended (181g)	0.0790552	0.0228237	0.0215157	0.0213677	0.0195142	0.206155		Zfp119a-extended (14g)	0.00216847	0.00927233	0	0.00684516	0	0.00568402		Sp1 (25g)	0.0752175	0.00182402	0	0.00300363	0	0.196781
Egr1 (1371g)	0.0794433	0.101322	0.10027	0.105427	0.101379	0.206155		Hlf (23g)	0.00222326	0.011605	0.00124938	0.00726443	0	0.00579834		Jdp2-extended (107g)	0.076992	0.0273522	0.0268589	0.0290567	0.0275099	0.200411
Sp3-extended (936g)	0.0788344	0.0799519	0.0768687	0.0835265	0.0810685	0.206155		Hoxb9-extended (37g)	0.00227688	0.00180624	0	0.00325866	0	0.00590851		Pml-extended (21g)	0.082247	0.00410544	0	0.00398822	0	0.21302
Zfp467-extended (202g)	0.0855089	0.0675089	0.0662194	0.0641525	0.0633654	0.217545		Irf5 (310g)	0.00234564	0.0619309	0.0609577	0.0648066	0.0631648	0.00605665		Zbtb17-extended (20g)	0.0838391	0.00186933	0	0.00123438	0	0.216063
Runx2 (107g)	0.0854497	0.0397065	0.0372678	0.0364515	0.0351992	0.217545		Myc (838g)	0.00254458	0.126252	0.125001	0.130261	0.128196	0.00653621		Atf4 (375g)	0.0890884	0.0622564	0.0599815	0.0649566	0.062368	0.228455
Hcfc1 (2373g)	0.0850385	0.168534	0.168609	0.173142	0.173869	0.217545		Suz12-extended (1123g)	0.00255655	0.102287	0.100987	0.107109	0.105335	0.00653621		Egr2-extended (84g)	0.0903505	0.0226163	0.0213915	0.0228707	0.0217311	0.230549
Cxxc1 (56g)	0.0846072	0.00349365	0.000271248	0.00304244	0	0.217545		Phf8 (1176g)	0.00268831	0.0574924	0.0558776	0.0554322	0.0522752	0.00683937		Pole3-extended (1481g)	0.0917045	0.18627	0.190559	0.182934	0.185261	0.231722
Kdm5a (229g)	0.087592	0.0581951	0.0559401	0.0553015	0.0535366	0.21895		E2f1 (1723g)	0.00272163	0.192886	0.188232	0.202867	0.201628	0.00689036		Sox4 (284g)	0.0915575	0.0633225	0.0607937	0.0651532	0.0643663	0.231722
Klf4 (129g)	0.0875915	0.0142708	0.0124366	0.0125973	0.0118858	0.21895		Zfp384 (392g)	0.00282026	0.0401696	0.0396295	0.0418976	0.0405759	0.00710541		Rfx2 (12g)	0.0935202	0.00130734	0	0.00209185	0	0.235162
Foxj2 (13g)	0.0873709	0.00263559	0	0.00178923	0	0.21895		Bcl6b-extended (73g)	0.00285251	0.0205696	0.0183899	0.0181507	0.0157628	0.00715194		Hoxa9-extended (70g)	0.0950597	0.0178477	0.0159083	0.0191015	0.0180188	0.237879
Nr2f6 (15g)	0.0877487	0.00412998	0	0.00251198	0	0.21895		Irf4-extended (262g)	0.002916	0.044165	0.0430413	0.0463831	0.0449945	0.00727598		Maf-extended (578g)	0.0957058	0.068613	0.0669	0.0697533	0.0695956	0.238344
Smarca4-extended (3967g)	0.0889224	0.301408	0.302099	0.310454	0.30755	0.220817		Bcl6-extended (44g)	0.00303406	0.00865134	0.00320878	0.0113815	0.00704413	0.00753435		Dlx4-extended (11g)	0.0997157	0.000403695	0	0.000154191	0	0.247142
Arid3a-extended (61g)	0.0905954	0.00539453	0.00269519	0.00430316	0.00155599	0.2239		Ctcf (20g)	0.00319578	0.12583	0.114373	0.136607	0.13321	0.00789814		Zfp143-extended (1366g)	0.102751	0.0961562	0.0962521	0.093409	0.0946107	0.249884
Phf8-extended (1530g)	0.0938338	0.0689856	0.0656485	0.0666269	0.0617319	0.229716		Phf8-extended (1530g)	0.00331412	0.0692136	0.066716	0.0666269	0.0617319	0.0081518		Ubtf-extended (2609g)	0.101509	0.287145	0.284938	0.280968	0.280243	0.249884
Pknox1-extended (64g)	0.0937021	0.0109065	0.00512426	0.0123278	0.00947855	0.229716		Rbbp5 (769g)	0.00342786	0.0447013	0.0440445	0.046794	0.0456184	0.00839178		Hoxc10-extended (29g)	0.102482	0.000167712	0	0.000122471	0	0.249884
Foxj2-extended (35g)	0.0948993	0.00245946	0	0.00189433	0	0.231233		Irf3 (291g)	0.00349693	0.0316455	0.0302152	0.0339405	0.0331271	0.00852068		Atoh8-extended (20g)	0.102318	0.00025025	0	0.000227108	0	0.249884
Ets2 (264g)	0.099691	0.00949752	0.00759902	0.00805415	0.00730824	0.241774		E2f1-extended (1972g)	0.00387278	0.217832	0.213532	0.228568	0.225853	0.00939241		Gbx2-extended (15g)	0.104725	6.99592e-06	0	0.000249698	0	0.253494
Ctcf (20g)	0.101302	0.12709	0.125307	0.136607	0.13321	0.244538		Tfdp1 (2353g)	0.00390477	0.301922	0.300951	0.312842	0.311353	0.00942593		Mef2b-extended (26g)	0.106292	0.000420594	0	0.000763555	0	0.25609
Stat3 (94g)	0.107031	0.0310348	0.0299022	0.0287836	0.0289098	0.248663		Zfp110-extended (779g)	0.00438736	0.0480812	0.0451847	0.0501435	0.0482391	0.0105418		Egr1-extended (2060g)	0.10805	0.153802	0.150727	0.158577	0.152896	0.259119
Zfx-extended (78g)	0.104933	0.00902927	0.0077827	0.0084478	0.00621734	0.248663		Cebpg-extended (117g)	0.00446786	0.00967107	0.0085318	0.0111011	0.00951273	0.0106858		Max-extended (2032g)	0.111529	0.190087	0.189593	0.185961	0.183502	0.263615
Zbtb7a (11g)	0.10426	0.013155	0	0.00982533	0	0.248663		Trp53-extended (419g)	0.00451753	0.100466	0.100433	0.103166	0.102259	0.010755		Foxa3 (24g)	0.112592	0.017259	0.0146878	0.0199347	0.0173583	0.263615
Mef2a-extended (57g)	0.107033	0.0151223	0.0114094	0.0125687	0.0102685	0.248663		Zfp592 (43g)	0.00457528	0.00212626	0	0.00149217	0	0.0108054		Klf9-extended (51g)	0.113487	0.00420284	0.000313066	0.00339089	0	0.263615
Nfya (324g)	0.105628	0.0295996	0.0277677	0.0308332	0.0299285	0.248663		Mzf1 (21g)	0.00458034	0.000327897	0	4.17239e-05	0	0.0108054		Plagl1 (21g)	0.11252	0.00461582	0	0.00346802	0	0.263615
Gabpa (1125g)	0.107032	0.0759484	0.0721885	0.0781626	0.0759467	0.248663		Zbtb7a-extended (31g)	0.00501106	0.0142354	0.0117302	0.0118488	0.00866436	0.011768		Trps1-extended (16g)	0.113174	0.00189134	0	0.00312456	0	0.263615
Trps1-extended (16g)	0.107323	0.00541197	0	0.00312456	0	0.248663		Kdm5a-extended (1684g)	0.00559756	0.180697	0.176915	0.175276	0.166043	0.0130586		Rfx2-extended (17g)	0.111179	0.00189929	0	0.00238331	0	0.263615
Rfx2 (12g)	0.105406	0.00255893	0	0.00209185	0	0.248663		Maz-extended (1545g)	0.00561092	0.209297	0.209727	0.215246	0.216119	0.0130586		Zfp612-extended (15g)	0.110951	0.00886955	0	0.010513	0	0.263615
Hoxb7-extended (77g)	0.10626	0.00687036	0.00522158	0.0059695	0.00421743	0.248663		Srebf2 (212g)	0.00608734	0.0486984	0.0472844	0.0465533	0.0436126	0.0141041		Creb3l2-extended (430g)	0.115228	0.0497978	0.048886	0.0487315	0.047369	0.266464
Relb-extended (768g)	0.11331	0.0648014	0.0633266	0.0667948	0.0665446	0.256802		Egr3 (94g)	0.006475	0.015983	0.0134579	0.0145236	0.0110278	0.0148696		Hoxb7 (19g)	0.116328	0.000217617	0	0.00033961	0	0.267813
Rfx5 (322g)	0.111549	0.0406783	0.0374496	0.0420902	0.0398928	0.256802		Arid3a-extended (61g)	0.00645734	0.00549985	0.00319533	0.00430316	0.00155599	0.0148696		E2f2 (737g)	0.117001	0.0726042	0.0748688	0.0756175	0.0762246	0.268171
Zfp523 (150g)	0.1125	0.0245798	0.0235625	0.0255333	0.0252612	0.256802		Stat5a-extended (73g)	0.0065039	0.0180638	0.0160208	0.0152402	0.0137221	0.0148702		Gm14325-extended (76g)	0.119181	0.0139219	0.0128981	0.0127288	0.0125028	0.271963
Zbtb33-extended (787g)	0.112868	0.0624825	0.0598566	0.0649468	0.0629552	0.256802		Srebf1-extended (2595g)	0.00653315	0.18221	0.181437	0.189322	0.186544	0.0148715		Gabpb1 (1408g)	0.12075	0.113638	0.113576	0.112068	0.111908	0.274336
Zfp592 (43g)	0.111838	0.00179171	0	0.00149217	0	0.256802		Spic-extended (745g)	0.00665428	0.0709501	0.069212	0.068359	0.0677809	0.0150811		Zfp369-extended (785g)	0.121851	0.0668425	0.0651369	0.0656531	0.0631863	0.275629
Mbd1 (896g)	0.114868	0.0759917	0.0759649	0.0787809	0.0782375	0.259202		Zfp704 (170g)	0.00720659	0.0315687	0.0299445	0.0295965	0.0272478	0.0162618		Irf6-extended (55g)	0.123035	0.0131483	0.0111758	0.014244	0.012019	0.276042
Nfe2l1-extended (68g)	0.119949	0.0119123	0.00977885	0.0105257	0.00882604	0.269495		Hcfc1 (2373g)	0.00740728	0.167876	0.168113	0.173142	0.173869	0.0166423		Cebpd (726g)	0.1231	0.103458	0.10234	0.105629	0.104062	0.276042
Tcf4-extended (37g)	0.120725	0.0586727	0.0578253	0.0552965	0.0525501	0.27007		Psmd12-extended (151g)	0.00761881	0.0470056	0.0469713	0.0497126	0.0489033	0.0166842		Mafb-extended (94g)	0.124461	0.00770548	0.00744774	0.00720366	0.00697472	0.277892
Klf16-extended (18g)	0.122598	0.00379713	0	0.00503128	0	0.27245		Elf1-extended (347g)	0.00761589	0.114815	0.113156	0.111138	0.110422	0.0166842		Zbtb7a-extended (31g)	0.125666	0.0132766	0.00922421	0.0118488	0.00866436	0.278184
Kdm5a-extended (1684g)	0.123859	0.180041	0.176858	0.175276	0.166043	0.27245		Etv5 (1218g)	0.00749357	0.072799	0.0725027	0.0756442	0.0748299	0.0166842		Runx3 (43g)	0.125429	0.00838028	0.00619249	0.00732242	0.00450363	0.278184
Ep300-extended (575g)	0.123385	0.0293886	0.0285207	0.0279569	0.0265596	0.27245		Zfp523 (150g)	0.00746179	0.0241249	0.0233425	0.0255333	0.0252612	0.0166842		Bhlhe40-extended (399g)	0.127048	0.0370866	0.0364212	0.0386049	0.0369957	0.279663
Elk1-extended (496g)	0.124334	0.0129705	0.0108411	0.0137924	0.0127814	0.27245		Nfatc2-extended (38g)	0.00759351	0.00129614	0	0.000604332	0	0.0166842		Klf2-extended (137g)	0.127954	0.0568954	0.0565164	0.0553005	0.0551677	0.279663
Gfi1 (61g)	0.124414	0.0653972	0.0625174	0.0678711	0.0653793	0.27245		Klf7 (12g)	0.00752882	0.00290243	0	0.00182413	0	0.0166842		Nfyc-extended (797g)	0.127906	0.0686065	0.0680017	0.0666599	0.0653836	0.279663
Stat1 (755g)	0.12569	0.100006	0.0960262	0.104238	0.101088	0.272941		Thap11 (229g)	0.00838489	0.0489037	0.0488418	0.0504302	0.049994	0.0182847		E2f8 (1488g)	0.130996	0.137792	0.140491	0.13434	0.136551	0.285108
Creb3l2-extended (430g)	0.12529	0.0502879	0.0489605	0.0487315	0.047369	0.272941		Nfyb (1028g)	0.00858527	0.0743673	0.0713781	0.0774301	0.0781076	0.0186433		Zfp148-extended (212g)	0.137146	0.0226993	0.0211141	0.0240693	0.0222601	0.297245
Myc (838g)	0.126331	0.127132	0.127702	0.130261	0.128196	0.273191		Hes5-extended (19g)	0.00908052	0.0696757	0.069515	0.0735587	0.0705056	0.0196366		Ets2 (264g)	0.139176	0.00743262	0.00681586	0.00805415	0.00730824	0.300388
Atf4 (375g)	0.12746	0.0625499	0.0607421	0.0649566	0.062368	0.274489		Cebpd-extended (1059g)	0.00960559	0.197419	0.196104	0.192736	0.192777	0.0206392		Creb3-extended (35g)	0.140125	0.00942032	0.007439	0.00856201	0.00533049	0.301181
Sp2 (38g)	0.129599	0.00140735	0	0.00210001	0	0.277941		Nfyb-extended (1368g)	0.00962365	0.101904	0.0992961	0.105601	0.106948	0.0206392		Zmiz1-extended (1390g)	0.15311	0.107442	0.103462	0.112243	0.105776	0.327731
Nfkb2 (428g)	0.130152	0.0418786	0.0400386	0.0429341	0.0421797	0.277979		Mef2c-extended (43g)	0.0098538	0.0418764	0.0389603	0.0457413	0.0432698	0.0210458		Rxra-extended (65g)	0.159291	0.00440884	0.00259027	0.00504107	0.00316588	0.339558
Nfe2-extended (92g)	0.130729	0.0386381	0.0364589	0.0364561	0.0329871	0.277982		Runx3 (43g)	0.0104051	0.00922004	0.00640603	0.00732242	0.00450363	0.0221321		Creb3l2 (196g)	0.160776	0.034974	0.0342252	0.033778	0.0331755	0.341319
Ctcf-extended (2510g)	0.131225	0.223277	0.217158	0.228	0.224443	0.277982		Ybx1-extended (1919g)	0.0107366	0.189895	0.190873	0.195892	0.197657	0.0227442		Ybx1 (47g)	0.163356	0.0704265	0.0720624	0.0732858	0.0732564	0.345194
Psmd12-extended (151g)	0.136776	0.0478624	0.0470381	0.0497126	0.0489033	0.288564		Spib (386g)	0.0108206	0.0798528	0.0785868	0.0830596	0.0817683	0.0228289		Runx2 (107g)	0.163934	0.0348437	0.0327432	0.0364515	0.0351992	0.345194
Jund (238g)	0.139445	0.0763323	0.073477	0.0735946	0.0709887	0.292903		Zfx-extended (78g)	0.0113509	0.00931468	0.00742994	0.0084478	0.00621734	0.0238507		Creb1-extended (248g)	0.167314	0.025478	0.0236819	0.0277893	0.0237469	0.350886
Gtf3c2 (90g)	0.140526	0.00437331	0.00322425	0.00391858	0.00266435	0.292903		Elf2-extended (2227g)	0.0117709	0.180565	0.179019	0.186544	0.184967	0.0246335		Nfatc2-extended (38g)	0.177895	0.000833174	0	0.000604332	0	0.371571
Klf1-extended (118g)	0.140053	0.0346678	0.033687	0.0332035	0.0324419	0.292903		Creb5-extended (520g)	0.0122106	0.0398614	0.039051	0.0385393	0.037304	0.025451		Pbx3-extended (1052g)	0.185197	0.0699446	0.0681939	0.0686289	0.0675004	0.385268
Nfe2 (76g)	0.143657	0.0340758	0.0317371	0.032121	0.0277276	0.294878		Mecp2 (13g)	0.0129059	0.00494019	0	0.00320117	0	0.0267926		Rfx8 (33g)	0.187984	0.00072938	0	0.00103917	0	0.389503
Nrf1 (2137g)	0.143746	0.133982	0.13244	0.137638	0.136401	0.294878		Stat5a (14g)	0.0138025	0.00598221	0	0.00386387	0	0.0285398		Ehf (45g)	0.189159	0.000362916	0	0.000725599	0	0.390376
Zfp37 (22g)	0.142655	9.54212e-05	0	0	0	0.294878		Nfatc2 (35g)	0.0138654	0.000966125	0	0.000414049	0	0.028556		Egr2 (61g)	0.18999	0.0297575	0.028633	0.0299639	0.0288275	0.390535
Hoxb8 (13g)	0.142466	0.000599952	0	0.00151526	0	0.294878		Etv5-extended (1778g)	0.0140674	0.117287	0.117168	0.121406	0.120773	0.0288577		Tcf4-extended (37g)	0.196663	0.0530723	0.0484421	0.0552965	0.0525501	0.402653
Zeb1-extended (395g)	0.147512	0.0205461	0.0202651	0.0194	0.0185145	0.301413		Myb (243g)	0.0143484	0.0815383	0.0802469	0.0786441	0.0771213	0.0293181		Nfatc2 (35g)	0.197964	0.000621787	0	0.000414049	0	0.403722
Elk4-extended (1249g)	0.149333	0.0843967	0.0819438	0.0814523	0.0771726	0.303936		Mbd1 (896g)	0.0180885	0.0759251	0.0747312	0.0787809	0.0782375	0.0368155		Jund-extended (396g)	0.20678	0.0939889	0.0926514	0.0957834	0.0935628	0.420048
Foxa3-extended (55g)	0.152749	0.0150491	0.0126322	0.0134417	0.0119577	0.308469		Gabpa-extended (1626g)	0.0188279	0.111102	0.110109	0.115542	0.11167	0.0381706		Poli (12g)	0.211509	0.0040854	0	0.00251466	0	0.42631
Hoxb2 (50g)	0.152697	0.00626625	0.00376154	0.00800728	0.00604534	0.308469		E2f8-extended (2361g)	0.0193108	0.187882	0.188601	0.193854	0.197377	0.0389973		Pgr-extended (23g)	0.211276	0.00141992	0	0.00103027	0	0.42631
Egr1-extended (2060g)	0.15546	0.15432	0.150948	0.158577	0.152896	0.309133		Nr3c1 (255g)	0.0198456	0.026833	0.0259794	0.025275	0.0241459	0.0399219		Zfp119a-extended (14g)	0.214754	0.00873959	0	0.00684516	0	0.431174
Sin3a (2079g)	0.153957	0.132257	0.132892	0.136309	0.134141	0.309133		Thap11-extended (714g)	0.0206969	0.0847318	0.0845904	0.0870533	0.0869331	0.0414737		Zfp523 (150g)	0.217341	0.0264309	0.0261717	0.0255333	0.0252612	0.434682
Usf2 (20g)	0.154989	0.00710954	0	0.00599047	0	0.309133		Arx-extended (11g)	0.02098	0.000107195	0	0.000187748	0	0.0418793		Zbtb33 (597g)	0.221644	0.05162	0.0502591	0.0530529	0.0519367	0.441583
Hoxb2-extended (56g)	0.154401	0.00631732	0.00521398	0.00784133	0.00586197	0.309133		Etv6-extended (21g)	0.0231088	0.0164848	0.0100703	0.0144831	0.00589383	0.045952		Mitf (243g)	0.224327	0.00814369	0.00734803	0.00872527	0.00766141	0.445215
Hoxb5-extended (36g)	0.157128	0.00582287	0	0.00762958	0.000184417	0.311257		Rela-extended (1529g)	0.0233417	0.0737807	0.0727391	0.0757146	0.0753961	0.046238		Crem (85g)	0.226153	0.0344928	0.0332078	0.034928	0.0344596	0.447126
Foxn3 (21g)	0.158036	0.00942926	0	0.00800896	0	0.311865		Atf6b (23g)	0.0240221	0.00291534	0	0.00384762	0	0.0474048		Elk1-extended (496g)	0.23177	0.0143039	0.0129709	0.0137924	0.0127814	0.45649
Mafk (21g)	0.159485	0.00275406	0	0.00273875	0	0.313533		Atf6-extended (71g)	0.025852	0.0124835	0.0107139	0.0141111	0.0124473	0.0508227		Etv5 (1218g)	0.233864	0.077132	0.0766635	0.0756442	0.0748299	0.457725
Ets2-extended (560g)	0.169891	0.0236336	0.0204636	0.0217404	0.0202302	0.332731		Gabpa (1125g)	0.0261443	0.0753786	0.0740014	0.0781626	0.0759467	0.0512034		Nfyb-extended (1368g)	0.234164	0.107444	0.108703	0.105601	0.106948	0.457725
Bhlhe41 (16g)	0.171214	0.00154582	0	0.00063453	0	0.334061		Zbtb7a (11g)	0.026836	0.0129722	0	0.00982533	0	0.0523605		Rfx5-extended (535g)	0.235594	0.0548876	0.0514204	0.0535614	0.0515104	0.458789
Foxo6-extended (13g)	0.17263	0.000245895	0	0.000104402	0	0.33431		Nr3c1-extended (965g)	0.0276698	0.0788871	0.0753519	0.0761617	0.0711236	0.0537852		Klf15-extended (19g)	0.23832	0.000995648	0	0.00100571	0	0.462359
Foxo6 (11g)	0.17263	0.000290131	0	0.000123183	0	0.33431		Foxc1-extended (22g)	0.0297166	0.00365929	0	0.00255254	0	0.057524		Rfx8-extended (41g)	0.247412	0.000725883	0	0.00101626	0	0.478206
Fosb-extended (41g)	0.176572	0.0111945	0.0099187	0.0100103	0.00819106	0.338518		Nr1i3-extended (34g)	0.029815	0.000193386	0	0.000118477	0	0.057524		Nr1h3-extended (24g)	0.250189	6.24679e-05	0	9.54313e-05	0	0.478221
Hoxa3-extended (11g)	0.177089	0.00383688	0	0.00590981	0	0.338518		Six5 (227g)	0.0301362	0.0396441	0.0397475	0.038419	0.0384268	0.0579284		Nr1h3 (19g)	0.250189	7.85839e-05	0	0.000120052	0	0.478221
Cux2-extended (39g)	0.177412	0.00135359	0	0.00110387	0	0.338518		Gmeb1 (109g)	0.0316137	0.00435034	0.00273933	0.00497217	0.00386585	0.0605443		Ezh2-extended (4403g)	0.249134	0.389593	0.392868	0.384845	0.386777	0.478221
Foxo1-extended (25g)	0.176423	0.00777256	0	0.00612882	0	0.338518		Tcf4-extended (37g)	0.0317872	0.0521146	0.0484197	0.0552965	0.0525501	0.0606527		Cxxc1 (56g)	0.256989	0.00242669	0	0.00304244	0	0.489413
Gabpa-extended (1626g)	0.178099	0.112529	0.110747	0.115542	0.11167	0.338584		Nfyc-extended (797g)	0.0331827	0.0650305	0.0618747	0.0666599	0.0653836	0.0628533		Egr3 (94g)	0.269597	0.0154542	0.01228	0.0145236	0.0110278	0.507991
Foxo3-extended (83g)	0.180899	0.00843215	0.00659633	0.00750755	0.00575358	0.342071		Patz1-extended (96g)	0.033147	0.00713262	0.00592249	0.00609921	0.00517649	0.0628533		Rcor1 (208g)	0.267799	0.038035	0.0371025	0.0371487	0.036437	0.507991
Zfp384 (392g)	0.181252	0.0408343	0.0400111	0.0418976	0.0405759	0.342071		Mycn-extended (68g)	0.0349525	0.0327425	0.0317687	0.0338465	0.0346021	0.065965		Hoxb2 (50g)	0.269686	0.00919057	0.00639798	0.00800728	0.00604534	0.507991
Stat1-extended (929g)	0.182418	0.127255	0.123682	0.131558	0.128741	0.343026		Klf13-extended (16g)	0.0353567	0.00582592	0	0.00454697	0	0.0664859		E4f1 (130g)	0.273113	0.0268123	0.0258118	0.0260542	0.0256526	0.51073
Stat2-extended (1148g)	0.186274	0.129115	0.120929	0.132946	0.129354	0.349012		Tgif1-extended (10g)	0.0366263	0.0338867	0.0126726	0.0388578	0.0249391	0.0685997		Tbp (21g)	0.272627	0.00446859	0	0.00595799	0	0.51073
Poli (12g)	0.187109	0.00392853	0	0.00251466	0	0.349315		Gmeb1-extended (119g)	0.0367451	0.00429992	0.00288351	0.00489955	0.00380473	0.0685997		Tgif1-extended (10g)	0.280167	0.0348255	0.0166531	0.0388578	0.0249391	0.516465
Hoxa6-extended (11g)	0.190211	0.000340628	0	1.27431e-05	0	0.353834		Rxrb (19g)	0.0370918	0.00498116	0	0.00398274	0	0.0689987		Sp2 (38g)	0.279796	0.00176792	0	0.00210001	0	0.516465
Zbtb7a-extended (31g)	0.202339	0.0135729	0.00959744	0.0118488	0.00866436	0.372268		Sin3a (2079g)	0.0376158	0.131909	0.128482	0.136309	0.134141	0.0697237		Atf6b (23g)	0.280041	0.00341976	0	0.00384762	0	0.516465
Pbx3 (591g)	0.20299	0.049179	0.0477157	0.0507292	0.0491188	0.372268		Rfx5 (322g)	0.037962	0.0408941	0.0377267	0.0420902	0.0398928	0.0698663		Hoxb9-extended (37g)	0.278661	0.00234979	0	0.00325866	0	0.516465
Zfp740 (15g)	0.202779	0.00720348	0	0.00555399	0	0.372268		Ezh2 (29g)	0.0379532	0.0267054	0.0203995	0.029676	0.0241835	0.0698663		Mef2a (25g)	0.295072	0.0153722	0.0112829	0.0158842	0.0123355	0.540096
Gata3-extended (46g)	0.201368	0.00891938	0.00720393	0.00809031	0.00554848	0.372268		Atoh8-extended (20g)	0.0394502	0.000424893	0	0.000227108	0	0.0723486		Foxj2 (13g)	0.294161	0.0013422	0	0.00178923	0	0.540096
Maff-extended (260g)	0.205763	0.0298945	0.0280091	0.0286617	0.0266565	0.376024		Zfp110 (11g)	0.044852	0.00181996	0	0.0017921	0	0.0819655		Mef2b (16g)	0.297288	0.00031746	0	0.000728654	0	0.542237
Zfp846-extended (18g)	0.208943	0.0438332	0.0449714	0.0463435	0.0472427	0.376533		Poli (12g)	0.0474554	0.00426551	0	0.00251466	0	0.0864187		Brca1-extended (3166g)	0.299069	0.234191	0.236367	0.230418	0.232897	0.543571
Zfp846 (17g)	0.208943	0.0463737	0.0475779	0.0490296	0.0499808	0.376533		Hcfc1-extended (3632g)	0.0494113	0.253356	0.254218	0.259037	0.260036	0.0896661		Foxo3-extended (83g)	0.301425	0.00833696	0.00608652	0.00750755	0.00575358	0.545938
Zfp169 (11g)	0.207995	0.00599817	0	0.00539924	0	0.376533		Elf2 (1440g)	0.0497718	0.112058	0.111142	0.115647	0.112815	0.0900055		Smad5 (101g)	0.303976	0.0154764	0.0135748	0.01608	0.0146344	0.547139
Mta3-extended (22g)	0.207073	0.00747806	0	0.00567448	0	0.376533		Sin3a-extended (3119g)	0.0505147	0.190346	0.187811	0.196278	0.193837	0.0907167		Irf4 (206g)	0.305604	0.0441849	0.0431124	0.045033	0.0436424	0.547139
Taf1-extended (3672g)	0.210328	0.276448	0.269815	0.284239	0.276928	0.377717		Foxo3 (19g)	0.0504592	0.00635191	0	0.00455626	0	0.0907167		Pknox1-extended (64g)	0.306313	0.0115621	0.00604025	0.0123278	0.00947855	0.547139
Fosl2-extended (486g)	0.216166	0.0474066	0.0458889	0.0458189	0.0448859	0.385962		Sp3-extended (936g)	0.0521378	0.0801963	0.0789907	0.0835265	0.0810685	0.0933087		Trps1 (10g)	0.304597	0.00220331	0	0.00335957	0	0.547139
Elf2-extended (2227g)	0.216407	0.182593	0.184889	0.186544	0.184967	0.385962		Zfp553 (48g)	0.0613406	0.00180215	0	0.00147652	0	0.109401		Patz1-extended (96g)	0.309209	0.00667413	0.00569505	0.00609921	0.00517649	0.550414
Nfatc2-extended (38g)	0.217666	0.000552721	0	0.000604332	0	0.386879		Rora-extended (15g)	0.0628388	0.0038903	0	0.0027995	0	0.11169		Runx2-extended (110g)	0.310498	0.0365753	0.0350454	0.0379755	0.0357688	0.550816
Chd2 (1533g)	0.221874	0.115287	0.113168	0.111987	0.106194	0.393013		Hoxb2 (50g)	0.0636667	0.00927953	0.00678421	0.00800728	0.00604534	0.112775		Klf4 (129g)	0.312781	0.0132493	0.0119416	0.0125973	0.0118858	0.552139
Rfx2-extended (17g)	0.222826	0.00233606	0	0.00238331	0	0.393357		Elk4-extended (1249g)	0.0643697	0.0827387	0.0803205	0.0814523	0.0771726	0.113247		Pou5f1-extended (13g)	0.315508	0.000606262	0	0.000855733	0	0.552139
Bmyc-extended (1157g)	0.225326	0.431274	0.439676	0.427438	0.434185	0.396422		Zfp362 (227g)	0.0643323	0.0261366	0.0250371	0.0269505	0.0260972	0.113247		Pou5f1 (13g)	0.315508	0.000606262	0	0.000855733	0	0.552139
Cebpg-extended (117g)	0.237835	0.0103815	0.00977887	0.0111011	0.00951273	0.41283		Creb3-extended (35g)	0.0680301	0.00964252	0.00791282	0.00856201	0.00533049	0.119283		Zfp37 (22g)	0.314495	4.14315e-06	0	0	0	0.552139
Rfx5-extended (535g)	0.237323	0.052651	0.0491118	0.0535614	0.0515104	0.41283		Foxo1 (11g)	0.0683913	0.00239997	0	0.00166085	0	0.119512		Srebf2-extended (1921g)	0.319142	0.184706	0.180458	0.190986	0.181206	0.556618
Taf1 (2961g)	0.235911	0.236684	0.230336	0.243075	0.236868	0.41283		Hsf1-extended (652g)	0.070655	0.0438469	0.0437873	0.0450335	0.0447457	0.122642		Etv4-extended (1166g)	0.324271	0.0926108	0.0912212	0.0908031	0.089546	0.563666
Sin3a-extended (3119g)	0.237195	0.191557	0.18971	0.196278	0.193837	0.41283		Spic (589g)	0.0706348	0.0467067	0.0452155	0.0454776	0.0439603	0.122642		Maff (13g)	0.326158	5.97104e-05	0	0.000166683	0	0.56505
Hoxb6-extended (43g)	0.245509	0.00635418	0.00236829	0.00737876	0.00452304	0.42473		Srebf2-extended (1921g)	0.0719747	0.192251	0.187918	0.190986	0.181206	0.124516		Fosb-extended (41g)	0.332166	0.010864	0.00865854	0.0100103	0.00819106	0.57354
Stat2 (953g)	0.248965	0.106511	0.0991585	0.108989	0.106272	0.429279		Hoxb6-extended (43g)	0.0748721	0.00824234	0.00547424	0.00737876	0.00452304	0.129098		Crem-extended (163g)	0.334977	0.044093	0.0432806	0.0436982	0.0428139	0.576472
Egr3 (94g)	0.251476	0.0124422	0.0107589	0.0145236	0.0110278	0.432172		Crem-extended (163g)	0.0751606	0.0446273	0.0437415	0.0436982	0.0428139	0.129167		Rfx5 (322g)	0.336416	0.0431946	0.0408154	0.0420902	0.0398928	0.577031
Spic (589g)	0.253247	0.0480984	0.0444238	0.0454776	0.0439603	0.432353		Ets2-extended (560g)	0.0757774	0.0224189	0.0212057	0.0217404	0.0202302	0.129797		Zfp35 (11g)	0.341379	0.00102955	0	0.000669011	0	0.583611
Gmeb1-extended (119g)	0.252542	0.00419735	0.00302581	0.00489955	0.00380473	0.432353		Gm14308-extended (18g)	0.0770479	0.000554934	0	0.000301271	0	0.131539		Gtf3c2 (90g)	0.342688	0.00422239	0.00286707	0.00391858	0.00266435	0.583923
Spic-extended (745g)	0.259903	0.071394	0.0676796	0.068359	0.0677809	0.442261		Foxn3 (21g)	0.077415	0.00908615	0	0.00800896	0	0.131732		Rora-extended (15g)	0.346918	0.0032318	0	0.0027995	0	0.589192
Max (22g)	0.262895	0.0146263	0.0111865	0.0160595	0.0153628	0.444438		Chd2-extended (2195g)	0.0832743	0.152694	0.145938	0.149556	0.141458	0.14078		Rela-extended (1529g)	0.350029	0.0749579	0.0733624	0.0757146	0.0753961	0.591066
Tcf12 (58g)	0.262243	0.00747815	0.0060629	0.00687755	0.00480951	0.444438		Taf1-extended (3672g)	0.0831361	0.275184	0.272326	0.284239	0.276928	0.14078		Mafk (21g)	0.350303	0.00296004	0	0.00273875	0	0.591066
Creb1-extended (248g)	0.266958	0.0286791	0.0265812	0.0277893	0.0237469	0.449841		Irf5-extended (783g)	0.0874335	0.1011	0.0991559	0.103391	0.102127	0.147331		Cebpz-extended (1415g)	0.354082	0.192708	0.192164	0.189839	0.189585	0.594481
Zmiz1-extended (1390g)	0.268777	0.115525	0.110706	0.112243	0.105776	0.451441		Foxo6-extended (13g)	0.0908809	0.000122838	0	0.000104402	0	0.152152		Zfp362-extended (334g)	0.35577	0.0311919	0.0313728	0.0308021	0.0303065	0.594481
Irf7 (916g)	0.272866	0.148079	0.146039	0.151516	0.149642	0.455172		Foxo6 (11g)	0.0908809	0.000144937	0	0.000123183	0	0.152152		Hdac6-extended (428g)	0.355571	0.0343674	0.0340438	0.0348803	0.0344375	0.594481
Nr3c1-extended (965g)	0.273859	0.0782894	0.0732066	0.0761617	0.0711236	0.455172		Hoxb2-extended (56g)	0.0929571	0.00884163	0.00646474	0.00784133	0.00586197	0.155128		Nr2c1 (20g)	0.361719	0.00192034	0	0.00150409	0	0.602477
Tcf12-extended (62g)	0.272093	0.00704355	0.00569099	0.00649074	0.00451449	0.455172		Gtf3c2 (90g)	0.0934082	0.00433703	0.00346559	0.00391858	0.00266435	0.155381		Foxo1-extended (25g)	0.365945	0.00689404	0	0.00612882	0	0.607562
Rarg-extended (22g)	0.274507	0.00399704	0	0.00304929	0	0.455172		Terf1 (27g)	0.0960255	0.00647035	0	0.00495374	0	0.159224		Rbbp5 (769g)	0.37499	0.046074	0.0456288	0.046794	0.0456184	0.620457
Atf6-extended (71g)	0.276346	0.0162146	0.0142771	0.0141111	0.0124473	0.456763		Nfic-extended (45g)	0.100869	0.00945007	0.00739502	0.00855587	0.00622445	0.166722		Mecp2 (13g)	0.376107	0.00434127	0	0.00320117	0	0.620457
Egr3-extended (155g)	0.277283	0.0161916	0.0138894	0.0155448	0.0128973	0.456856		Chd2 (1533g)	0.102031	0.11402	0.110924	0.111987	0.106194	0.168109		Zfp384 (392g)	0.382125	0.0424677	0.0415104	0.0418976	0.0405759	0.626395
Mecp2 (13g)	0.279938	0.00504785	0	0.00320117	0	0.459771		Nr2c2 (15g)	0.103534	0.00219881	0	0.00156569	0	0.170045		Zfp30 (17g)	0.381486	0.17624	0.168781	0.175002	0.168445	0.626395
Zfp595 (24g)	0.282564	0.00169442	0	0.00190016	0	0.462621		Gli3-extended (39g)	0.104309	0.00209242	0	0.00287969	0	0.170777		Etv4 (580g)	0.384418	0.0505837	0.0503156	0.0498137	0.0497287	0.628165
Tfdp2 (1338g)	0.285825	0.206303	0.20441	0.208365	0.208322	0.466488		Rxrg-extended (48g)	0.108967	0.00623342	0.00256706	0.00728256	0.00412126	0.177843		Pbx3 (591g)	0.389449	0.0514085	0.0498816	0.0507292	0.0491188	0.632396
Zfp30 (17g)	0.291996	0.175232	0.16782	0.175002	0.168445	0.475066		Runx2 (107g)	0.110083	0.0349019	0.0328586	0.0364515	0.0351992	0.1791		Elk1 (372g)	0.388397	0.0103974	0.00967928	0.00996769	0.00979373	0.632396
Phf8 (1176g)	0.299194	0.056672	0.0536544	0.0554322	0.0522752	0.485255		Zfp37 (22g)	0.115841	6.80976e-05	0	0	0	0.18788		Hoxb8-extended (19g)	0.393711	0.001783	0	0.00174557	0	0.63732
Trps1 (10g)	0.30144	0.0063898	0	0.00335957	0	0.487375		Bdp1-extended (1461g)	0.117684	0.107663	0.105771	0.110851	0.107407	0.190275		Zbtb33-extended (787g)	0.397922	0.0637945	0.0622124	0.0649468	0.0629552	0.64213
Bcl3-extended (541g)	0.303894	0.0897305	0.0880644	0.0917683	0.0915712	0.489817		Hoxa9-extended (70g)	0.121526	0.0178296	0.0164816	0.0191015	0.0180188	0.195876		Chd2 (1533g)	0.403381	0.112584	0.109524	0.111987	0.106194	0.6448
Klf10-extended (29g)	0.305621	0.0274707	0.0280528	0.0255364	0.0278821	0.489974		Sox6 (18g)	0.123583	0.0364884	0.0312983	0.0326472	0.0294812	0.198574		Mitf-extended (485g)	0.406182	0.0222077	0.0208204	0.0226412	0.0215349	0.6448
Bcl3 (221g)	0.30588	0.0640212	0.0619377	0.0656444	0.0647724	0.489974		Pparg-extended (30g)	0.125261	0.0260534	0.0239196	0.0238961	0.0228461	0.200031		Etv3-extended (31g)	0.403119	0.0114851	0.00269262	0.0118022	0.00378566	0.6448
Tfdp2-extended (1893g)	0.314531	0.276767	0.276962	0.278944	0.279089	0.50074		Pparg (25g)	0.12496	0.0308693	0.0285855	0.0284114	0.0273026	0.200031		Etv5-extended (1778g)	0.407046	0.122822	0.121651	0.121406	0.120773	0.6448
Tbx19 (31g)	0.313756	0.00492225	0	0.00385552	0	0.50074		Mef2a (25g)	0.126763	0.0182004	0.0140461	0.0158842	0.0123355	0.20181		Mycn-extended (68g)	0.403811	0.0333879	0.0335615	0.0338465	0.0346021	0.6448
Gtf2b-extended (285g)	0.315779	0.0688999	0.067041	0.069506	0.0685936	0.501191		Zbtb11 (22g)	0.13009	0.0187	0.0180849	0.0201696	0.0203595	0.206472		Hoxb6-extended (43g)	0.405036	0.00805606	0.00500835	0.00737876	0.00452304	0.6448
Pbx3-extended (1052g)	0.319231	0.0668221	0.0652745	0.0686289	0.0675004	0.505124		Zfp595-extended (54g)	0.134123	0.0022371	0	0.00182928	0	0.212225		Foxp1-extended (135g)	0.412797	0.0337546	0.0290536	0.0341861	0.0307548	0.651917
Nuak2-extended (147g)	0.32493	0.030323	0.0299718	0.0308128	0.0305314	0.508783		Nfil3-extended (252g)	0.141391	0.0758338	0.0752965	0.0766302	0.0756817	0.223045		Rb1-extended (958g)	0.421349	0.0408989	0.0396109	0.0408372	0.0380474	0.654933
Bcl11a (85g)	0.326685	0.0568705	0.0547323	0.058558	0.0558009	0.508783		Zfp597-extended (181g)	0.143079	0.0201383	0.0187272	0.0213677	0.0195142	0.225024		Maff-extended (260g)	0.421349	0.0283844	0.0258096	0.0286617	0.0266565	0.654933
Creb1 (93g)	0.326685	0.023314	0.0218051	0.0223958	0.0201285	0.508783		Nfe2l1-extended (68g)	0.143905	0.0110494	0.00964094	0.0105257	0.00882604	0.225639		Hoxa10-extended (26g)	0.423128	0.00866715	9.49668e-05	0.0081031	0	0.654933
Creb3-extended (35g)	0.325808	0.00947731	0.00777067	0.00856201	0.00533049	0.508783		Zmiz1-extended (1390g)	0.14564	0.114031	0.110072	0.112243	0.105776	0.226989		Nr2c1-extended (28g)	0.421078	0.0020109	0	0.00184306	0	0.654933
Nfic-extended (45g)	0.327425	0.00901556	0.00680045	0.00855587	0.00622445	0.508783		Sox6-extended (27g)	0.145622	0.0259501	0.0224846	0.0234358	0.0214473	0.226989		Gtf3a-extended (70g)	0.423557	0.025229	0.0240332	0.0244693	0.02335	0.654933
Nr2c2 (15g)	0.324605	0.00222711	0	0.00156569	0	0.508783		Bhlhe40 (21g)	0.146924	0.0419872	0.0401639	0.0396929	0.0400468	0.227638		Nr2f6 (15g)	0.420125	0.00213662	0	0.00251198	0	0.654933
Ezh2 (29g)	0.332081	0.0278616	0.0191761	0.029676	0.0241835	0.511742		Jun-extended (643g)	0.146934	0.0803711	0.0788842	0.0787392	0.0776895	0.227638		Sp4 (10g)	0.419871	0.00175534	0	0.00208176	0	0.654933
Gmeb1 (109g)	0.332287	0.00427022	0.00311213	0.00497217	0.00386585	0.511742		Rad21-extended (3553g)	0.149731	0.236273	0.232115	0.242982	0.233258	0.23128		Klf13-extended (16g)	0.428628	0.00475624	0	0.00454697	0	0.660802
Zfp687 (12g)	0.331864	0.00101751	0	0.00119751	0	0.511742		Foxa3-extended (55g)	0.155155	0.0120561	0.0106546	0.0134417	0.0119577	0.238948		Pole4-extended (929g)	0.433023	0.145188	0.148709	0.144309	0.146707	0.665596
Yy1-extended (1682g)	0.336529	0.214475	0.209251	0.219982	0.212921	0.516741		Irf6-extended (55g)	0.15567	0.0130951	0.0112372	0.014244	0.012019	0.239032		Erg-extended (3219g)	0.440117	0.224781	0.222687	0.227874	0.221435	0.673987
Bhlhe40-extended (399g)	0.342591	0.0376919	0.0367308	0.0386049	0.0369957	0.522956		Hoxa9 (20g)	0.159958	0.00378585	0	0.00289569	0	0.244891		Sirt6-extended (35g)	0.441084	0.00290846	0	0.00324881	0	0.673987
Ppard-extended (14g)	0.342278	0.00325998	0	0.00193846	0	0.522956		Yy1 (1240g)	0.163073	0.167726	0.165402	0.172907	0.168648	0.247826		Elf4-extended (846g)	0.448076	0.0456279	0.0447899	0.0456482	0.0414991	0.674782
Rxrg-extended (48g)	0.348939	0.00824253	0.00405141	0.00728256	0.00412126	0.531083		Elk1 (372g)	0.163307	0.0105816	0.00988344	0.00996769	0.00979373	0.247826		Nfyb (1028g)	0.44739	0.0785141	0.0785777	0.0774301	0.0781076	0.674782
Esrra-extended (878g)	0.352234	0.059192	0.0583294	0.0606658	0.0585788	0.533676		Gtf3c2-extended (165g)	0.162538	0.00439599	0.00387518	0.00417154	0.00324434	0.247826		Foxo3 (19g)	0.446315	0.00537318	0	0.00455626	0	0.674782
Rel (824g)	0.354756	0.0665894	0.0638097	0.0638163	0.0613994	0.533676		Ddit3 (114g)	0.163855	0.0177435	0.0164697	0.0190072	0.0176995	0.247932		Klf7 (12g)	0.448118	0.00145485	0	0.00182413	0	0.674782
Relb (482g)	0.352906	0.0419582	0.0405917	0.0427266	0.0426692	0.533676		Ppard-extended (14g)	0.165986	0.00325193	0	0.00193846	0	0.250426		Hoxb2-extended (56g)	0.443467	0.008666	0.00607294	0.00784133	0.00586197	0.674782
Chd2-extended (2195g)	0.354588	0.15269	0.147701	0.149556	0.141458	0.533676		Ets2 (264g)	0.167329	0.00847643	0.00754474	0.00805415	0.00730824	0.251299		Ep300-extended (575g)	0.450135	0.0282834	0.0273169	0.0279569	0.0265596	0.675856
Nfkb2-extended (773g)	0.365127	0.049157	0.0461898	0.0494812	0.0483222	0.547691		Nr2f6 (15g)	0.167533	0.00230024	0	0.00251198	0	0.251299		AU041133-extended (16g)	0.452302	0.0031382	0	0.00383914	0	0.677146
Irf5 (310g)	0.366329	0.066006	0.0641281	0.0648066	0.0631648	0.54791		Rad21 (591g)	0.168446	0.0379695	0.0358714	0.037344	0.0342444	0.251942		Sox6-extended (27g)	0.459836	0.0251188	0.0218439	0.0234358	0.0214473	0.686441
Mxi1-extended (1069g)	0.369259	0.0530424	0.051161	0.0517559	0.047865	0.550705		Klf2 (16g)	0.174385	0.0491118	0.0470408	0.0457864	0.0453571	0.259329		Ctcf (20g)	0.461792	0.133376	0.126699	0.136607	0.13321	0.686553
Atf4-extended (757g)	0.382888	0.103575	0.100291	0.105605	0.102083	0.569394		Zfp93 (15g)	0.174182	0.00627943	0	0.00540024	0	0.259329		Tbl1xr1-extended (1102g)	0.463887	0.0841803	0.0816165	0.0836928	0.080614	0.686553
Polr3a (632g)	0.38732	0.0219521	0.0219469	0.0215731	0.0210197	0.57434		Nfya-extended (816g)	0.176298	0.0615574	0.0586229	0.063165	0.0606254	0.261425		Hoxa7-extended (14g)	0.463857	0.00363003	0	0.0040432	0	0.686553
Rel-extended (911g)	0.388923	0.0723306	0.0714301	0.0696402	0.0673627	0.575075		Setdb1-extended (453g)	0.17746	0.035658	0.0345917	0.0363102	0.0359224	0.262398		Creb5 (136g)	0.468561	0.0227519	0.0215797	0.0230539	0.0221653	0.687577
Srebf2 (212g)	0.392859	0.0450844	0.0408805	0.0465533	0.0436126	0.579244		Taf1 (2961g)	0.179842	0.236477	0.233975	0.243075	0.236868	0.265164		Nrf1 (2137g)	0.467742	0.139272	0.140104	0.137638	0.136401	0.687577
Hif1a-extended (218g)	0.397542	0.0115809	0.0104657	0.0109776	0.0102953	0.581724		Pgr-extended (23g)	0.181535	0.00180583	0	0.00103027	0	0.266902		Tbx19 (31g)	0.467459	0.00396947	0	0.00385552	0	0.687577
Rad21-extended (3553g)	0.397723	0.238263	0.232871	0.242982	0.233258	0.581724		Pbx3 (591g)	0.185621	0.0494548	0.048278	0.0507292	0.0491188	0.272139		Brca1 (2569g)	0.470439	0.192018	0.19419	0.189799	0.1922	0.688382
Rcor1-extended (2636g)	0.397904	0.168904	0.165887	0.172037	0.167267	0.581724		Six5-extended (341g)	0.189389	0.0459667	0.0461095	0.0448289	0.0447866	0.276881		Rarg-extended (22g)	0.474799	0.00271071	0	0.00304929	0	0.690859
Gtf3c2-extended (165g)	0.40078	0.00442003	0.0035147	0.00417154	0.00324434	0.584283		Bclaf1-extended (1891g)	0.19158	0.234126	0.230593	0.2396	0.234801	0.278691		Sox6 (18g)	0.473498	0.0350378	0.0312528	0.0326472	0.0294812	0.690859
Sox5 (22g)	0.403513	0.0167988	0.0102916	0.0182835	0.0135357	0.585276		Hoxa3-extended (11g)	0.192238	0.0049344	0	0.00590981	0	0.278691		Rcor1-extended (2636g)	0.476213	0.172922	0.169817	0.172037	0.167267	0.690976
Hif1a (214g)	0.403716	0.0114792	0.0105197	0.0109789	0.0103468	0.585276		Hoxa6-extended (11g)	0.191778	0.000110865	0	1.27431e-05	0	0.278691		Zfp846-extended (18g)	0.484692	0.0450694	0.0471064	0.0463435	0.0472427	0.693564
Gbx2-extended (15g)	0.408757	0.000378277	0	0.000249698	0	0.590733		Gm14325-extended (76g)	0.194012	0.0122228	0.0109894	0.0127288	0.0125028	0.280479		Zfp846 (17g)	0.484692	0.0476816	0.0498366	0.0490296	0.0499808	0.693564
Zfp612-extended (15g)	0.409757	0.0114267	0	0.010513	0	0.590733		Hoxb8-extended (19g)	0.206776	0.00142253	0	0.00174557	0	0.298102		Fosl2-extended (486g)	0.482383	0.0462678	0.0450222	0.0458189	0.0448859	0.693564
Hes5-extended (19g)	0.417907	0.0711383	0.0684814	0.0735587	0.0705056	0.60044		Yy1-extended (1682g)	0.208188	0.213745	0.211064	0.219982	0.212921	0.299307		Nfe2l2-extended (825g)	0.484052	0.0735065	0.0712145	0.0739986	0.073591	0.693564
Atf5-extended (248g)	0.419961	0.0288379	0.0277263	0.0283194	0.0262442	0.60044		Rfx5-extended (535g)	0.221092	0.0530114	0.0484737	0.0535614	0.0515104	0.316981		Gtf3a (68g)	0.481062	0.0115148	0.0101926	0.0108033	0.00995437	0.693564
Klf7 (12g)	0.418961	0.00229361	0	0.00182413	0	0.60044		Foxj2-extended (35g)	0.224695	0.00214765	0	0.00189433	0	0.321259		Sox15-extended (19g)	0.486225	0.000211824	0	0.000268569	0	0.693841
Elf4 (394g)	0.422768	0.0285379	0.0278199	0.0280441	0.0266243	0.601142		Kdm5a (229g)	0.228404	0.0558915	0.0549778	0.0553015	0.0535366	0.325665		Elk4 (110g)	0.496138	0.00753573	0.00644643	0.00720754	0.00585966	0.694593
Sox6-extended (27g)	0.422734	0.0259335	0.022027	0.0234358	0.0214473	0.601142		Rreb1 (11g)	0.230461	0.00796313	0	0.00746489	0	0.327697		Klf6-extended (398g)	0.489916	0.0430835	0.0427762	0.0427677	0.0415452	0.694593
Atf6b-extended (102g)	0.426696	0.00908448	0.008969	0.00890637	0.008289	0.603421		Nr1h3-extended (24g)	0.235157	0.000185755	0	9.54313e-05	0	0.332552		Nrf1-extended (2767g)	0.493525	0.177401	0.178843	0.175759	0.175045	0.694593
Gm14308-extended (18g)	0.425686	0.000200324	0	0.000301271	0	0.603421		Nr1h3 (19g)	0.235157	0.000233678	0	0.000120052	0	0.332552		Hlf (23g)	0.495895	0.00927815	0	0.00726443	0	0.694593
Creb3l1 (16g)	0.429388	7.66891e-05	0	4.45696e-05	0	0.604571		Sp4-extended (424g)	0.254107	0.0255982	0.0249301	0.0267502	0.025213	0.358373		Terf1 (27g)	0.493487	0.00563332	0	0.00495374	0	0.694593
Rxrb-extended (35g)	0.429839	0.00305217	0	0.00277213	0	0.604571		Creb1 (93g)	0.259425	0.0209253	0.019604	0.0223958	0.0201285	0.364477		Tbr1-extended (40g)	0.494154	0.000573109	0	0.000485826	0	0.694593
Sp1-extended (414g)	0.432773	0.013894	0.0116421	0.0133954	0.0111105	0.604774		Foxo1-extended (25g)	0.259839	0.00649671	0	0.00612882	0	0.364477		Zfp687 (12g)	0.488708	0.00125778	0	0.00119751	0	0.694593
Sirt6-extended (35g)	0.43348	0.00243415	0	0.00324881	0	0.604774		Zfp369-extended (785g)	0.273113	0.0642969	0.0634798	0.0656531	0.0631863	0.382064		Ehf-extended (66g)	0.503324	0.00168418	0	0.0021848	0	0.696213
Tbx19-extended (67g)	0.431231	0.00269142	0	0.00218011	0	0.604774		Sp2 (38g)	0.275713	0.00241247	0	0.00210001	0	0.384664		Glis3-extended (20g)	0.499172	0.000139853	0	0.000366432	0	0.696213
Nr2c1-extended (28g)	0.438547	0.00209978	0	0.00184306	0	0.610203		Klf1 (59g)	0.276627	0.0017612	0	0.00176193	0	0.384904		Irf3-extended (973g)	0.502002	0.0758894	0.0767467	0.0751751	0.0753779	0.696213
Sp4 (10g)	0.443194	0.00237246	0	0.00208176	0	0.615021		Polr3a-extended (693g)	0.277783	0.0237872	0.0234014	0.0243203	0.0238637	0.38548		Suz12-extended (1123g)	0.506147	0.105879	0.103571	0.107109	0.105335	0.696213
Six5 (227g)	0.444456	0.0380631	0.0381965	0.038419	0.0384268	0.615127		Irf4 (206g)	0.279563	0.0453301	0.0444069	0.045033	0.0436424	0.385886		Yy1 (1240g)	0.505292	0.173399	0.170412	0.172907	0.168648	0.696213
Mef2b-extended (26g)	0.446346	0.00121471	0	0.000763555	0	0.616101		Hoxc10 (11g)	0.278823	6.2902e-05	0	4.4176e-05	0	0.385886		Sin3a-extended (3119g)	0.501516	0.19756	0.197951	0.196278	0.193837	0.696213
Hoxa9-extended (70g)	0.447743	0.0186655	0.0161035	0.0191015	0.0180188	0.616389		Smad5 (101g)	0.287226	0.0152641	0.0136008	0.01608	0.0146344	0.395412		Zfp740 (15g)	0.507361	0.00540053	0	0.00555399	0	0.696213
Tead3 (34g)	0.452432	0.0122214	0.00804133	0.0111926	0.00640869	0.621196		Gata3 (17g)	0.292111	0.0109485	0	0.00974343	0	0.401073		Zfp110 (11g)	0.508048	0.00104425	0	0.0017921	0	0.696213
Sox5-extended (35g)	0.457444	0.0109526	0.00672826	0.0117263	0.00859986	0.624772		Atf4 (375g)	0.293307	0.0655624	0.0635689	0.0649566	0.062368	0.401653		E4f1-extended (153g)	0.51166	0.0251823	0.024678	0.024646	0.0242635	0.697947
Yy1 (1240g)	0.457102	0.169472	0.164817	0.172907	0.168648	0.624772		Pou5f1-extended (13g)	0.301339	0.000585315	0	0.000855733	0	0.410486		Thrb-extended (54g)	0.512008	0.011781	0.0119348	0.0122029	0.0120441	0.697947
Foxo3 (19g)	0.46189	0.00507745	0	0.00455626	0	0.629189		Pou5f1 (13g)	0.301339	0.000585315	0	0.000855733	0	0.410486		Smarca4-extended (3967g)	0.5177	0.305927	0.304096	0.310454	0.30755	0.703854
Irf6-extended (55g)	0.466254	0.013721	0.0113751	0.014244	0.012019	0.63347		Esrra-extended (878g)	0.303527	0.0596084	0.0581372	0.0606658	0.0585788	0.411828		Chd1 (12g)	0.519415	0.0609043	0.0610252	0.0617107	0.0627204	0.704338
Hoxb9 (21g)	0.468528	0.00303674	0	0.00431124	0	0.634899		Rfx8 (33g)	0.303912	0.000947637	0	0.00103917	0	0.411828		Xrcc4-extended (1432g)	0.529262	0.102363	0.101449	0.102726	0.102288	0.714993
Six5-extended (341g)	0.479558	0.0445037	0.0442946	0.0448289	0.0447866	0.646469		Hoxb8 (13g)	0.306295	0.00120084	0	0.00151526	0	0.413976		Srf (37g)	0.530033	0.0013743	0	0.00199385	0	0.714993
Hoxb5 (25g)	0.479304	0.00439972	0	0.00603203	0	0.646469		Chd1 (12g)	0.308509	0.0600098	0.0596691	0.0617107	0.0627204	0.415886		Gata3-extended (46g)	0.532565	0.0073717	0.00478443	0.00809031	0.00554848	0.716542
Taf7 (99g)	0.482179	0.0586203	0.0588547	0.059931	0.0598808	0.648318		Polr3g-extended (1096g)	0.311315	0.0673964	0.0668719	0.0685653	0.0672588	0.418582		Nfya-extended (816g)	0.535281	0.0622159	0.0613267	0.063165	0.0606254	0.71833
Irf7-extended (1057g)	0.484404	0.18325	0.180152	0.185409	0.184383	0.649627		Rfx1-extended (346g)	0.313733	0.0201203	0.0191333	0.020665	0.0197791	0.418781		Kdm5a-extended (1684g)	0.537042	0.174486	0.170095	0.175276	0.166043	0.718832
Usf1-extended (567g)	0.496634	0.0620646	0.0608701	0.0613966	0.0611894	0.650797		Nr2f6-extended (24g)	0.313884	0.00239138	0	0.00264099	0	0.418781		Bdp1-extended (1461g)	0.543485	0.111574	0.108168	0.110851	0.107407	0.723781
Nfkb1 (373g)	0.493561	0.049575	0.0480844	0.0503547	0.0492612	0.650797		Sirt6-extended (35g)	0.313786	0.00356131	0	0.00324881	0	0.418781		Nfic-extended (45g)	0.543535	0.00910138	0.0072278	0.00855587	0.00622445	0.723781
Klf9-extended (51g)	0.492717	0.00318306	0	0.00339089	0	0.650797		Foxp1-extended (135g)	0.318982	0.0361565	0.0332128	0.0341861	0.0307548	0.423406		Foxp1 (62g)	0.549454	0.0266291	0.0229008	0.0266387	0.0237079	0.728377
Atf3-extended (1228g)	0.496018	0.140075	0.135172	0.137555	0.137411	0.650797		Junb (529g)	0.318229	0.0633504	0.0621323	0.0629186	0.0608473	0.423406		Sp6-extended (26g)	0.549798	0.00681465	0	0.00800777	0	0.728377
Elf2 (1440g)	0.497249	0.113909	0.114067	0.115647	0.112815	0.650797		Tbpl1 (15g)	0.321638	0.00469689	0	0.00434175	0	0.425842		Hoxa6-extended (11g)	0.551864	7.99609e-05	0	1.27431e-05	0	0.729248
Nfatc2 (35g)	0.489741	0.000399364	0	0.000414049	0	0.650797		Mef2b-extended (26g)	0.329461	0.000560259	0	0.000763555	0	0.43509		Zbtb11 (22g)	0.555051	0.0192617	0.0199493	0.0201696	0.0203595	0.729737
Hoxa2-extended (13g)	0.492701	0.00618394	0	0.00521324	0	0.650797		Elk1-extended (496g)	0.331453	0.0143221	0.0126786	0.0137924	0.0127814	0.436609		Hoxc10 (11g)	0.554106	0.000110649	0	4.4176e-05	0	0.729737
Rxrb (19g)	0.491443	0.00443113	0	0.00398274	0	0.650797		Taf7-extended (857g)	0.333001	0.0824542	0.0822503	0.0831581	0.0827126	0.437539		Fos-extended (297g)	0.560724	0.0474457	0.0464247	0.0470112	0.0458968	0.735329
Hoxc10 (11g)	0.49907	0	0	4.4176e-05	0	0.650797		Sp4 (10g)	0.339371	0.00127729	0	0.00208176	0	0.444781		Srebf2 (212g)	0.564074	0.0450146	0.0432505	0.0465533	0.0436126	0.737854
Zfp114 (13g)	0.49907	0	0	3.56405e-05	0	0.650797		Creb1-extended (248g)	0.345358	0.025868	0.0243479	0.0277893	0.0237469	0.451488		Egr3-extended (155g)	0.568599	0.0154094	0.0126418	0.0155448	0.0128973	0.741899
Meis3 (13g)	0.49907	0	0	7.27211e-05	0	0.650797		Erg-extended (3219g)	0.350609	0.223986	0.222111	0.227874	0.221435	0.457201		Mxi1-extended (1069g)	0.571972	0.0518775	0.049439	0.0517559	0.047865	0.743909
Rad21 (591g)	0.50778	0.038372	0.0364389	0.037344	0.0342444	0.658844		Trps1-extended (16g)	0.35676	0.00268255	0	0.00312456	0	0.464056		Erf-extended (1287g)	0.573011	0.0995807	0.0997273	0.0988188	0.0978365	0.743909
Xbp1-extended (684g)	0.507572	0.0941287	0.0910498	0.0924951	0.0911485	0.658844		Hoxa7-extended (14g)	0.358463	0.00456072	0	0.0040432	0	0.465105		Nr3c1-extended (965g)	0.576918	0.0759339	0.072256	0.0761617	0.0711236	0.747109
Zbtb11 (22g)	0.510356	0.0192042	0.0196883	0.0201696	0.0203595	0.658892		Runx2-extended (110g)	0.359426	0.0369238	0.0347962	0.0379755	0.0357688	0.465192		E2f7-extended (2322g)	0.583194	0.179339	0.182957	0.177686	0.177843	0.753353
Rfx1-extended (346g)	0.509234	0.0204643	0.0185423	0.020665	0.0197791	0.658892		Rab14 (18g)	0.366043	0.084963	0.0823567	0.0826535	0.0781321	0.472435		Elf1-extended (347g)	0.590821	0.112024	0.108798	0.111138	0.110422	0.759737
Bcl11a-extended (1049g)	0.519056	0.165893	0.16207	0.167584	0.165854	0.666183		Hoxb7 (19g)	0.366843	0.000182055	0	0.00033961	0	0.472435		E2f6 (1867g)	0.592008	0.165739	0.165695	0.164445	0.166147	0.759737
Mlxip-extended (74g)	0.522421	0.02951	0.0288335	0.0288006	0.0282661	0.666183		Nuak2-extended (147g)	0.372459	0.030464	0.0301645	0.0308128	0.0305314	0.477299		Gfi1 (61g)	0.592536	0.069385	0.0668102	0.0678711	0.0653793	0.759737
Creb3l2 (196g)	0.519476	0.0346093	0.0338932	0.033778	0.0331755	0.666183		Sox4-extended (427g)	0.372043	0.0939147	0.0923275	0.0947058	0.093579	0.477299		Rxra (29g)	0.595042	0.0052766	0	0.00537677	0	0.761066
Nfatc4-extended (27g)	0.52159	6.89752e-05	0	6.48739e-05	0	0.666183		Snai3-extended (39g)	0.379819	0.000436095	0	0.000328194	0	0.48434		Nfe2l2 (572g)	0.59982	0.0555741	0.0542742	0.0551673	0.0545434	0.765287
Nfatc4 (24g)	0.52159	7.74058e-05	0	7.28032e-05	0	0.666183		Snai3 (38g)	0.379819	0.000447199	0	0.00033655	0	0.48434		Nfyc (551g)	0.602345	0.0473633	0.0466793	0.04664	0.0451064	0.766621
Rfx8 (33g)	0.52618	0.00104922	0	0.00103917	0	0.669332		Crem (85g)	0.383235	0.0347825	0.0336149	0.034928	0.0344596	0.486592		E2f6-extended (2308g)	0.605142	0.186555	0.186608	0.185051	0.18365	0.768293
Zfp148-extended (212g)	0.53963	0.0245984	0.0233603	0.0240693	0.0222601	0.684763		Zfp740 (15g)	0.38346	0.00552721	0	0.00555399	0	0.486592		Smarcb1-extended (227g)	0.611691	0.0258668	0.0257844	0.0257534	0.0255759	0.769068
Zfp160-extended (12g)	0.544589	0.00625498	0	0.00740837	0	0.68937		Zfp687 (12g)	0.387395	0.00151048	0	0.00119751	0	0.490385		Ctcf-extended (2510g)	0.611691	0.228987	0.226238	0.228	0.224443	0.769068
Egr2-extended (84g)	0.547151	0.0227996	0.0214224	0.0228707	0.0217311	0.690928		Atf4-extended (757g)	0.396503	0.10601	0.103483	0.105605	0.102083	0.500693		Zfp592 (43g)	0.609798	0.00159861	0	0.00149217	0	0.769068
Zfp712-extended (15g)	0.55501	0.00253176	0	0.00288294	0	0.698242		Arnt-extended (119g)	0.406668	0.0122156	0.0111071	0.0115529	0.011227	0.512283		Zfp160-extended (12g)	0.610705	0.00613345	0	0.00740837	0	0.769068
Srf (37g)	0.555634	0.00182788	0	0.00199385	0	0.698242		Gtf2b-extended (285g)	0.409088	0.0693025	0.0668208	0.069506	0.0685936	0.51321		Ezh2 (29g)	0.615848	0.0299743	0.0257198	0.029676	0.0241835	0.772419
Mlxip (73g)	0.558861	0.0298391	0.0292034	0.0291616	0.0286287	0.700601		Gfi1 (61g)	0.409382	0.0674697	0.0639761	0.0678711	0.0653793	0.51321		Erf (723g)	0.619348	0.0594539	0.0591606	0.0589666	0.0584385	0.774933
Irf4 (206g)	0.561479	0.0451886	0.0430186	0.045033	0.0436424	0.702187		Pbx3-extended (1052g)	0.412105	0.0675389	0.0657498	0.0686289	0.0675004	0.514141		Usf1-extended (567g)	0.633697	0.0617698	0.0612155	0.0613966	0.0611894	0.789984
Snai1-extended (23g)	0.566907	0.00600188	0	0.00557275	0	0.703944		AU041133-extended (16g)	0.411898	0.00446845	0	0.00383914	0	0.514141		Nr2f6-extended (24g)	0.634428	0.00268572	0	0.00264099	0	0.789984
Snai1 (12g)	0.566907	0.0114006	0	0.0105855	0	0.703944		Cux2-extended (39g)	0.414294	0.00122455	0	0.00110387	0	0.515632		Creb1 (93g)	0.637511	0.021273	0.0194635	0.0223958	0.0201285	0.79192
Bdp1-extended (1461g)	0.566953	0.109535	0.107579	0.110851	0.107407	0.703944		Esrra (24g)	0.416217	0.0019378	0	0.00148833	0	0.516787		Zeb1-extended (395g)	0.644893	0.019222	0.0179879	0.0194	0.0185145	0.79519
Hoxa7-extended (14g)	0.571567	0.00435195	0	0.0040432	0	0.707386		Rxra-extended (65g)	0.424253	0.00468712	0.00283883	0.00504107	0.00316588	0.525507		Foxo6-extended (13g)	0.646284	1.86824e-05	0	0.000104402	0	0.79519
Mycn-extended (68g)	0.572451	0.0336362	0.0324959	0.0338465	0.0346021	0.707386		Zfp712-extended (15g)	0.431679	0.00265408	0	0.00288294	0	0.533431		Foxo6 (11g)	0.646284	2.20433e-05	0	0.000123183	0	0.79519
Patz1-extended (96g)	0.57494	0.00592933	0.00504003	0.00609921	0.00517649	0.708774		Lef1-extended (10g)	0.43348	3.22635e-05	0	0	0	0.534386		Nr2c2 (15g)	0.643364	0.00139664	0	0.00156569	0	0.79519
Gata3 (17g)	0.577907	0.0111543	0	0.00974343	0	0.710743		Rxra (29g)	0.439721	0.00561708	0	0.00537677	0	0.540794		Yy1-extended (1682g)	0.651623	0.219582	0.216763	0.219982	0.212921	0.799859
Sp4-extended (424g)	0.580414	0.0260243	0.0247396	0.0267502	0.025213	0.710849		Rcor1 (208g)	0.446696	0.0365051	0.0365859	0.0371487	0.036437	0.548074		E2f7 (1862g)	0.654929	0.14709	0.1482	0.145897	0.147624	0.802017
Nr2c1 (20g)	0.582101	0.00192643	0	0.00150409	0	0.710849		Tbr1-extended (40g)	0.452316	0.00080053	0	0.000485826	0	0.553661		Klf1 (59g)	0.665029	0.00140895	0	0.00176193	0	0.812465
Dlx4-extended (11g)	0.580969	0.00014782	0	0.000154191	0	0.710849		Nr2c1 (20g)	0.456956	0.00178118	0	0.00150409	0	0.558024		Mlxip-extended (74g)	0.66989	0.0292379	0.0272586	0.0288006	0.0282661	0.812654
Mef2a (25g)	0.585285	0.0183401	0.0126316	0.0158842	0.0123355	0.711389		Rest-extended (494g)	0.467442	0.0480698	0.0473581	0.0475514	0.0454775	0.56949		E2f3-extended (3265g)	0.668361	0.257748	0.259932	0.255948	0.256475	0.812654
Suz12-extended (1123g)	0.585083	0.105673	0.103709	0.107109	0.105335	0.711389		Hoxb5-extended (36g)	0.473783	0.00659985	0.000230521	0.00762958	0.000184417	0.575863		Foxn3 (21g)	0.669493	0.00886369	0	0.00800896	0	0.812654
Zbtb17-extended (20g)	0.602654	0.00172194	0	0.00123438	0	0.729085		Egr1-extended (2060g)	0.488387	0.158065	0.15622	0.158577	0.152896	0.592227		Taf1-extended (3672g)	0.676863	0.280071	0.276669	0.284239	0.276928	0.817741
Zfp35 (11g)	0.601427	0.00133038	0	0.000669011	0	0.729085		Bhlhe41 (16g)	0.492248	0.000868432	0	0.00063453	0	0.594132		Sin3a (2079g)	0.67882	0.137014	0.135105	0.136309	0.134141	0.817741
Sox6 (18g)	0.607249	0.034721	0.0297084	0.0326472	0.0294812	0.732935		Trps1 (10g)	0.491935	0.00268017	0	0.00335957	0	0.594132		Fiz1 (17g)	0.678002	0.00991887	0	0.0102237	0	0.817741
Egr2 (61g)	0.615502	0.0297439	0.0287024	0.0299639	0.0288275	0.741172		Atf3-extended (1228g)	0.502132	0.138597	0.137429	0.137555	0.137411	0.604656		Klf6 (188g)	0.684563	0.0294801	0.0288184	0.0293668	0.0279192	0.822747
Rab14 (18g)	0.617556	0.083814	0.0802217	0.0826535	0.0781321	0.741925		Zeb1-extended (395g)	0.505683	0.019636	0.0190711	0.0194	0.0185145	0.607521		Zfp704 (170g)	0.688919	0.0299263	0.0280057	0.0295965	0.0272478	0.824157
Plagl1 (21g)	0.629386	0.00394296	0	0.00346802	0	0.754391		Gtf3a (68g)	0.520956	0.0114145	0.00995437	0.0108033	0.00995437	0.624425		Phf8-extended (1530g)	0.687372	0.0660289	0.0639551	0.0666269	0.0617319	0.824157
Mef2b (16g)	0.632503	0.000830904	0	0.000728654	0	0.754641		Bmyc (32g)	0.553448	0.107039	0.106209	0.105018	0.106209	0.661843		Gabpb1-extended (2466g)	0.69272	0.197935	0.198275	0.197227	0.197572	0.826795
Sp1 (25g)	0.631711	0.00238885	0	0.00300363	0	0.754641		Jund (238g)	0.573191	0.0739863	0.0722203	0.0735946	0.0709887	0.683876		Foxn3-extended (277g)	0.702612	0.0260725	0.0241136	0.0250735	0.0239114	0.834755
Chd1 (12g)	0.635208	0.0623856	0.0638731	0.0617107	0.0627204	0.75613		Hif1a-extended (218g)	0.574954	0.0111214	0.0105419	0.0109776	0.0102953	0.684406		Zfp595-extended (54g)	0.701802	0.00170335	0	0.00182928	0	0.834755
Rb1 (658g)	0.638939	0.0330141	0.0305646	0.0326105	0.0299699	0.758832		Stat3 (94g)	0.576719	0.0296845	0.0275928	0.0287836	0.0289098	0.684937		Max (22g)	0.706849	0.0167344	0.0154374	0.0160595	0.0153628	0.834909
Arnt-extended (119g)	0.641488	0.0123821	0.0108	0.0115529	0.011227	0.760119		Taf7 (99g)	0.580701	0.0601891	0.059527	0.059931	0.0598808	0.688091		Zfx-extended (78g)	0.707325	0.00777941	0.00622837	0.0084478	0.00621734	0.834909
Pax5 (72g)	0.643345	0.0271747	0.024665	0.0277769	0.0252352	0.760584		Zfp148-extended (212g)	0.589507	0.0243365	0.0227827	0.0240693	0.0222601	0.694952		Smarca4 (1433g)	0.707577	0.108826	0.107091	0.108797	0.105498	0.834909
Terf1 (27g)	0.655891	0.00536756	0	0.00495374	0	0.771899		Erg (1412g)	0.588169	0.0886949	0.0882604	0.0886874	0.0863046	0.694952		Srebf1 (507g)	0.709994	0.0387095	0.0384803	0.038678	0.0376823	0.835856
Klf15-extended (19g)	0.654977	0.00111019	0	0.00100571	0	0.771899		Meis3 (13g)	0.590508	2.15467e-05	0	7.27211e-05	0	0.694952		Irf3 (291g)	0.721116	0.0341926	0.0335829	0.0339405	0.0331271	0.841302
Usf2-extended (389g)	0.660392	0.0260771	0.0246871	0.0262127	0.0253449	0.775437		Creb3l1 (16g)	0.59979	9.40802e-05	0	4.45696e-05	0	0.704278		Elf2-extended (2227g)	0.720973	0.185131	0.182268	0.186544	0.184967	0.841302
Prdm1-extended (531g)	0.663681	0.0493328	0.0474152	0.0484637	0.046585	0.777541		Ddit3-extended (249g)	0.601793	0.0285922	0.0272785	0.0295313	0.0274849	0.705035		Arid3a-extended (61g)	0.718625	0.00456592	0.00163934	0.00430316	0.00155599	0.841302
Rfx8-extended (41g)	0.666587	0.0010655	0	0.00101626	0	0.779141		Hoxa10-extended (26g)	0.606029	0.00829186	0	0.0081031	0	0.708399		Ppard-extended (14g)	0.719191	0.00254201	0	0.00193846	0	0.841302
Tbp (21g)	0.66805	0.00514835	0	0.00595799	0	0.779141		Zbtb17-extended (20g)	0.610273	0.00125929	0	0.00123438	0	0.711756		Elk4-extended (1249g)	0.725983	0.0810578	0.0785647	0.0814523	0.0771726	0.845077
Glis3-extended (20g)	0.675897	0.00026147	0	0.000366432	0	0.786526		Zfp46 (11g)	0.616018	0.0173109	0	0.0189473	0	0.716667		Hif1a (214g)	0.732298	0.0108123	0.0100556	0.0109789	0.0103468	0.847551
Pax5-extended (153g)	0.681414	0.0467447	0.044394	0.0470969	0.0446163	0.789406		Klf15-extended (19g)	0.617245	0.000607257	0	0.00100571	0	0.716667		E2f3 (2827g)	0.733017	0.236626	0.238294	0.235283	0.234274	0.847551
Bcl6b-extended (73g)	0.680698	0.0173833	0.0147542	0.0181507	0.0157628	0.789406		Sox4 (284g)	0.623497	0.065139	0.0632515	0.0651532	0.0643663	0.720701		Mbd1 (896g)	0.730574	0.0791047	0.078692	0.0787809	0.0782375	0.847551
Batf-extended (36g)	0.684502	0.0469796	0.0414938	0.0462984	0.0418857	0.790208		Cebpg (45g)	0.623044	0.0109961	0.00871423	0.0114969	0.00919732	0.720701		Bclaf1-extended (1891g)	0.742671	0.239185	0.234429	0.2396	0.234801	0.856801
Rcor1 (208g)	0.686411	0.0368871	0.0360973	0.0371487	0.036437	0.790208		Tbl1xr1-extended (1102g)	0.633967	0.0836013	0.0815308	0.0836928	0.080614	0.731176		Rad21-extended (3553g)	0.749033	0.239219	0.237216	0.242982	0.233258	0.86222
Zfp46 (11g)	0.686674	0.0179348	0	0.0189473	0	0.790208		Maf (14g)	0.64234	0.0019865	0	0.00170761	0	0.739189		Atf4-extended (757g)	0.752946	0.103953	0.101114	0.105605	0.102083	0.864802
Stat6 (26g)	0.690633	0.00680143	0	0.00669588	0	0.793005		Etv3-extended (31g)	0.655722	0.0115667	0.00583844	0.0118022	0.00378566	0.752919		Phf8 (1176g)	0.765595	0.0547021	0.0532076	0.0554322	0.0522752	0.877386
Spib-extended (438g)	0.698125	0.0948228	0.0930699	0.0954285	0.093903	0.798161		Plagl1 (21g)	0.676125	0.00368105	0	0.00346802	0	0.774634		Zfp110-extended (779g)	0.767637	0.0498378	0.047904	0.0501435	0.0482391	0.877784
Gli3-extended (39g)	0.698199	0.00294249	0	0.00287969	0	0.798161		Smarca4 (1433g)	0.680264	0.107742	0.106374	0.108797	0.105498	0.776935		Mlxip (73g)	0.772309	0.029486	0.0274559	0.0291616	0.0286287	0.881181
Gtf3a (68g)	0.702354	0.0111481	0.0103305	0.0108033	0.00995437	0.801146		Zfp169 (11g)	0.681128	0.00555687	0	0.00539924	0	0.776935		Gm14295-extended (13g)	0.77576	0.0266828	0.0194813	0.0256432	0.016224	0.883173
Crem (85g)	0.704128	0.0356734	0.0336047	0.034928	0.0344596	0.801409		Elf4-extended (846g)	0.686819	0.0451445	0.0431328	0.0456482	0.0414991	0.781709		Tbpl1 (15g)	0.777926	0.00427006	0	0.00434175	0	0.883697
Pml-extended (21g)	0.710148	0.00469936	0	0.00398822	0	0.806492		Foxa3 (24g)	0.693998	0.0188975	0.0178718	0.0199347	0.0173583	0.786542		Chd2-extended (2195g)	0.781532	0.148332	0.143933	0.149556	0.141458	0.883916
Spib (386g)	0.715951	0.0840431	0.0806351	0.0830596	0.0817683	0.808379		Foxj2 (13g)	0.695355	0.0014223	0	0.00178923	0	0.786542		Brf1-extended (1322g)	0.77992	0.069257	0.0695392	0.0690818	0.0679861	0.883916
Stat5a (14g)	0.716482	0.00499917	0	0.00386387	0	0.808379		Mafk-extended (373g)	0.696458	0.0377413	0.0368046	0.0377815	0.0373327	0.786542		Hoxb5-extended (36g)	0.784293	0.00770007	0.00142923	0.00762958	0.000184417	0.885106
Mecom-extended (13g)	0.71468	0.0163785	0.00200451	0.0186537	0.00175395	0.808379		Sp1-extended (414g)	0.697127	0.0130372	0.0110375	0.0133954	0.0111105	0.786542		Snai3 (38g)	0.786306	0.00034028	0	0.00033655	0	0.885449
Elf4-extended (846g)	0.731982	0.0459254	0.0433172	0.0456482	0.0414991	0.820789		Dlx4-extended (11g)	0.699371	0.00021177	0	0.000154191	0	0.787361		Zfp597 (48g)	0.795495	0.0246737	0.0230686	0.0254775	0.0223701	0.89121
Rb1-extended (958g)	0.730032	0.0413362	0.0379721	0.0408372	0.0380474	0.820789		Zfp467-extended (202g)	0.706337	0.0646702	0.0630557	0.0641525	0.0633654	0.793483		Bhlhe41-extended (800g)	0.794319	0.0744312	0.073617	0.0741236	0.0723079	0.89121
Creb5-extended (520g)	0.732226	0.0392922	0.0375547	0.0385393	0.037304	0.820789		Rela (58g)	0.717172	0.00665078	0.00440143	0.00636796	0.00476579	0.798597		Foxj2-extended (35g)	0.800976	0.00168844	0	0.00189433	0	0.89121
Bclaf1-extended (1891g)	0.742001	0.237581	0.237011	0.2396	0.234801	0.829953		Batf3-extended (24g)	0.718583	0.0205326	0.0233155	0.0206588	0.0216379	0.798597		Nfya (324g)	0.803465	0.0309847	0.0302853	0.0308332	0.0299285	0.89121
Mafk-extended (373g)	0.763156	0.0380392	0.0376447	0.0377815	0.0373327	0.849952		E4f1-extended (153g)	0.717427	0.0245111	0.0236928	0.024646	0.0242635	0.798597		Sp1-extended (414g)	0.799922	0.012732	0.0107045	0.0133954	0.0111105	0.89121
Zfp595-extended (54g)	0.761762	0.00229327	0	0.00182928	0	0.849952		Usf2 (20g)	0.717447	0.00615819	0	0.00599047	0	0.798597		Usf2 (20g)	0.802169	0.00533284	0	0.00599047	0	0.89121
Stat6-extended (28g)	0.767338	0.00644599	0	0.00644276	0	0.85278		Hoxb5 (25g)	0.715191	0.00518127	0	0.00603203	0	0.798597		Gata3 (17g)	0.797545	0.0100214	0	0.00974343	0	0.89121
Erg (1412g)	0.773553	0.0889138	0.0872214	0.0886874	0.0863046	0.855654		Hif1a (214g)	0.727312	0.0110439	0.0103878	0.0109789	0.0103468	0.806571		Zfp597-extended (181g)	0.812639	0.0206411	0.0198999	0.0213677	0.0195142	0.895632
Irf5-extended (783g)	0.772065	0.103333	0.100758	0.103391	0.102127	0.855654		Egr2-extended (84g)	0.732369	0.0231401	0.0218545	0.0228707	0.0217311	0.807006		Arnt-extended (119g)	0.812638	0.0116725	0.0106652	0.0115529	0.011227	0.895632
Maff (13g)	0.774869	8.63745e-05	0	0.000166683	0	0.855654		Nfya (324g)	0.732176	0.0306349	0.0297703	0.0308332	0.0299285	0.807006		Usf2-extended (389g)	0.810861	0.0260105	0.0252815	0.0262127	0.0253449	0.895632
Tbpl1 (15g)	0.790973	0.00392936	0	0.00434175	0	0.871581		Rfx2-extended (17g)	0.732242	0.00248915	0	0.00238331	0	0.807006		Pole3 (528g)	0.815159	0.0717895	0.0753007	0.0718408	0.0736804	0.896501
Nfkb1-extended (570g)	0.810253	0.0571254	0.0543886	0.0563934	0.0545193	0.873701		Irf8-extended (1182g)	0.735001	0.159846	0.15907	0.160619	0.159776	0.80819		Elf4 (394g)	0.820204	0.0279362	0.0270887	0.0280441	0.0266243	0.898236
Smad5 (101g)	0.81	0.0161068	0.0146952	0.01608	0.0146344	0.873701		Srebf1 (507g)	0.754091	0.0384463	0.0375694	0.038678	0.0376823	0.827427		Rbbp5-extended (2044g)	0.818868	0.124003	0.123409	0.123685	0.123661	0.898236
Xbp1 (418g)	0.809248	0.0700017	0.06916	0.0701245	0.0694245	0.873701		Zfp597 (48g)	0.759797	0.0250953	0.0230162	0.0254775	0.0223701	0.831512		Rreb1 (11g)	0.824216	0.00732831	0	0.00746489	0	0.900235
Mafb-extended (94g)	0.804549	0.00727393	0.00736426	0.00720366	0.00697472	0.873701		Zfp595 (24g)	0.761018	0.00197495	0	0.00190016	0	0.831512		Tbx19-extended (67g)	0.825505	0.00213382	0	0.00218011	0	0.900235
Nfil3-extended (252g)	0.806237	0.0767843	0.0751119	0.0766302	0.0756817	0.873701		Elk3-extended (50g)	0.76776	0.0127866	0.0105961	0.0120805	0.0111839	0.837117		Stat6-extended (28g)	0.82937	0.00621694	0	0.00644276	0	0.901201
Batf3-extended (24g)	0.810273	0.0204598	0.0238976	0.0206588	0.0216379	0.873701		Gtf3a-extended (70g)	0.771451	0.0248875	0.0235208	0.0244693	0.02335	0.839377		Zfp770 (395g)	0.82987	0.0334691	0.0336655	0.0336885	0.0330939	0.901201
Zfp93 (15g)	0.795917	0.00489194	0	0.00540024	0	0.873701		Egr2 (61g)	0.776304	0.0303374	0.0288969	0.0299639	0.0288275	0.842891		Rad21 (591g)	0.831956	0.0367001	0.0353221	0.037344	0.0342444	0.901575
Snai3-extended (39g)	0.811414	0.000342901	0	0.000328194	0	0.873701		Tfdp2-extended (1893g)	0.784746	0.279981	0.279365	0.278944	0.279089	0.850278		Zfp46 (11g)	0.84725	0.0181062	0	0.0189473	0	0.916233
Snai3 (38g)	0.811414	0.000351633	0	0.00033655	0	0.873701		Zfp160-extended (12g)	0.787865	0.00741872	0	0.00740837	0	0.851879		Bhlhe41 (16g)	0.855016	0.000989378	0	0.00063453	0	0.922705
Sox15-extended (19g)	0.811082	0.000280356	0	0.000268569	0	0.873701		Egr1 (1371g)	0.793212	0.103887	0.103132	0.105427	0.101379	0.855878		Rfx1-extended (346g)	0.860068	0.0204984	0.0192237	0.020665	0.0197791	0.926227
Hoxb7 (19g)	0.805766	0.000244509	0	0.00033961	0	0.873701		Jdp2-extended (107g)	0.795607	0.0292602	0.0274358	0.0290567	0.0275099	0.856681		Mef2a-extended (57g)	0.862187	0.0130192	0.0104018	0.0125687	0.0102685	0.926583
Bmyc (32g)	0.821071	0.104833	0.106028	0.105018	0.106209	0.882269		Tfdp2 (1338g)	0.800903	0.20835	0.2078	0.208365	0.208322	0.860598		Elf2 (1440g)	0.865623	0.114954	0.113768	0.115647	0.112815	0.92835
Smarca4 (1433g)	0.824097	0.10804	0.106633	0.108797	0.105498	0.883691		Klf10-extended (29g)	0.805749	0.0262194	0.0276829	0.0255364	0.0278821	0.861378		Nr3c1 (255g)	0.894247	0.0253123	0.0237004	0.025275	0.0241459	0.957066
Zfp369-extended (785g)	0.831672	0.0657932	0.0654044	0.0656531	0.0631863	0.889975		Elf4 (394g)	0.806609	0.0276426	0.0266842	0.0280441	0.0266243	0.861378		Hif1a-extended (218g)	0.908008	0.0109552	0.0102863	0.0109776	0.0102953	0.96979
Hoxb9-extended (37g)	0.834996	0.00239284	0	0.00325866	0	0.891693		Junb-extended (759g)	0.804706	0.0884861	0.0870734	0.089261	0.0867409	0.861378		Rab14 (18g)	0.924679	0.0828795	0.0767239	0.0826535	0.0781321	0.972685
Junb-extended (759g)	0.837237	0.0896017	0.086489	0.089261	0.0867409	0.89225		Cxxc1 (56g)	0.821014	0.00268918	0	0.00304244	0	0.874961		Sp2-extended (928g)	0.925741	0.0407576	0.0377617	0.0404521	0.0382578	0.972685
Pparg (25g)	0.855647	0.0285682	0.0274342	0.0284114	0.0273026	0.902603		Irf8 (910g)	0.824391	0.109964	0.109106	0.110394	0.109864	0.87676		Taf1 (2961g)	0.912854	0.240393	0.236686	0.243075	0.236868	0.972685
Junb (529g)	0.854487	0.0635991	0.0605552	0.0629186	0.0608473	0.902603		Nr2c2-extended (111g)	0.833129	0.00691511	0.00624253	0.00691474	0.00625847	0.883116		Gabpa (1125g)	0.916794	0.0779958	0.07697	0.0781626	0.0759467	0.972685
Bcl6-extended (44g)	0.851603	0.0119051	0.00672135	0.0113815	0.00704413	0.902603		Bmyc-extended (1157g)	0.83377	0.430776	0.432014	0.427438	0.434185	0.883116		Zfp93 (15g)	0.921421	0.00499636	0	0.00540024	0	0.972685
Irf4-extended (262g)	0.854996	0.0474826	0.0449672	0.0463831	0.0449945	0.902603		Klf16-extended (18g)	0.836792	0.00487085	0	0.00503128	0	0.884511		Atf6b-extended (102g)	0.921036	0.00884613	0.00825457	0.00890637	0.008289	0.972685
Tbr1-extended (40g)	0.849037	0.000736705	0	0.000485826	0	0.902603		Ehf (45g)	0.840288	0.000610322	0	0.000725599	0	0.886402		Snai3-extended (39g)	0.922829	0.000352414	0	0.000328194	0	0.972685
Zfp64 (21g)	0.858041	0.0325163	0.0361436	0.0326727	0.0358704	0.903292		Rfx2 (12g)	0.859881	0.00228496	0	0.00209185	0	0.901572		Esrra (24g)	0.920813	0.0011979	0	0.00148833	0	0.972685
Maf (14g)	0.861628	0.0018115	0	0.00170761	0	0.904106		Srf (37g)	0.858483	0.00149866	0	0.00199385	0	0.901572		Atf5-extended (248g)	0.935305	0.0275319	0.0268858	0.0283194	0.0262442	0.980745
Atf6b (23g)	0.862298	0.0036437	0	0.00384762	0	0.904106		Gbx2-extended (15g)	0.858227	0.00017046	0	0.000249698	0	0.901572		Zfp523-extended (723g)	0.939255	0.0535906	0.0538829	0.0536143	0.0537842	0.982897
Stat3-extended (737g)	0.871042	0.093032	0.091481	0.0920513	0.0909251	0.911198		Tcf12-extended (62g)	0.862803	0.00615559	0.00480177	0.00649074	0.00451449	0.902812		Hes5-extended (19g)	0.943966	0.072943	0.071927	0.0735587	0.0705056	0.985024
Jun (113g)	0.872573	0.038907	0.0386462	0.03908	0.0372968	0.911198		Zfp114 (13g)	0.86635	2.11024e-05	0	3.56405e-05	0	0.904699		Nr2c2-extended (111g)	0.946992	0.00664675	0.00641792	0.00691474	0.00625847	0.985024
Tbl1xr1-extended (1102g)	0.883049	0.0836143	0.0811698	0.0836928	0.080614	0.920286		Rfx8-extended (41g)	0.869427	0.00102945	0	0.00101626	0	0.906089		Hoxa9 (20g)	0.945273	0.00291057	0	0.00289569	0	0.985024
Smarcb1-extended (227g)	0.885095	0.0256069	0.0257453	0.0257534	0.0255759	0.92057		Tcf12 (58g)	0.875203	0.00653698	0.00511557	0.00687755	0.00480951	0.906647		Rxrg-extended (48g)	0.952379	0.00686162	0.00429589	0.00728256	0.00412126	0.988642
AU041133-extended (16g)	0.889107	0.0043548	0	0.00383914	0	0.922893		Nr2c1-extended (28g)	0.873447	0.0017434	0	0.00184306	0	0.906647		Elk3-extended (50g)	0.987931	0.0122917	0.011251	0.0120805	0.0111839	0.996285
Irf2-extended (833g)	0.896107	0.188449	0.18305	0.187194	0.186757	0.928303		Tbp (21g)	0.873927	0.00533271	0	0.00595799	0	0.906647		Erg (1412g)	0.977754	0.0879997	0.0873201	0.0886874	0.0863046	0.996285
Pparg-extended (30g)	0.90347	0.0239379	0.0229562	0.0238961	0.0228461	0.930359		Nfatc4-extended (27g)	0.90692	6.88059e-05	0	6.48739e-05	0	0.933912		Kdm5a (229g)	0.994362	0.0549174	0.053213	0.0553015	0.0535366	0.996285
Srebf2-extended (1921g)	0.900723	0.19063	0.184661	0.190986	0.181206	0.930359		Nfatc4 (24g)	0.90692	7.72158e-05	0	7.28032e-05	0	0.933912		Stat6 (26g)	0.985379	0.0065416	0	0.00669588	0	0.996285
Gtf3a-extended (70g)	0.902005	0.0245997	0.0237648	0.0244693	0.02335	0.930359		Thrb-extended (54g)	0.90634	0.0120669	0.0124497	0.0122029	0.0120441	0.933912		Creb3l1 (16g)	0.984935	9.07029e-05	0	4.45696e-05	0	0.996285
Hoxa10-extended (26g)	0.914528	0.00807945	0	0.0081031	0	0.938736		Sox15-extended (19g)	0.91018	0.000252464	0	0.000268569	0	0.935413		Tbp-extended (547g)	0.994362	0.03722	0.0370346	0.0373451	0.0371821	0.996285
Nr1i3-extended (34g)	0.915222	0.000139546	0	0.000118477	0	0.938736		E4f1 (130g)	0.917455	0.0260752	0.0252371	0.0260542	0.0256526	0.941026		Srebf1-extended (2595g)	0.980648	0.188224	0.188767	0.189322	0.186544	0.996285
Erg-extended (3219g)	0.918961	0.227076	0.223573	0.227874	0.221435	0.940712		Mlxip (73g)	0.928655	0.0290394	0.0282182	0.0291616	0.0286287	0.948764		Gabpa-extended (1626g)	0.974707	0.114877	0.114176	0.115542	0.11167	0.996285
Rela (58g)	0.927517	0.00672372	0.00396421	0.00636796	0.00476579	0.947601		Fiz1 (17g)	0.92822	0.00993872	0	0.0102237	0	0.948764		Ets1-extended (204g)	0.982781	0.075951	0.0728818	0.0754362	0.0731182	0.996285
Atoh8-extended (20g)	0.935074	0.000160239	0	0.000227108	0	0.953445		Sp1 (25g)	0.946244	0.00301453	0	0.00300363	0	0.964835		Cux2-extended (39g)	0.962554	0.00115754	0	0.00110387	0	0.996285
Fiz1 (17g)	0.93863	0.00967557	0	0.0102237	0	0.955195		Rcor1-extended (2636g)	0.948829	0.170997	0.167641	0.172037	0.167267	0.965574		Etv6-extended (21g)	0.987187	0.016238	0.00515222	0.0144831	0.00589383	0.996285
Klf13-extended (16g)	0.942149	0.00433959	0	0.00454697	0	0.956898		Mlxip-extended (74g)	0.972957	0.0287385	0.0278608	0.0288006	0.0282661	0.980514		Zfp169 (11g)	0.964151	0.00442984	0	0.00539924	0	0.996285
Sp6-extended (26g)	0.951578	0.00719624	0	0.00800777	0	0.964588		Maff (13g)	0.971881	0.000105956	0	0.000166683	0	0.980514		Gtf3c2-extended (165g)	0.978798	0.0039652	0.00350907	0.00417154	0.00324434	0.996285
Irf2 (689g)	0.955298	0.150136	0.148782	0.149255	0.149842	0.966471		Polr3a (632g)	0.970275	0.0214859	0.02096	0.0215731	0.0210197	0.980514		Nfatc4-extended (27g)	0.979456	8.47452e-05	0	6.48739e-05	0	0.996285
Arx-extended (11g)	0.958393	0.00019189	0	0.000187748	0	0.967716		Usf2-extended (389g)	0.966045	0.0262052	0.0254595	0.0262127	0.0253449	0.980514		Nfatc4 (24g)	0.979456	9.51033e-05	0	7.28032e-05	0	0.996285
Pou5f1-extended (13g)	0.972332	0.0010256	0	0.000855733	0	0.977985		Zfp35 (11g)	0.970107	0.000648153	0	0.000669011	0	0.980514		Zfp114 (13g)	0.993454	3.58995e-05	0	3.56405e-05	0	0.996285
Pou5f1 (13g)	0.972332	0.0010256	0	0.000855733	0	0.977985		Glis3-extended (20g)	0.979964	0.000306109	0	0.000366432	0	0.983754		Gm14308-extended (18g)	0.981881	0.000321699	0	0.000301271	0	0.996285
Polr3a-extended (693g)	0.984748	0.0242183	0.0247779	0.0243203	0.0238637	0.988557		Mef2b (16g)	0.978559	0.000609169	0	0.000728654	0	0.983754		Meis3 (13g)	0.993454	8.42539e-06	0	7.27211e-05	0	0.996285
Prdm1 (23g)	0.992649	0.00858488	0	0.00806124	0	0.992649		Ehf-extended (66g)	0.991312	0.00175165	0	0.0021848	0	0.991312		Sp3-extended (936g)	0.996343	0.0828543	0.082471	0.0835265	0.0810685	0.996343
Hoxa9 (20g)	0.992154	0.00247023	0	0.00289569	0	0.992649		Atf6b-extended (102g)	0.990296	0.00882242	0.00849558	0.00890637	0.008289	0.991312		Ltf (11g)	#N/A	0	0	0	0	#N/A
Ltf (11g)	#N/A	0	0	0	0	#N/A		Ltf (11g)	#N/A	0	0	0	0	#N/A		Lef1-extended (10g)	#N/A	0	0	0	0	#N/A

## Sheet: 1
Inh. III versus DMSO								E3330 versus DMSO								APX2009 versus DMSO
Regulon	Pvalue	mean (inhibitor)	median (inhibitor)	mean (DMSO)	median (DMSO)	Padj		Regulon	Pvalue	mean (inhibitor)	median (inhibitor)	mean (DMSO)	median (DMSO)	Padj		Regulon	Pvalue	mean (inhibitor)	median (inhibitor)	mean (DMSO)	median (DMSO)	Padj
Relb-extended (768g)	6.45612e-07	0.0543006	0.0534985	0.0596836	0.0586515	0.000167536		Mafg (57g)	6.47028e-50	0.106397	0.0992769	0.0738711	0.0715386	3.35807e-47		Irf7 (916g)	5.79433e-21	0.113734	0.107802	0.138028	0.13712	3.00725e-18
Polr3a (632g)	5.81424e-07	0.0329976	0.0325827	0.029856	0.0298062	0.000167536		Cebpb (1125g)	9.08732e-35	0.13043	0.127921	0.112993	0.110088	2.35816e-32		Irf7-extended (1057g)	1.44298e-19	0.141541	0.134871	0.16778	0.166433	2.49635e-17
Relb (482g)	2.49777e-06	0.034184	0.0329927	0.0381348	0.0370656	0.000286267		Cebpb-extended (1376g)	2.32869e-33	0.163508	0.160714	0.142387	0.139125	4.02864e-31		Mafg-extended (742g)	1.02038e-19	0.0824603	0.081762	0.0712561	0.070147	2.49635e-17
Polr3a-extended (693g)	2.75787e-06	0.0359955	0.0356891	0.0328843	0.032897	0.000286267		Stat1-extended (929g)	2.10015e-32	0.108312	0.104254	0.134039	0.130767	2.72495e-30		Relb-extended (768g)	6.45259e-17	0.0504482	0.0493793	0.0596836	0.0586515	8.37224e-15
Bdp1-extended (1461g)	2.0251e-06	0.164635	0.163612	0.155275	0.154366	0.000286267		Irf9 (937g)	3.17247e-32	0.0841516	0.0820165	0.104979	0.101574	3.29302e-30		Rb1 (658g)	8.86253e-17	0.0568148	0.0571918	0.0479023	0.0471924	9.19931e-15
Esrra-extended (878g)	5.10819e-06	0.0622695	0.0611942	0.0576529	0.0569165	0.000294573		Irf1 (1067g)	6.15226e-31	0.076426	0.0743234	0.0945817	0.0909563	5.32171e-29		Stat1-extended (929g)	1.32278e-16	0.112459	0.111023	0.134039	0.130767	1.14421e-14
Elf4-extended (846g)	4.90055e-06	0.0778509	0.0782271	0.0716343	0.0710664	0.000294573		Cebpe-extended (511g)	7.88652e-30	0.127037	0.126837	0.116401	0.11554	5.84729e-28		Gata2-extended (711g)	1.6777e-16	0.0719875	0.0695081	0.0609436	0.0611137	1.2439e-14
Irf3-extended (973g)	4.13391e-06	0.0945723	0.093725	0.088251	0.0880889	0.000294573		Stat1 (755g)	3.07347e-29	0.0843627	0.0799439	0.104789	0.101709	1.99391e-27		Relb (482g)	4.35601e-16	0.0313996	0.0305654	0.0381348	0.0370656	2.82596e-14
Bclaf1-extended (1891g)	3.68678e-06	0.339408	0.339782	0.324292	0.325952	0.000294573		Nfkb2 (428g)	2.98544e-27	0.0365991	0.0354864	0.0427397	0.0420561	1.72161e-25		Irf9 (937g)	5.85502e-16	0.0880481	0.0869513	0.104979	0.101574	3.3764e-14
Smarca4 (1433g)	6.78621e-06	0.154614	0.151948	0.146642	0.146772	0.000338385		Gata1 (497g)	3.3238e-26	0.0331128	0.0320633	0.0270683	0.0262705	1.72505e-24		Mafg (57g)	8.32862e-16	0.0920602	0.0875415	0.0738711	0.0715386	4.32255e-14
Zbtb33-extended (787g)	7.17194e-06	0.0851321	0.0851332	0.0793062	0.0784894	0.000338385		Mafg-extended (742g)	4.44338e-26	0.0841521	0.0811802	0.0712561	0.070147	2.09647e-24		Gata2 (505g)	2.06928e-15	0.0383128	0.037204	0.0311974	0.0302357	9.76325e-14
Yy1 (1240g)	7.88502e-06	0.249651	0.249413	0.23649	0.23577	0.000341027		Irf1-extended (1344g)	6.07939e-26	0.0990405	0.0955846	0.118573	0.115012	2.62934e-24		Nfe2-extended (92g)	2.38024e-15	0.0843036	0.0829455	0.0660057	0.0642903	1.02945e-13
Irf1 (1067g)	1.14007e-05	0.0868002	0.0814685	0.0945817	0.0909563	0.000373024		Irf9-extended (1220g)	1.35459e-25	0.117352	0.11429	0.139697	0.135676	5.40794e-24		Tal1-extended (245g)	3.3307e-15	0.0173323	0.014925	0.0115858	0.0101795	1.32972e-13
Irf7 (916g)	1.03971e-05	0.125471	0.124347	0.138028	0.13712	0.000373024		Gata2-extended (711g)	1.76201e-25	0.0731368	0.0704067	0.0609436	0.0611137	6.53203e-24		Nfkb2 (428g)	3.82757e-15	0.0375344	0.0361991	0.0427397	0.0420561	1.41893e-13
Bcl3 (221g)	1.14998e-05	0.0506744	0.0482477	0.0567209	0.0552391	0.000373024		Irf7 (916g)	2.20699e-25	0.115535	0.112134	0.138028	0.13712	7.63618e-24		Spib-extended (438g)	7.91717e-15	0.0740196	0.0730025	0.0858285	0.083875	2.73934e-13
Yy1-extended (1682g)	9.836e-06	0.315076	0.316269	0.298734	0.297787	0.000373024		Stat2-extended (1148g)	4.77553e-25	0.121542	0.116685	0.145639	0.14286	1.54906e-23		Rb1-extended (958g)	8.52551e-15	0.0700868	0.0706353	0.0601562	0.0588697	2.76546e-13
Elf2 (1440g)	1.33011e-05	0.159002	0.158542	0.151184	0.152122	0.000406074		Cebpe (365g)	2.78712e-24	0.0931017	0.092275	0.0854761	0.0846438	8.50893e-23		Bcl3 (221g)	9.39727e-15	0.0458037	0.0443883	0.0567209	0.0552391	2.86893e-13
Nfkb2 (428g)	1.54516e-05	0.0399252	0.0394725	0.0427397	0.0420561	0.000445522		Irf7-extended (1057g)	3.98014e-24	0.143018	0.140413	0.16778	0.166433	1.14761e-22		Stat1 (755g)	1.1331e-14	0.0876012	0.0869721	0.104789	0.101709	3.2671e-13
Maz-extended (1545g)	1.85494e-05	0.241834	0.24219	0.230998	0.231448	0.000506691		Bhlhe41-extended (800g)	1.26064e-23	0.0770385	0.0742974	0.0675512	0.0658719	3.44353e-22		Myb-extended (585g)	2.76896e-14	0.131435	0.130952	0.118823	0.118892	7.42304e-13
Pbx3-extended (1052g)	2.14762e-05	0.0911622	0.090507	0.0850822	0.0843644	0.000557308		Relb-extended (768g)	1.73102e-23	0.0505122	0.0493221	0.0596836	0.0586515	4.492e-22		Tal1 (129g)	2.86052e-14	0.0145103	0.0125481	0.00866412	0.00673415	7.42304e-13
Spib-extended (438g)	2.48394e-05	0.078867	0.0786548	0.0858285	0.083875	0.000613888		Gata1-extended (604g)	3.73226e-23	0.0437947	0.0425057	0.0367625	0.0360444	9.22402e-22		Irf1 (1067g)	5.22934e-14	0.0808127	0.078344	0.0945817	0.0909563	1.2924e-12
Bmyc-extended (1157g)	2.81989e-05	0.356077	0.351743	0.366295	0.365067	0.000665239		Stat2 (953g)	6.16291e-23	0.0980478	0.0945977	0.117992	0.114586	1.45389e-21		Bcl3-extended (541g)	6.08912e-14	0.0730071	0.0720042	0.0852769	0.0833272	1.43648e-12
Taf1-extended (3672g)	3.45515e-05	0.392622	0.395341	0.3764	0.377347	0.000779662		Bcl3-extended (541g)	2.10218e-22	0.0717782	0.0704304	0.0852769	0.0833272	4.74362e-21		Smarca4 (1433g)	9.15227e-14	0.159546	0.159223	0.146642	0.146772	2.06523e-12
Irf7-extended (1057g)	3.71197e-05	0.154235	0.153776	0.16778	0.166433	0.000788927		Bcl3 (221g)	2.13319e-21	0.0456768	0.0451069	0.0567209	0.0552391	4.4285e-20		Runx1 (46g)	1.62648e-13	0.10624	0.108132	0.0847099	0.0826269	3.51727e-12
Zbtb33 (597g)	3.80023e-05	0.0684232	0.0679406	0.0638062	0.0632666	0.000788927		Bcl11a-extended (1049g)	2.09082e-21	0.169375	0.16555	0.190924	0.189725	4.4285e-20		Nfe2 (76g)	2.75906e-13	0.0770791	0.073639	0.060635	0.0589112	5.72782e-12
Pbx3 (591g)	4.76099e-05	0.0657273	0.0653573	0.0613085	0.0616009	0.000909598		Relb (482g)	1.42613e-20	0.0316207	0.0308552	0.0381348	0.0370656	2.81281e-19		Xbp1-extended (684g)	2.88397e-13	0.133224	0.131687	0.120628	0.117895	5.75684e-12
Nrf1 (2137g)	4.73704e-05	0.179515	0.177739	0.169897	0.170412	0.000909598		Cebpa-extended (547g)	1.46331e-20	0.076863	0.0762187	0.0695476	0.0685057	2.81281e-19		Cux1-extended (235g)	3.78354e-13	0.0740821	0.0723912	0.0625687	0.0611226	7.27281e-12
Elf2-extended (2227g)	4.90727e-05	0.245214	0.243852	0.234982	0.23539	0.000909598		Gata2 (505g)	6.20102e-20	0.0385696	0.037769	0.0311974	0.0302357	1.1494e-18		Gata1 (497g)	5.50232e-13	0.0318757	0.0311709	0.0270683	0.0262705	1.01989e-11
Tbl1xr1-extended (1102g)	5.53603e-05	0.128809	0.128258	0.121765	0.121199	0.000990759		Nfe2l2 (572g)	1.50352e-19	0.0693093	0.0666269	0.0607272	0.0593256	2.69077e-18		Runx1-extended (79g)	6.47542e-13	0.10069	0.0999586	0.083827	0.0808079	1.15888e-11
Nrf1-extended (2767g)	6.15425e-05	0.223129	0.222936	0.212317	0.212669	0.00105945		Fosl2 (314g)	3.05723e-17	0.0479799	0.0458709	0.0415966	0.0403397	5.289e-16		Rcor1-extended (2636g)	7.62986e-13	0.254108	0.253395	0.233659	0.231936	1.31997e-11
Smarca4-extended (3967g)	6.32815e-05	0.411989	0.412293	0.39611	0.395725	0.00105945		Cebpa (326g)	4.16577e-17	0.0485697	0.0480539	0.0427847	0.0419793	6.9743e-16		Gata1-extended (604g)	9.04535e-13	0.0425778	0.0418976	0.0367625	0.0360444	1.51437e-11
Gabpa (1125g)	6.81038e-05	0.104523	0.102005	0.0990595	0.098052	0.00110456		Nfkb2-extended (773g)	6.10287e-17	0.0467737	0.0458626	0.0527207	0.0513272	9.8981e-16		Chd2 (1533g)	1.35617e-12	0.188491	0.186936	0.169582	0.168293	2.19954e-11
Ubtf-extended (2609g)	7.70487e-05	0.330058	0.330775	0.315644	0.316072	0.00115155		Bcl11a (85g)	3.091e-16	0.0518912	0.0495827	0.0644661	0.061551	4.86131e-15		Kdm5a-extended (1684g)	2.75258e-12	0.285931	0.283871	0.26128	0.260142	4.32906e-11
Rcor1-extended (2636g)	7.73525e-05	0.244769	0.24512	0.233659	0.231936	0.00115155		Nfe2l2-extended (825g)	2.54301e-15	0.0883829	0.0842502	0.0786553	0.0757831	3.88182e-14		Elk4-extended (1249g)	4.82541e-12	0.147375	0.147333	0.13269	0.1323	7.36584e-11
Mbd1 (896g)	7.76573e-05	0.107074	0.106945	0.101199	0.101605	0.00115155		Klf6-extended (398g)	3.88139e-15	0.0589353	0.05533	0.0504153	0.0482543	5.75555e-14		Prdm1-extended (531g)	5.88235e-12	0.0405323	0.0387205	0.0463302	0.0444126	8.72269e-11
Elf4 (394g)	8.21278e-05	0.0446727	0.0440342	0.0412894	0.0404893	0.00118401		Xbp1 (418g)	5.37499e-15	0.0955527	0.0947113	0.086653	0.0855081	7.74895e-14		Elf4-extended (846g)	6.95063e-12	0.0798492	0.0795907	0.0716343	0.0710664	9.74966e-11
Suz12-extended (1123g)	8.85549e-05	0.148321	0.148377	0.141621	0.142304	0.00124216		Fosl2-extended (486g)	1.20731e-14	0.0530976	0.0506582	0.0472644	0.0460033	1.69349e-13		Irf5-extended (783g)	6.89517e-12	0.0805217	0.0776999	0.0897717	0.0888162	9.74966e-11
Rb1 (658g)	0.000103961	0.051603	0.050561	0.0479023	0.0471924	0.00141989		Xbp1-extended (684g)	9.24581e-14	0.131989	0.129572	0.120628	0.117895	1.26278e-12		Irf9-extended (1220g)	9.9855e-12	0.122803	0.120929	0.139697	0.135676	1.36381e-10
Rad21-extended (3553g)	0.000117281	0.344907	0.3432	0.330545	0.331983	0.00156074		Tal1 (129g)	1.20083e-13	0.0132072	0.0118092	0.00866412	0.00673415	1.59803e-12		Tbl1xr1-extended (1102g)	1.05903e-11	0.134038	0.133302	0.121765	0.121199	1.40932e-10
Irf9 (937g)	0.000176611	0.0972774	0.0927147	0.104979	0.101574	0.00208321		Zfp64 (21g)	5.01636e-13	0.0345254	0.0375488	0.0285762	0.0326308	6.50872e-12		Xbp1 (418g)	3.68328e-11	0.0950641	0.0938566	0.086653	0.0855081	4.77905e-10
Stat1-extended (929g)	0.000168821	0.123738	0.122043	0.134039	0.130767	0.00208321		Tead3 (34g)	7.4168e-13	0.00862761	4.87353e-05	0.0158422	0.0150105	9.38858e-12		Chd2-extended (2195g)	5.53202e-11	0.249188	0.246787	0.226067	0.223375	7.00273e-10
Myb-extended (585g)	0.000174141	0.12502	0.122965	0.118823	0.118892	0.00208321		Nfkb1 (373g)	1.01126e-12	0.0495864	0.0482759	0.0565181	0.0555466	1.24963e-11		Irf8-extended (1182g)	7.73106e-11	0.137041	0.13431	0.15042	0.149338	9.55338e-10
Etv4-extended (1166g)	0.000173977	0.108497	0.109477	0.101816	0.101403	0.00208321		Klf6 (188g)	1.10904e-12	0.0425361	0.0395223	0.0350514	0.0334303	1.33858e-11		Erg (1412g)	1.0616e-10	0.126099	0.125905	0.1167	0.116129	1.28133e-09
Taf1 (2961g)	0.000161813	0.337876	0.33784	0.324462	0.325142	0.00208321		Batf-extended (36g)	1.37651e-11	0.0285689	0.0261411	0.0395782	0.0368834	1.62365e-10		Stat2-extended (1148g)	1.53292e-10	0.127998	0.125666	0.145639	0.14286	1.80815e-09
Bcl3-extended (541g)	0.00018114	0.0787327	0.0764537	0.0852769	0.0833272	0.00208915		Klf7-extended (273g)	1.75519e-11	0.0461182	0.0450156	0.0420141	0.0416175	2.02431e-10		Elf2-extended (2227g)	1.7488e-10	0.250757	0.250132	0.234982	0.23539	2.01695e-09
Ezh2-extended (4403g)	0.000186301	0.436163	0.440182	0.421046	0.424497	0.00210196		Smarca4-extended (3967g)	4.699e-11	0.374469	0.37383	0.39611	0.395725	5.3017e-10		Myb (243g)	2.3039e-10	0.114726	0.114369	0.10504	0.104406	2.5994e-09
Etv4 (580g)	0.00019124	0.0560637	0.0555011	0.0524528	0.0512807	0.00211178		Mxd1-extended (124g)	1.25609e-10	0.0523478	0.0504086	0.0458022	0.0449216	1.38704e-09		Bclaf1-extended (1891g)	2.37338e-10	0.346238	0.344117	0.324292	0.325952	2.62082e-09
Mafg-extended (742g)	0.000215035	0.0757453	0.074352	0.0712561	0.070147	0.00232507		Ets1 (134g)	2.12668e-10	0.072777	0.0718764	0.0640474	0.0633553	2.29947e-09		Yy1 (1240g)	2.44488e-10	0.255658	0.252579	0.23649	0.23577	2.64353e-09
Stat1 (755g)	0.000259301	0.0962622	0.0938627	0.104789	0.101709	0.00273968		Fos (98g)	2.79527e-10	0.0605933	0.0589391	0.054538	0.0531184	2.9607e-09		Phf8 (1176g)	2.72816e-10	0.0993983	0.0990338	0.0896414	0.088785	2.88962e-09
Etv3-extended (31g)	0.000268032	0.00788276	0.00157291	0.0118856	0.00773127	0.00273968		Tal1-extended (245g)	3.97945e-10	0.0154107	0.0138021	0.0115858	0.0101795	4.13067e-09		Fli1 (67g)	2.8182e-10	0.0322744	0.0312492	0.0240314	0.0230364	2.92529e-09
Klf1-extended (118g)	0.000269217	0.0388854	0.0378375	0.0359246	0.035483	0.00273968		Stat4-extended (30g)	1.27318e-09	0.006139	0	0.0115961	0.00798238	1.29564e-08		Zfp369-extended (785g)	3.29561e-10	0.0939622	0.0938808	0.0863771	0.086167	3.35377e-09
Hdac6-extended (428g)	0.000276451	0.038755	0.0381821	0.0365177	0.0356646	0.00275919		Spib-extended (438g)	2.73322e-09	0.0785253	0.0767328	0.0858285	0.083875	2.72797e-08		Pbx3-extended (1052g)	3.39912e-10	0.0941627	0.0938185	0.0850822	0.0843644	3.39258e-09
Bcl6-extended (44g)	0.000318692	0.0105443	0.00653148	0.0144085	0.0118478	0.00312078		Maff-extended (260g)	2.87361e-09	0.0309073	0.0284874	0.0268778	0.0254293	2.81397e-08		Phf8-extended (1530g)	5.2206e-10	0.119937	0.119396	0.108288	0.10747	5.11224e-09
Sin3a-extended (3119g)	0.00032733	0.274566	0.272118	0.262226	0.262999	0.00314601		Klf1-extended (118g)	4.61237e-09	0.0399325	0.0389393	0.0359246	0.035483	4.433e-08		Elf2 (1440g)	5.80569e-10	0.162342	0.161888	0.151184	0.152122	5.57992e-09
Etv5-extended (1778g)	0.000338443	0.145568	0.145434	0.139059	0.138237	0.00319367		Hoxa2-extended (13g)	1.32699e-08	0.00338568	0	0.00918713	0	1.2522e-07		Stat2 (953g)	6.3894e-10	0.10302	0.0998753	0.117992	0.114586	6.02927e-09
Gata2 (505g)	0.000348024	0.0345372	0.033658	0.0311974	0.0302357	0.00322544		Ets1-extended (204g)	2.82196e-08	0.0843119	0.0839715	0.0770233	0.0752359	2.61536e-07		Erg-extended (3219g)	7.51352e-10	0.30167	0.301735	0.285234	0.286219	6.96342e-09
Hcfc1 (2373g)	0.000384458	0.202045	0.200153	0.193606	0.194811	0.00350059		Fosl1-extended (245g)	4.09699e-08	0.0224843	0.0210393	0.0186148	0.0180313	3.73041e-07		Srebf2-extended (1921g)	7.72245e-10	0.30421	0.303496	0.282926	0.283393	7.03149e-09
Gabpb1 (1408g)	0.000391738	0.118827	0.117937	0.114509	0.114778	0.00350538		Nfkb1-extended (570g)	4.61108e-08	0.0651198	0.06275	0.0709883	0.0697257	4.12612e-07		Rad21-extended (3553g)	8.38389e-10	0.353964	0.354111	0.330545	0.331983	7.50214e-09
Erf (723g)	0.000412892	0.0709378	0.0707236	0.0666827	0.066916	0.00363205		Nfe2-extended (92g)	6.30277e-08	0.0767394	0.0727286	0.0660057	0.0642903	5.5443e-07		Creb3l2 (196g)	8.81693e-10	0.0541573	0.0540377	0.0480604	0.0479445	7.75591e-09
Irf5-extended (783g)	0.000434721	0.084371	0.0844086	0.0897717	0.0888162	0.00366821		Zbtb7b-extended (112g)	7.16541e-08	0.0451125	0.0434961	0.0399196	0.038846	6.1588e-07		Irf1-extended (1344g)	1.1896e-09	0.105472	0.102556	0.118573	0.115012	9.95812e-09
E2f3-extended (3265g)	0.000438206	0.311301	0.313259	0.298741	0.302161	0.00366821		Zfp30 (17g)	7.23867e-08	0.177567	0.169262	0.172583	0.166186	6.1588e-07		Bdp1-extended (1461g)	1.17609e-09	0.168231	0.168142	0.155275	0.154366	9.95812e-09
E2f3 (2827g)	0.000432799	0.288216	0.291491	0.276393	0.279388	0.00366821		Bclaf1-extended (1891g)	7.64223e-08	0.310111	0.308161	0.324292	0.325952	6.39728e-07		Yy1-extended (1682g)	1.15611e-09	0.321538	0.319474	0.298734	0.297787	9.95812e-09
Sin3a (2079g)	0.000453198	0.193972	0.190471	0.185024	0.184084	0.00373349		Cebpd-extended (1059g)	1.24998e-07	0.185196	0.183554	0.176169	0.174178	1.02974e-06		Irf8 (910g)	1.50242e-09	0.0986277	0.0974807	0.107931	0.105943	1.23771e-08
Atf3-extended (1228g)	0.000460873	0.12244	0.120827	0.130208	0.127308	0.00373739		Irf2-extended (833g)	1.82348e-07	0.165403	0.16088	0.177842	0.174687	1.47873e-06		Egr1-extended (2060g)	2.01618e-09	0.21064	0.211838	0.196313	0.197688	1.635e-08
Myb (243g)	0.000488913	0.110144	0.110385	0.10504	0.104406	0.00390379		Stat3-extended (737g)	4.59572e-07	0.102669	0.0995273	0.112137	0.110296	3.6695e-06		Mafk-extended (373g)	2.3402e-09	0.0508825	0.0501229	0.0466994	0.046571	1.86856e-08
Irf1-extended (1344g)	0.000538429	0.111819	0.107727	0.118573	0.115012	0.00417082		Rb1 (658g)	5.48562e-07	0.0523392	0.0514259	0.0479023	0.0471924	4.31369e-06		Taf1-extended (3672g)	2.47872e-09	0.400638	0.39974	0.3764	0.377347	1.94917e-08
Ctcf-extended (2510g)	0.000534209	0.281441	0.276715	0.269186	0.270402	0.00417082		Irf2 (689g)	5.70063e-07	0.134332	0.130378	0.144543	0.141738	4.41586e-06		Zbtb33-extended (787g)	3.74958e-09	0.0866642	0.0867124	0.0793062	0.0784894	2.90453e-08
Runx1 (46g)	0.00064283	0.0962428	0.0927051	0.0847099	0.0826269	0.00486874		Cebpd (726g)	5.87451e-07	0.103519	0.100925	0.0969299	0.0964937	4.48363e-06		Egr1 (1371g)	4.25863e-09	0.139889	0.139598	0.129614	0.129801	3.25034e-08
Gabpa-extended (1626g)	0.000647289	0.152436	0.15047	0.145304	0.144954	0.00486874		Bmyc-extended (1157g)	6.58421e-07	0.377177	0.376947	0.366295	0.365067	4.95247e-06		Irf5 (310g)	4.42035e-09	0.0525388	0.0505665	0.0583442	0.0569765	3.32487e-08
Phf8-extended (1530g)	0.000669421	0.114614	0.113243	0.108288	0.10747	0.00496276		Foxa3-extended (55g)	7.95404e-07	0.00968136	0.0089836	0.0132854	0.012111	5.89491e-06		Pbx3 (591g)	4.67102e-09	0.0680102	0.0684004	0.0613085	0.0616009	3.46323e-08
Prdm1-extended (531g)	0.00067987	0.0434745	0.0417151	0.0463302	0.0444126	0.00496276		Nfe2 (76g)	8.06433e-07	0.0704762	0.0679015	0.060635	0.0589112	5.89491e-06		Fli1-extended (167g)	6.14675e-09	0.0328269	0.0304308	0.0264968	0.0254575	4.49319e-08
Zfp30 (17g)	0.000688475	0.170125	0.164744	0.172583	0.166186	0.00496276		Creb1 (93g)	8.31398e-07	0.0392264	0.0366603	0.0445234	0.0435353	5.99299e-06		Taf1 (2961g)	8.48804e-09	0.345553	0.344476	0.324462	0.325142	6.11846e-08
Srebf2-extended (1921g)	0.000718267	0.29457	0.295605	0.282926	0.283393	0.00503232		Bhlhe40-extended (399g)	1.31778e-06	0.0515915	0.050548	0.0478108	0.0466427	9.2423e-06		Srebf2 (212g)	1.04522e-08	0.0828588	0.0828612	0.0745874	0.0732255	7.43107e-08
Erf-extended (1287g)	0.000721968	0.117641	0.117659	0.111686	0.113251	0.00503232		Spic-extended (745g)	1.30928e-06	0.0658868	0.0633162	0.0609598	0.0585009	9.2423e-06		Batf-extended (36g)	1.10549e-08	0.029185	0.0251268	0.0395782	0.0368834	7.75338e-08
Rreb1 (11g)	0.000727214	0.0357675	0.0263119	0.0255241	0.0109387	0.00503232		Atf3 (848g)	1.39454e-06	0.0808615	0.0758039	0.0746556	0.0723131	9.65023e-06		Bmyc-extended (1157g)	1.23652e-08	0.352049	0.351525	0.366295	0.365067	8.55673e-08
Phf8 (1176g)	0.000777002	0.0945894	0.0937821	0.0896414	0.088785	0.0053061		Etv5 (1218g)	2.3676e-06	0.0843365	0.084006	0.0894194	0.0888733	1.61682e-05		Taf7-extended (857g)	1.32221e-08	0.0872295	0.0874552	0.0824032	0.0819698	9.02928e-08
Rb1-extended (958g)	0.000823944	0.0641306	0.0630071	0.0601562	0.0588697	0.00552909		Egr1-extended (2060g)	2.75913e-06	0.187732	0.186847	0.196313	0.197688	1.83589e-05		Nr3c1-extended (965g)	2.42818e-08	0.135177	0.132627	0.122066	0.120311	1.63665e-07
Etv5 (1218g)	0.000830962	0.0936196	0.0939562	0.0894194	0.0888733	0.00552909		Nrf1 (2137g)	2.74182e-06	0.160917	0.161971	0.169897	0.170412	1.83589e-05		Mxi1-extended (1069g)	2.51923e-08	0.0902094	0.0897512	0.0813667	0.0802244	1.67625e-07
Irf2-extended (833g)	0.00120859	0.168568	0.166667	0.177842	0.174687	0.00784072		Suz12-extended (1123g)	3.61658e-06	0.135477	0.135333	0.141621	0.142304	2.37596e-05		Kdm5a (229g)	3.0945e-08	0.0964886	0.0959404	0.0873853	0.0879231	2.03297e-07
Polr3g-extended (1096g)	0.00120859	0.0807803	0.0799179	0.0766801	0.0763753	0.00784072		Foxa3 (24g)	3.88847e-06	0.0128605	0.00657354	0.0183663	0.0175294	2.52265e-05		Creb3l2-extended (430g)	3.32037e-08	0.0731622	0.0717633	0.0671451	0.066573	2.15409e-07
Hoxb2-extended (56g)	0.0012485	0.00309653	0	0.0045105	0.000843882	0.00799966		Nrf1-extended (2767g)	4.18744e-06	0.201894	0.204249	0.212317	0.212669	2.68306e-05		Bach1-extended (201g)	4.18392e-08	0.0335961	0.0334099	0.0289219	0.028607	2.68081e-07
Hcfc1-extended (3632g)	0.00137027	0.303376	0.301688	0.292846	0.293886	0.0086456		Hoxa9-extended (70g)	4.51611e-06	0.0168321	0.0152251	0.0207076	0.0186898	2.85836e-05		Gabpa (1125g)	5.26368e-08	0.106699	0.107215	0.0990595	0.098052	3.33152e-07
Cebpz-extended (1415g)	0.00138263	0.227063	0.223833	0.2177	0.217838	0.0086456		Smad5 (101g)	4.86266e-06	0.028654	0.0277923	0.0334989	0.0316137	3.04063e-05		Nfil3-extended (252g)	5.43539e-08	0.0697925	0.0688927	0.0738881	0.0727848	3.39876e-07
Rad21 (591g)	0.00142496	0.0660119	0.0643915	0.0616726	0.0613042	0.00880423		Taf1 (2961g)	5.68484e-06	0.311231	0.30774	0.324462	0.325142	3.51242e-05		Nfya (324g)	6.06107e-08	0.0458694	0.0455727	0.041277	0.0406788	3.74487e-07
Kdm5a (229g)	0.00147207	0.0923172	0.0916815	0.0873853	0.0879231	0.00898828		Bach1-extended (201g)	7.97001e-06	0.0327513	0.0320513	0.0289219	0.028607	4.8664e-05		Sp3-extended (936g)	6.62825e-08	0.12444	0.125355	0.113935	0.113724	4.04713e-07
Srebf1-extended (2595g)	0.00149738	0.238688	0.239728	0.230413	0.229728	0.0090365		Irf6-extended (55g)	8.08813e-06	0.0144522	0.0123869	0.0180826	0.0167714	4.88109e-05		Smarca4-extended (3967g)	6.74769e-08	0.41724	0.418685	0.39611	0.395725	4.07215e-07
Brca1-extended (3166g)	0.00152308	0.273819	0.275412	0.262511	0.261768	0.00908597		Snai1-extended (23g)	1.02777e-05	0.000383032	0	0.00213863	0	6.13119e-05		Ep300-extended (575g)	6.94839e-08	0.0512483	0.0508474	0.0459439	0.0449458	4.09797e-07
Kdm5a-extended (1684g)	0.00160136	0.27338	0.270913	0.26128	0.260142	0.00933824		Taf1-extended (3672g)	1.24224e-05	0.362083	0.362334	0.3764	0.377347	7.32637e-05		Vezf1-extended (202g)	6.9042e-08	0.0358997	0.0357827	0.030668	0.0289692	4.09797e-07
Spib (386g)	0.00158464	0.0712667	0.0696422	0.0759243	0.0743023	0.00933824		Rb1-extended (958g)	1.39016e-05	0.0650626	0.0635759	0.0601562	0.0588697	8.01656e-05		Polr3a (632g)	7.58595e-08	0.0332323	0.0325438	0.029856	0.0298062	4.42372e-07
Irf9-extended (1220g)	0.00164451	0.132257	0.127456	0.139697	0.135676	0.00937914		Irf4-extended (262g)	1.37999e-05	0.042109	0.0401952	0.0455733	0.0441173	8.01656e-05		Spib (386g)	1.15491e-07	0.0688036	0.0674969	0.0759243	0.0743023	6.65997e-07
Irf2 (689g)	0.0016287	0.136676	0.135185	0.144543	0.141738	0.00937914		Srebf1-extended (2595g)	1.4076e-05	0.220007	0.222482	0.230413	0.229728	8.02794e-05		Elf4 (394g)	1.19315e-07	0.0453038	0.0443788	0.0412894	0.0404893	6.80487e-07
Rbbp5-extended (2044g)	0.00168197	0.154379	0.153262	0.147275	0.149281	0.00948848		Snai1 (12g)	1.61687e-05	0.000727573	0	0.00385977	0	9.12128e-05		Mbd1 (896g)	1.32032e-07	0.109376	0.11056	0.101199	0.101605	7.44834e-07
Chd2 (1533g)	0.00172158	0.178317	0.174677	0.169582	0.168293	0.00955883		Rel-extended (911g)	2.36228e-05	0.0749387	0.0720066	0.081416	0.0785985	0.000131831		Atf3-extended (1228g)	1.57166e-07	0.119933	0.116207	0.130208	0.127308	8.7709e-07
Mafk-extended (373g)	0.00173127	0.049098	0.0483377	0.0466994	0.046571	0.00955883		Ctcf-extended (2510g)	3.03822e-05	0.258714	0.259077	0.269186	0.270402	0.000167748		Atf4-extended (757g)	1.64342e-07	0.16509	0.162376	0.153471	0.152501	9.07379e-07
Brca1 (2569g)	0.00178049	0.22859	0.228998	0.218944	0.219942	0.00972707		Creb1-extended (248g)	4.29708e-05	0.0504521	0.0488175	0.0548808	0.0544213	0.000234757		Sin3a (2079g)	1.76793e-07	0.198216	0.200603	0.185024	0.184084	9.65851e-07
Gtf2f1-extended (2829g)	0.00183683	0.286351	0.287305	0.276959	0.278536	0.009828		Mitf-extended (485g)	4.57049e-05	0.0311912	0.0290351	0.0280891	0.0268096	0.000247092		Rcor1 (208g)	1.95621e-07	0.0565469	0.0551884	0.0511465	0.0507763	1.05758e-06
Elk4 (110g)	0.00182511	0.0173369	0.0165983	0.0149902	0.0141789	0.009828		Sin3a-extended (3119g)	5.34088e-05	0.251271	0.25087	0.262226	0.262999	0.000285764		Suz12-extended (1123g)	1.98781e-07	0.150823	0.150652	0.141621	0.142304	1.06358e-06
Junb-extended (759g)	0.0019763	0.0786751	0.0756013	0.0827954	0.080001	0.0103606		Elf2-extended (2227g)	6.77639e-05	0.227341	0.22697	0.234982	0.23539	0.000358872		Zmiz1-extended (1390g)	2.17985e-07	0.191903	0.192307	0.177534	0.177082	1.15443e-06
Rxrb (19g)	0.00196158	0.0045453	0	0.00733439	0	0.0103606		Egr1 (1371g)	7.82972e-05	0.124485	0.123884	0.129614	0.129801	0.000410467		Cebpd-extended (1059g)	2.58734e-07	0.166522	0.163742	0.176169	0.174178	1.35639e-06
Atf4-extended (757g)	0.00199678	0.159674	0.161516	0.153471	0.152501	0.0103633		Erg-extended (3219g)	8.46926e-05	0.276515	0.278609	0.285234	0.286219	0.000439554		Zeb1-extended (395g)	3.17775e-07	0.0350808	0.0347069	0.0310179	0.0308645	1.64925e-06
Gata2-extended (711g)	0.00209712	0.0654348	0.0630824	0.0609436	0.0611137	0.010671		Irf3-extended (973g)	8.62946e-05	0.0835585	0.0842606	0.088251	0.0880889	0.000443435		Mef2a-extended (57g)	3.42944e-07	0.0396256	0.0381994	0.0314016	0.0291015	1.76226e-06
Stat4-extended (30g)	0.0020972	0.00823037	0.000935866	0.0115961	0.00798238	0.010671		Yy1-extended (1682g)	9.76215e-05	0.287159	0.288245	0.298734	0.297787	0.000496721		Klf1-extended (118g)	3.99207e-07	0.0394351	0.0394072	0.0359246	0.035483	2.03126e-06
Gtf2f1 (2126g)	0.00212711	0.225592	0.226962	0.21787	0.21936	0.0107182		Klf3-extended (576g)	0.000102602	0.034462	0.0325867	0.0305343	0.0288638	0.000516993		Tfdp2-extended (1893g)	4.07461e-07	0.299924	0.300192	0.289545	0.28986	2.05313e-06
Hdac2-extended (2621g)	0.0021643	0.321527	0.321059	0.310677	0.309735	0.0108007		Zfp612-extended (15g)	0.000126008	0.00132521	0	0.0030454	0	0.000628828		Smad5 (101g)	4.25451e-07	0.0396161	0.0377801	0.0334989	0.0316137	2.12316e-06
Sp3-extended (936g)	0.00218999	0.119569	0.11957	0.113935	0.113724	0.0108248		Hoxb9 (21g)	0.000151543	0.000473702	0	0.0016052	0	0.000749057		Zbtb33 (597g)	4.52272e-07	0.0689798	0.0690461	0.0638062	0.0632666	2.23552e-06
Cux1-extended (235g)	0.00227767	0.0670777	0.0650903	0.0625687	0.0611226	0.011152		Spic (589g)	0.000165755	0.045625	0.0435958	0.0426236	0.0410283	0.000796543		Rad21 (591g)	4.90574e-07	0.0688283	0.0656514	0.0616726	0.0613042	2.40196e-06
E2f8-extended (2361g)	0.0023538	0.221123	0.22042	0.211781	0.214165	0.011417		Ezh2-extended (4403g)	0.000164584	0.408556	0.414119	0.421046	0.424497	0.000796543		Bcl11a (85g)	5.01818e-07	0.0552723	0.0537757	0.0644661	0.061551	2.43405e-06
Rreb1-extended (183g)	0.00242089	0.0377227	0.0365469	0.0346711	0.0331071	0.0116337		Erf (723g)	0.000164372	0.0626001	0.0632798	0.0666827	0.066916	0.000796543		Gabpa-extended (1626g)	5.06635e-07	0.155086	0.155114	0.145304	0.144954	2.43466e-06
Elk4-extended (1249g)	0.00246276	0.139594	0.136689	0.13269	0.1323	0.0116943		Yy1 (1240g)	0.00018931	0.227645	0.224996	0.23649	0.23577	0.000901395		Sin3a-extended (3119g)	5.85045e-07	0.278967	0.27624	0.262226	0.262999	2.78567e-06
Mafb-extended (94g)	0.00247857	0.00378606	0.0020312	0.00506929	0.00411805	0.0116943		Erf-extended (1287g)	0.000196579	0.105747	0.106239	0.111686	0.113251	0.000927496		Hcfc1-extended (3632g)	6.08385e-07	0.30792	0.309781	0.292846	0.293886	2.87047e-06
Stat2-extended (1148g)	0.00257032	0.137928	0.131827	0.145639	0.14286	0.012018		Nuak2-extended (147g)	0.000208437	0.0289074	0.0288027	0.0271423	0.0268254	0.000965881		Ctcf-extended (2510g)	6.3187e-07	0.285235	0.284141	0.269186	0.270402	2.95442e-06
Hoxb2 (50g)	0.00302744	0.00334173	0	0.00482307	0.000235097	0.0140289		Kdm5a (229g)	0.000207778	0.0834169	0.0826329	0.0873853	0.0879231	0.000965881		Nfya-extended (816g)	7.16919e-07	0.09302	0.0940159	0.0856892	0.0852319	3.32215e-06
Gata1 (497g)	0.0034181	0.0292918	0.0280554	0.0270683	0.0262705	0.015699		Rad21-extended (3553g)	0.00023229	0.319453	0.321163	0.330545	0.331983	0.00106689		Tfdp2 (1338g)	1.02666e-06	0.226949	0.22778	0.218779	0.219765	4.71535e-06
Atf1-extended (1962g)	0.00347282	0.184707	0.184445	0.178519	0.179466	0.0158105		Creb5 (136g)	0.000282532	0.0275728	0.0254858	0.02497	0.0237823	0.00128626		Nrf1 (2137g)	1.05201e-06	0.18124	0.183367	0.169897	0.170412	4.74775e-06
Gabpb1-extended (2466g)	0.00358465	0.213893	0.213612	0.207152	0.208384	0.0161777		Mef2c-extended (43g)	0.000301618	0.0501576	0.0459681	0.0582852	0.0550142	0.00133571		Polr3a-extended (693g)	1.05199e-06	0.036276	0.0357852	0.0328843	0.032897	4.74775e-06
Hsf1-extended (652g)	0.00388448	0.0516918	0.0514389	0.049323	0.049026	0.0173797		Zeb1-extended (395g)	0.000298079	0.0290881	0.0277464	0.0310179	0.0308645	0.00133571		Nrf1-extended (2767g)	1.32712e-06	0.224952	0.226804	0.212317	0.212669	5.93773e-06
Stat2 (953g)	0.00394594	0.11135	0.106722	0.117992	0.114586	0.0175038		Klf2-extended (137g)	0.000303687	0.0547042	0.0541363	0.0507846	0.0507643	0.00133571		E2f8-extended (2361g)	2.21352e-06	0.224593	0.22857	0.211781	0.214165	9.81894e-06
Gata1-extended (604g)	0.00412027	0.0393485	0.038147	0.0367625	0.0360444	0.0181222		Hoxb9-extended (37g)	0.000302968	0.000530793	0	0.00131057	0	0.00133571		E2f3 (2827g)	3.09787e-06	0.291854	0.296016	0.276393	0.279388	1.36254e-05
Cebpa (326g)	0.00432713	0.0451185	0.0436656	0.0427847	0.0419793	0.0188721		Zfp597 (48g)	0.000329758	0.0396651	0.0365326	0.044296	0.0431685	0.00143819		Polr3g-extended (1096g)	3.25677e-06	0.0828685	0.0826554	0.0766801	0.0763753	1.42039e-05
Ybx1-extended (1919g)	0.00465516	0.202088	0.203389	0.195567	0.198566	0.0194841		Sin3a (2079g)	0.000337173	0.177767	0.176713	0.185024	0.184084	0.00145827		Etv4 (580g)	4.76306e-06	0.0569451	0.0564714	0.0524528	0.0512807	2.06002e-05
Irf8-extended (1182g)	0.00464832	0.143683	0.144203	0.15042	0.149338	0.0194841		Ubtf-extended (2609g)	0.000397917	0.304622	0.30321	0.315644	0.316072	0.00170677		Bcl6b-extended (73g)	4.85612e-06	0.0230796	0.0203603	0.0176586	0.0150826	2.08292e-05
E2f6 (1867g)	0.00461085	0.200926	0.200893	0.192506	0.192229	0.0194841		Elf2 (1440g)	0.000420084	0.146349	0.14727	0.151184	0.152122	0.00178708		Irf2-extended (833g)	5.10774e-06	0.165029	0.161259	0.177842	0.174687	2.17288e-05
Zfp362 (227g)	0.00456352	0.03075	0.0297683	0.0289582	0.0285344	0.0194841		Runx1 (46g)	0.000423672	0.0934973	0.089758	0.0847099	0.0826269	0.00178769		Fosl1-extended (245g)	5.65135e-06	0.0220502	0.0206786	0.0186148	0.0180313	2.38459e-05
Rfx8 (33g)	0.00461002	0.0014948	0	0.0022382	0	0.0194841		Atf6-extended (71g)	0.000442852	0.0222628	0.020585	0.0270257	0.0232093	0.00185355		E2f7 (1862g)	6.16301e-06	0.178593	0.182983	0.166374	0.166521	2.57952e-05
Nfkb2-extended (773g)	0.00479043	0.0503736	0.048891	0.0527207	0.0513272	0.019591		Rxra-extended (65g)	0.000465526	0.00753161	0.00588697	0.00950131	0.00839874	0.00193286		E2f3-extended (3265g)	6.44212e-06	0.31429	0.319002	0.298741	0.302161	2.67477e-05
Runx1-extended (79g)	0.00479393	0.0912696	0.0909497	0.083827	0.0808079	0.019591		Pax5 (72g)	0.000470173	0.0227077	0.0215521	0.0255955	0.0239046	0.00193667		Mlxip-extended (74g)	6.51888e-06	0.0509371	0.0495611	0.0453679	0.0451145	2.68516e-05
Rcor1 (208g)	0.0047345	0.0539892	0.0528707	0.0511465	0.0507763	0.019591		Jdp2-extended (107g)	0.000499668	0.035967	0.0334273	0.0321119	0.0310208	0.00204195		Elf1-extended (347g)	6.98421e-06	0.157688	0.157883	0.149265	0.147832	2.85418e-05
Irf8 (910g)	0.0049401	0.103033	0.102405	0.107931	0.105943	0.0200305		Elk4-extended (1249g)	0.000516447	0.127233	0.124944	0.13269	0.1323	0.00207904		Egr3 (94g)	7.24075e-06	0.0163384	0.0138567	0.0122871	0.0105177	2.9359e-05
Erg-extended (3219g)	0.00561023	0.293577	0.290538	0.285234	0.286219	0.0225714		E2f6-extended (2308g)	0.000516757	0.206975	0.204587	0.217121	0.21616	0.00207904		Stat5a-extended (73g)	7.3294e-06	0.0253795	0.0241603	0.0199879	0.0175455	2.94881e-05
E2f7-extended (2322g)	0.00572889	0.209062	0.208571	0.200477	0.200597	0.0228715		E2f6 (1867g)	0.000534383	0.183404	0.182141	0.192506	0.192229	0.00213342		Mlxip (73g)	8.26353e-06	0.0514646	0.0501032	0.0458143	0.0456934	3.29905e-05
Chd2-extended (2195g)	0.00639772	0.236485	0.230624	0.226067	0.223375	0.0253467		Etv5-extended (1778g)	0.000616097	0.133449	0.134081	0.139059	0.138237	0.00244087		Hcfc1 (2373g)	1.02635e-05	0.203166	0.203553	0.193606	0.194811	4.06624e-05
Atf6b-extended (102g)	0.00656773	0.0109673	0.010527	0.00983385	0.00926165	0.0258231		Rfx1-extended (346g)	0.000627507	0.0301692	0.0292505	0.0321685	0.032131	0.00246724		Irf2 (689g)	1.06501e-05	0.133754	0.131375	0.144543	0.141738	4.18744e-05
Cebpa-extended (547g)	0.00695194	0.0722929	0.0699545	0.0695476	0.0685057	0.0271283		Brf1-extended (1322g)	0.000822162	0.0797009	0.0806088	0.0842564	0.0852839	0.00320829		Rbbp5-extended (2044g)	1.11441e-05	0.156067	0.157644	0.147275	0.149281	4.34872e-05
Rab14 (18g)	0.00722705	0.120805	0.122513	0.111276	0.110112	0.027784		Creb3-extended (35g)	0.000834839	0.0087218	0.00644397	0.00665865	0.00217958	0.00323344		Klf3-extended (576g)	1.23659e-05	0.0340791	0.0331558	0.0305343	0.0288638	4.78946e-05
Nfya-extended (816g)	0.00718142	0.0898647	0.0893512	0.0856892	0.0852319	0.027784		Runx2 (107g)	0.000925576	0.0425378	0.0403831	0.0472749	0.0444543	0.00353216		Bhlhe40-extended (399g)	1.32364e-05	0.051769	0.0507504	0.0478108	0.0466427	5.08868e-05
Cebpd-extended (1059g)	0.00762341	0.170546	0.167693	0.176169	0.174178	0.0290923		Egr3-extended (155g)	0.000922912	0.0187756	0.0176677	0.0164649	0.0153033	0.00353216		Irf3-extended (973g)	1.44786e-05	0.0941539	0.0948522	0.088251	0.0880889	5.52529e-05
Sp2-extended (928g)	0.00818585	0.0496142	0.0489221	0.0462864	0.0434575	0.0308931		Runx2-extended (110g)	0.000933061	0.0461382	0.0442247	0.0510024	0.0485009	0.00353473		Ezh2-extended (4403g)	1.97197e-05	0.43704	0.442455	0.421046	0.424497	7.47046e-05
Zfp369-extended (785g)	0.00821435	0.0894459	0.0902187	0.0863771	0.086167	0.0308931		Gabpb1-extended (2466g)	0.00118546	0.20165	0.201657	0.207152	0.208384	0.00445836		Nfkb2-extended (773g)	2.14245e-05	0.049124	0.0476754	0.0527207	0.0513272	8.05746e-05
Taf7-extended (857g)	0.00902445	0.0845375	0.0843177	0.0824032	0.0819698	0.0336956		Mxi1-extended (1069g)	0.00127769	0.0871252	0.0857722	0.0813667	0.0802244	0.00477065		Foxo3-extended (83g)	2.22476e-05	0.0212634	0.0196433	0.0170228	0.015336	8.30682e-05
Smad5 (101g)	0.00947506	0.0371018	0.0351225	0.0334989	0.0316137	0.0351254		Smarca4 (1433g)	0.00135664	0.141834	0.142569	0.146642	0.146772	0.00502928		Maz-extended (1545g)	2.38927e-05	0.241164	0.239473	0.230998	0.231448	8.85738e-05
Srf-extended (1104g)	0.00970455	0.0883833	0.0890317	0.0847234	0.0859799	0.035721		Stat5a-extended (73g)	0.00143765	0.023031	0.0211109	0.0199879	0.0175455	0.00529177		Klf6-extended (398g)	2.62288e-05	0.0545278	0.0520574	0.0504153	0.0482543	9.65444e-05
Mlxip (73g)	0.0101094	0.0488463	0.049247	0.0458143	0.0456934	0.0364359		Maf-extended (578g)	0.00149471	0.0728515	0.0700914	0.0695741	0.0680247	0.00546306		Arnt-extended (119g)	2.96332e-05	0.0236391	0.0235773	0.0203998	0.0195779	0.000108307
E2f7 (1862g)	0.00999324	0.173454	0.172412	0.166374	0.166521	0.0364359		Sox4-extended (427g)	0.00154696	0.109165	0.10728	0.113985	0.111843	0.00557549		Ubtf-extended (2609g)	3.359e-05	0.330572	0.333214	0.315644	0.316072	0.000121911
E2f6-extended (2308g)	0.0101026	0.225637	0.226775	0.217121	0.21616	0.0364359		Ets2 (264g)	0.00154011	0.0135148	0.0120654	0.0116404	0.0108325	0.00557549		Cebpd (726g)	3.4508e-05	0.0918337	0.0904213	0.0969299	0.0964937	0.000124009
Egr2 (61g)	0.0104156	0.0291539	0.0285774	0.0311873	0.0298138	0.0372807		Zfp523-extended (723g)	0.00168224	0.0573735	0.0587138	0.0605759	0.0614462	0.00602124		Rbbp5 (769g)	3.4646e-05	0.0637312	0.0645837	0.0600118	0.0600904	0.000124009
Mlxip-extended (74g)	0.0105364	0.0483223	0.0486232	0.0453679	0.0451145	0.0374546		Etv4-extended (1166g)	0.00170831	0.0967571	0.0955431	0.101816	0.101403	0.0060727		Zfp597-extended (181g)	3.68899e-05	0.0389273	0.0380798	0.0347777	0.0337017	0.000131136
Irf3 (291g)	0.0107886	0.0433673	0.0429915	0.04063	0.0407813	0.0380903		Srebf2-extended (1921g)	0.00180057	0.275016	0.275362	0.282926	0.283393	0.00635711		Atf4 (375g)	3.92331e-05	0.10022	0.0987406	0.0935706	0.09305	0.000138517
Tal1-extended (245g)	0.0112334	0.0138013	0.0117449	0.0115858	0.0101795	0.0391283		Bdp1-extended (1461g)	0.00187376	0.150121	0.149795	0.155275	0.154366	0.00657082		Cebpz-extended (1415g)	4.05372e-05	0.229161	0.230944	0.2177	0.217838	0.000142154
Stat5a-extended (73g)	0.0112029	0.0237185	0.0200319	0.0199879	0.0175455	0.0391283		Mafb-extended (94g)	0.00195555	0.00612855	0.00567623	0.00506929	0.00411805	0.0068116		Rab14 (18g)	4.69989e-05	0.126609	0.124921	0.111276	0.110112	0.000163708
Snai3 (38g)	0.0114096	0.0005939	0	0.000197897	0	0.0394772		Cux1-extended (235g)	0.00198061	0.0670886	0.0660547	0.0625687	0.0611226	0.00685291		Klf7-extended (273g)	5.01913e-05	0.0444075	0.0439031	0.0420141	0.0416175	0.000173662
Rbbp5 (769g)	0.0115389	0.06257	0.0621111	0.0600118	0.0600904	0.0396602		Ep300-extended (575g)	0.00204716	0.049191	0.0480115	0.0459439	0.0449458	0.00698996		Gabpb1-extended (2466g)	5.21436e-05	0.215227	0.218233	0.207152	0.208384	0.000179222
Spic-extended (745g)	0.0117101	0.0580599	0.0560257	0.0609598	0.0585009	0.0399837		Cebpz-extended (1415g)	0.00203721	0.209938	0.210342	0.2177	0.217838	0.00698996		Rreb1-extended (183g)	5.32758e-05	0.0394296	0.0367019	0.0346711	0.0331071	0.000181909
Zfp35 (11g)	0.0120735	0.00442975	0	0.00195325	0	0.0409552		Gtf2b-extended (285g)	0.00211803	0.0573971	0.0552008	0.0543636	0.0531601	0.00718467		E2f7-extended (2322g)	5.51258e-05	0.212678	0.217469	0.200477	0.200597	0.000186995
Bcl11a-extended (1049g)	0.0122616	0.184807	0.181694	0.190924	0.189725	0.0413231		Ets2-extended (560g)	0.00217704	0.0298626	0.0284036	0.027692	0.0266782	0.00733691		Etv5-extended (1778g)	5.69253e-05	0.146795	0.147395	0.139059	0.138237	0.000191846
E2f4-extended (3126g)	0.013434	0.283954	0.281845	0.275195	0.274521	0.0447233		Rfx8 (33g)	0.00219244	0.00141257	0	0.0022382	0	0.00734113		Gabpb1 (1408g)	6.04579e-05	0.118983	0.118404	0.114509	0.114778	0.000202436
Zfp362-extended (334g)	0.0134428	0.0346217	0.0341753	0.032902	0.0324555	0.0447233		Zbtb33 (597g)	0.00232065	0.0612125	0.0604784	0.0638062	0.0632666	0.00772063		Stat4-extended (30g)	6.58713e-05	0.00723537	0.000715662	0.0115961	0.00798238	0.000219149
Jdp2-extended (107g)	0.0144667	0.0297959	0.0285978	0.0321119	0.0310208	0.0478229		Mef2a-extended (57g)	0.00244795	0.0352995	0.0331911	0.0314016	0.0291015	0.00809225		Etv4-extended (1166g)	6.75667e-05	0.109181	0.108607	0.101816	0.101403	0.000223357
Mafk (21g)	0.0150338	0.00386709	0	0.00514436	0	0.0493833		Spib (386g)	0.00251269	0.0724704	0.0709329	0.0759243	0.0743023	0.0082018		Brf1-extended (1322g)	6.92133e-05	0.0909297	0.0922498	0.0842564	0.0852839	0.000227353
Six5-extended (341g)	0.0170036	0.049507	0.049231	0.0474101	0.0476116	0.0553126		Sp4-extended (424g)	0.00249802	0.0348243	0.0345431	0.0367411	0.0361077	0.0082018		Foxn3-extended (277g)	7.71414e-05	0.0408441	0.0397486	0.0362754	0.0356742	0.000251801
Nr2f6-extended (24g)	0.0170521	0.00187665	0	0.00308202	0	0.0553126		Gtf2f1-extended (2829g)	0.00260369	0.269266	0.268828	0.276959	0.278536	0.00844572		Sox6 (18g)	9.03753e-05	0.0575492	0.0566003	0.0467083	0.042155	0.000293155
Rxrb-extended (35g)	0.0172912	0.00434211	0	0.00592498	0.00165837	0.0557398		Fos-extended (297g)	0.00268772	0.0469855	0.0450622	0.0444993	0.0426725	0.00866415		Bcl6-extended (44g)	0.000100199	0.0101787	0.00505051	0.0144085	0.0118478	0.000323
Ep300-extended (575g)	0.0177692	0.0483797	0.0474788	0.0459439	0.0449458	0.0569272		Zfp770 (395g)	0.00272059	0.0375277	0.0372864	0.0394902	0.0396146	0.00871596		Srebf1-extended (2595g)	0.000105997	0.240395	0.242029	0.230413	0.229728	0.000339582
Rest-extended (494g)	0.0180884	0.0822008	0.080969	0.0785277	0.0776114	0.0575943		Irf3 (291g)	0.00304288	0.0380722	0.0383143	0.04063	0.0407813	0.00968866		Hoxb2 (50g)	0.000119455	0.00763348	0.0040974	0.00482307	0.000235097	0.000380349
Rfx8-extended (41g)	0.0184653	0.00142333	0	0.00195392	0	0.0584358		E2f7-extended (2322g)	0.00320089	0.191982	0.194395	0.200477	0.200597	0.0101296		Taf7 (99g)	0.000128751	0.0658115	0.0651524	0.0614686	0.0610837	0.00040745
Bcl11a (85g)	0.0190642	0.0602907	0.0590576	0.0644661	0.061551	0.0599656		Gm14295-extended (13g)	0.00359866	0.0201864	0	0.0245106	0.0159108	0.0113194		Hoxa2-extended (13g)	0.000150509	0.00532308	0	0.00918713	0	0.00047342
Nfe2 (76g)	0.0196617	0.0658861	0.0632934	0.060635	0.0589112	0.0614724		Rarg-extended (22g)	0.00417802	0.0063691	0	0.00406544	0	0.0130626		Cebpa-extended (547g)	0.000168867	0.0729039	0.0711031	0.0695476	0.0685057	0.000527965
Pole3-extended (1481g)	0.0203009	0.185028	0.187346	0.179658	0.182858	0.0630909		Smarcb1-extended (227g)	0.00442698	0.0259085	0.0253022	0.0270848	0.0268314	0.0136762		Nr3c1 (255g)	0.000170419	0.0494348	0.0482043	0.0449963	0.0440679	0.000529627
E2f4 (2468g)	0.0216204	0.241968	0.241564	0.234942	0.234113	0.0667259		Rfx8-extended (41g)	0.00441217	0.0012935	0	0.00195392	0	0.0136762		Etv3-extended (31g)	0.000202381	0.0173615	0.0130632	0.0118856	0.00773127	0.000625214
Mef2a-extended (57g)	0.0217277	0.0351525	0.0329688	0.0314016	0.0291015	0.0667259		Srf (37g)	0.00468902	0.00185294	0	0.00279443	0	0.0144		Brca1-extended (3166g)	0.000211955	0.274959	0.282718	0.262511	0.261768	0.000650914
Nr3c1-extended (965g)	0.0228443	0.127838	0.123947	0.122066	0.120311	0.0697423		Rel (824g)	0.00471727	0.0702001	0.0676277	0.0741356	0.0713573	0.0144016		Zfx-extended (78g)	0.00023609	0.0210413	0.0191812	0.0171169	0.0160284	0.000720769
Rela (58g)	0.0230938	0.00564365	0.00354155	0.0069615	0.0051593	0.0700438		E2f7 (1862g)	0.00479128	0.159208	0.160776	0.166374	0.166521	0.014542		Fosl1 (66g)	0.000247827	0.0206945	0.0181044	0.016575	0.0148807	0.000752178
Nfya (324g)	0.023213	0.0432299	0.0431897	0.041277	0.0406788	0.0700438		Sox4 (284g)	0.00485416	0.0791904	0.0771852	0.0829802	0.0806437	0.0146471		Sox6-extended (27g)	0.000273217	0.0406893	0.0381964	0.0335255	0.0291659	0.000824417
Nfyb (1028g)	0.0236449	0.0811444	0.0819802	0.0779274	0.0785777	0.0709347		Zfp369-extended (785g)	0.00494988	0.0838885	0.0837411	0.0863771	0.086167	0.0147643		Spic-extended (745g)	0.000275303	0.0567835	0.054953	0.0609598	0.0585009	0.000825909
Zbtb11 (22g)	0.0241886	0.0318572	0.0335968	0.0285059	0.0306511	0.0714981		Hoxb5-extended (36g)	0.00493895	0.00246425	0	0.00361029	0	0.0147643		Hoxb2-extended (56g)	0.000315704	0.00708961	0.00391802	0.0045105	0.000843882	0.000941669
Egr2-extended (84g)	0.024246	0.022578	0.0218854	0.0240092	0.0231098	0.0714981		Ehf (45g)	0.00501817	0.00172611	0	0.00267248	0	0.0148825		Klf6 (188g)	0.0003242	0.0382403	0.0362692	0.0350514	0.0334303	0.000961485
Tbp-extended (547g)	0.0240837	0.0428117	0.0431197	0.0411618	0.0413574	0.0714981		Brca1 (2569g)	0.00512853	0.21177	0.213688	0.218944	0.219942	0.0151233		Stat6-extended (28g)	0.000353448	0.0163159	0.0136026	0.0118429	0.00806737	0.00104227
E2f8 (1488g)	0.0255513	0.148425	0.150727	0.142876	0.143369	0.0749215		Crem-extended (163g)	0.00538199	0.0414287	0.0398147	0.0394926	0.0382781	0.0157811		Rest-extended (494g)	0.000360775	0.0837359	0.0831775	0.0785277	0.0776114	0.00105787
Arnt-extended (119g)	0.0265773	0.0218658	0.0206189	0.0203998	0.0195779	0.0774922		Prdm1-extended (531g)	0.0054249	0.0445688	0.0423968	0.0463302	0.0444126	0.0158175		Ehf (45g)	0.000417414	0.00144411	0	0.00267248	0	0.00121707
Rfx1-extended (346g)	0.0268192	0.0341284	0.032906	0.0321685	0.032131	0.0777606		Tfdp2-extended (1893g)	0.00573666	0.294318	0.294785	0.289545	0.28986	0.0166331		Zbtb11 (22g)	0.00044544	0.0345819	0.034007	0.0285059	0.0306511	0.00127823
Snai3-extended (39g)	0.0276166	0.000579153	0	0.000236696	0	0.0796279		Sp4 (10g)	0.0060337	0.00298599	0	0.00478347	0	0.0173972		Stat6 (26g)	0.000444598	0.0171718	0.014245	0.0124059	0.00835708	0.00127823
Nfyb-extended (1368g)	0.0279226	0.112412	0.113825	0.108792	0.110747	0.0800652		Bmyc (32g)	0.00622392	0.0861907	0.0843672	0.0818446	0.081007	0.0178465		Brca1 (2569g)	0.00044578	0.229311	0.235172	0.218944	0.219942	0.00127823
Nfe2-extended (92g)	0.0287711	0.0714729	0.0691055	0.0660057	0.0642903	0.0815968		Tcf4-extended (37g)	0.00636541	0.0640518	0.0598905	0.0701038	0.0675676	0.0181519		Bcl11a-extended (1049g)	0.000505229	0.180993	0.181367	0.190924	0.189725	0.00144074
Zfp143 (867g)	0.0286854	0.0608399	0.0594229	0.058217	0.0577476	0.0815968		Hes5-extended (19g)	0.00693012	0.0699305	0.0672754	0.0732572	0.0715824	0.0196543		E2f8 (1488g)	0.000524099	0.150356	0.155987	0.142876	0.143369	0.00148638
Nfil3-extended (252g)	0.030626	0.0719434	0.070915	0.0738881	0.0727848	0.0863853		Ehf-extended (66g)	0.00719927	0.00217646	0	0.00330293	0	0.0203066		Six5-extended (341g)	0.000548724	0.0504164	0.0503812	0.0474101	0.0476116	0.00154776
Thap1 (639g)	0.0311745	0.0554836	0.0558127	0.0535975	0.0539556	0.0869868		Six5-extended (341g)	0.00728725	0.0494215	0.0497556	0.0474101	0.0476116	0.0204437		Rfx1-extended (346g)	0.000563346	0.0352723	0.0349856	0.0321685	0.032131	0.00158041
Tal1 (129g)	0.0311372	0.0105265	0.00853271	0.00866412	0.00673415	0.0869868		Sox5-extended (35g)	0.00747642	0.0151855	0.0135987	0.017681	0.0163942	0.0208616		Brf2-extended (661g)	0.000612507	0.0656187	0.0646875	0.0683066	0.0678147	0.00170909
Elf1-extended (347g)	0.0319001	0.153381	0.151474	0.149265	0.147832	0.0885355		Mecom-extended (13g)	0.00797388	0.0118601	0	0.0175305	0	0.0221307		Ets1 (134g)	0.000636677	0.0690523	0.0677776	0.0640474	0.0633553	0.00176704
Zbtb7b-extended (112g)	0.0328127	0.0420326	0.0418749	0.0399196	0.038846	0.0904757		Klf7 (12g)	0.00817412	0.00591998	0	0.00353756	0	0.0225658		Mitf (243g)	0.000745616	0.0101248	0.00827169	0.0116327	0.0104324	0.00205838
Zfp770 (395g)	0.0329478	0.0412984	0.0407338	0.0394902	0.0396146	0.0904757		Zfp93 (15g)	0.00869378	0.0122039	0	0.00881448	0	0.0238734		Irf4-extended (262g)	0.000790188	0.0421782	0.0404682	0.0455733	0.0441173	0.00216988
E2f1-extended (1972g)	0.0333166	0.230156	0.231949	0.222195	0.219417	0.0905835		Usf2 (20g)	0.00881075	0.0113567	0.0036855	0.0149913	0.00892711	0.0240672		E4f1-extended (153g)	0.000885373	0.0316664	0.0318027	0.0296442	0.0291114	0.00241847
Erg (1412g)	0.0333361	0.1205	0.119082	0.1167	0.116129	0.0905835		Tbp-extended (547g)	0.00891839	0.0392685	0.0393764	0.0411618	0.0413574	0.0241527		Sp1-extended (414g)	0.000951519	0.0307751	0.0289505	0.0274475	0.0261991	0.00258554
E4f1-extended (153g)	0.0340845	0.0311129	0.0302047	0.0296442	0.0291114	0.0921346		Gabpb1 (1408g)	0.00898165	0.112121	0.111807	0.114509	0.114778	0.0241527		Tead3 (34g)	0.0010442	0.0118626	0.00847995	0.0158422	0.0150105	0.00282261
Bhlhe41-extended (800g)	0.0371596	0.0654645	0.063472	0.0675512	0.0658719	0.098397		Rela-extended (1529g)	0.00894365	0.0820557	0.082484	0.0845429	0.0843696	0.0241527		Etv5 (1218g)	0.00105336	0.0936096	0.0938341	0.0894194	0.0888733	0.00283261
Runx3 (43g)	0.0369156	0.0200942	0.017801	0.0168887	0.0158015	0.098397		Zfp597-extended (181g)	0.00908367	0.032588	0.0321172	0.0347777	0.0337017	0.0243012		Six5 (227g)	0.00112827	0.0431328	0.0431145	0.0408969	0.0409075	0.0030184
Terf1 (27g)	0.0371335	0.00993201	0.00356947	0.00753262	0	0.098397		Fli1-extended (167g)	0.00923868	0.0291746	0.027643	0.0264968	0.0254575	0.0245891		Junb-extended (759g)	0.00124742	0.0785669	0.076609	0.0827954	0.080001	0.00332005
Sp2 (38g)	0.0368224	0.00205565	0	0.00254472	0	0.098397		Creb5-extended (520g)	0.00966813	0.0467739	0.043876	0.0439224	0.0420516	0.0254709		Atf1-extended (1962g)	0.00131492	0.184804	0.185486	0.178519	0.179466	0.00348185
Sox6-extended (27g)	0.0386267	0.0382249	0.0327049	0.0335255	0.0291659	0.101763		Mycn-extended (68g)	0.00964998	0.0302626	0.0299634	0.0323699	0.0319192	0.0254709		Usf2-extended (389g)	0.00134028	0.0401039	0.0400027	0.0374856	0.0367802	0.003531
Rel-extended (911g)	0.0403298	0.0774171	0.0768272	0.081416	0.0785985	0.105713		Etv6-extended (21g)	0.0102703	0.0306024	0.0256831	0.0358291	0.0313037	0.0269207		Erf-extended (1287g)	0.00142476	0.117388	0.118093	0.111686	0.113251	0.0037346
Zfp384 (392g)	0.0409998	0.0476562	0.0468228	0.0460802	0.0456299	0.106929		Tgif1-extended (10g)	0.010395	0.0472025	0.0414297	0.0578823	0.0506905	0.0271106		Foxn3 (21g)	0.00143385	0.0207689	0.0176425	0.0153199	0.00882123	0.00373954
Sox6 (18g)	0.0415448	0.0527379	0.047061	0.0467083	0.042155	0.107809		Srf-extended (1104g)	0.0105173	0.0821136	0.0824529	0.0847234	0.0859799	0.0272925		Zfp384 (392g)	0.00148807	0.0480923	0.0477092	0.0460802	0.0456299	0.00386154
Irf4-extended (262g)	0.0446685	0.0430692	0.0426748	0.0455733	0.0441173	0.115338		Mafk (21g)	0.0110393	0.00759539	0	0.00514436	0	0.0285046		E4f1 (130g)	0.0015141	0.0321473	0.0319324	0.0301907	0.0296476	0.00390953
Zfp110-extended (779g)	0.0473877	0.058329	0.0573659	0.0561891	0.0553841	0.121754		Six5 (227g)	0.0113225	0.0423184	0.0421847	0.0408969	0.0409075	0.0290911		Elk4 (110g)	0.00159476	0.0172993	0.0169761	0.0149902	0.0141789	0.00409742
Vezf1-extended (202g)	0.0477041	0.0328465	0.030837	0.030668	0.0289692	0.121963		Sox5 (22g)	0.0120731	0.0236213	0.021329	0.02692	0.0258036	0.0308666		Ehf-extended (66g)	0.00168061	0.00191527	0	0.00330293	0	0.00429674
Myc-extended (3177g)	0.0513598	0.527162	0.52631	0.518922	0.519022	0.130028		Zbtb33-extended (787g)	0.012434	0.0767464	0.0759753	0.0793062	0.0784894	0.0316336		Klf1 (59g)	0.00172704	0.00364015	0	0.00225696	0	0.00439379
Gbx2-extended (15g)	0.0512367	5.69184e-05	0	0	0	0.130028		Brca1-extended (3166g)	0.0125247	0.255098	0.258781	0.262511	0.261768	0.031709		Nfic-extended (45g)	0.00178005	0.0145584	0.0132293	0.0113056	0.00984764	0.00450657
Trps1 (10g)	0.0520424	0.0173592	0	0.0139053	0	0.131117		Usf1-extended (567g)	0.0126791	0.0559493	0.0548255	0.0574573	0.0571858	0.0319438		Zfp382 (24g)	0.00179521	0.0471835	0.041427	0.0448418	0.0403999	0.00452288
Zfp523-extended (723g)	0.0524382	0.0627729	0.0635136	0.0605759	0.0614462	0.131475		Creb3l2 (196g)	0.0132954	0.0505488	0.0494971	0.0480604	0.0479445	0.0333349		Elk1-extended (496g)	0.00180703	0.0180036	0.0174821	0.0164027	0.0158692	0.00453068
Tfdp1-extended (3051g)	0.0538274	0.371538	0.372939	0.362951	0.366272	0.13431		Runx1-extended (79g)	0.0135128	0.0891834	0.0858624	0.083827	0.0808079	0.033707		Zfp143 (867g)	0.00185825	0.0616826	0.0616384	0.058217	0.0577476	0.00463669
Junb (529g)	0.055697	0.058632	0.0574197	0.0605074	0.0587657	0.13831		Hdac6-extended (428g)	0.0135737	0.0350997	0.0352278	0.0365177	0.0356646	0.033707		Zfp148-extended (212g)	0.00189458	0.0464914	0.0451345	0.0431712	0.0427508	0.00470473
Usf2-extended (389g)	0.0561501	0.0389311	0.0395712	0.0374856	0.0367802	0.138771		Rbbp5 (769g)	0.0143433	0.0581216	0.0579139	0.0600118	0.0600904	0.0354484		Mta3-extended (22g)	0.00203651	0.0101053	0.0022373	0.00688617	0	0.00503309
Pole3 (528g)	0.0564235	0.0717314	0.0726842	0.0693349	0.0705619	0.138786		Tcf12 (58g)	0.014627	0.012793	0.0117469	0.0144879	0.0133209	0.0359783		Elk1 (372g)	0.00207188	0.0137609	0.0134625	0.0124257	0.0121571	0.00509624
Irf5 (310g)	0.056759	0.0560617	0.0560687	0.0583442	0.0569765	0.138952		Rreb1-extended (183g)	0.0154085	0.0370325	0.0362577	0.0346711	0.0331071	0.0375448		Egr3-extended (155g)	0.00210556	0.0196569	0.0172281	0.0164649	0.0153033	0.00515465
Myc (838g)	0.0589334	0.144727	0.145769	0.141299	0.141728	0.143598		Tcf12-extended (62g)	0.0153399	0.0120163	0.0110263	0.0135992	0.0125038	0.0375448		Zfp362 (227g)	0.00217277	0.0308151	0.0303765	0.0289582	0.0285344	0.00529422
E2f1 (1723g)	0.0607224	0.205641	0.20527	0.199502	0.198566	0.145617		E2f3-extended (3265g)	0.015837	0.291175	0.29306	0.298741	0.302161	0.0384085		Zfp704 (170g)	0.00229733	0.0598566	0.0583072	0.0552428	0.0537815	0.00557156
Jun (113g)	0.0608841	0.0358574	0.0328406	0.03794	0.0346294	0.145617		Trps1 (10g)	0.0164956	0.0189943	0	0.0139053	0	0.0398196		Setdb1-extended (453g)	0.00254313	0.0484721	0.0480048	0.0458504	0.0456629	0.006139
Foxo6-extended (13g)	0.0607616	0.000930833	0	0.000276113	0	0.145617		Pml-extended (21g)	0.016704	0.00436712	0	0.00643175	0	0.040136		Irf3 (291g)	0.00258766	0.0438259	0.0441237	0.04063	0.0407813	0.00621757
Foxo6 (11g)	0.0607616	0.00109829	0	0.000325784	0	0.145617		Gfi1 (61g)	0.0169988	0.0680879	0.0663795	0.0637843	0.0615171	0.0406562		E2f6 (1867g)	0.00287661	0.201286	0.205262	0.192506	0.192229	0.00687999
Spic (589g)	0.0614373	0.0409633	0.0387654	0.0426236	0.0410283	0.146266		Zmiz1-extended (1390g)	0.0186829	0.172838	0.171435	0.177534	0.177082	0.0442759		Jun-extended (643g)	0.00298371	0.0830078	0.0813464	0.0876005	0.0853462	0.00710343
Irf6-extended (55g)	0.0656229	0.0171866	0.0142113	0.0180826	0.0167714	0.155238		Gmeb1-extended (119g)	0.0186236	0.007036	0.00573705	0.00801206	0.00711515	0.0442759		Zfp597 (48g)	0.0039346	0.0493823	0.0480581	0.044296	0.0431685	0.00932447
Runx3-extended (59g)	0.065804	0.0178817	0.0160601	0.0153855	0.0143107	0.155238		E2f4-extended (3126g)	0.0196501	0.268445	0.26889	0.275195	0.274521	0.0463563		Rela-extended (1529g)	0.00402419	0.0875544	0.0877565	0.0845429	0.0843696	0.00949342
Creb3l2 (196g)	0.0696996	0.0503196	0.0495801	0.0480604	0.0479445	0.163684		Gabpa-extended (1626g)	0.0200164	0.141549	0.142216	0.145304	0.144954	0.0470067		Srebf1 (507g)	0.00407112	0.0527856	0.0524107	0.05034	0.0497342	0.0095607
Rxra-extended (65g)	0.070507	0.0108894	0.00944532	0.00950131	0.00839874	0.164834		E2f3 (2827g)	0.0202494	0.26939	0.273736	0.276393	0.279388	0.0473398		Zfp110 (11g)	0.00411091	0.00143842	0	0.00374416	0	0.00961064
Tfdp2-extended (1893g)	0.0764386	0.293705	0.294517	0.289545	0.28986	0.1779		Gmeb1 (109g)	0.0203677	0.00705177	0.00557591	0.00801363	0.00705093	0.0474028		E2f6-extended (2308g)	0.00433828	0.226435	0.229713	0.217121	0.21616	0.0100967
Atf4 (375g)	0.0786528	0.0960731	0.095147	0.0935706	0.09305	0.179494		Gtf2f1 (2126g)	0.0207314	0.212938	0.213142	0.21787	0.21936	0.0480339		Foxp1-extended (135g)	0.00439483	0.0714018	0.068917	0.0651231	0.063693	0.0101827
Pax5-extended (153g)	0.077737	0.0412926	0.0401769	0.043295	0.0413783	0.179494		Hsf1-extended (652g)	0.0210075	0.0475441	0.0476599	0.049323	0.049026	0.0484572		Pax5-extended (153g)	0.00442971	0.0406724	0.0394319	0.043295	0.0413783	0.0102179
Ehf (45g)	0.0778671	0.00197595	0	0.00267248	0	0.179494		Stat5a (14g)	0.021877	0.00669001	0	0.00480473	0	0.0502398		Zbtb7b-extended (112g)	0.00476544	0.0431662	0.0407915	0.0399196	0.038846	0.0109436
Brf1-extended (1322g)	0.078853	0.0873239	0.0863851	0.0842564	0.0852839	0.179494		Foxc1-extended (22g)	0.0234047	0.00787141	0	0.010438	0	0.0535112		Mafb-extended (94g)	0.004938	0.00389304	0.00231872	0.00506929	0.00411805	0.01129
Zfp687 (12g)	0.0787568	0.00224393	0	0.00353257	0	0.179494		Rreb1 (11g)	0.0246942	0.0321679	0.0195122	0.0255241	0.0109387	0.0562119		Creb1-extended (248g)	0.00500546	0.0588838	0.0582464	0.0548808	0.0544213	0.011394
Zmiz1-extended (1390g)	0.0801442	0.183849	0.181159	0.177534	0.177082	0.180847		Mlxip (73g)	0.0248361	0.0438983	0.0432304	0.0458143	0.0456934	0.056288		Rfx5-extended (535g)	0.00503042	0.0645098	0.0626036	0.0613085	0.0587805	0.0114008
Klf2 (16g)	0.0798087	0.0494931	0.0476531	0.0454408	0.042449	0.180847		Mlxip-extended (74g)	0.0279676	0.0434728	0.0427059	0.0453679	0.0451145	0.0631096		Jun (113g)	0.00546436	0.034759	0.0316952	0.03794	0.0346294	0.0123304
Rel (824g)	0.0815761	0.0709371	0.0692847	0.0741356	0.0713573	0.182676		Myc (838g)	0.029748	0.138017	0.139021	0.141299	0.141728	0.0668364		Rel-extended (911g)	0.00562824	0.0758967	0.0738351	0.081416	0.0785985	0.0126453
Nfyc (551g)	0.0816585	0.0467299	0.0463584	0.0450011	0.0443673	0.182676		Max-extended (2032g)	0.0299544	0.1686	0.165908	0.172354	0.171196	0.0670101		Erf (723g)	0.00601112	0.0699699	0.0709418	0.0666827	0.066916	0.0134473
Rxra (29g)	0.0822182	0.016257	0.0150506	0.0137193	0.0106976	0.183138		Setdb1-extended (453g)	0.0306058	0.0444869	0.0436851	0.0458504	0.0456629	0.0681734		Klf4 (129g)	0.0062111	0.0126973	0.0106659	0.0144112	0.0131894	0.013835
Batf-extended (36g)	0.0844554	0.0366638	0.0328031	0.0395782	0.0368834	0.187318		Sp1-extended (414g)	0.031472	0.0259237	0.0251535	0.0274475	0.0261991	0.0698033		Hdac2-extended (2621g)	0.00677293	0.319342	0.318347	0.310677	0.309735	0.015022
Tcf12-extended (62g)	0.0855111	0.0153755	0.01275	0.0135992	0.0125038	0.188688		Rest-extended (494g)	0.031727	0.0761978	0.0745384	0.0785277	0.0776114	0.0699979		Esrra-extended (878g)	0.00680568	0.06048	0.0589164	0.0576529	0.0569165	0.0150304
Trps1-extended (16g)	0.0858004	0.0145527	0	0.0118977	0	0.188688		Atf1-extended (1962g)	0.0318295	0.174894	0.176562	0.178519	0.179466	0.0699979		Zfp93 (15g)	0.00687566	0.0123917	0	0.00881448	0	0.0151206
Klf7-extended (273g)	0.0893151	0.0429484	0.0427338	0.0420141	0.0416175	0.195589		Irf4 (206g)	0.0324503	0.0450628	0.0434689	0.0468202	0.0454763	0.0710621		Creb5 (136g)	0.00724471	0.0267747	0.0252329	0.02497	0.0237823	0.015865
Klf4-extended (143g)	0.090698	0.0123758	0.0115913	0.0133449	0.0122027	0.197783		Sp1 (25g)	0.0338385	0.00577872	0	0.00760701	0	0.0737908		Creb5-extended (520g)	0.00736472	0.0460279	0.0442334	0.0439224	0.0420516	0.0160601
Pole4-extended (929g)	0.0919169	0.136157	0.136341	0.133242	0.134372	0.199602		Foxj2-extended (35g)	0.0344089	0.0049116	0	0.00359266	0	0.0747206		Junb (529g)	0.00742031	0.0580787	0.0567957	0.0605074	0.0587657	0.0161136
Tcf12 (58g)	0.0936872	0.0163228	0.0135832	0.0144879	0.0133209	0.202599		Bcl6-extended (44g)	0.0347119	0.0125795	0.00862003	0.0144085	0.0118478	0.0750644		Runx3-extended (59g)	0.0075769	0.0191177	0.0165476	0.0153855	0.0143107	0.016385
Cebpe-extended (511g)	0.0970651	0.117983	0.118722	0.116401	0.11554	0.209032		E2f2 (737g)	0.0361683	0.0798204	0.0794972	0.0833069	0.0817724	0.0778893		Fosb-extended (41g)	0.00766777	0.00980805	0.00723577	0.00796758	0.00288618	0.0165127
Jun-extended (643g)	0.0980646	0.0847424	0.082123	0.0876005	0.0853462	0.210312		E2f2-extended (790g)	0.0371233	0.0846579	0.0842761	0.0882278	0.0867228	0.0796156		Snai3 (38g)	0.00898166	0.000601125	0	0.000197897	0	0.0192623
Nfkb1 (373g)	0.100283	0.0548288	0.0533475	0.0565181	0.0555466	0.213306		Esrra-extended (878g)	0.0382345	0.0592468	0.0587814	0.0576529	0.0569165	0.0816612		Zfp770 (395g)	0.00919238	0.0414955	0.0414101	0.0394902	0.0396146	0.0196331
Mzf1 (21g)	0.100026	0.000423151	0	0.000861006	0	0.213306		Tfdp2 (1338g)	0.0405419	0.221444	0.222326	0.218779	0.219765	0.0862346		Hdac6-extended (428g)	0.00951032	0.0380209	0.037774	0.0365177	0.0356646	0.0201464
E4f1 (130g)	0.104737	0.0313317	0.0301253	0.0301907	0.0296476	0.221872		Srebf1 (507g)	0.0446155	0.048613	0.0480091	0.05034	0.0497342	0.0945121		Cebpa (326g)	0.00949766	0.0451626	0.0432398	0.0427847	0.0419793	0.0201464
Irf4 (206g)	0.105394	0.0447805	0.0447352	0.0468202	0.0454763	0.222356		Nfatc4 (24g)	0.0473566	4.17936e-05	0	0.000259092	0	0.0999109		Klf16-extended (18g)	0.0101255	0.01138	0	0.00751766	0	0.0213624
Usf2 (20g)	0.107764	0.0123956	0.00556921	0.0149913	0.00892711	0.226436		Fli1 (67g)	0.0502443	0.0265477	0.0230619	0.0240314	0.0230364	0.105574		Zfp110-extended (779g)	0.0130345	0.0587277	0.0580385	0.0561891	0.0553841	0.0273883
Rfx5-extended (535g)	0.111926	0.0633566	0.0606391	0.0613085	0.0587805	0.234232		Myb (243g)	0.0507	0.107798	0.107466	0.10504	0.104406	0.106102		Nfyb-extended (1368g)	0.0134334	0.112423	0.114836	0.108792	0.110747	0.0281126
Creb1 (93g)	0.114875	0.0467528	0.045521	0.0445234	0.0435353	0.239438		Foxo3-extended (83g)	0.0518907	0.0197651	0.0171671	0.0170228	0.015336	0.108158		Rreb1 (11g)	0.0140423	0.0317713	0.0206948	0.0255241	0.0109387	0.0292688
Zfp704 (170g)	0.11569	0.0578691	0.0553139	0.0552428	0.0537815	0.240173		Rcor1 (208g)	0.0521642	0.0498177	0.0493987	0.0511465	0.0507763	0.108293		Klf4-extended (143g)	0.014977	0.0119438	0.0108907	0.0133449	0.0122027	0.0309683
Zfp597-extended (181g)	0.117499	0.036568	0.0357396	0.0347777	0.0337017	0.242956		Rbbp5-extended (2044g)	0.052752	0.143615	0.142569	0.147275	0.149281	0.109077		Patz1-extended (96g)	0.0149225	0.01205	0.0112082	0.0103519	0.00931587	0.0309683
Bach1-extended (201g)	0.11933	0.0307601	0.0291858	0.0289219	0.028607	0.245762		Zfp148-extended (212g)	0.0531468	0.0412767	0.0405138	0.0431712	0.0427508	0.109457		Creb1 (93g)	0.0155939	0.0477316	0.0467199	0.0445234	0.0435353	0.032116
Hoxa2-extended (13g)	0.12134	0.00723766	0	0.00918713	0	0.248914		Mta3-extended (22g)	0.0533719	0.00898477	0	0.00688617	0	0.109486		Myc-extended (3177g)	0.016644	0.527782	0.530902	0.518922	0.519022	0.0340512
Six5 (227g)	0.122033	0.042041	0.0428842	0.0408969	0.0409075	0.24935		Pgr-extended (23g)	0.0555448	0.00307573	0	0.00432479	0	0.113495		Spic (589g)	0.0166647	0.0404141	0.0386638	0.0426236	0.0410283	0.0340512
Klf4 (129g)	0.122545	0.0133521	0.0126875	0.0144112	0.0131894	0.249414		Trps1-extended (16g)	0.0561534	0.0160365	0	0.0118977	0	0.113945		Thap11 (229g)	0.0170321	0.0424086	0.0414329	0.043621	0.0436681	0.03453
Zfp382 (24g)	0.130656	0.0458215	0.0411189	0.0448418	0.0403999	0.261816		Zfp740 (15g)	0.0562042	0.0100606	0	0.0122719	0	0.113945		Zbtb7a-extended (31g)	0.0169849	0.0297346	0.0290056	0.0252626	0.0216476	0.03453
Zfp467-extended (202g)	0.129475	0.0595161	0.0573476	0.0611082	0.0603398	0.261816		Hcfc1 (2373g)	0.0595892	0.190312	0.190447	0.193606	0.194811	0.120338		Crem-extended (163g)	0.0174824	0.0377925	0.0362521	0.0394926	0.0382781	0.035305
Nfe2l1-extended (68g)	0.129711	0.0165935	0.0146933	0.0176636	0.0167996	0.261816		Taf7-extended (857g)	0.0607972	0.0839094	0.0833879	0.0824032	0.0819698	0.122301		Mxd1-extended (124g)	0.0188156	0.0482143	0.0464811	0.0458022	0.0449216	0.03785
Nfic-extended (45g)	0.130641	0.0130904	0.0110182	0.0113056	0.00984764	0.261816		Rxra (29g)	0.0629207	0.0118904	0.00728349	0.0137193	0.0106976	0.126084		Zfp362-extended (334g)	0.0194732	0.0344837	0.0345549	0.032902	0.0324555	0.0390216
Tfdp2 (1338g)	0.131751	0.22162	0.220181	0.218779	0.219765	0.262995		Ddit3-extended (249g)	0.0688705	0.0379859	0.0347519	0.0351332	0.0334483	0.137476		Zbtb7a (11g)	0.0213644	0.0253567	0.0134516	0.0195561	0.00206948	0.0424832
Zfp143-extended (1366g)	0.13418	0.0949205	0.0931458	0.0919316	0.0927328	0.266817		Maz-extended (1545g)	0.0691658	0.226713	0.229941	0.230998	0.231448	0.137537		Atf6b-extended (102g)	0.0213183	0.0107778	0.0106905	0.00983385	0.00926165	0.0424832
Pax5 (72g)	0.13553	0.0240118	0.0229184	0.0255955	0.0239046	0.268473		Brf2-extended (661g)	0.0702816	0.0669297	0.0664693	0.0683066	0.0678147	0.139222		Snai3-extended (39g)	0.0225174	0.000589068	0	0.000236696	0	0.044605
Ybx1 (47g)	0.136395	0.0755368	0.0759828	0.0726806	0.0722763	0.26916		Mafk-extended (373g)	0.0742387	0.0457061	0.0451872	0.0466994	0.046571	0.146502		Nfkb1 (373g)	0.0226731	0.0540919	0.0528595	0.0565181	0.0555466	0.0447428
Klf15-extended (19g)	0.138816	0.000195626	0	0.0005052	0	0.272899		Atf4-extended (757g)	0.0773989	0.150768	0.149104	0.153471	0.152501	0.151989		Irf4 (206g)	0.0243291	0.0446682	0.0429154	0.0468202	0.0454763	0.0478288
Creb1-extended (248g)	0.141356	0.0574477	0.0545187	0.0548808	0.0544213	0.276845		Mef2b-extended (26g)	0.0776053	0.000901882	0	0.001477	0	0.151989		Ets2-extended (560g)	0.0251809	0.0292922	0.0277638	0.027692	0.0266782	0.0493165
Creb3l2-extended (430g)	0.142058	0.0686655	0.0680211	0.0671451	0.066573	0.277173		Fosb-extended (41g)	0.0817618	0.00881693	0.00634146	0.00796758	0.00288618	0.159528		Gfi1 (61g)	0.0258745	0.0670364	0.0652403	0.0637843	0.0615171	0.0504844
Rora-extended (15g)	0.146599	0.00351166	0	0.00422006	0	0.282843		Erg (1412g)	0.082216	0.11481	0.114259	0.1167	0.116129	0.159813		Pax5 (72g)	0.0260888	0.0237168	0.0211482	0.0255955	0.0239046	0.0507119
Fiz1 (17g)	0.146188	0.0103258	0	0.00861203	0	0.282843		Myc-extended (3177g)	0.0848304	0.512115	0.515033	0.518922	0.519022	0.16323		Atf5-extended (248g)	0.026962	0.0380852	0.0368954	0.0364154	0.0353848	0.0522137
Hoxa6-extended (11g)	0.146487	0	0	0.000219006	0	0.282843		Elf4 (394g)	0.0850051	0.0403069	0.0402076	0.0412894	0.0404893	0.16323		Runx3 (43g)	0.0316296	0.0210585	0.017238	0.0168887	0.0158015	0.0610252
Nr3c1 (255g)	0.148163	0.0466579	0.0456628	0.0449963	0.0440679	0.283751		Hif1a (214g)	0.0846558	0.0154534	0.0148878	0.0161637	0.0157159	0.16323		Rfx5 (322g)	0.032841	0.0475158	0.0463507	0.0452821	0.0442961	0.0631278
Ets1 (134g)	0.147833	0.0660296	0.0652159	0.0640474	0.0633553	0.283751		Stat6 (26g)	0.085232	0.0144203	0.0116493	0.0124059	0.00835708	0.16323		Zfp143-extended (1366g)	0.0341557	0.0955749	0.0959171	0.0919316	0.0927328	0.0654126
Stat3 (94g)	0.150955	0.0398841	0.038398	0.0381925	0.0369512	0.288035		Prdm1 (23g)	0.0858349	0.00285027	0	0.00399835	0	0.163781		Klf10-extended (29g)	0.0346504	0.0292421	0.027939	0.0256554	0.0265733	0.066116
Atf3 (848g)	0.153719	0.0725635	0.06996	0.0746556	0.0723131	0.292235		Atf6b-extended (102g)	0.0870316	0.0106619	0.00974367	0.00983385	0.00926165	0.165456		Zfp740 (15g)	0.0348893	0.0166648	0.00250136	0.0122719	0	0.066328
Pknox1-extended (64g)	0.156246	0.0187607	0.0165941	0.0163078	0.0135673	0.295954		Thap1 (639g)	0.0901387	0.0548091	0.0554984	0.0535975	0.0539556	0.170737		Usf1-extended (567g)	0.0352355	0.0557621	0.0554954	0.0574573	0.0571858	0.0667418
Thap1-extended (1099g)	0.15721	0.0838555	0.0834476	0.0817183	0.0831437	0.296273		Pole3 (528g)	0.092267	0.067309	0.0688512	0.0693349	0.0705619	0.174133		Fosl2 (314g)	0.036222	0.043433	0.0416246	0.0415966	0.0403397	0.0683609
Cebpe (365g)	0.157556	0.0868075	0.0862513	0.0854761	0.0846438	0.296273		Egr3 (94g)	0.0927046	0.0132704	0.0118533	0.0122871	0.0105177	0.174325		Mef2c-extended (43g)	0.0369202	0.0528388	0.0502388	0.0582852	0.0550142	0.069426
Zfp119a-extended (14g)	0.159082	0.00706729	0	0.00822634	0	0.298064		Sp2 (38g)	0.0940326	0.00345603	0	0.00254472	0	0.176184		Nfyb (1028g)	0.0406533	0.0804833	0.0822139	0.0779274	0.0785777	0.0761699
Maf (14g)	0.160235	0.000868857	0	0.00116056	0	0.299144		E2f4 (2468g)	0.0950397	0.230752	0.229843	0.234942	0.234113	0.176794		Rfx8 (33g)	0.0428098	0.00141558	0	0.0022382	0	0.0799219
Tfdp1 (2353g)	0.162241	0.308518	0.308197	0.303007	0.303169	0.301249		Zbtb17-extended (20g)	0.0950143	0.00208031	0	0.00293009	0	0.176794		Klf2-extended (137g)	0.0430713	0.0485281	0.0477758	0.0507846	0.0507643	0.0801218
Cebpg-extended (117g)	0.162524	0.015446	0.014752	0.016728	0.0154819	0.301249		Nfya-extended (816g)	0.0986318	0.0834783	0.0845307	0.0856892	0.0852319	0.182821		Etv6-extended (21g)	0.0439081	0.0415854	0.0345043	0.0358291	0.0313037	0.0813792
Cebpd (726g)	0.167682	0.0947007	0.0932783	0.0969299	0.0964937	0.309705		Foxj2 (13g)	0.104733	0.00293166	0	0.00320285	0	0.193439		Tbp (21g)	0.0440608	0.0121545	0.00507416	0.00954587	0.000936768	0.0813792
Ehf-extended (66g)	0.172324	0.00247462	0	0.00330293	0	0.315305		Junb (529g)	0.105169	0.0622028	0.0609694	0.0605074	0.0587657	0.193557		Maf-extended (578g)	0.047525	0.0675412	0.0649872	0.0695741	0.0680247	0.0871572
Gli3-extended (39g)	0.171489	0.0021631	0	0.0027806	0	0.315305		Zbtb7a-extended (31g)	0.109477	0.0238296	0.0193548	0.0252626	0.0216476	0.200772		Fos-extended (297g)	0.047397	0.0428068	0.0404112	0.0444993	0.0426725	0.0871572
Thrb-extended (54g)	0.172537	0.00731561	0.00347905	0.00616508	0.0028082	0.315305		Myb-extended (585g)	0.110708	0.120991	0.121847	0.118823	0.118892	0.202315		Hoxa10-extended (26g)	0.0546992	0.00482073	0	0.00351665	0	0.0999608
Mafg (57g)	0.182886	0.0778758	0.0742947	0.0738711	0.0715386	0.332136		Klf4-extended (143g)	0.113287	0.014161	0.013502	0.0133449	0.0122027	0.206302		Gbx2-extended (15g)	0.0561686	0.000138992	0	0	0	0.102286
Bcl6b-extended (73g)	0.183027	0.0168431	0.013511	0.0176586	0.0150826	0.332136		Maff (13g)	0.118888	0.00016727	0	0.000117894	0	0.212844		Klf13-extended (16g)	0.05932	0.00948659	0	0.006931	0	0.107647
Fosl1-extended (245g)	0.185999	0.0195209	0.0187198	0.0186148	0.0180313	0.336354		Zfp523 (150g)	0.118626	0.0265028	0.0267522	0.0276114	0.0275833	0.212844		Thrb-extended (54g)	0.0617764	0.00763909	0.00333864	0.00616508	0.0028082	0.111714
Nfe2l2-extended (825g)	0.187177	0.0766745	0.0751156	0.0786553	0.0757831	0.337308		Zfp110-extended (779g)	0.11893	0.0549932	0.0540076	0.0561891	0.0553841	0.212844		Rel (824g)	0.0631042	0.0706708	0.0702041	0.0741356	0.0713573	0.113719
Crem-extended (163g)	0.190502	0.0383903	0.0374984	0.0394926	0.0382781	0.34112		Gabpa (1125g)	0.11855	0.097292	0.0967326	0.0990595	0.098052	0.212844		Sp4-extended (424g)	0.0641503	0.0382188	0.0377185	0.0367411	0.0361077	0.115204
Gata3-extended (46g)	0.190606	0.00445052	0	0.00468712	0	0.34112		Zfp595 (24g)	0.1173	0.00286268	0	0.00361366	0	0.212844		Hoxa9-extended (70g)	0.0713406	0.019147	0.0167134	0.0207076	0.0186898	0.127675
Ddit3-extended (249g)	0.192182	0.034171	0.0326427	0.0351332	0.0334483	0.341583		Elf1-extended (347g)	0.120692	0.146876	0.146104	0.149265	0.147832	0.215255		Snai1-extended (23g)	0.0759058	0.00106225	0	0.00213863	0	0.135378
Setdb1-extended (453g)	0.191541	0.0471755	0.0468142	0.0458504	0.0456629	0.341583		Creb3l2-extended (430g)	0.121697	0.0689085	0.0673816	0.0671451	0.066573	0.216183		Hoxb9-extended (37g)	0.076229	0.000863079	0	0.00131057	0	0.135489
Tbpl1 (15g)	0.193861	0.0052182	0	0.00373267	0	0.343392		Elk4 (110g)	0.122046	0.0143272	0.0128929	0.0149902	0.0141789	0.216183		Pknox1-extended (64g)	0.0786803	0.0188942	0.0171517	0.0163078	0.0135673	0.139369
Max-extended (2032g)	0.197776	0.176017	0.174736	0.172354	0.171196	0.349135		Stat6-extended (28g)	0.124628	0.0136976	0.0110117	0.0118429	0.00806737	0.220007		Atoh8-extended (20g)	0.0900704	0.000326499	0	0.000314118	0	0.159002
Maf-extended (578g)	0.198761	0.0681388	0.0667277	0.0695741	0.0680247	0.349684		Irf5-extended (783g)	0.12642	0.0912587	0.0894083	0.0897717	0.0888162	0.222414		Snai1 (12g)	0.0918825	0.00201775	0	0.00385977	0	0.161651
E2f2-extended (790g)	0.200576	0.0902566	0.0900784	0.0882278	0.0867228	0.351685		Nfatc4-extended (27g)	0.128785	6.16816e-05	0	0.000230873	0	0.225809		Rarg-extended (22g)	0.0934651	0.00534411	0	0.00406544	0	0.16388
Klf6 (188g)	0.201321	0.0364048	0.0347134	0.0350514	0.0334303	0.351804		Hcfc1-extended (3632g)	0.136421	0.289074	0.291154	0.292846	0.293886	0.238392		Zfp595-extended (54g)	0.0988217	0.00414192	0.00174732	0.00485628	0.00290181	0.172688
Xbp1 (418g)	0.203321	0.0884138	0.0876505	0.086653	0.0855081	0.352758		Zfp467-extended (202g)	0.137739	0.0598889	0.0578908	0.0611082	0.0603398	0.239531		Nr2f6-extended (24g)	0.0992756	0.00237327	0	0.00308202	0	0.172899
Egr1-extended (2060g)	0.203823	0.198748	0.199353	0.196313	0.197688	0.352758		Foxp1 (62g)	0.137996	0.0582906	0.0562532	0.0549327	0.052286	0.239531		Bmyc (32g)	0.100128	0.0793546	0.0760959	0.0818446	0.081007	0.173725
E2f2 (737g)	0.203907	0.0854249	0.0851047	0.0833069	0.0817724	0.352758		Junb-extended (759g)	0.13993	0.0847171	0.0820789	0.0827954	0.080001	0.242079		Hoxb9 (21g)	0.100419	0.000864655	0	0.0016052	0	0.173725
Nr2c1-extended (28g)	0.206352	0.00404827	0	0.00506592	0	0.355803		Mbd1 (896g)	0.142322	0.0993254	0.0991533	0.101199	0.101605	0.2454		Prdm1 (23g)	0.100775	0.00318675	0	0.00399835	0	0.173761
Fosl1 (66g)	0.207046	0.0152138	0.0137331	0.016575	0.0148807	0.355818		Hdac2-extended (2621g)	0.148689	0.306326	0.306436	0.310677	0.309735	0.255529		Kdm5b-extended (15g)	0.101697	0.154415	0.144209	0.143716	0.13975	0.174771
Hoxc10 (11g)	0.209112	0	0	6.2106e-05	0	0.358182		Thap11-extended (714g)	0.154431	0.0775367	0.076583	0.0763942	0.0754662	0.26452		Tbp-extended (547g)	0.102658	0.0424813	0.0424216	0.0411618	0.0413574	0.17584
Stat3-extended (737g)	0.212841	0.109748	0.105987	0.112137	0.110296	0.36337		Klf4 (129g)	0.159239	0.0152415	0.0144024	0.0144112	0.0131894	0.271859		Chd1 (12g)	0.103815	0.0795511	0.0718742	0.0725875	0.0694331	0.176665
Sp4 (10g)	0.221002	0.00416271	0	0.00478347	0	0.376066		Mitf (243g)	0.160004	0.0125492	0.0109602	0.0116327	0.0104324	0.27216		Sp2-extended (928g)	0.103821	0.0478346	0.0460755	0.0462864	0.0434575	0.176665
Runx2 (107g)	0.225098	0.045762	0.0427071	0.0472749	0.0444543	0.381784		Tbx19 (31g)	0.160464	0.00337305	0	0.00266727	0	0.27216		Tcf4-extended (37g)	0.10772	0.0746729	0.0717428	0.0701038	0.0675676	0.182274
Tcf4-extended (37g)	0.22645	0.0683123	0.0610353	0.0701038	0.0675676	0.382827		Atf3-extended (1228g)	0.163041	0.133511	0.129614	0.130208	0.127308	0.275472		Nr2c2-extended (111g)	0.107819	0.0147852	0.0144304	0.0136703	0.0124851	0.182274
Sox4 (284g)	0.228536	0.0812475	0.0795179	0.0829802	0.0806437	0.385		Polr3a-extended (693g)	0.163478	0.0321975	0.0317022	0.0328843	0.032897	0.275472		Hif1a-extended (218g)	0.109281	0.0171473	0.0167792	0.016279	0.0159183	0.183976
Arid3a-extended (61g)	0.229961	0.0145475	0.0129341	0.0135375	0.0118922	0.385		Rora-extended (15g)	0.168615	0.00577882	0	0.00422006	0	0.282328		Cebpb-extended (1376g)	0.109535	0.139523	0.136616	0.142387	0.139125	0.183976
Meis3 (13g)	0.229756	0.000196119	0	0.000100349	0	0.385		Tbx19-extended (67g)	0.168635	0.00260418	0	0.00222185	0	0.282328		Hoxb8-extended (19g)	0.114546	0.000815434	0	0.000647003	0	0.191772
Tbx19 (31g)	0.235567	0.00314483	0	0.00266727	0	0.393116		Zfp384 (392g)	0.172059	0.0453326	0.0454316	0.0460802	0.0456299	0.287134		Gm14295-extended (13g)	0.115254	0.0212901	0.00751691	0.0245106	0.0159108	0.192338
Plagl1 (21g)	0.244031	0.00186989	0	0.00322556	0	0.40207		Ybx1 (47g)	0.17542	0.0707132	0.0703161	0.0726806	0.0722763	0.290871		Zfp169 (11g)	0.116075	0.00587699	0	0.00712876	0	0.193086
Cebpb (1125g)	0.242183	0.110533	0.110363	0.112993	0.110088	0.40207		Hif1a-extended (218g)	0.175215	0.0157527	0.0152277	0.016279	0.0159183	0.290871		Usf2 (20g)	0.116849	0.0129343	0.0038493	0.0149913	0.00892711	0.193135
Nfyc-extended (797g)	0.242752	0.0656123	0.0646901	0.0640201	0.0638928	0.40207		Stat3 (94g)	0.176345	0.0369544	0.0350405	0.0381925	0.0369512	0.291474		Hoxb8 (13g)	0.11683	0.000647196	0	0.000524522	0	0.193135
Sp1-extended (414g)	0.243702	0.0284956	0.0276712	0.0274475	0.0261991	0.40207		Irf5 (310g)	0.18092	0.0592649	0.0582724	0.0583442	0.0569765	0.297636		E2f1-extended (1972g)	0.118219	0.228099	0.228435	0.222195	0.219417	0.19478
Fosl2-extended (486g)	0.24542	0.0463164	0.0455455	0.0472644	0.0460033	0.402664		AU041133-extended (16g)	0.18122	0.0034869	0	0.00403149	0	0.297636		Nfe2l2 (572g)	0.120992	0.0620674	0.0611339	0.0607272	0.0593256	0.198719
Hoxb8-extended (19g)	0.245943	0.000476991	0	0.000647003	0	0.402664		Elf4-extended (846g)	0.182447	0.0707649	0.0702873	0.0716343	0.0710664	0.298706		Atf3 (848g)	0.121597	0.0724907	0.0701574	0.0746556	0.0723131	0.199082
Hoxb8 (13g)	0.253374	0.000251735	0	0.000524522	0	0.413526		Klf13-extended (16g)	0.185722	0.0079147	0	0.006931	0	0.303112		Tgif1-extended (10g)	0.125217	0.0506337	0.0394801	0.0578823	0.0506905	0.203936
Klf3-extended (576g)	0.255213	0.0315506	0.0305216	0.0305343	0.0288638	0.415221		Crem (85g)	0.187837	0.0334158	0.0319967	0.0326876	0.0314675	0.303957		Sp6-extended (26g)	0.125348	0.0053505	0	0.00627512	0	0.203936
Zbtb17-extended (20g)	0.257782	0.00230354	0	0.00293009	0	0.41809		Zfp169 (11g)	0.187997	0.00696202	0	0.00712876	0	0.303957		E2f1 (1723g)	0.127777	0.204848	0.205231	0.199502	0.198566	0.207238
Zeb1-extended (395g)	0.269537	0.0323796	0.031077	0.0310179	0.0308645	0.435794		Mzf1 (21g)	0.187803	0.00108864	0	0.000861006	0	0.303957		Bhlhe41-extended (800g)	0.130665	0.0659876	0.0636642	0.0675512	0.0658719	0.211262
Cux2-extended (39g)	0.272652	0.00250282	0	0.00219337	0	0.43946		Atf5-extended (248g)	0.193457	0.0386527	0.0358071	0.0364154	0.0353848	0.310849		Xrcc4-extended (1432g)	0.137016	0.0838712	0.0834398	0.0855641	0.0850657	0.220843
Poli (12g)	0.279319	0.00553156	0	0.0072284	0	0.448813		Pax5-extended (153g)	0.193126	0.0417925	0.0409698	0.043295	0.0413783	0.310849		Arx-extended (11g)	0.138263	0	0	0.000188497	0	0.222162
Cebpb-extended (1376g)	0.281346	0.139383	0.137393	0.142387	0.139125	0.450674		Etv4 (580g)	0.194341	0.0513034	0.0514998	0.0524528	0.0512807	0.311095		Hsf1-extended (652g)	0.146763	0.0503477	0.0510259	0.049323	0.049026	0.235092
Thap11 (229g)	0.283136	0.0428648	0.0429432	0.043621	0.0436681	0.450759		Gli3-extended (39g)	0.196008	0.00226386	0	0.0027806	0	0.311095		Jund-extended (396g)	0.151667	0.0886892	0.0876815	0.0871245	0.0859124	0.242201
Cxxc1 (56g)	0.282505	0.00553354	0.00286317	0.0045924	0.00235081	0.450759		Hoxb6-extended (43g)	0.194854	0.00373434	0	0.00307819	0	0.311095		Zfp467-extended (202g)	0.152716	0.0597035	0.0576621	0.0611082	0.0603398	0.243127
Ddit3 (114g)	0.288446	0.0265513	0.0250938	0.027597	0.0254363	0.457809		Hoxb5 (25g)	0.195853	0.00152302	0	0.00151849	0	0.311095		Thap1 (639g)	0.155227	0.0549295	0.0549218	0.0535975	0.0539556	0.24637
Sox4-extended (427g)	0.291989	0.112568	0.111218	0.113985	0.111843	0.460614		Rad21 (591g)	0.199593	0.0607272	0.0594247	0.0616726	0.0613042	0.31582		Poli (12g)	0.155755	0.0084438	0	0.0072284	0	0.246454
Mitf (243g)	0.291127	0.0111262	0.0101314	0.0116327	0.0104324	0.460614		Hoxa9 (20g)	0.200463	0.00276229	0	0.00389498	0	0.316232		Cebpb (1125g)	0.156361	0.111261	0.108935	0.112993	0.110088	0.246661
Fosb (15g)	0.30262	0.00219695	0	0.00309617	0	0.475126		Tbr1-extended (40g)	0.203807	0.00120574	0	0.00128517	0	0.320532		Ybx1-extended (1919g)	0.163988	0.198744	0.200655	0.195567	0.198566	0.257909
Nr1h3-extended (24g)	0.303934	0.000418206	0	0.000506912	0	0.475126		Zfp143-extended (1366g)	0.20912	0.0903352	0.0898447	0.0919316	0.0927328	0.327895		Klf2 (16g)	0.174284	0.049364	0.0467347	0.0454408	0.042449	0.272919
Nr1h3 (19g)	0.303934	0.000526098	0	0.00063769	0	0.475126		Klf9-extended (51g)	0.209881	0.00812527	0.00616246	0.00729263	0.0056352	0.328097		Rfx8-extended (41g)	0.174584	0.0014337	0	0.00195392	0	0.272919
Srebf2 (212g)	0.306335	0.0760676	0.076306	0.0745874	0.0732255	0.476012		Jund-extended (396g)	0.219335	0.0884835	0.0876935	0.0871245	0.0859124	0.341846		Hif1a (214g)	0.175147	0.0168962	0.016635	0.0161637	0.0157159	0.272976
Gmeb1 (109g)	0.305514	0.00759673	0.00617564	0.00801363	0.00705093	0.476012		Ddit3 (114g)	0.221152	0.030569	0.0262302	0.027597	0.0254363	0.343646		Nr2c1-extended (28g)	0.178157	0.00379906	0	0.00506592	0	0.276837
Trp53-extended (419g)	0.310022	0.0998609	0.0996115	0.0988399	0.098154	0.480302		Mecp2 (13g)	0.22699	0.0144255	0	0.0123469	0	0.351665		Ets1-extended (204g)	0.180674	0.0792769	0.0777412	0.0770233	0.0752359	0.279909
Gfi1 (61g)	0.311594	0.0653482	0.0636566	0.0637843	0.0615171	0.481302		Taf7 (99g)	0.228282	0.0626685	0.0625697	0.0614686	0.0610837	0.352614		Myc (838g)	0.185567	0.143735	0.143213	0.141299	0.141728	0.286063
Zfx-extended (78g)	0.313733	0.0178734	0.0169213	0.0171169	0.0160284	0.483168		Nr3c1 (255g)	0.232726	0.0442583	0.0431611	0.0449963	0.0440679	0.358412		Gata3 (17g)	0.185748	0.00599761	0	0.00461196	0	0.286063
Egr3-extended (155g)	0.318166	0.0174121	0.015731	0.0164649	0.0153033	0.488545		Hoxb7-extended (77g)	0.242062	0.00268485	0	0.00316427	0	0.371687		Zfp523-extended (723g)	0.196677	0.0618395	0.0648174	0.0605759	0.0614462	0.301997
Hoxa7-extended (14g)	0.324807	0.00406736	0	0.00596214	0	0.497271		Maf (14g)	0.247689	0.00211474	0	0.00116056	0	0.379206		Zfp114 (13g)	0.199772	0	0	4.52492e-05	0	0.303163
Zfp712-extended (15g)	0.331062	0.00345728	0	0.0028637	0	0.505356		Bhlhe41 (16g)	0.251732	0.00198966	0	0.00126536	0	0.384261		Zfp35 (11g)	0.199058	0.00286956	0	0.00195325	0	0.303163
Foxo3 (19g)	0.334014	0.0114514	0.00163666	0.0126027	0.00404858	0.508368		Zfp119a-extended (14g)	0.255138	0.00908392	0	0.00822634	0	0.388319		Hoxb7 (19g)	0.199772	0	0	8.88915e-05	0	0.303163
Xrcc4-extended (1432g)	0.337473	0.0846768	0.0838658	0.0855641	0.0850657	0.51213		Sp6-extended (26g)	0.261722	0.00478267	0	0.00627512	0	0.396476		Hoxb5-extended (36g)	0.198375	0.00283427	0	0.00361029	0	0.303163
Klf2-extended (137g)	0.348128	0.0494389	0.0477957	0.0507846	0.0507643	0.526759		Runx3 (43g)	0.262025	0.0162022	0.013938	0.0168887	0.0158015	0.396476		Plagl1 (21g)	0.20253	0.0039046	0	0.00322556	0	0.306452
Xbp1-extended (684g)	0.352376	0.122486	0.120812	0.120628	0.117895	0.531637		Irf8 (910g)	0.265624	0.106688	0.103943	0.107931	0.105943	0.400753		Mef2b-extended (26g)	0.203933	0.000986859	0	0.001477	0	0.307017
Lef1-extended (10g)	0.357133	2.42945e-05	0	0.000219553	0	0.537252		Hoxb8-extended (19g)	0.267825	0.000359347	0	0.000647003	0	0.402901		Zfp595 (24g)	0.204086	0.00304235	0	0.00361366	0	0.307017
Smarcb1-extended (227g)	0.361837	0.0275594	0.0269922	0.0270848	0.0268314	0.541191		Trp53-extended (419g)	0.273796	0.0977611	0.097283	0.0988399	0.098154	0.409369		Nr2f6 (15g)	0.205943	0.00210926	0	0.00268948	0	0.308915
Foxp1-extended (135g)	0.361094	0.0674153	0.0638537	0.0651231	0.063693	0.541191		Hlf (23g)	0.27449	0.00871285	0	0.00804459	0	0.409369		E2f2 (737g)	0.223372	0.0852113	0.087424	0.0833069	0.0817724	0.333133
Rfx2 (12g)	0.377534	0.00193278	0	0.00283352	0	0.563047		Gtf3a-extended (70g)	0.273443	0.0227635	0.0219349	0.0233907	0.0222276	0.409369		Hoxb6-extended (43g)	0.223168	0.00390647	0	0.00307819	0	0.333133
Bhlhe40 (21g)	0.379168	0.0444684	0.0422326	0.0463184	0.0423107	0.563863		Foxn3 (21g)	0.28129	0.014482	0.00702576	0.0153199	0.00882123	0.418308		Rela (58g)	0.225359	0.00637609	0.00355613	0.0069615	0.0051593	0.335133
Nfkb1-extended (570g)	0.38521	0.0703279	0.068374	0.0709883	0.0697257	0.570083		Foxo1-extended (25g)	0.282834	0.00808153	0	0.00909818	0	0.419403		Gtf2b-extended (285g)	0.226521	0.0532539	0.0518682	0.0543636	0.0531601	0.335898
Zfp553 (48g)	0.385548	0.0043677	0.00129226	0.00394535	0.000104778	0.570083		Nr1i3-extended (34g)	0.285676	0.000415777	0	0.000335879	0	0.422409		Terf1 (27g)	0.232308	0.00799754	0.00250168	0.00753262	0	0.343498
Runx2-extended (110g)	0.390123	0.0500661	0.0476891	0.0510024	0.0485009	0.572721		Hoxa7-extended (14g)	0.286739	0.00490838	0	0.00596214	0	0.422777		Tcf12-extended (62g)	0.237895	0.0146672	0.0132425	0.0135992	0.0125038	0.349767
Ets2 (264g)	0.390642	0.0120748	0.0111659	0.0116404	0.0108325	0.572721		Nr2c2 (15g)	0.291092	0.00653862	0	0.00658755	0	0.427979		Tcf12 (58g)	0.237895	0.0156257	0.0141079	0.0144879	0.0133209	0.349767
Bmyc (32g)	0.388697	0.0802589	0.0805159	0.0818446	0.081007	0.572721		Gbx2-extended (15g)	0.293489	8.89003e-06	0	0	0	0.430284		Arid3a-extended (61g)	0.243747	0.0149399	0.0124479	0.0135375	0.0118922	0.356876
Hif1a-extended (218g)	0.394028	0.0166322	0.0164429	0.016279	0.0159183	0.576058		Gtf3c2-extended (165g)	0.297168	0.00962912	0.00932748	0.0100799	0.00939507	0.434451		Dlx4-extended (11g)	0.244106	0.000141191	0	0.000176149	0	0.356876
Sox5-extended (35g)	0.402324	0.0172845	0.0159441	0.017681	0.0163942	0.585841		Tfdp1-extended (3051g)	0.30227	0.35938	0.359867	0.362951	0.366272	0.440669		Rxra-extended (65g)	0.249606	0.00843054	0.00753532	0.00950131	0.00839874	0.363892
Sox5 (22g)	0.403964	0.0265417	0.0247968	0.02692	0.0258036	0.585841		Bcl6b-extended (73g)	0.312243	0.0172127	0.0148011	0.0176586	0.0150826	0.453934		E2f2-extended (790g)	0.259559	0.0899877	0.0921614	0.0882278	0.0867228	0.377343
Gm14308-extended (18g)	0.404106	0.0018909	0	0.00143353	0	0.585841		Nr1h3-extended (24g)	0.321308	0.000616829	0	0.000506912	0	0.458505		Mef2a (25g)	0.263125	0.0346778	0.0307237	0.0312936	0.0274342	0.381458
Zfp595 (24g)	0.405379	0.00324805	0	0.00361366	0	0.586049		Nr1h3 (19g)	0.321308	0.000775965	0	0.00063769	0	0.458505		Cux2-extended (39g)	0.267478	0.00185292	0	0.00219337	0	0.386689
Rfx5 (322g)	0.410822	0.0464432	0.0445664	0.0452821	0.0442961	0.592268		Pknox1-extended (64g)	0.318481	0.0158958	0.0131691	0.0163078	0.0135673	0.458505		Foxp1 (62g)	0.268563	0.0580705	0.0571014	0.0549327	0.052286	0.387179
Sp4-extended (424g)	0.414984	0.037887	0.0369853	0.0367411	0.0361077	0.596612		Ctcf (20g)	0.318468	0.152894	0.144226	0.155303	0.150532	0.458505		Fosl2-extended (486g)	0.270549	0.0481658	0.0465647	0.0472644	0.0460033	0.388353
Bhlhe40-extended (399g)	0.433539	0.0472784	0.0466725	0.0478108	0.0466427	0.618151		Zfp595-extended (54g)	0.321572	0.00442885	0.00202814	0.00485628	0.00290181	0.458505		Foxo3 (19g)	0.270874	0.0140717	0.00689121	0.0126027	0.00404858	0.388353
Zfp110 (11g)	0.431519	0.00404363	0	0.00374416	0	0.618151		Lef1-extended (10g)	0.317584	0.000115544	0	0.000219553	0	0.458505		Rxrg-extended (48g)	0.272122	0.00568902	0.000628667	0.00623046	0.00185108	0.389067
Nfatc4 (24g)	0.433482	3.83969e-05	0	0.000259092	0	0.618151		Gata3-extended (46g)	0.320397	0.00562804	0	0.00468712	0	0.458505		Gtf2f1 (2126g)	0.275154	0.220765	0.222264	0.21787	0.21936	0.392321
Zfp846 (17g)	0.437558	0.0443737	0.0457516	0.0432165	0.0439254	0.622172		Zfp110 (11g)	0.327395	0.00290766	0	0.00374416	0	0.465528		Mafk (21g)	0.27981	0.00436003	0	0.00514436	0	0.397866
Tbr1-extended (40g)	0.440311	0.00174446	0	0.00128517	0	0.624375		Nr3c1-extended (965g)	0.338221	0.123932	0.124601	0.122066	0.120311	0.479608		Srf-extended (1104g)	0.283083	0.0864764	0.0858449	0.0847234	0.0859799	0.398158
Ets2-extended (560g)	0.445095	0.0281625	0.027145	0.027692	0.0266782	0.629439		Foxo6-extended (13g)	0.344116	0.000352291	0	0.000276113	0	0.485316		Pole3-extended (1481g)	0.28257	0.1819	0.185279	0.179658	0.182858	0.398158
Klf9-extended (51g)	0.449895	0.00683818	0.00499259	0.00729263	0.0056352	0.634499		Foxo6 (11g)	0.344116	0.000415667	0	0.000325784	0	0.485316		Hlf (23g)	0.281956	0.0104659	0	0.00804459	0	0.398158
Zfp846-extended (18g)	0.455556	0.041955	0.0432452	0.0409085	0.041519	0.638859		Gtf3a (68g)	0.351269	0.00921554	0.00822426	0.00979135	0.00885111	0.492726		Mzf1 (21g)	0.282205	0.000566402	0	0.000861006	0	0.398158
Zfp740 (15g)	0.456679	0.0134277	0.000163132	0.0122719	0	0.638859		Esrra (24g)	0.351197	0.00237365	0	0.00270785	0	0.492726		Psmd12-extended (151g)	0.284008	0.0370337	0.0366851	0.0381466	0.0382283	0.398378
Foxc1-extended (22g)	0.455282	0.0109238	0.00167798	0.010438	0	0.638859		Srebf2 (212g)	0.352455	0.0738537	0.0729413	0.0745874	0.0732255	0.493058		Bhlhe40 (21g)	0.287298	0.0466543	0.0419984	0.0463184	0.0423107	0.401908
Hoxb7-extended (77g)	0.466248	0.00342381	0.000379346	0.00316427	0	0.650491		Nr2f6 (15g)	0.353958	0.00309136	0	0.00268948	0	0.493829		Pole4-extended (929g)	0.288767	0.135228	0.135609	0.133242	0.134372	0.402876
Srebf1 (507g)	0.475831	0.0504931	0.0524241	0.05034	0.0497342	0.662081		Zfp846-extended (18g)	0.359626	0.0392086	0.0405197	0.0409085	0.041519	0.499054		Tfdp1 (2353g)	0.29516	0.306685	0.305195	0.303007	0.303169	0.409593
Zbtb7a-extended (31g)	0.478618	0.0256323	0.0239403	0.0252626	0.0216476	0.664179		Zfp712-extended (15g)	0.359073	0.00211672	0	0.0028637	0	0.499054		Foxj2-extended (35g)	0.294509	0.00518356	0	0.00359266	0	0.409593
Foxo1 (11g)	0.489145	0.00246804	0	0.00247879	0	0.676977		E2f1-extended (1972g)	0.361701	0.219219	0.215895	0.222195	0.219417	0.500316		Mycn-extended (68g)	0.298337	0.033375	0.0330976	0.0323699	0.0319192	0.412899
Cebpg (45g)	0.490471	0.0195072	0.0177072	0.0204716	0.0179116	0.677006		Sp2-extended (928g)	0.362464	0.0455925	0.0424757	0.0462864	0.0434575	0.500316		Tbx19-extended (67g)	0.306375	0.0027415	0	0.00222185	0	0.422896
Zfp160-extended (12g)	0.494418	0.0106303	0	0.0129231	0	0.678843		Cebpg-extended (117g)	0.368176	0.0167219	0.0150561	0.016728	0.0154819	0.505739		Nuak2-extended (147g)	0.30997	0.0277338	0.0271611	0.0271423	0.0268254	0.425712
Arx-extended (11g)	0.493907	4.3517e-05	0	0.000188497	0	0.678843		Hoxb7 (19g)	0.368342	7.74556e-06	0	8.88915e-05	0	0.505739		Zfp553 (48g)	0.310056	0.00467209	0.00132719	0.00394535	0.000104778	0.425712
Nr2c2-extended (111g)	0.496751	0.0145131	0.013386	0.0136703	0.0124851	0.680248		Hoxc10 (11g)	0.371108	4.63195e-05	0	6.2106e-05	0	0.506856		Nfyc-extended (797g)	0.311499	0.0649365	0.0650927	0.0640201	0.0638928	0.426565
Ctcf (20g)	0.503633	0.15222	0.146151	0.155303	0.150532	0.687857		Zfp114 (13g)	0.371108	5.97393e-05	0	4.52492e-05	0	0.506856		Pou5f1-extended (13g)	0.315175	0.00194552	0	0.00186753	0	0.42821
Atf6b (23g)	0.505077	0.00319633	0	0.00286694	0	0.688019		Zfp846 (17g)	0.374081	0.0414434	0.0428681	0.0432165	0.0439254	0.507081		Pou5f1 (13g)	0.315175	0.00194552	0	0.00186753	0	0.42821
Kdm5b-extended (15g)	0.507243	0.141009	0.1354	0.143716	0.13975	0.68916		E2f1 (1723g)	0.37334	0.196741	0.193232	0.199502	0.198566	0.507081		Zfp687 (12g)	0.31398	0.00268912	0	0.00353257	0	0.42821
Hif1a (214g)	0.514504	0.0164293	0.015907	0.0161637	0.0157159	0.6972		Ybx1-extended (1919g)	0.374204	0.193032	0.197636	0.195567	0.198566	0.507081		Zfp712-extended (15g)	0.321153	0.00375326	0	0.0028637	0	0.435192
Klf16-extended (18g)	0.52851	0.00803185	0	0.00751766	0	0.710126		Kdm5a-extended (1684g)	0.379507	0.259096	0.259576	0.26128	0.260142	0.512927		Ctcf (20g)	0.330467	0.161807	0.152252	0.155303	0.150532	0.446647
Brf2-extended (661g)	0.534591	0.0688301	0.0683835	0.0683066	0.0678147	0.710126		Tbl1xr1-extended (1102g)	0.389096	0.120937	0.118887	0.121765	0.121199	0.524521		Lef1-extended (10g)	0.332704	2.18569e-06	0	0.000219553	0	0.448502
Foxa3 (24g)	0.534989	0.0196707	0.0167078	0.0183663	0.0175294	0.710126		Zfp37 (22g)	0.394574	4.08445e-05	0	0.000110674	0	0.530528		Sirt6-extended (35g)	0.336921	0.00406212	0	0.00349894	0	0.453011
Maff-extended (260g)	0.532734	0.0265687	0.0250608	0.0268778	0.0254293	0.710126		Rxrb (19g)	0.397475	0.00627696	0	0.00733439	0	0.533047		Hoxb7-extended (77g)	0.353057	0.00350297	0.000245459	0.00316427	0	0.473479
Gmeb1-extended (119g)	0.530422	0.00775547	0.00689046	0.00801206	0.00711515	0.710126		Etv3-extended (31g)	0.399706	0.0122542	0.00895761	0.0118856	0.00773127	0.534659		Zfp592 (43g)	0.355793	0.00530014	3.88244e-05	0.00413733	0	0.47592
Foxo1-extended (25g)	0.534554	0.00951857	0.00121711	0.00909818	0	0.710126		Zbtb7a (11g)	0.404795	0.0202465	0.00620843	0.0195561	0.00206948	0.535638		Fiz1 (17g)	0.357627	0.010088	0	0.00861203	0	0.477143
Nr2c2 (15g)	0.533855	0.00570353	0	0.00658755	0	0.710126		Nfic-extended (45g)	0.405598	0.0119508	0.00973616	0.0113056	0.00984764	0.535638		Pgr-extended (23g)	0.360861	0.00534902	0	0.00432479	0	0.480223
Klf1 (59g)	0.531222	0.00271269	0	0.00225696	0	0.710126		Pou5f1-extended (13g)	0.403794	0.00113368	0	0.00186753	0	0.535638		Hoxa3-extended (11g)	0.368062	0.00786029	0	0.00745309	0	0.488553
Fos (98g)	0.541737	0.0538645	0.0525916	0.054538	0.0531184	0.717248		Pou5f1 (13g)	0.403794	0.00113368	0	0.00186753	0	0.535638		Ppard-extended (14g)	0.375621	0.00449318	0	0.00306803	0	0.497315
Hoxb5-extended (36g)	0.545029	0.0030851	0	0.00361029	0	0.719771		Rfx2-extended (17g)	0.403396	0.0036747	0	0.00466486	0	0.535638		Nr2c1 (20g)	0.377653	0.0034354	0	0.00459284	0	0.498733
Tead3 (34g)	0.549854	0.0153712	0.0116721	0.0158422	0.0150105	0.722467		Nfe2l1-extended (68g)	0.40944	0.0188462	0.0160975	0.0176636	0.0167996	0.539338		Nfatc2-extended (38g)	0.38741	0.00197151	0	0.00167928	0	0.51032
Taf7 (99g)	0.548773	0.0623376	0.061411	0.0614686	0.0610837	0.722467		Tbpl1 (15g)	0.411542	0.00372404	0	0.00373267	0	0.540734		Maff-extended (260g)	0.401568	0.0276096	0.0251862	0.0268778	0.0254293	0.526298
Fli1 (67g)	0.553804	0.0231997	0.0215744	0.0240314	0.0230364	0.725819		Nfya (324g)	0.424408	0.0406785	0.0403692	0.041277	0.0406788	0.556232		Foxo1-extended (25g)	0.400818	0.00789179	0	0.00909818	0	0.526298
Mxi1-extended (1069g)	0.559175	0.0830483	0.0801699	0.0813667	0.0802244	0.730089		Arx-extended (11g)	0.426124	0.000185278	0	0.000188497	0	0.557073		Tfdp1-extended (3051g)	0.411533	0.366637	0.366287	0.362951	0.366272	0.533963
Mef2a (25g)	0.560932	0.0330503	0.0295066	0.0312936	0.0274342	0.730089		E4f1-extended (153g)	0.435508	0.0291342	0.0284266	0.0296442	0.0291114	0.567911		Runx2 (107g)	0.411402	0.0460549	0.0426577	0.0472749	0.0444543	0.533963
Ets1-extended (204g)	0.561393	0.0775323	0.0778263	0.0770233	0.0752359	0.730089		Mef2a (25g)	0.43872	0.0330928	0.0294079	0.0312936	0.0274342	0.569239		Ets2 (264g)	0.41062	0.0121965	0.0114683	0.0116404	0.0108325	0.533963
Nfatc2 (35g)	0.566477	0.00110064	0	0.00127222	0	0.730089		Terf1 (27g)	0.438014	0.00752681	0	0.00753262	0	0.569239		Zfp30 (17g)	0.409698	0.172928	0.165802	0.172583	0.166186	0.533963
Zfp93 (15g)	0.567658	0.0111702	0	0.00881448	0	0.730089		Sp3-extended (936g)	0.447832	0.112899	0.112477	0.113935	0.113724	0.579613		Klf7 (12g)	0.415717	0.00351617	0	0.00353756	0	0.538048
Sp1 (25g)	0.568316	0.00723992	0	0.00760701	0	0.730089		Jund (238g)	0.458789	0.0658956	0.064638	0.0652258	0.0635572	0.592317		Hes5-extended (19g)	0.41913	0.0723708	0.0697735	0.0732572	0.0715824	0.541116
Atoh8-extended (20g)	0.565511	4.66907e-05	0	0.000314118	0	0.730089		Klf10-extended (29g)	0.469728	0.0266085	0.0272562	0.0256554	0.0265733	0.604935		Nr2c2 (15g)	0.425691	0.00668086	0	0.00658755	0	0.548222
Mycn-extended (68g)	0.565206	0.0328572	0.0323329	0.0323699	0.0319192	0.730089		Ezh2 (29g)	0.471573	0.0422061	0.0386935	0.0403454	0.0351087	0.605807		Gm14325-extended (76g)	0.437484	0.00918882	0.00765756	0.0094808	0.0087644	0.56019
Sp6-extended (26g)	0.572263	0.00612314	0	0.00627512	0	0.731539		Zfp160-extended (12g)	0.474056	0.010867	0	0.0129231	0	0.607494		Atf6-extended (71g)	0.438222	0.025225	0.0224148	0.0270257	0.0232093	0.56019
Dlx4-extended (11g)	0.572048	0.000154036	0	0.000176149	0	0.731539		Snai3 (38g)	0.476335	0.000355844	0	0.000197897	0	0.60891		Batf3-extended (24g)	0.437118	0.0179071	0.0169816	0.016784	0.0164339	0.56019
Stat6 (26g)	0.574467	0.0127034	0.00813549	0.0124059	0.00835708	0.732551		Nr2c1-extended (28g)	0.478288	0.00439751	0	0.00506592	0	0.609906		Gm14308-extended (18g)	0.44563	0.0013314	0	0.00143353	0	0.56826
Mxd1-extended (124g)	0.580582	0.0467423	0.0444234	0.0458022	0.0449216	0.738534		Runx3-extended (59g)	0.479555	0.0152645	0.0135937	0.0153855	0.0143107	0.610023		Gtf2f1-extended (2829g)	0.447337	0.280001	0.280915	0.276959	0.278536	0.569039
Mef2c-extended (43g)	0.583002	0.0569588	0.0518888	0.0582852	0.0550142	0.739799		Egr2-extended (84g)	0.483352	0.024287	0.0235626	0.0240092	0.0231098	0.612648		Cebpg (45g)	0.452514	0.0207806	0.0192865	0.0204716	0.0179116	0.569577
Hoxa9-extended (70g)	0.586235	0.020242	0.0180676	0.0207076	0.0186898	0.742087		Egr2 (61g)	0.484559	0.0315664	0.0300917	0.0311873	0.0298138	0.612648		Crem (85g)	0.454345	0.0320553	0.0312233	0.0326876	0.0314675	0.569577
Zfp597 (48g)	0.588991	0.0461932	0.0429589	0.044296	0.0431685	0.743762		Creb3l1 (16g)	0.486273	7.06223e-05	0	0.000267011	0	0.612648		Ezh2 (29g)	0.453308	0.0430977	0.0363605	0.0403454	0.0351087	0.569577
Thap11-extended (714g)	0.595172	0.0769525	0.076661	0.0763942	0.0754662	0.747247		Gata3 (17g)	0.486341	0.00555776	0	0.00461196	0	0.612648		Rora-extended (15g)	0.452285	0.00497199	0	0.00422006	0	0.569577
Tgif1-extended (10g)	0.597961	0.0561363	0.0454915	0.0578823	0.0506905	0.747247		Hoxa6-extended (11g)	0.488931	0.000112375	0	0.000219006	0	0.612936		Foxc1-extended (22g)	0.454298	0.0114547	0.00111865	0.010438	0	0.569577
Atf5-extended (248g)	0.599909	0.035969	0.0344508	0.0364154	0.0353848	0.747247		Hoxb2-extended (56g)	0.488762	0.00448425	0	0.0045105	0.000843882	0.612936		Stat5a (14g)	0.451223	0.00687395	0	0.00480473	0	0.569577
Etv6-extended (21g)	0.599324	0.037714	0.0311475	0.0358291	0.0313037	0.747247		Nfyb-extended (1368g)	0.490211	0.107823	0.108909	0.108792	0.110747	0.61306		Stat3-extended (737g)	0.477867	0.109982	0.108036	0.112137	0.110296	0.596184
AU041133-extended (16g)	0.59429	0.00514972	0	0.00403149	0	0.747247		Gm14325-extended (76g)	0.494204	0.00925501	0.00840298	0.0094808	0.0087644	0.616567		Atf6b (23g)	0.476768	0.00246321	0	0.00286694	0	0.596184
Gtf3a (68g)	0.601829	0.00996796	0.00786069	0.00979135	0.00885111	0.747247		Phf8-extended (1530g)	0.50162	0.110197	0.108446	0.108288	0.10747	0.622482		Sp4 (10g)	0.486266	0.00409962	0	0.00478347	0	0.603761
Sox15-extended (19g)	0.600832	0.000121562	0	0.000278315	0	0.747247		E2f8 (1488g)	0.500494	0.144074	0.148314	0.142876	0.143369	0.622482		Zfp612-extended (15g)	0.486168	0.00370937	0	0.0030454	0	0.603761
Nfatc4-extended (27g)	0.604379	0.000164231	0	0.000230873	0	0.748623		Polr3a (632g)	0.502543	0.0295207	0.0288037	0.029856	0.0298062	0.622482		Esrra (24g)	0.48816	0.00228023	0	0.00270785	0	0.604666
Hes5-extended (19g)	0.608607	0.0745852	0.0742097	0.0732572	0.0715824	0.749034		Chd1 (12g)	0.516071	0.0710302	0.0679414	0.0725875	0.0694331	0.637716		Mecp2 (13g)	0.497404	0.0133731	0	0.0123469	0	0.61465
Batf3-extended (24g)	0.609028	0.0162812	0.0172898	0.016784	0.0164339	0.749034		Thap11 (229g)	0.519829	0.043259	0.043228	0.043621	0.0436681	0.640834		Cxxc1 (56g)	0.503278	0.00451336	0.00183846	0.0045924	0.00235081	0.620431
Hoxa10-extended (26g)	0.610485	0.00381997	0	0.00351665	0	0.749034		Rcor1-extended (2636g)	0.525798	0.232461	0.231817	0.233659	0.231936	0.646657		Zbtb17-extended (20g)	0.50976	0.00277432	0	0.00293009	0	0.626932
Gtf3a-extended (70g)	0.609762	0.0235387	0.0212883	0.0233907	0.0222276	0.749034		Rela (58g)	0.533261	0.00656724	0.00495526	0.0069615	0.0051593	0.652997		Hoxc10-extended (29g)	0.517206	0.000262312	0	0.000400273	0	0.634586
Zfp612-extended (15g)	0.613955	0.00355333	0	0.0030454	0	0.751515		Ppard-extended (14g)	0.533469	0.00355724	0	0.00306803	0	0.652997		Foxj2 (13g)	0.523644	0.0044461	0	0.00320285	0	0.640971
Mef2b (16g)	0.631106	0.00230164	0	0.00157148	0	0.76018		Tfdp1 (2353g)	0.537841	0.301173	0.302883	0.303007	0.303169	0.655014		Foxa3 (24g)	0.532762	0.0180772	0.0141057	0.0183663	0.0175294	0.650596
Foxj2-extended (35g)	0.628049	0.00399803	0	0.00359266	0	0.76018		Pole3-extended (1481g)	0.538904	0.178292	0.182022	0.179658	0.182858	0.655014		Hoxb5 (25g)	0.537069	0.00189314	0	0.00151849	0	0.654316
Foxj2 (13g)	0.627688	0.00411381	0	0.00320285	0	0.76018		Zfp362-extended (334g)	0.536673	0.0324834	0.0322772	0.032902	0.0324555	0.655014		Maff (13g)	0.541497	0.00019326	0	0.000117894	0	0.658166
Nr2f6 (15g)	0.629257	0.00239464	0	0.00268948	0	0.76018		Psmd12-extended (151g)	0.542525	0.038946	0.038605	0.0381466	0.0382283	0.656186		Cebpg-extended (117g)	0.553632	0.0159529	0.0150561	0.016728	0.0154819	0.671343
Pou5f1-extended (13g)	0.628835	0.00156075	0	0.00186753	0	0.76018		Glis3-extended (20g)	0.543661	0.000876353	0	0.000999704	0	0.656186		Nfatc2 (35g)	0.561914	0.00109808	0	0.00127222	0	0.679798
Pou5f1 (13g)	0.628835	0.00156075	0	0.00186753	0	0.76018		Fiz1 (17g)	0.541887	0.00782004	0	0.00861203	0	0.656186		Sox15-extended (19g)	0.565275	0.000153352	0	0.000278315	0	0.680957
Esrra (24g)	0.631286	0.002954	0	0.00270785	0	0.76018		Zfp35 (11g)	0.546631	0.00250206	0	0.00195325	0	0.65824		Zfp119a-extended (14g)	0.565496	0.00862559	0	0.00822634	0	0.680957
Stat6-extended (28g)	0.63357	0.0121547	0.00792015	0.0118429	0.00806737	0.761164		Hoxb8 (13g)	0.552103	0.00025466	0	0.000524522	0	0.66329		Cebpe (365g)	0.567972	0.0861056	0.084869	0.0854761	0.0846438	0.682355
Zfp46 (11g)	0.635109	0.0236346	0	0.0201438	0.00118256	0.761251		Elk3-extended (50g)	0.56512	0.0193129	0.0172292	0.0194011	0.0183039	0.6758		Tbr1-extended (40g)	0.569289	0.0013354	0	0.00128517	0	0.682358
Foxn3-extended (277g)	0.638064	0.0370499	0.0355468	0.0362754	0.0356742	0.761806		Cxxc1 (56g)	0.564279	0.00474507	0.00177818	0.0045924	0.00235081	0.6758		Zfp846-extended (18g)	0.573774	0.0394559	0.0402471	0.0409085	0.041519	0.686149
Tbp (21g)	0.638508	0.0101283	0.0020687	0.00954587	0.000936768	0.761806		Elk1 (372g)	0.566468	0.0122739	0.0120643	0.0124257	0.0121571	0.675856		Jdp2-extended (107g)	0.578099	0.0316362	0.0298175	0.0321119	0.0310208	0.689731
Zfp64 (21g)	0.647557	0.0282271	0.0332162	0.0285762	0.0326308	0.768666		Rfx5 (322g)	0.590463	0.0453255	0.0423361	0.0452821	0.0442961	0.69516		Max-extended (2032g)	0.588625	0.171152	0.172573	0.172354	0.171196	0.700186
Creb3l1 (16g)	0.648701	8.58287e-05	0	0.000267011	0	0.768666		Zfp362 (227g)	0.590685	0.0292221	0.0283867	0.0289582	0.0285344	0.69516		Egr2 (61g)	0.592258	0.0306686	0.0293971	0.0311873	0.0298138	0.700186
Zfp592 (43g)	0.646446	0.00412228	0	0.00413733	0	0.768666		Nfyc-extended (797g)	0.588242	0.0648088	0.0640019	0.0640201	0.0638928	0.69516		Fos (98g)	0.58973	0.055426	0.0537254	0.054538	0.0531184	0.700186
Nuak2-extended (147g)	0.650383	0.0274276	0.0270243	0.0271423	0.0268254	0.768904		Hoxa10-extended (26g)	0.588781	0.00432155	0	0.00351665	0	0.69516		Zfp46 (11g)	0.591628	0.021465	0.00221729	0.0201438	0.00118256	0.700186
Hoxb6-extended (43g)	0.656985	0.00276778	0	0.00307819	0	0.774944		Gtf3c2 (90g)	0.584511	0.00813667	0.00739454	0.00791293	0.00696978	0.69516		Nfkb1-extended (570g)	0.594001	0.0717551	0.0708029	0.0709883	0.0697257	0.700651
Egr1 (1371g)	0.666389	0.13034	0.130897	0.129614	0.129801	0.775462		Sox6 (18g)	0.587493	0.04883	0.0427001	0.0467083	0.042155	0.69516		Zfp846 (17g)	0.597715	0.0417427	0.0425798	0.0432165	0.0439254	0.703433
Klf6-extended (398g)	0.665192	0.0507039	0.0494614	0.0504153	0.0482543	0.775462		Vezf1-extended (202g)	0.594247	0.0311582	0.0302747	0.030668	0.0289692	0.697769		Rxrb-extended (35g)	0.601162	0.00660163	0.000852878	0.00592498	0.00165837	0.705889
Zfp595-extended (54g)	0.663463	0.0047859	0.00251178	0.00485628	0.00290181	0.775462		Rab14 (18g)	0.60454	0.113744	0.110566	0.111276	0.110112	0.708254		Thap1-extended (1099g)	0.607376	0.0828201	0.081575	0.0817183	0.0831437	0.711576
Zfp169 (11g)	0.665292	0.0077778	0	0.00712876	0	0.775462		Chd2 (1533g)	0.619221	0.169043	0.167435	0.169582	0.168293	0.722326		Zfp160-extended (12g)	0.610808	0.0105461	0	0.0129231	0	0.713986
Klf7 (12g)	0.666157	0.0037458	0	0.00353756	0	0.775462		Zfp143 (867g)	0.619335	0.057573	0.0569373	0.058217	0.0577476	0.722326		Gtf3c2 (90g)	0.6122	0.00829746	0.00708563	0.00791293	0.00696978	0.714003
Hoxb5 (25g)	0.66065	0.00159647	0	0.00151849	0	0.775462		Thap1-extended (1099g)	0.62229	0.0824473	0.0832113	0.0817183	0.0831437	0.723251		Nfyc (551g)	0.614597	0.0453277	0.0449039	0.0450011	0.0443673	0.715192
Psmd12-extended (151g)	0.669814	0.0386549	0.037961	0.0381466	0.0382283	0.777704		Batf3-extended (24g)	0.62564	0.0175155	0.016023	0.016784	0.0164339	0.723251		Nr1h3-extended (24g)	0.625945	0.000490068	0	0.000506912	0	0.725146
Fosb-extended (41g)	0.676079	0.00774352	0.00416667	0.00796758	0.00288618	0.783104		Hoxa3-extended (11g)	0.625702	0.00607269	0	0.00745309	0	0.723251		Nr1h3 (19g)	0.625945	0.0006165	0	0.00063769	0	0.725146
Bhlhe41 (16g)	0.677483	0.00185009	0	0.00126536	0	0.783104		Meis3 (13g)	0.623696	2.59439e-05	0	0.000100349	0	0.723251		E2f4 (2468g)	0.629637	0.236486	0.233546	0.234942	0.234113	0.727799
Jund-extended (396g)	0.683066	0.086815	0.0842687	0.0871245	0.0859124	0.784849		Patz1-extended (96g)	0.628074	0.0102086	0.00856987	0.0103519	0.00931587	0.724378		Rfx2 (12g)	0.631559	0.00227803	0	0.00283352	0	0.728398
Fli1-extended (167g)	0.680649	0.0269597	0.025346	0.0264968	0.0254575	0.784849		Sox6-extended (27g)	0.629997	0.0351148	0.0300812	0.0335255	0.0291659	0.724986		Ybx1 (47g)	0.636317	0.0740216	0.0724901	0.0726806	0.0722763	0.732259
Gata3 (17g)	0.683529	0.00411057	0	0.00461196	0	0.784849		Fosb (15g)	0.641568	0.00379279	0	0.00309617	0	0.735461		Gmeb1-extended (119g)	0.63869	0.0082758	0.00707021	0.00801206	0.00711515	0.733363
Fos-extended (297g)	0.686524	0.0438599	0.0425869	0.0444993	0.0426725	0.786548		Dlx4-extended (11g)	0.641934	0.000230792	0	0.000176149	0	0.735461		Ddit3-extended (249g)	0.642372	0.0352278	0.0339746	0.0351332	0.0334483	0.735962
Jund (238g)	0.689296	0.0643796	0.0635824	0.0652258	0.0635572	0.787983		Foxn3-extended (277g)	0.644297	0.0365104	0.0344383	0.0362754	0.0356742	0.736542		Nfatc4-extended (27g)	0.653778	0.00015131	0	0.000230873	0	0.744102
Mta3-extended (22g)	0.692463	0.00672829	0	0.00688617	0	0.788132		Zfp704 (170g)	0.661011	0.0562764	0.054122	0.0552428	0.0537815	0.753989		Nfatc4 (24g)	0.653778	0.000169804	0	0.000259092	0	0.744102
Hoxb7 (19g)	0.692322	8.25174e-05	0	8.88915e-05	0	0.788132		Nfyc (551g)	0.664515	0.0448458	0.0446461	0.0450011	0.0443673	0.754668		Mecom-extended (13g)	0.651956	0.0168361	0.000626409	0.0175305	0	0.744102
Klf10-extended (29g)	0.698388	0.0270586	0.0265449	0.0256554	0.0265733	0.791404		Rfx2 (12g)	0.663387	0.00267196	0	0.00283352	0	0.754668		Zfp64 (21g)	0.668183	0.0290178	0.0334114	0.0285762	0.0326308	0.755527
Sirt6-extended (35g)	0.697822	0.00414704	0	0.00349894	0	0.791404		Jun (113g)	0.666387	0.0375066	0.034347	0.03794	0.0346294	0.755141		Pparg (25g)	0.667819	0.0241002	0.0200658	0.0240096	0.0232237	0.755527
Gm14325-extended (76g)	0.700125	0.00946898	0.00839169	0.0094808	0.0087644	0.791645		Atf4 (375g)	0.669902	0.0933302	0.0925574	0.0935706	0.09305	0.755824		Hoxc10 (11g)	0.667766	7.49041e-05	0	6.2106e-05	0	0.755527
Rfx2-extended (17g)	0.703105	0.00397358	0	0.00466486	0	0.793286		Jun-extended (643g)	0.669198	0.0885849	0.0851332	0.0876005	0.0853462	0.755824		Tbx19 (31g)	0.67057	0.00339808	0	0.00266727	0	0.756578
Zfp37 (22g)	0.704804	0.000210488	0	0.000110674	0	0.793478		Phf8 (1176g)	0.67613	0.090778	0.0892317	0.0896414	0.088785	0.761196		Ddit3 (114g)	0.67316	0.0276853	0.0258566	0.027597	0.0254363	0.757853
Hoxa9 (20g)	0.707311	0.00378922	0	0.00389498	0	0.794576		Xrcc4-extended (1432g)	0.680136	0.085461	0.0839749	0.0855641	0.0850657	0.762399		Max (22g)	0.676427	0.00905623	0	0.00924257	0.000522037	0.758241
Hoxb9-extended (37g)	0.71866	0.00121994	0	0.00131057	0	0.805582		Bhlhe40 (21g)	0.679892	0.0480713	0.0420765	0.0463184	0.0423107	0.762399		Hoxa6-extended (11g)	0.67557	0.000363252	0	0.000219006	0	0.758241
Gm14295-extended (13g)	0.731931	0.0246969	0.0163493	0.0245106	0.0159108	0.817266		E2f8-extended (2361g)	0.696491	0.212696	0.217194	0.211781	0.214165	0.778038		Foxa3-extended (55g)	0.68323	0.0131268	0.0114365	0.0132854	0.012111	0.764216
Usf1-extended (567g)	0.732232	0.0576511	0.0571753	0.0574573	0.0571858	0.817266		Pbx3-extended (1052g)	0.697086	0.0844988	0.0848579	0.0850822	0.0843644	0.778038		Runx2-extended (110g)	0.689104	0.0503074	0.0471988	0.0510024	0.0485009	0.768773
Zfp148-extended (212g)	0.740749	0.0435487	0.0424253	0.0431712	0.0427508	0.824997		Nfatc2-extended (38g)	0.699607	0.00203504	0	0.00167928	0	0.779176		Fosb (15g)	0.690266	0.00338993	0	0.00309617	0	0.768773
Srf (37g)	0.743112	0.00296771	0	0.00279443	0	0.825856		Zbtb11 (22g)	0.704219	0.027823	0.0303527	0.0285059	0.0306511	0.782633		Sox4-extended (427g)	0.692985	0.114556	0.112458	0.113985	0.111843	0.770148
Foxn3 (21g)	0.747317	0.0160378	0.00741608	0.0153199	0.00882123	0.828755		Pole4-extended (929g)	0.708671	0.133457	0.135167	0.133242	0.134372	0.785898		Gata3-extended (46g)	0.700478	0.00503756	0	0.00468712	0	0.776813
Stat5a (14g)	0.749892	0.00506135	0	0.00480473	0	0.829838		Poli (12g)	0.711866	0.00639887	0	0.0072284	0	0.787758		Trps1 (10g)	0.70468	0.0163832	0	0.0139053	0	0.779806
Elk3-extended (50g)	0.752139	0.0202654	0.0170613	0.0194011	0.0183039	0.830554		Tbp (21g)	0.714027	0.0102408	0.00179547	0.00954587	0.000936768	0.788468		Gmeb1 (109g)	0.71003	0.00819821	0.00719681	0.00801363	0.00705093	0.78239
Rxrg-extended (48g)	0.754211	0.00629695	0.00162406	0.00623046	0.00185108	0.831073		Nfatc2 (35g)	0.72146	0.00115318	0	0.00127222	0	0.79175		Gtf3a-extended (70g)	0.708929	0.0234009	0.0222032	0.0233907	0.0222276	0.78239
Creb5-extended (520g)	0.756265	0.043668	0.0422944	0.0439224	0.0420516	0.831571		Snai3-extended (39g)	0.721576	0.000347008	0	0.000236696	0	0.79175		E2f4-extended (3126g)	0.713193	0.277107	0.271373	0.275195	0.274521	0.78421
Fosl2 (314g)	0.759667	0.0416435	0.0409169	0.0415966	0.0403397	0.833546		Sox15-extended (19g)	0.720529	0.000155146	0	0.000278315	0	0.79175		Pparg-extended (30g)	0.744796	0.0205172	0.0169006	0.0201833	0.0195981	0.817229
Hoxc10-extended (29g)	0.772349	0.000244361	0	0.000400273	0	0.845673		Klf16-extended (18g)	0.746014	0.00804219	0	0.00751766	0	0.815118		Sox5-extended (35g)	0.750361	0.0176531	0.0146411	0.017681	0.0163942	0.821597
Elk1 (372g)	0.776024	0.0126067	0.0120148	0.0124257	0.0121571	0.847909		Hoxb2 (50g)	0.745104	0.00482977	0	0.00482307	0.000235097	0.815118		Pole3 (528g)	0.754727	0.069742	0.0706203	0.0693349	0.0705619	0.821624
Max (22g)	0.78414	0.00942908	0	0.00924257	0.000522037	0.848206		Fosl1 (66g)	0.754294	0.0167647	0.014236	0.016575	0.0148807	0.822434		Rxra (29g)	0.753722	0.0135736	0.0120064	0.0137193	0.0106976	0.821624
Mecp2 (13g)	0.784468	0.0126505	0	0.0123469	0	0.848206		Chd2-extended (2195g)	0.760196	0.226239	0.225375	0.226067	0.223375	0.827131		Zfp37 (22g)	0.755134	0.000179252	0	0.000110674	0	0.821624
Patz1-extended (96g)	0.783955	0.0100455	0.00909753	0.0103519	0.00931587	0.848206		Gm14308-extended (18g)	0.763223	0.00118602	0	0.00143353	0	0.828688		Nr1i3-extended (34g)	0.764179	0.000408459	0	0.000335879	0	0.829725
Nr1i3-extended (34g)	0.77866	0.000311314	0	0.000335879	0	0.848206		Rxrb-extended (35g)	0.777273	0.0060387	0.00137408	0.00592498	0.00165837	0.842181		Cebpe-extended (511g)	0.767455	0.116948	0.115969	0.116401	0.11554	0.829811
Hoxb9 (21g)	0.77976	0.00151313	0	0.0016052	0	0.848206		Kdm5b-extended (15g)	0.782359	0.1485	0.138771	0.143716	0.13975	0.845925		Gli3-extended (39g)	0.767456	0.00301747	0	0.0027806	0	0.829811
Chd1 (12g)	0.787765	0.0717899	0.0689585	0.0725875	0.0694331	0.848346		Zfp46 (11g)	0.796337	0.0205405	0	0.0201438	0.00118256	0.857467		Glis3-extended (20g)	0.770655	0.000862705	0	0.000999704	0	0.831538
Zfp114 (13g)	0.787866	0.000214267	0	4.52492e-05	0	0.848346		Klf1 (59g)	0.79547	0.00234994	0	0.00225696	0	0.857467		Creb3-extended (35g)	0.773111	0.00702743	0.00236911	0.00665865	0.00217958	0.832457
Gtf2b-extended (285g)	0.793207	0.0543152	0.0526096	0.0543636	0.0531601	0.850567		Nfil3-extended (252g)	0.800218	0.0738163	0.0726483	0.0738881	0.0727848	0.858178		Hoxa9 (20g)	0.77562	0.0031717	0	0.00389498	0	0.833431
Crem (85g)	0.791937	0.0321397	0.0314675	0.0326876	0.0314675	0.850567		Usf2-extended (389g)	0.802209	0.0374292	0.0367863	0.0374856	0.0367802	0.858178		AU041133-extended (16g)	0.783254	0.00455706	0	0.00403149	0	0.839894
Pgr-extended (23g)	0.800153	0.00436931	0	0.00432479	0	0.856247		Foxo3 (19g)	0.803612	0.0125816	0.00422086	0.0126027	0.00404858	0.858178		Tbpl1 (15g)	0.785796	0.00353477	0	0.00373267	0	0.840883
Prdm1 (23g)	0.804823	0.00325572	0	0.00399835	0	0.859471		Foxo1 (11g)	0.802795	0.00305749	0	0.00247879	0	0.858178		Gtf3c2-extended (165g)	0.791158	0.0104729	0.00916976	0.0100799	0.00939507	0.844878
Foxp1 (62g)	0.815421	0.0555943	0.0515609	0.0549327	0.052286	0.862114		Zfp382 (24g)	0.809182	0.0460946	0.0406738	0.0448418	0.0403999	0.862352		Trps1-extended (16g)	0.795893	0.0129949	0	0.0118977	0	0.84819
Nfe2l2 (572g)	0.815603	0.0602351	0.0589911	0.0607272	0.0593256	0.862114		Zfp592 (43g)	0.812825	0.00441826	0	0.00413733	0	0.864459		Sox5 (22g)	0.800114	0.0271276	0.0229696	0.02692	0.0258036	0.850941
Snai1-extended (23g)	0.811721	0.00170642	0	0.00213863	0	0.862114		Foxp1-extended (135g)	0.824568	0.0660499	0.0625544	0.0651231	0.063693	0.875155		Srf (37g)	0.80216	0.00345674	0	0.00279443	0	0.851372
Klf13-extended (16g)	0.809138	0.00817471	0	0.006931	0	0.862114		Nr2f6-extended (24g)	0.830226	0.0030875	0	0.00308202	0	0.879362		Elk3-extended (50g)	0.81167	0.0195105	0.0181024	0.0194011	0.0183039	0.856213
Gtf3c2 (90g)	0.813698	0.00809473	0.00691186	0.00791293	0.00696978	0.862114		Rxrg-extended (48g)	0.852672	0.0057112	0.00206063	0.00623046	0.00185108	0.901296		Sox4 (284g)	0.810616	0.0832925	0.0816592	0.0829802	0.0806437	0.856213
Atf6-extended (71g)	0.819077	0.0270599	0.024365	0.0270257	0.0232093	0.864026		Cebpg (45g)	0.860698	0.0219543	0.0171683	0.0204716	0.0179116	0.902971		Gtf3a (68g)	0.810691	0.00987903	0.00865052	0.00979135	0.00885111	0.856213
Zfp523 (150g)	0.822188	0.0279615	0.0273144	0.0276114	0.0275833	0.865548		Nfyb (1028g)	0.861215	0.0778923	0.0783024	0.0779274	0.0785777	0.902971		Smarcb1-extended (227g)	0.822526	0.0269701	0.0270139	0.0270848	0.0268314	0.865905
Nfatc2-extended (38g)	0.831529	0.00157092	0	0.00167928	0	0.873611		Atoh8-extended (20g)	0.86086	0.000281183	0	0.000314118	0	0.902971		Pml-extended (21g)	0.826584	0.00578549	0	0.00643175	0	0.868415
Egr3 (94g)	0.837029	0.0123297	0.011	0.0122871	0.0105177	0.875481		Sirt6-extended (35g)	0.860692	0.00330552	0	0.00349894	0	0.902971		Nfe2l2-extended (825g)	0.840737	0.0781489	0.0757883	0.0786553	0.0757831	0.8815
Hlf (23g)	0.83837	0.00868624	0	0.00804459	0	0.875481		Cux2-extended (39g)	0.865634	0.0021289	0	0.00219337	0	0.905774		Irf6-extended (55g)	0.849666	0.0184268	0.0159436	0.0180826	0.0167714	0.888056
Ppard-extended (14g)	0.836601	0.00384376	0	0.00306803	0	0.875481		E4f1 (130g)	0.875785	0.0299885	0.0294953	0.0301907	0.0296476	0.914552		Mitf-extended (485g)	0.850412	0.0280211	0.0261768	0.0280891	0.0268096	0.888056
Hoxa3-extended (11g)	0.864436	0.00745384	0	0.00745309	0	0.900888		Arid3a-extended (61g)	0.879502	0.0141787	0.0115032	0.0135375	0.0118922	0.91659		Zfp523 (150g)	0.864428	0.0275675	0.0266667	0.0276114	0.0275833	0.89966
Pml-extended (21g)	0.881961	0.00677698	0	0.00643175	0	0.91731		Irf8-extended (1182g)	0.887472	0.151051	0.146657	0.15042	0.149338	0.923042		Rxrb (19g)	0.864991	0.00751698	0	0.00733439	0	0.89966
Snai1 (12g)	0.884769	0.00324137	0	0.00385977	0	0.91839		Pbx3 (591g)	0.893579	0.0613498	0.0614291	0.0613085	0.0616009	0.927535		Stat3 (94g)	0.86947	0.0375655	0.0374149	0.0381925	0.0369512	0.900495
Mitf-extended (485g)	0.895531	0.0281559	0.0271369	0.0280891	0.0268096	0.927705		Max (22g)	0.907299	0.00996118	0	0.00924257	0.000522037	0.938024		Nfe2l1-extended (68g)	0.869109	0.0176866	0.0156963	0.0176636	0.0167996	0.900495
Pparg-extended (30g)	0.89813	0.0205716	0.0181393	0.0201833	0.0195981	0.928545		Zfx-extended (78g)	0.905939	0.0171945	0.0158961	0.0171169	0.0160284	0.938024		Bhlhe41 (16g)	0.871985	0.00177405	0	0.00126536	0	0.900495
Ezh2 (29g)	0.905388	0.0397805	0.0386366	0.0403454	0.0351087	0.934188		Arnt-extended (119g)	0.931622	0.0204639	0.019518	0.0203998	0.0195779	0.958088		Rfx2-extended (17g)	0.872734	0.00413173	0	0.00466486	0	0.900495
Mecom-extended (13g)	0.91508	0.0200205	0	0.0175305	0	0.942315		Plagl1 (21g)	0.932243	0.00330124	0	0.00322556	0	0.958088		Thap11-extended (714g)	0.909617	0.0764101	0.0758039	0.0763942	0.0754662	0.936689
Creb5 (136g)	0.920335	0.0250085	0.0232899	0.02497	0.0237823	0.945849		Atf6b (23g)	0.93117	0.00220267	0	0.00286694	0	0.958088		Creb3l1 (16g)	0.91225	0.000115311	0	0.000267011	0	0.93754
Foxo3-extended (83g)	0.931551	0.017483	0.0157209	0.0170228	0.015336	0.955484		Zfp553 (48g)	0.935263	0.00396138	0.000139704	0.00394535	0.000104778	0.959292		Egr2-extended (84g)	0.92142	0.0238651	0.0236655	0.0240092	0.0231098	0.945093
Pparg (25g)	0.93798	0.0243606	0.0216776	0.0240096	0.0232237	0.956408		Mef2b (16g)	0.943021	0.0013852	0	0.00157148	0	0.96344		Foxo1 (11g)	0.92667	0.00209864	0	0.00247879	0	0.948603
Rarg-extended (22g)	0.937215	0.00434323	0	0.00406544	0	0.956408		Elk1-extended (496g)	0.94289	0.0165411	0.0157772	0.0164027	0.0158692	0.96344		Maf (14g)	0.93667	0.0014838	0	0.00116056	0	0.953497
Tbx19-extended (67g)	0.937179	0.00211337	0	0.00222185	0	0.956408		Klf15-extended (19g)	0.949121	0.000462621	0	0.0005052	0	0.965887		Sp1 (25g)	0.937507	0.00687131	0.000460526	0.00760701	0	0.953497
Nr2c1 (20g)	0.940852	0.00458717	0	0.00459284	0	0.957455		Thrb-extended (54g)	0.949137	0.00663902	0.00199694	0.00616508	0.0028082	0.965887		Klf15-extended (19g)	0.936904	0.000437267	0	0.0005052	0	0.953497
Zbtb7a (11g)	0.946339	0.0200261	0.00110865	0.0195561	0.00206948	0.961154		Nr2c2-extended (111g)	0.951862	0.0140208	0.0126126	0.0136703	0.0124851	0.966238		Meis3 (13g)	0.9388	3.82025e-05	0	0.000100349	0	0.953497
Rela-extended (1529g)	0.949339	0.0842769	0.0850423	0.0845429	0.0843696	0.962318		Polr3g-extended (1096g)	0.954683	0.0763737	0.0766869	0.0766801	0.0763753	0.966238		Foxo6-extended (13g)	0.946111	0.000311238	0	0.000276113	0	0.957177
Foxa3-extended (55g)	0.958608	0.0138585	0.0118197	0.0132854	0.012111	0.96982		Rfx5-extended (535g)	0.955068	0.0618375	0.0590453	0.0613085	0.0587805	0.966238		Foxo6 (11g)	0.946111	0.000367229	0	0.000325784	0	0.957177
Maff (13g)	0.965615	2.75152e-05	0	0.000117894	0	0.973115		Zfp687 (12g)	0.968641	0.00334114	0	0.00353257	0	0.978063		Mef2b (16g)	0.950828	0.00147936	0	0.00157148	0	0.960078
Elk1-extended (496g)	0.96415	0.0166927	0.0153956	0.0164027	0.0158692	0.973115		Klf2 (16g)	0.970672	0.0451893	0.0426531	0.0454408	0.042449	0.978211		Klf9-extended (51g)	0.956641	0.00739197	0.00467952	0.00729263	0.0056352	0.964072
Creb3-extended (35g)	0.975494	0.00670347	0.00156361	0.00665865	0.00217958	0.979746		Pparg-extended (30g)	0.977853	0.0205029	0.0196532	0.0201833	0.0195981	0.980066		Hoxa7-extended (14g)	0.958558	0.00527946	0	0.00596214	0	0.964131
Gtf3c2-extended (165g)	0.97597	0.0100603	0.00968233	0.0100799	0.00939507	0.979746		Nr2c1 (20g)	0.97796	0.00430232	0	0.00459284	0	0.980066		Trp53-extended (419g)	0.964767	0.09891	0.0986069	0.0988399	0.098154	0.968499
Mef2b-extended (26g)	0.984044	0.00169638	0	0.001477	0	0.985944		Hoxc10-extended (29g)	0.978178	0.00039537	0	0.000400273	0	0.980066		Sp2 (38g)	0.969531	0.0025177	0	0.00254472	0	0.971402
Glis3-extended (20g)	0.999117	0.000677015	0	0.000999704	0	0.999117		Pparg (25g)	0.9915	0.024371	0.0234868	0.0240096	0.0232237	0.9915		Jund (238g)	0.974256	0.0647382	0.0634316	0.0652258	0.0635572	0.974256
Ltf (11g)	#N/A	0	0	0	0	#N/A		Ltf (11g)	#N/A	0	0	0	0	#N/A		Ltf (11g)	#N/A	0	0	0	0	#N/A

## Sheet: 2
Inh. III versus DMSO								E3330 versus DMSO								APX2009 versus DMSO
Regulon	Pvalue	mean (inhibitor)	median (inhibitor)	mean (DMSO)	median (DMSO)	Padj		Regulon	Pvalue	mean (inhibitor)	median (inhibitor)	mean (DMSO)	median (DMSO)	Padj		Regulon	Pvalue	mean (inhibitor)	median (inhibitor)	mean (DMSO)	median (DMSO)	Padj
Gm14325-extended (76g)	0.601153	0.0137373	0.0130111	0.0130034	0.0124464	0.992178		Fosl2-extended (486g)	8.5758e-15	0.0482238	0.0475186	0.041443	0.0395934	4.45084e-12		Irf1 (1067g)	1.80916e-06	0.0509315	0.0485118	0.0583251	0.0557426	0.000937144
Max (22g)	0.251918	0.0199064	0.0237154	0.0230588	0.0258036	0.992178		Klf6-extended (398g)	1.36427e-13	0.0432697	0.042043	0.0342133	0.031331	3.54027e-11		Bhlhe40 (21g)	5.72617e-06	0.033723	0.0370023	0.0377495	0.0401249	0.00148308
Zfp64 (21g)	0.937743	0.0385252	0.0388759	0.0386508	0.0389539	0.992178		Nfe2l2 (572g)	2.85514e-13	0.0626781	0.0616357	0.0525595	0.0504719	4.93939e-11		Irf9 (937g)	3.41988e-05	0.0592687	0.0564906	0.06692	0.0642045	0.00590499
Smarcb1-extended (227g)	0.759301	0.0247118	0.0249894	0.0249095	0.0245288	0.992178		Fosl2 (314g)	1.01492e-12	0.0431922	0.0424903	0.0376284	0.0365881	1.31686e-10		Irf1-extended (1344g)	4.78033e-05	0.065021	0.0621942	0.0724556	0.0710664	0.00619052
Hes5-extended (19g)	0.613795	0.0723551	0.0737359	0.0698283	0.0647773	0.992178		Mitf-extended (485g)	1.88884e-12	0.0257285	0.0240086	0.019776	0.0179731	1.96061e-10		Irf9-extended (1220g)	6.73591e-05	0.0847092	0.0816062	0.0936031	0.0912524	0.0069784
Jdp2-extended (107g)	0.362197	0.0302328	0.0310373	0.0323574	0.0306746	0.992178		Xbp1-extended (684g)	3.71306e-12	0.094858	0.0948886	0.0798126	0.0778141	2.75297e-10		Klf10-extended (29g)	0.000348862	0.0317554	0.030272	0.0274424	0.0287925	0.0301184
Gm14295-extended (13g)	0.231883	0.0318122	0.0271862	0.0374495	0.0379604	0.992178		Nfe2l2-extended (825g)	3.27331e-12	0.0832951	0.0813438	0.0696022	0.0682614	2.75297e-10		Nfkb2 (428g)	0.00100014	0.0283319	0.0276925	0.0310236	0.030279	0.0572426
Psmd12-extended (151g)	0.619439	0.0548121	0.0527736	0.0557581	0.0559572	0.992178		Mafg (57g)	5.72946e-12	0.0808466	0.0780139	0.0636738	0.0611368	3.71699e-10		Stat2-extended (1148g)	0.00104932	0.0749518	0.0712456	0.0825074	0.0800062	0.0572426
Nuak2-extended (147g)	0.696161	0.0382184	0.0380928	0.0378581	0.0380554	0.992178		Xbp1 (418g)	1.57935e-11	0.0718484	0.0716977	0.0610341	0.058672	9.10761e-10		Stat1-extended (929g)	0.00153587	0.0753586	0.0702535	0.0821308	0.0789569	0.0572426
Fosl1-extended (245g)	0.2587	0.0209333	0.0191788	0.0222154	0.0213835	0.992178		Klf6 (188g)	2.19005e-11	0.0297529	0.0284951	0.0228928	0.0221252	1.13664e-09		Zfp467-extended (202g)	0.00147065	0.0512138	0.0474133	0.0455474	0.0432346	0.0572426
Fosl1 (66g)	0.437093	0.0125262	0.0113991	0.0147508	0.0123275	0.992178		Zfp467-extended (202g)	2.49161e-11	0.0559513	0.0540362	0.0455474	0.0432346	1.17559e-09		Jund-extended (396g)	0.0014921	0.0770426	0.0748252	0.0716711	0.0688722	0.0572426
Klf10-extended (29g)	0.0110368	0.0302983	0.0301582	0.0274424	0.0287925	0.992178		Mxd1-extended (124g)	6.38021e-11	0.0455425	0.0434776	0.0382869	0.0360846	2.75944e-09		Tcf4-extended (37g)	0.0013369	0.0400734	0.0341429	0.0314903	0.0240639	0.0572426
Zfp846-extended (18g)	0.806979	0.0502489	0.0487871	0.0511162	0.0495139	0.992178		Gtf2f1-extended (2829g)	2.5276e-10	0.283152	0.285453	0.315274	0.320092	1.00909e-08		Nr1h3-extended (24g)	0.0015471	0	0	9.87098e-05	0	0.0572426
Zfp846 (17g)	0.806979	0.0531612	0.0516148	0.0540789	0.0523837	0.992178		Klf3-extended (576g)	3.83229e-10	0.0234556	0.0221335	0.0173613	0.0161759	1.42068e-08		Nr1h3 (19g)	0.0015471	0	0	0.000124176	0	0.0572426
Zfp382 (24g)	0.235734	0.0443203	0.0413585	0.0435684	0.0417009	0.992178		Atf3 (848g)	6.27209e-10	0.0766047	0.0739182	0.0659862	0.0639551	2.17014e-08		Ets1 (134g)	0.00183291	0.0593495	0.0582251	0.0532709	0.0497782	0.0632965
Usf1-extended (567g)	0.831892	0.0624801	0.0622831	0.0629146	0.0619953	0.992178		Tfdp1-extended (3051g)	6.77268e-10	0.384341	0.386634	0.424958	0.432653	2.19689e-08		Mxd1-extended (124g)	0.00217513	0.0411117	0.0394345	0.0382869	0.0360846	0.0704199
Xrcc4-extended (1432g)	0.831892	0.097095	0.0996364	0.0983926	0.0993974	0.992178		Tfdp1 (2353g)	8.58037e-10	0.319101	0.321783	0.352744	0.362288	2.47401e-08		Nfkb2-extended (773g)	0.00281432	0.032575	0.0312503	0.0353537	0.0349696	0.085754
Gtf2b-extended (285g)	0.194396	0.0703941	0.0694707	0.073388	0.0717977	0.992178		Bhlhe41-extended (800g)	8.36979e-10	0.0797823	0.0784764	0.0712292	0.0700691	2.47401e-08		Runx2-extended (110g)	0.00377502	0.0336238	0.0310827	0.0296237	0.0257214	0.105051
Pparg-extended (30g)	0.769975	0.0312714	0.0318745	0.0317479	0.0312139	0.992178		Hdac2-extended (2621g)	9.93853e-10	0.317211	0.316802	0.349325	0.349104	2.6765e-08		Klf2 (16g)	0.00385323	0.0456241	0.0453061	0.0334283	0.0305102	0.105051
Pparg (25g)	0.75471	0.0373714	0.0380921	0.0378785	0.0373026	0.992178		Mafg-extended (742g)	1.03141e-09	0.0627484	0.0617241	0.0544688	0.0535037	2.6765e-08		Runx2 (107g)	0.00412564	0.0321686	0.0297186	0.0283861	0.0248727	0.106854
Hsf1-extended (652g)	0.849115	0.052473	0.0538569	0.0533707	0.0546102	0.992178		Gtf2f1 (2126g)	1.49964e-09	0.221634	0.224544	0.245565	0.251519	3.39584e-08		Plagl1 (21g)	0.00585148	0.00265074	0	0.000762391	0	0.144336
Myc-extended (3177g)	0.797694	0.547136	0.554002	0.548866	0.551441	0.992178		E2f4-extended (3126g)	1.5049e-09	0.288466	0.290359	0.323866	0.325297	3.39584e-08		Stat1 (755g)	0.00637196	0.0572526	0.053192	0.0621662	0.0586671	0.150031
Esrra-extended (878g)	0.923421	0.074719	0.0745676	0.0742489	0.0750974	0.992178		Max-extended (2032g)	1.5049e-09	0.187086	0.186466	0.212086	0.213334	3.39584e-08		Stat2 (953g)	0.00713048	0.0602156	0.0568724	0.0659046	0.0631344	0.160591
Trp53-extended (419g)	0.528159	0.11047	0.112526	0.111674	0.114024	0.992178		Brf2-extended (661g)	3e-09	0.080875	0.0808997	0.0914515	0.0938549	6.4875e-08		Foxo3-extended (83g)	0.00889478	0.00634501	0.00473396	0.00492948	0.0026635	0.191979
Gtf2f1-extended (2829g)	0.819416	0.311955	0.321189	0.315274	0.320092	0.992178		Maz-extended (1545g)	3.12622e-09	0.222297	0.223355	0.242432	0.243696	6.49004e-08		Mafg (57g)	0.010173	0.0681469	0.06656	0.0636738	0.0611368	0.202383
Gtf2f1 (2126g)	0.78535	0.242376	0.247296	0.245565	0.251519	0.992178		Ets1 (134g)	3.51251e-09	0.0661877	0.0648519	0.0532709	0.0497782	7.0115e-08		Rxrb-extended (35g)	0.00998446	0.00399876	0	0.00229957	0	0.202383
Hdac2-extended (2621g)	0.665333	0.342971	0.352579	0.349325	0.349104	0.992178		Esrra-extended (878g)	4.13097e-09	0.0653888	0.0653576	0.0742489	0.0750974	7.89543e-08		Gata2-extended (711g)	0.0105489	0.061031	0.0599527	0.0571462	0.056823	0.202383
Tfdp1-extended (3051g)	0.847547	0.42159	0.435125	0.424958	0.432653	0.992178		E2f4 (2468g)	4.25958e-09	0.245761	0.247844	0.274915	0.276817	7.89543e-08		Fli1 (67g)	0.0120125	0.0118946	0.00982735	0.00877182	0.00800936	0.214568
Tfdp1 (2353g)	0.48336	0.346203	0.354704	0.352744	0.362288	0.992178		Ubtf-extended (2609g)	5.7598e-09	0.27925	0.27589	0.30976	0.308576	1.03081e-07		Gata2 (505g)	0.0117516	0.030379	0.0288474	0.027968	0.0264529	0.214568
E2f4-extended (3126g)	0.73051	0.320064	0.327339	0.323866	0.325297	0.992178		Spic-extended (745g)	6.41595e-09	0.0696143	0.0676744	0.0610574	0.0584229	1.10996e-07		Stat6 (26g)	0.0131926	0.00530305	0	0.00274622	0	0.214987
E2f4 (2468g)	0.564109	0.270108	0.278292	0.274915	0.276817	0.992178		Klf2-extended (137g)	6.8278e-09	0.058184	0.0573098	0.0481981	0.0472337	1.14311e-07		Klf6-extended (398g)	0.013281	0.036679	0.0346901	0.0342133	0.031331	0.214987
Max-extended (2032g)	0.796148	0.210974	0.214275	0.212086	0.213334	0.992178		E2f1-extended (1972g)	8.92538e-09	0.231147	0.22998	0.263976	0.27344	1.44759e-07		Stat5a (14g)	0.0125869	0.00487007	0	0.0094473	0	0.214987
E2f1-extended (1972g)	0.665334	0.262797	0.271659	0.263976	0.27344	0.992178		Jund-extended (396g)	1.35329e-08	0.0811487	0.0786265	0.0716711	0.0688722	2.12836e-07		Foxa3 (24g)	0.0143312	0.00751888	0	0.00443038	0	0.21834
E2f1 (1723g)	0.668246	0.231622	0.242954	0.232418	0.237364	0.992178		Trp53-extended (419g)	1.64572e-08	0.104246	0.10435	0.111674	0.114024	2.51214e-07		Rxrb (19g)	0.0140964	0.00546208	0	0.00285605	0	0.21834
Ybx1 (47g)	0.469714	0.0780972	0.0780142	0.0798165	0.0811861	0.992178		E2f1 (1723g)	1.81261e-08	0.204857	0.204223	0.232418	0.237364	2.68784e-07		Jdp2-extended (107g)	0.0155329	0.0292383	0.0288203	0.0323574	0.0306746	0.220831
Thap11-extended (714g)	0.613801	0.0955849	0.095995	0.0966086	0.0986442	0.992178		Myc-extended (3177g)	3.21761e-08	0.519857	0.521204	0.548866	0.551441	4.51335e-07		Stat6-extended (28g)	0.0152013	0.00525701	0	0.00287776	0	0.220831
Srf-extended (1104g)	0.765407	0.0958178	0.0991689	0.0971151	0.0997455	0.992178		Spic (589g)	3.1867e-08	0.0464176	0.0447259	0.0404321	0.0381639	4.51335e-07		Fosl2 (314g)	0.0157736	0.0392141	0.0384399	0.0376284	0.0365881	0.220831
Pole3 (528g)	0.398057	0.0799247	0.0838274	0.0819497	0.0858568	0.992178		Mxi1-extended (1069g)	3.69947e-08	0.05185	0.0506207	0.0418845	0.0401226	5.0527e-07		Foxa3-extended (55g)	0.0167144	0.00462556	0.000735858	0.00278654	0	0.227013
Pole4-extended (929g)	0.405929	0.150702	0.153888	0.154712	0.156963	0.992178		Maf-extended (578g)	4.84329e-08	0.0710656	0.0693686	0.0645006	0.0613965	6.4453e-07		Fosl2-extended (486g)	0.01753	0.0429955	0.0420462	0.041443	0.0395934	0.227013
Ybx1-extended (1919g)	0.455082	0.212272	0.215313	0.215997	0.221931	0.992178		Foxn3-extended (277g)	7.42606e-08	0.0218338	0.0202039	0.0162678	0.0149647	9.63532e-07		Cebpz-extended (1415g)	0.017266	0.198781	0.199657	0.209216	0.207091	0.227013
Pole3-extended (1481g)	0.777662	0.200524	0.203589	0.20202	0.211163	0.992178		Bhlhe40-extended (399g)	8.99905e-08	0.0355501	0.0349925	0.0305551	0.0300395	1.13915e-06		Foxn3-extended (277g)	0.0198471	0.0184129	0.0171817	0.0162678	0.0149647	0.244631
Brf2-extended (661g)	0.297713	0.0887548	0.0909823	0.0914515	0.0938549	0.992178		Etv4-extended (1166g)	9.44384e-08	0.085886	0.0846476	0.0998747	0.101751	1.16699e-06		Klf2-extended (137g)	0.0207794	0.0527639	0.0509494	0.0481981	0.0472337	0.244631
Thap1-extended (1099g)	0.31765	0.101248	0.104509	0.10456	0.108285	0.992178		Junb-extended (759g)	1.05767e-07	0.0785546	0.0763519	0.0703385	0.0678406	1.27659e-06		Sp6-extended (26g)	0.020362	0.00394612	0	0.00172914	0	0.244631
Thap1 (639g)	0.355903	0.0668983	0.0687133	0.0688571	0.0693107	0.992178		Cebpz-extended (1415g)	1.10795e-07	0.188394	0.187115	0.209216	0.207091	1.30688e-06		Mycn-extended (68g)	0.0203714	0.0277656	0.0274811	0.0254361	0.0244722	0.244631
Irf1-extended (1344g)	0.188945	0.0703029	0.0659083	0.0724556	0.0710664	0.992178		Atf1-extended (1962g)	1.17678e-07	0.168334	0.169477	0.184417	0.187408	1.35722e-06		Gm14295-extended (13g)	0.0231135	0.0298963	0.0248685	0.0374495	0.0379604	0.252337
Irf1 (1067g)	0.0589653	0.0558218	0.0508909	0.0583251	0.0557426	0.992178		Atf3-extended (1228g)	1.24397e-07	0.133775	0.131175	0.119491	0.117303	1.40352e-06		Brf2-extended (661g)	0.0267952	0.0876709	0.0881019	0.0914515	0.0938549	0.252337
Irf9-extended (1220g)	0.0114295	0.0873489	0.0831489	0.0936031	0.0912524	0.992178		Junb (529g)	1.79941e-07	0.0564025	0.0548363	0.0502114	0.0480183	1.98701e-06		Elk3-extended (50g)	0.0268557	0.0125886	0.0127288	0.00982608	0.0102771	0.252337
Irf9 (937g)	0.0872251	0.0634285	0.061176	0.06692	0.0642045	0.992178		Erf (723g)	1.95042e-07	0.0573331	0.0579502	0.0665417	0.0672277	2.10889e-06		Kdm5b-extended (15g)	0.0258478	0.0988364	0.0923872	0.0855165	0.074497	0.252337
Nfkb2-extended (773g)	0.301443	0.0348828	0.0327152	0.0353537	0.0349696	0.992178		Thap1-extended (1099g)	2.04744e-07	0.092725	0.0939536	0.10456	0.108285	2.12525e-06		Sox4 (284g)	0.0220186	0.0580149	0.0549325	0.053026	0.0505026	0.252337
Nfkb2 (428g)	0.490887	0.0307959	0.029756	0.0310236	0.030279	0.992178		Jun-extended (643g)	2.01969e-07	0.0770871	0.074313	0.0675709	0.0644746	2.12525e-06		Fli1-extended (167g)	0.0262863	0.0132581	0.0120095	0.0111406	0.0088761	0.252337
Nfkb1-extended (570g)	0.899602	0.0357419	0.0328549	0.0354433	0.0325045	0.992178		Ezh2-extended (4403g)	2.20179e-07	0.379497	0.379978	0.409907	0.413963	2.24064e-06		Atf4 (375g)	0.0272796	0.0600085	0.0581617	0.0639416	0.0627929	0.252337
Nfkb1 (373g)	0.17968	0.0293031	0.0256854	0.0299009	0.0273038	0.992178		E2f6-extended (2308g)	2.27623e-07	0.185068	0.184216	0.20847	0.213823	2.27185e-06		Ddit3 (114g)	0.0241582	0.0149393	0.0143527	0.0171153	0.0168434	0.252337
Rel (824g)	0.939341	0.0421885	0.035754	0.041168	0.0374838	0.992178		Brca1-extended (3166g)	2.59515e-07	0.230001	0.230739	0.254751	0.258958	2.54128e-06		Klf3-extended (576g)	0.0234926	0.0193548	0.0179433	0.0173613	0.0161759	0.252337
Stat2-extended (1148g)	0.20137	0.0801013	0.0760636	0.0825074	0.0800062	0.992178		Rel (824g)	2.95701e-07	0.0507622	0.0472469	0.041168	0.0374838	2.84202e-06		Zfp770 (395g)	0.0243054	0.034897	0.0351498	0.0377334	0.037041	0.252337
Stat2 (953g)	0.195776	0.0635934	0.0606826	0.0659046	0.0631344	0.992178		Tbp-extended (547g)	3.47436e-07	0.0356126	0.0351827	0.0407577	0.0417209	3.27853e-06		Srebf1-extended (2595g)	0.0258174	0.184835	0.184889	0.193941	0.192785	0.252337
Stat1-extended (929g)	0.328436	0.0818082	0.0756169	0.0821308	0.0789569	0.992178		E2f6 (1867g)	3.84958e-07	0.161676	0.160841	0.182366	0.186728	3.56774e-06		Foxo3 (19g)	0.02518	0.00391112	0	0.00246338	0	0.252337
Stat1 (755g)	0.260394	0.061159	0.0567711	0.0621662	0.0586671	0.992178		Srf-extended (1104g)	4.40455e-07	0.0858186	0.0861306	0.0971151	0.0997455	4.01046e-06		Rxrg-extended (48g)	0.0307463	0.00633399	0.00389424	0.00407092	0.000104778	0.279413
Batf-extended (36g)	0.494176	0.0181781	0.0124942	0.0198565	0.0159982	0.992178		Zfp143 (867g)	5.71313e-07	0.055956	0.0554984	0.0645339	0.0624487	5.11226e-06		Jund (238g)	0.0323657	0.0557674	0.0544459	0.0527778	0.0509731	0.289059
Bcl11a (85g)	0.666788	0.0374261	0.0312436	0.0349996	0.0322206	0.992178		Erf-extended (1287g)	7.82208e-07	0.0959367	0.0955639	0.109412	0.108	6.88078e-06		Bmyc (32g)	0.0329352	0.118303	0.116186	0.11259	0.111352	0.289159
Zfp467-extended (202g)	0.304263	0.0471727	0.0435396	0.0455474	0.0432346	0.992178		Sox4 (284g)	9.57033e-07	0.0628322	0.0605509	0.053026	0.0505026	8.01129e-06		Bdp1-extended (1461g)	0.0368736	0.110431	0.10968	0.115606	0.114363	0.318342
Irf2-extended (833g)	0.783811	0.132757	0.130362	0.134111	0.127853	0.992178		Zfp143-extended (1366g)	9.29936e-07	0.0911162	0.0917199	0.103453	0.102254	8.01129e-06		Bmyc-extended (1157g)	0.0393436	0.458408	0.458158	0.451245	0.454153	0.324846
Irf2 (689g)	0.640782	0.1048	0.0999117	0.106291	0.100691	0.992178		Gata2-extended (711g)	9.44745e-07	0.0652144	0.0637344	0.0571462	0.056823	8.01129e-06		Zfp30 (17g)	0.0395083	0.175064	0.168108	0.173746	0.167628	0.324846
Jund-extended (396g)	0.240585	0.0739723	0.0721176	0.0716711	0.0688722	0.992178		Etv4 (580g)	9.76452e-07	0.0471129	0.046064	0.0542917	0.0541656	8.04411e-06		Gata3-extended (46g)	0.03944	0.00246757	0	0.00162639	0	0.324846
Jund (238g)	0.41275	0.0542863	0.0530007	0.0527778	0.0509731	0.992178		Sox4-extended (427g)	1.03258e-06	0.0911627	0.0892116	0.0802869	0.0782155	8.37355e-06		Sox4-extended (427g)	0.0407449	0.0858506	0.0830231	0.0802869	0.0782155	0.329779
Relb-extended (768g)	0.547986	0.0444579	0.0413901	0.0440119	0.0426939	0.992178		Ybx1-extended (1919g)	1.05197e-06	0.198527	0.20188	0.215997	0.221931	8.39954e-06		Klf9-extended (51g)	0.0421169	0.00283331	0	0.0033622	0.00197726	0.335639
Relb (482g)	0.541336	0.0258349	0.0231414	0.0257414	0.0238576	0.992178		Runx2-extended (110g)	1.25002e-06	0.0360353	0.0339924	0.0296237	0.0257214	9.82972e-06		Srf (37g)	0.0428721	0.000883834	0	0.00114979	0	0.336481
Irf7-extended (1057g)	0.577717	0.129945	0.119267	0.129478	0.120368	0.992178		Brca1 (2569g)	1.62838e-06	0.188641	0.18758	0.208304	0.209948	1.26138e-05		Srebf1 (507g)	0.0455568	0.0381654	0.0383594	0.040529	0.0412374	0.352215
Irf7 (916g)	0.459932	0.102884	0.0944938	0.103236	0.0955639	0.992178		Fli1-extended (167g)	1.67714e-06	0.015876	0.0143679	0.0111406	0.0088761	1.26863e-05		Erf (723g)	0.0472984	0.0626138	0.0630772	0.0665417	0.0672277	0.355081
Bcl3-extended (541g)	0.145977	0.0551522	0.0521098	0.0571879	0.0517243	0.992178		E2f8-extended (2361g)	1.68662e-06	0.199812	0.202366	0.217662	0.224279	1.26863e-05		Ubtf-extended (2609g)	0.0472984	0.297899	0.299314	0.30976	0.308576	0.355081
Bcl3 (221g)	0.238185	0.0360017	0.0321622	0.0367775	0.0333777	0.992178		Hcfc1 (2373g)	1.86316e-06	0.171558	0.171264	0.185805	0.183326	1.36767e-05		Elf4-extended (846g)	0.053609	0.0408919	0.0402758	0.0437097	0.0421588	0.372136
Sox5-extended (35g)	0.558051	0.00447443	0	0.00681749	0	0.992178		Ets1-extended (204g)	1.871e-06	0.0813003	0.0802797	0.070538	0.0684384	1.36767e-05		Tbp-extended (547g)	0.0518985	0.03873	0.0387995	0.0407577	0.0417209	0.372136
Sox5 (22g)	0.558051	0.0070425	0	0.0107303	0	0.992178		Runx2 (107g)	1.91064e-06	0.0342812	0.0320262	0.0283861	0.0248727	1.37725e-05		Gabpa-extended (1626g)	0.0545991	0.112019	0.111077	0.117308	0.114617	0.372136
Atf6-extended (71g)	0.781987	0.00981801	0.00630793	0.0110415	0.00796918	0.992178		Hsf1-extended (652g)	1.9841e-06	0.0474784	0.0476443	0.0533707	0.0546102	1.41062e-05		Mbd1 (896g)	0.0540149	0.0787886	0.0788453	0.0830098	0.0816425	0.372136
Mef2c-extended (43g)	0.920241	0.0344448	0.0328066	0.0360543	0.0306713	0.992178		Klf7-extended (273g)	2.10375e-06	0.0396162	0.0392827	0.0362996	0.0357219	1.47547e-05		Mafk (21g)	0.0509412	0.00349306	0	0.00138082	0	0.372136
Runx2-extended (110g)	0.803885	0.0286242	0.0256571	0.0296237	0.0257214	0.992178		Irf5-extended (783g)	2.24901e-06	0.100984	0.0998883	0.0933688	0.0921147	1.55631e-05		Mta3-extended (22g)	0.0527341	0.0111691	0.00551868	0.00847851	0.000149154	0.372136
Runx2 (107g)	0.732015	0.0272342	0.0236859	0.0283861	0.0248727	0.992178		Foxp1 (62g)	2.29918e-06	0.0323882	0.0289885	0.021882	0.0166899	1.5701e-05		Hoxb5-extended (36g)	0.0519023	0.00179161	0	0.000869992	0	0.372136
Irf6-extended (55g)	0.637743	0.00609874	0.00349532	0.00493718	0.00263682	0.992178		E2f7-extended (2322g)	2.57604e-06	0.167282	0.166817	0.187641	0.191658	1.73632e-05		Esrra-extended (878g)	0.0569888	0.0711943	0.072095	0.0742489	0.0750974	0.373673
Foxa3-extended (55g)	0.118277	0.00415156	0	0.00278654	0	0.992178		Zbtb7b-extended (112g)	2.7259e-06	0.0361395	0.0347811	0.0319943	0.0312065	1.81377e-05		Gtf2f1 (2126g)	0.0556043	0.237125	0.2418	0.245565	0.251519	0.373673
Foxa3 (24g)	0.0426872	0.00675341	0	0.00443038	0	0.992178		Gata2 (505g)	2.90417e-06	0.0330692	0.0319172	0.027968	0.0264529	1.90793e-05		Sox5-extended (35g)	0.0564565	0.00864368	0.0021322	0.00681749	0	0.373673
Tead3 (34g)	0.781596	0.00479206	0	0.0054881	0	0.992178		Cebpb-extended (1376g)	2.95655e-06	0.193638	0.193234	0.180609	0.179076	1.91806e-05		Hsf1-extended (652g)	0.061704	0.0507797	0.0513999	0.0533707	0.0546102	0.38233
Tgif1-extended (10g)	0.791734	0.0352971	0.0168968	0.0328294	0.0126726	0.992178		Nfe2-extended (92g)	3.01391e-06	0.0413446	0.039278	0.030894	0.0278125	1.93113e-05		Bcl3 (221g)	0.0638118	0.0348786	0.0313104	0.0367775	0.0333777	0.38233
Chd1 (12g)	0.893259	0.0552648	0.0554651	0.0547519	0.0564144	0.992178		Jund (238g)	3.3037e-06	0.0593535	0.0576464	0.0527778	0.0509731	2.091e-05		Sox5 (22g)	0.0621804	0.0132718	0.00335595	0.0107303	0	0.38233
Elk3-extended (50g)	0.209043	0.0115954	0.0128296	0.00982608	0.0102771	0.992178		Thap11-extended (714g)	3.61028e-06	0.0899361	0.0901797	0.0966086	0.0986442	2.25202e-05		E2f6-extended (2308g)	0.0639457	0.198727	0.20019	0.20847	0.213823	0.38233
Kdm5b-extended (15g)	0.849114	0.0865688	0.0794997	0.0855165	0.074497	0.992178		E2f7 (1862g)	3.64488e-06	0.136344	0.134889	0.153007	0.156802	2.25202e-05		Sp3-extended (936g)	0.0642137	0.0826605	0.0815958	0.0863158	0.086276	0.38233
Foxp1-extended (135g)	0.682885	0.0273635	0.0226777	0.0289771	0.0259594	0.992178		Fli1 (67g)	3.741e-06	0.0144746	0.0123573	0.00877182	0.00800936	2.25765e-05		AU041133-extended (16g)	0.0607862	0.00528312	0	0.00315134	0	0.38233
Foxp1 (62g)	0.834997	0.020502	0.0158965	0.021882	0.0166899	0.992178		Maff-extended (260g)	3.70488e-06	0.026738	0.0252803	0.0234509	0.0218223	2.25765e-05		Zfp712-extended (15g)	0.0641262	0.0023278	0	0.001185	0	0.38233
Stat3 (94g)	0.0960789	0.0206346	0.0210354	0.0181371	0.0163238	0.992178		Rel-extended (911g)	3.9067e-06	0.0542725	0.0505221	0.0450535	0.0409174	2.30407e-05		Bcl6b-extended (73g)	0.0612805	0.0101463	0.00880794	0.00824087	0.00633327	0.38233
Tcf4-extended (37g)	0.678475	0.0307038	0.0248272	0.0314903	0.0240639	0.992178		Zmiz1-extended (1390g)	3.89082e-06	0.105884	0.104743	0.0910714	0.0884162	2.30407e-05		Irf4-extended (262g)	0.0665991	0.0389682	0.0369282	0.0368671	0.0356572	0.387621
Sox4-extended (427g)	0.905946	0.0803365	0.0768691	0.0802869	0.0782155	0.992178		Rest-extended (494g)	4.24355e-06	0.0458531	0.0436754	0.0379291	0.0343886	2.47461e-05		Smarca4-extended (3967g)	0.065979	0.302531	0.30187	0.313008	0.309464	0.387621
Sox4 (284g)	0.656626	0.0535575	0.0497079	0.053026	0.0505026	0.992178		Creb5-extended (520g)	4.313e-06	0.0338827	0.0326336	0.0301302	0.0292009	2.48716e-05		Tfdp2 (1338g)	0.0673639	0.215292	0.215846	0.211207	0.212353	0.387717
Bcl11a-extended (1049g)	0.537366	0.122236	0.119531	0.123684	0.118415	0.992178		Irf2-extended (833g)	4.77252e-06	0.148975	0.145187	0.134111	0.127853	2.71052e-05		Gtf2f1-extended (2829g)	0.0689861	0.305265	0.309059	0.315274	0.320092	0.39269
Stat3-extended (737g)	0.478374	0.0584578	0.0537894	0.0603639	0.0565425	0.992178		E2f3 (2827g)	4.80477e-06	0.230416	0.229269	0.251157	0.250325	2.71052e-05		Maz-extended (1545g)	0.0708583	0.235349	0.236455	0.242432	0.243696	0.392964
Rab14 (18g)	0.727498	0.0766161	0.0717725	0.0745854	0.0694104	0.992178		Nfe2 (76g)	4.93576e-06	0.0363694	0.0345494	0.0268559	0.0260447	2.71472e-05		Zbtb33 (597g)	0.0707854	0.0478385	0.0470182	0.0502446	0.0494554	0.392964
Zfp597-extended (181g)	0.699124	0.0183224	0.0156989	0.0184587	0.0171479	0.992178		Fos (98g)	4.91587e-06	0.0684702	0.0679469	0.062124	0.0609924	2.71472e-05		Hoxa7-extended (14g)	0.0713101	0.00326089	0	0.00118394	0	0.392964
Zfp597 (48g)	0.539995	0.0222927	0.01886	0.0209864	0.0186155	0.992178		E2f3-extended (3265g)	4.96915e-06	0.251596	0.250003	0.274108	0.272791	2.71472e-05		Tfdp1 (2353g)	0.0743484	0.342278	0.349478	0.352744	0.362288	0.401172
Mlxip-extended (74g)	0.550656	0.0261594	0.0250122	0.0269127	0.0268418	0.992178		Thap1 (639g)	5.38589e-06	0.0619911	0.0622747	0.0688571	0.0693107	2.91175e-05		Gata3 (17g)	0.0739516	0.00319302	0	0.00157407	0	0.401172
Mlxip (73g)	0.529468	0.0263939	0.0253331	0.0272535	0.0271862	0.992178		Pole3-extended (1481g)	5.48052e-06	0.186443	0.189967	0.20202	0.211163	2.93236e-05		E2f6 (1867g)	0.0759526	0.174038	0.174445	0.182366	0.186728	0.405602
Myb-extended (585g)	0.534727	0.0876549	0.0870596	0.0856484	0.0853189	0.992178		Pole3 (528g)	5.73553e-06	0.0728777	0.0741824	0.0819497	0.0858568	3.03749e-05		Fos (98g)	0.0786092	0.0649909	0.0640366	0.062124	0.0609924	0.411205
Myb (243g)	0.717	0.0833172	0.0805397	0.0815334	0.0810345	0.992178		Mitf (243g)	6.46644e-06	0.0102007	0.00957058	0.00767373	0.00637489	3.38998e-05		Zbtb33-extended (787g)	0.0786095	0.0593546	0.0584229	0.0618973	0.0605839	0.411205
Rreb1-extended (183g)	0.623682	0.019656	0.0180462	0.02013	0.0180049	0.992178		Elf1-extended (347g)	7.32495e-06	0.113058	0.112737	0.103075	0.102805	3.80165e-05		Hoxb5 (25g)	0.0793833	0.00131698	0	0.000286227	0	0.411205
Cux1-extended (235g)	0.424268	0.03411	0.0314961	0.0325827	0.0294911	0.992178		Pole4-extended (929g)	1.06446e-05	0.142149	0.143933	0.154712	0.156963	5.45866e-05		Atf4-extended (757g)	0.0805303	0.10076	0.0987741	0.105426	0.104711	0.413017
Zfp704 (170g)	0.54932	0.0309835	0.028176	0.0294802	0.027407	0.992178		Irf2 (689g)	1.0728e-05	0.118313	0.115475	0.106291	0.100691	5.45866e-05		Ybx1 (47g)	0.0884225	0.0769671	0.0760184	0.0798165	0.0811861	0.431134
Creb3l2-extended (430g)	0.652289	0.0463287	0.0451926	0.0456181	0.0443151	0.992178		Psmd12-extended (151g)	1.10533e-05	0.0482578	0.0476153	0.0557581	0.0559572	5.51604e-05		Brca1 (2569g)	0.0879012	0.200753	0.202963	0.208304	0.209948	0.431134
Creb3l2 (196g)	0.276854	0.0335112	0.0334831	0.0313714	0.0323504	0.992178		Stat3 (94g)	1.09674e-05	0.0244215	0.0224823	0.0181371	0.0163238	5.51604e-05		Nrf1-extended (2767g)	0.0900918	0.180977	0.183733	0.188787	0.186453	0.431134
Elf4-extended (846g)	0.572255	0.0426071	0.0419199	0.0437097	0.0421588	0.992178		E2f8 (1488g)	1.12124e-05	0.137456	0.139481	0.150782	0.156189	5.54211e-05		Tfdp2-extended (1893g)	0.0864364	0.291144	0.291491	0.286413	0.287855	0.431134
Elf4 (394g)	0.777662	0.0254016	0.0243559	0.0254777	0.0254227	0.992178		Fos-extended (297g)	1.26461e-05	0.0499268	0.0491283	0.0445916	0.044142	6.19184e-05		Suz12-extended (1123g)	0.0896501	0.10429	0.104093	0.108445	0.109002	0.431134
Zeb1-extended (395g)	0.699124	0.0143304	0.0125625	0.0147081	0.0136996	0.992178		Irf4 (206g)	1.27772e-05	0.0428315	0.0419539	0.0397736	0.0385723	6.19755e-05		Sin3a-extended (3119g)	0.090624	0.197684	0.199148	0.204876	0.204904	0.431134
Zfp148-extended (212g)	0.700608	0.0189789	0.0177219	0.0193454	0.0182628	0.992178		Cebpd (726g)	1.31788e-05	0.115876	0.115485	0.106282	0.105807	6.27506e-05		Patz1-extended (96g)	0.0907212	0.00620079	0.00522198	0.0050828	0.00389374	0.431134
Srebf2 (212g)	0.703578	0.037875	0.0389919	0.0388155	0.0377817	0.992178		Gata1 (497g)	1.3128e-05	0.0317658	0.0309437	0.0277329	0.0262435	6.27506e-05		Thrb-extended (54g)	0.0898614	0.00533299	0.00148211	0.00368956	0	0.431134
Erg-extended (3219g)	0.402544	0.208502	0.201574	0.211411	0.209646	0.992178		Cux1-extended (235g)	1.41083e-05	0.0395849	0.0374561	0.0325827	0.0294911	6.65657e-05		Mef2c-extended (43g)	0.0931404	0.0404989	0.0360873	0.0360543	0.0306713	0.435932
Erg (1412g)	0.542663	0.0797873	0.0770817	0.0808809	0.0793933	0.992178		Cebpb (1125g)	1.46244e-05	0.149966	0.149361	0.140254	0.140273	6.83788e-05		Mitf-extended (485g)	0.0934139	0.0206754	0.0195167	0.019776	0.0179731	0.435932
Rad21 (591g)	0.0773463	0.0320126	0.0278641	0.0342142	0.0331433	0.992178		Myc (838g)	1.51972e-05	0.139346	0.140959	0.148849	0.150896	7.04227e-05		Zfp169 (11g)	0.0960794	0.00498106	0	0.00266651	0	0.444367
Kdm5a (229g)	0.805435	0.0515394	0.0499853	0.0506711	0.0504945	0.992178		Nrf1-extended (2767g)	1.5852e-05	0.172173	0.171861	0.188787	0.186453	7.28069e-05		Fosb-extended (41g)	0.0980024	0.00597677	0.00134146	0.00431897	0	0.44925
Kdm5a-extended (1684g)	0.90436	0.156453	0.150387	0.155564	0.153504	0.992178		Hcfc1-extended (3632g)	1.67456e-05	0.256347	0.256807	0.275427	0.272318	7.62365e-05		Tfdp1-extended (3051g)	0.099201	0.413117	0.422085	0.424958	0.432653	0.449425
Chd2-extended (2195g)	0.376077	0.129983	0.121718	0.132552	0.130404	0.992178		Nfkb1-extended (570g)	1.73751e-05	0.041435	0.0395011	0.0354433	0.0325045	7.84146e-05		Brca1-extended (3166g)	0.0997759	0.245826	0.251241	0.254751	0.258958	0.449425
Chd2 (1533g)	0.430098	0.0990764	0.0929562	0.100672	0.0985507	0.992178		Zfp770 (395g)	1.86551e-05	0.0329532	0.0329084	0.0377334	0.037041	8.34655e-05		E2f8-extended (2361g)	0.102102	0.210789	0.213843	0.217662	0.224279	0.455938
Srebf2-extended (1921g)	0.573618	0.166945	0.158122	0.168921	0.16383	0.992178		Klf4 (129g)	2.3114e-05	0.0164948	0.0153923	0.0120804	0.0113769	0.000102531		Egr3-extended (155g)	0.103963	0.00948094	0.00816848	0.00828428	0.00677241	0.45638
Elk4-extended (1249g)	0.880611	0.0725678	0.0652901	0.0715477	0.0710197	0.992178		Jun (113g)	2.68875e-05	0.033813	0.0316325	0.0279924	0.02567	0.000118259		Pknox1-extended (64g)	0.103903	0.0111639	0.00686332	0.0131484	0.0105671	0.45638
Nr2c2-extended (111g)	0.525201	0.00664056	0.00663318	0.00634286	0.00578809	0.992178		Tcf4-extended (37g)	2.98408e-05	0.0412305	0.0353776	0.0314903	0.0240639	0.000130146		Irf7 (916g)	0.107494	0.0991665	0.0928082	0.103236	0.0955639	0.457436
Zfx-extended (78g)	0.832968	0.00537625	0.00361576	0.00505027	0.00370395	0.992178		Cebpd-extended (1059g)	3.30673e-05	0.208635	0.20889	0.195846	0.196322	0.000143016		Prdm1-extended (531g)	0.106579	0.0379449	0.0362245	0.0393412	0.0382483	0.457436
Rb1-extended (958g)	0.504858	0.0378055	0.0352865	0.0356137	0.0346424	0.992178		Irf3-extended (973g)	3.36424e-05	0.0729799	0.0726871	0.0813917	0.0807854	0.000144301		Irf4 (206g)	0.105973	0.0409925	0.0400356	0.0397736	0.0385723	0.457436
Rb1 (658g)	0.739564	0.0307234	0.0296037	0.0295945	0.0297231	0.992178		Gm14295-extended (13g)	3.8818e-05	0.024109	0.0152217	0.0374495	0.0379604	0.000165136		Zfp143 (867g)	0.108516	0.0614833	0.0613267	0.0645339	0.0624487	0.457436
Smad5 (101g)	0.193701	0.0142809	0.0132361	0.0120754	0.0110127	0.992178		Brf1-extended (1322g)	3.96506e-05	0.0659286	0.0663394	0.0751409	0.0746663	0.000167306		Erf-extended (1287g)	0.108619	0.104206	0.105457	0.109412	0.108	0.457436
Creb1-extended (248g)	0.776127	0.0233366	0.0217571	0.0230877	0.0228373	0.992178		Zfp704 (170g)	4.42967e-05	0.0357313	0.0348163	0.0294802	0.027407	0.000185403		Max-extended (2032g)	0.112473	0.205322	0.207831	0.212086	0.213334	0.462123
Creb1 (93g)	0.633631	0.0189392	0.0167285	0.019172	0.0177026	0.992178		Foxo3-extended (83g)	4.57164e-05	0.00803829	0.00612814	0.00492948	0.0026635	0.000189815		Thap1-extended (1099g)	0.115677	0.100688	0.102735	0.10456	0.108285	0.462123
Phf8-extended (1530g)	0.456291	0.065141	0.0596073	0.0653377	0.0636694	0.992178		Klf4-extended (143g)	4.69506e-05	0.015225	0.0141771	0.0112621	0.0105341	0.000193392		Klf6 (188g)	0.11279	0.0244135	0.0227718	0.0228928	0.0221252	0.462123
Phf8 (1176g)	0.281302	0.0523327	0.0484131	0.0532649	0.0527349	0.992178		Irf4-extended (262g)	5.01172e-05	0.0402354	0.0394389	0.0368671	0.0356572	0.00020481		Rela (58g)	0.113746	0.00267918	0	0.00350654	0.00122424	0.462123
Nr3c1 (255g)	0.905946	0.0223388	0.019409	0.0218686	0.0211749	0.992178		Nrf1 (2137g)	6.05131e-05	0.134645	0.132546	0.147473	0.145961	0.000245362		E2f3 (2827g)	0.113746	0.242504	0.244618	0.251157	0.250325	0.462123
Rest-extended (494g)	0.305207	0.041067	0.040139	0.0379291	0.0343886	0.992178		Creb3l2-extended (430g)	6.41549e-05	0.0510116	0.0500272	0.0456181	0.0443151	0.000258111		Ezh2-extended (4403g)	0.116434	0.399339	0.405506	0.409907	0.413963	0.462123
Zmiz1-extended (1390g)	0.93297	0.0914619	0.0864527	0.0910714	0.0884162	0.992178		Foxp1-extended (135g)	7.12219e-05	0.0380284	0.0355167	0.0289771	0.0259594	0.00028434		Atf1-extended (1962g)	0.115677	0.179098	0.181907	0.184417	0.187408	0.462123
Mxi1-extended (1069g)	0.913884	0.0423875	0.0408966	0.0418845	0.0401226	0.992178		Kdm5a-extended (1684g)	7.33606e-05	0.171844	0.171064	0.155564	0.153504	0.000290642		Brf1-extended (1322g)	0.116869	0.0708924	0.0727702	0.0751409	0.0746663	0.462123
Mafg-extended (742g)	0.536045	0.0561918	0.053992	0.0544688	0.0535037	0.992178		Kdm5b-extended (15g)	7.43191e-05	0.111144	0.103263	0.0855165	0.074497	0.000292209		Egr3 (94g)	0.120008	0.00863598	0.00715094	0.00706048	0.00619563	0.467399
Mafg (57g)	0.262943	0.0673066	0.0626482	0.0636738	0.0611368	0.992178		Pparg (25g)	8.21341e-05	0.0295337	0.0279934	0.0378785	0.0373026	0.000320508		Foxc1-extended (22g)	0.119385	0.00257193	0	0.00099468	0	0.467399
Nfe2-extended (92g)	0.622266	0.0322098	0.0267151	0.030894	0.0278125	0.992178		Pparg-extended (30g)	9.10986e-05	0.0248321	0.0234242	0.0317479	0.0312139	0.000352837		Nrf1 (2137g)	0.123203	0.141627	0.143213	0.147473	0.145961	0.476263
Nfe2 (76g)	0.675549	0.0275669	0.0248023	0.0268559	0.0260447	0.992178		E2f2 (737g)	9.92754e-05	0.0695921	0.0688614	0.0782178	0.0812633	0.000381659		E2f1-extended (1972g)	0.126875	0.255293	0.26002	0.263976	0.27344	0.484129
Xbp1-extended (684g)	0.891681	0.0809145	0.0765259	0.0798126	0.0778141	0.992178		E2f2-extended (790g)	0.000106558	0.0728321	0.0721599	0.0817275	0.0843333	0.000406644		Ybx1-extended (1919g)	0.127107	0.209862	0.213254	0.215997	0.221931	0.484129
Xbp1 (418g)	0.810088	0.061351	0.0591197	0.0610341	0.058672	0.992178		Nr3c1-extended (965g)	0.000113422	0.0758297	0.0744169	0.0657488	0.0637214	0.00042968		Hdac2-extended (2621g)	0.13496	0.339802	0.344289	0.349325	0.349104	0.4865
Fli1-extended (167g)	0.195776	0.0121641	0.0112066	0.0111406	0.0088761	0.992178		Zfp30 (17g)	0.000118285	0.178719	0.169454	0.173746	0.167628	0.000444856		Foxp1 (62g)	0.131676	0.0248356	0.0208487	0.021882	0.0166899	0.4865
Fli1 (67g)	0.18062	0.0103072	0.00895014	0.00877182	0.00800936	0.992178		Stat3-extended (737g)	0.000131848	0.0688947	0.0666719	0.0603639	0.0565425	0.000492298		Zbtb7b-extended (112g)	0.130511	0.0330796	0.0324877	0.0319943	0.0312065	0.4865
Bach1-extended (201g)	0.75321	0.0156876	0.0146192	0.0161462	0.015509	0.992178		Irf5 (310g)	0.000135052	0.0611281	0.0599979	0.0568767	0.0561727	0.000500656		E2f3-extended (3265g)	0.132062	0.265088	0.267586	0.274108	0.272791	0.4865
Runx1-extended (79g)	0.827208	0.0444295	0.0403712	0.0453517	0.0430293	0.992178		Srebf1-extended (2595g)	0.000143959	0.179803	0.177796	0.193941	0.192785	0.000529893		Arid3a-extended (61g)	0.134314	0.00681335	0.00365379	0.0079748	0.00508475	0.4865
Runx1 (46g)	0.682883	0.0482228	0.0435146	0.0497065	0.0464617	0.992178		Spib (386g)	0.00018397	0.0758265	0.0752204	0.0702459	0.0684059	0.000668446		Ets1-extended (204g)	0.130869	0.0737733	0.0722767	0.070538	0.0684384	0.4865
Foxo3-extended (83g)	0.478266	0.00536303	0.00310048	0.00492948	0.0026635	0.992178		Zfp523-extended (723g)	0.000184177	0.0530843	0.0528804	0.0592258	0.0585736	0.000668446		Foxo1 (11g)	0.134541	0.00148969	0	0.000621994	0	0.4865
Foxn3-extended (277g)	0.437153	0.017404	0.0149872	0.0162678	0.0149647	0.992178		Rxrb-extended (35g)	0.000265994	0.00507604	0.000947643	0.00229957	0	0.000958685		Zfp119a-extended (14g)	0.135243	0.00580752	0	0.00423223	0	0.4865
Vezf1-extended (202g)	0.616617	0.0167515	0.0140367	0.015751	0.0153804	0.992178		Egr3-extended (155g)	0.000287047	0.0113913	0.00980217	0.00828428	0.00677241	0.00102039		E2f4 (2468g)	0.145103	0.267001	0.272103	0.274915	0.276817	0.502489
Hif1a-extended (218g)	0.262091	0.011913	0.0111383	0.0111572	0.00989176	0.992178		Polr3g-extended (1096g)	0.000286441	0.0690402	0.0684692	0.0756595	0.0729157	0.00102039		Elk4 (110g)	0.141738	0.00599614	0.00517643	0.00689718	0.00625352	0.502489
Hif1a (214g)	0.264654	0.0118555	0.0112204	0.0111041	0.0100374	0.992178		Gabpb1-extended (2466g)	0.00029597	0.185145	0.183388	0.195884	0.196499	0.00104496		Hcfc1-extended (3632g)	0.144332	0.267223	0.26902	0.275427	0.272318	0.502489
Zbtb11 (22g)	0.0170874	0.0265582	0.029607	0.0214093	0.0208069	0.992178		Stat6 (26g)	0.000321213	0.00660052	0	0.00274622	0	0.00112011		Nfatc2-extended (38g)	0.145508	0.000546198	0	0.000235229	0	0.502489
Egr1-extended (2060g)	0.721494	0.131733	0.128663	0.13144	0.129484	0.992178		Klf2 (16g)	0.000321574	0.0479977	0.0486735	0.0334283	0.0305102	0.00112011		Hoxa9 (20g)	0.144986	0.00232312	0	0.00115298	0	0.502489
Egr1 (1371g)	0.891681	0.0872999	0.0860786	0.0876407	0.0874136	0.992178		Myb-extended (585g)	0.000393582	0.0929407	0.0922165	0.0856484	0.0853189	0.00135278		Cux2-extended (39g)	0.140842	0.000621501	0	0.000355163	0	0.502489
Atf4-extended (757g)	0.543992	0.103485	0.099039	0.105426	0.104711	0.992178		Stat6-extended (28g)	0.000393307	0.00637489	0	0.00287776	0	0.00135278		Taf1-extended (3672g)	0.146525	0.268494	0.268633	0.276928	0.26956	0.502648
Atf4 (375g)	0.395825	0.0619684	0.0608776	0.0639416	0.0627929	0.992178		Mef2a-extended (57g)	0.000406013	0.0139933	0.0120614	0.00981916	0.00921645	0.00138632		Xbp1-extended (684g)	0.148087	0.0826696	0.0816399	0.0798126	0.0778141	0.504666
Klf9-extended (51g)	0.0334629	0.00221335	0	0.0033622	0.00197726	0.992178		Gabpb1 (1408g)	0.000434149	0.10612	0.105426	0.111191	0.112763	0.0014727		Hcfc1 (2373g)	0.153792	0.180687	0.182152	0.185805	0.183326	0.520681
Bhlhe40 (21g)	0.0100045	0.0361238	0.0380952	0.0377495	0.0401249	0.992178		Vezf1-extended (202g)	0.000468582	0.0196808	0.0182916	0.015751	0.0153804	0.00157918		Yy1-extended (1682g)	0.156229	0.210685	0.209818	0.218665	0.214332	0.523386
Zbtb7a-extended (31g)	0.437663	0.00843715	0.00527859	0.00965145	0.00831778	0.992178		Ep300-extended (575g)	0.000502373	0.0295461	0.0287192	0.0255928	0.0249745	0.00168214		Hoxa2-extended (13g)	0.156612	0.00273705	0	0.00195895	0	0.523386
Zbtb7a (11g)	0.672887	0.0094406	0	0.00994999	0	0.992178		Nfkb1 (373g)	0.000556175	0.0338068	0.0321036	0.0299009	0.0273038	0.00185035		E2f4-extended (3126g)	0.159524	0.314735	0.319002	0.323866	0.325297	0.5297
Tcf12-extended (62g)	0.725892	0.00495021	0.00342007	0.00487444	0.00339271	0.992178		Ets2 (264g)	0.000619141	0.00780934	0.00698257	0.00596935	0.00497813	0.00204671		Nfatc2 (35g)	0.161137	0.000468543	0	0.000134762	0	0.531651
Tcf12 (58g)	0.725892	0.00527372	0.00364357	0.00519299	0.00361442	0.992178		Irf8 (910g)	0.000634088	0.114243	0.113854	0.10689	0.106291	0.00208286		Myc (838g)	0.165842	0.146008	0.146343	0.148849	0.150896	0.536336
Mef2a-extended (57g)	0.450399	0.0108481	0.00880156	0.00981916	0.00921645	0.992178		Creb5 (136g)	0.000643997	0.0217042	0.021227	0.0196627	0.0197897	0.0021021		Batf-extended (36g)	0.165347	0.0173048	0.0114569	0.0198565	0.0159982	0.536336
Mef2a (25g)	0.404311	0.010976	0.00342105	0.0121138	0.00934211	0.992178		Smarca4-extended (3967g)	0.000656789	0.295799	0.292803	0.313008	0.309464	0.00213046		E2f7-extended (2322g)	0.166699	0.180611	0.186627	0.187641	0.191658	0.536336
Stat6-extended (28g)	0.109471	0.00588771	0	0.00287776	0	0.992178		Ets2-extended (560g)	0.000668417	0.0204895	0.0195563	0.0182143	0.0163048	0.00215471		Sp1-extended (414g)	0.166699	0.0108411	0.0098254	0.011708	0.010503	0.536336
Stat6 (26g)	0.0557052	0.00625363	0	0.00274622	0	0.992178		Crem-extended (163g)	0.000692251	0.0456217	0.0450277	0.0427718	0.0413968	0.00221777		E2f8 (1488g)	0.170449	0.145909	0.150499	0.150782	0.156189	0.538369
Cebpg-extended (117g)	0.0743061	0.00666028	0.00634182	0.00604872	0.00439517	0.992178		Gata1-extended (604g)	0.000731749	0.0422863	0.0414609	0.038411	0.0361587	0.00232992		Pgr-extended (23g)	0.169436	0.00119167	0	0.00194152	0	0.538369
Cebpg (45g)	0.838118	0.00820812	0.00810108	0.00903927	0.00542549	0.992178		Ybx1 (47g)	0.000792491	0.0724703	0.0712962	0.0798165	0.0811861	0.00250794		Gata1 (497g)	0.170449	0.0289214	0.0275605	0.0277329	0.0262435	0.538369
Nfe2l1-extended (68g)	0.932813	0.00831146	0.00792337	0.00794552	0.00719623	0.992178		Thap11 (229g)	0.000800613	0.0520687	0.052022	0.0552183	0.0553619	0.00251829		Pole3 (528g)	0.178589	0.0789248	0.0825524	0.0819497	0.0858568	0.542869
Atf5-extended (248g)	0.883771	0.0239464	0.0231946	0.0238554	0.0235844	0.992178		Mafk (21g)	0.000933648	0.00446828	0	0.00138082	0	0.00291906		Thap1 (639g)	0.178138	0.0666512	0.0680198	0.0688571	0.0693107	0.542869
Ddit3-extended (249g)	0.0426999	0.0219761	0.0207443	0.0237278	0.0225904	0.992178		Zfp148-extended (212g)	0.000961563	0.0227529	0.0222005	0.0193454	0.0182628	0.00295297		Mef2b (16g)	0.181306	0.000999789	0	0.00025974	0	0.542869
Ddit3 (114g)	0.0339413	0.0143661	0.0139012	0.0171153	0.0168434	0.992178		Cebpg-extended (117g)	0.000958722	0.0081159	0.00695015	0.00604872	0.00439517	0.00295297		E2f2-extended (790g)	0.177688	0.0782242	0.0797309	0.0817275	0.0843333	0.542869
Zbtb7b-extended (112g)	0.0329422	0.034164	0.0337688	0.0319943	0.0312065	0.992178		Tal1 (129g)	0.000956112	0.00855423	0.007738	0.00599176	0.00503318	0.00295297		Etv4 (580g)	0.175151	0.052035	0.0517893	0.0542917	0.0541656	0.542869
Klf3-extended (576g)	0.867987	0.0178065	0.0161967	0.0173613	0.0161759	0.992178		Foxa3 (24g)	0.00112523	0.00827175	0	0.00443038	0	0.00343527		Setdb1-extended (453g)	0.181011	0.0382073	0.0378133	0.0395028	0.039455	0.542869
Klf7-extended (273g)	0.469718	0.036928	0.0359262	0.0362996	0.0357219	0.992178		Bcl11a-extended (1049g)	0.00153863	0.132675	0.130502	0.123684	0.118415	0.00466987		Sin3a (2079g)	0.180555	0.136893	0.136645	0.141315	0.141343	0.542869
Ets2-extended (560g)	0.319594	0.0198	0.0180197	0.0182143	0.0163048	0.992178		Rxrb (19g)	0.00155184	0.00676304	0	0.00285605	0	0.0046826		Hoxa10-extended (26g)	0.175519	0.00323412	0	0.0017168	0	0.542869
Ets2 (264g)	0.799239	0.00658381	0.00549766	0.00596935	0.00497813	0.992178		Zfx-extended (78g)	0.00160251	0.00723278	0.0061512	0.00505027	0.00370395	0.00480753		Foxo1-extended (25g)	0.178144	0.00533253	0	0.00427632	0	0.542869
Creb5 (136g)	0.627936	0.0199502	0.0192175	0.0196627	0.0197897	0.992178		Setdb1-extended (453g)	0.00181594	0.0363701	0.0357879	0.0395028	0.039455	0.00541651		E2f1 (1723g)	0.183611	0.225851	0.228689	0.232418	0.237364	0.546612
Bhlhe40-extended (399g)	0.458715	0.0300659	0.0283726	0.0305551	0.0300395	0.992178		Elk3-extended (50g)	0.00200407	0.0138237	0.0129807	0.00982608	0.0102771	0.00592427		Mlxip (73g)	0.187795	0.0256118	0.0252158	0.0272535	0.0271862	0.546963
Creb5-extended (520g)	0.827208	0.0299162	0.0281447	0.0301302	0.0292009	0.992178		Prdm1-extended (531g)	0.002009	0.0427045	0.0413623	0.0393412	0.0382483	0.00592427		Zfp143-extended (1366g)	0.187953	0.099819	0.100392	0.103453	0.102254	0.546963
Klf6-extended (398g)	0.463588	0.0357546	0.0329643	0.0342133	0.031331	0.992178		Mef2c-extended (43g)	0.00203006	0.0438403	0.0385138	0.0360543	0.0306713	0.00595256		Irf3-extended (973g)	0.18764	0.0781496	0.080053	0.0813917	0.0807854	0.546963
Klf6 (188g)	0.330421	0.0245471	0.0224182	0.0228928	0.0221252	0.992178		Atf5-extended (248g)	0.00206109	0.0264262	0.0254442	0.0238554	0.0235844	0.00600958		Hoxc10-extended (29g)	0.185356	0.000198716	0	0.000495862	0	0.546963
Fosl2-extended (486g)	0.0496989	0.0433826	0.0419644	0.041443	0.0395934	0.992178		Foxa3-extended (55g)	0.00209876	0.00495472	0.00141039	0.00278654	0	0.00608524		Mlxip-extended (74g)	0.19221	0.025306	0.0249427	0.0269127	0.0268418	0.553137
Fosl2 (314g)	0.07308	0.0391866	0.0376875	0.0376284	0.0365881	0.992178		Zfp382 (24g)	0.00241535	0.0434773	0.0405368	0.0435684	0.0417009	0.00696426		Gfi1 (61g)	0.191258	0.0698241	0.0676716	0.0656838	0.063601	0.553137
Maff-extended (260g)	0.585951	0.0237008	0.0225359	0.0234509	0.0218223	0.992178		Etv5 (1218g)	0.0025554	0.071717	0.0716404	0.076428	0.0762142	0.00732737		Tal1-extended (245g)	0.196054	0.00976094	0.00888452	0.00877318	0.00800754	0.561084
Junb-extended (759g)	0.473417	0.0697973	0.0658407	0.0703385	0.0678406	0.992178		Irf7-extended (1057g)	0.00273696	0.138304	0.134146	0.129478	0.120368	0.00780485		Gabpa (1125g)	0.197511	0.0759792	0.0749442	0.0787226	0.0765882	0.562146
Mxd1-extended (124g)	0.0171676	0.0417565	0.0387992	0.0382869	0.0360846	0.992178		Irf8-extended (1182g)	0.00299553	0.168621	0.168568	0.159561	0.160927	0.00849553		Psmd12-extended (151g)	0.217163	0.053844	0.0526581	0.0557581	0.0559572	0.567884
Mitf-extended (485g)	0.0727597	0.0221258	0.0198004	0.019776	0.0179731	0.992178		Creb3l2 (196g)	0.00327619	0.03509	0.0346646	0.0313714	0.0323504	0.00924101		Klf16-extended (18g)	0.209924	0.00936451	0	0.00736013	0	0.567884
Mitf (243g)	0.390273	0.00816915	0.00664704	0.00767373	0.00637489	0.992178		Nr3c1 (255g)	0.00338517	0.0253223	0.0243249	0.0218686	0.0211749	0.00949678		Myc-extended (3177g)	0.208431	0.541604	0.544229	0.548866	0.551441	0.567884
Bhlhe41-extended (800g)	0.249528	0.07357	0.0714508	0.0712292	0.0700691	0.992178		Chd2-extended (2195g)	0.00341605	0.144945	0.141907	0.132552	0.130404	0.00953187		Pole4-extended (929g)	0.217511	0.150411	0.153439	0.154712	0.156963	0.567884
Nfe2l2-extended (825g)	0.660973	0.0714424	0.0680224	0.0696022	0.0682614	0.992178		Hoxb5-extended (36g)	0.00383766	0.00233773	0	0.000869992	0	0.010651		Relb-extended (768g)	0.203745	0.0428947	0.0411823	0.0440119	0.0426939	0.567884
Nfe2l2 (572g)	0.348647	0.0547914	0.0522124	0.0525595	0.0504719	0.992178		Rbbp5-extended (2044g)	0.00387572	0.117489	0.116321	0.125834	0.128196	0.0106995		Relb (482g)	0.218906	0.0250817	0.0230375	0.0257414	0.0238576	0.567884
Fosb-extended (41g)	0.2287	0.00591008	0.000487805	0.00431897	0	0.992178		Zfp523 (150g)	0.00390708	0.0258299	0.0251635	0.0287727	0.0280721	0.010729		Bcl3-extended (541g)	0.21474	0.0559986	0.0521336	0.0571879	0.0517243	0.567884
Fosb (15g)	0.433431	0.00335517	0	0.00548435	0	0.992178		Myb (243g)	0.00393167	0.0878859	0.0875207	0.0815334	0.0810345	0.0107397		Stat3 (94g)	0.222598	0.0201881	0.0179933	0.0181371	0.0163238	0.567884
Rela (58g)	0.106191	0.00283002	0	0.00350654	0.00122424	0.992178		Etv5-extended (1778g)	0.00405305	0.112791	0.111833	0.120319	0.120835	0.0110133		Zeb1-extended (395g)	0.221891	0.0155335	0.0148338	0.0147081	0.0136996	0.567884
Etv3-extended (31g)	0.0705383	0.00103614	0	0.00329748	0	0.992178		Xrcc4-extended (1432g)	0.00434057	0.0932956	0.0925978	0.0983926	0.0993974	0.0117331		Zfx-extended (78g)	0.223646	0.00580713	0.00469608	0.00505027	0.00370395	0.567884
Egr3-extended (155g)	0.209244	0.00983605	0.00854274	0.00828428	0.00677241	0.992178		Srebf2 (212g)	0.00440648	0.0429421	0.0427187	0.0388155	0.0377817	0.0118496		Xbp1 (418g)	0.222422	0.062921	0.0623376	0.0610341	0.058672	0.567884
Egr3 (94g)	0.305165	0.00856391	0.00638112	0.00706048	0.00619563	0.992178		Plagl1 (21g)	0.0044679	0.00288153	0	0.000762391	0	0.0119528		Ddit3-extended (249g)	0.215258	0.0227433	0.0220479	0.0237278	0.0225904	0.567884
Egr2-extended (84g)	0.543986	0.0214206	0.0210108	0.0217463	0.0213607	0.992178		Cebpa-extended (547g)	0.00452903	0.0794972	0.0787107	0.0757977	0.0734212	0.0120542		Creb3l1 (16g)	0.204532	2.69642e-05	0	0.00019083	0	0.567884
Egr2 (61g)	0.105633	0.0276623	0.0276188	0.0286551	0.0285635	0.992178		Rb1-extended (958g)	0.00494135	0.0394489	0.0382759	0.0356137	0.0346424	0.0130845		Maff (13g)	0.204532	3.95969e-05	0	0.000278223	0	0.567884
Crem-extended (163g)	0.786889	0.043273	0.041909	0.0427718	0.0413968	0.992178		Gabpa-extended (1626g)	0.00528519	0.110315	0.108436	0.117308	0.114617	0.0138795		E2f7 (1862g)	0.214396	0.14774	0.151636	0.153007	0.156802	0.567884
Crem (85g)	0.401415	0.0337663	0.0340525	0.0330245	0.0325056	0.992178		Foxc1-extended (22g)	0.00529506	0.00338232	0	0.00099468	0	0.0138795		Pbx3-extended (1052g)	0.21474	0.0685777	0.068812	0.0710189	0.0687497	0.567884
Pax5-extended (153g)	0.74865	0.0425371	0.0404171	0.0431067	0.0420391	0.992178		Fosb-extended (41g)	0.00538023	0.00733156	0.00331301	0.00431897	0	0.0140319		Smarca4 (1433g)	0.223307	0.104717	0.104311	0.107923	0.105195	0.567884
Pax5 (72g)	0.824085	0.0199214	0.0181066	0.0198311	0.0180829	0.992178		Hdac6-extended (428g)	0.00554385	0.0316097	0.0313481	0.0340314	0.0334632	0.0143396		Taf1 (2961g)	0.212337	0.229363	0.229227	0.235343	0.232653	0.567884
Jun (113g)	0.351743	0.0303383	0.0270508	0.0279924	0.02567	0.992178		Ctcf-extended (2510g)	0.00555349	0.220818	0.217137	0.230591	0.232855	0.0143396		Rad21-extended (3553g)	0.206748	0.232227	0.23171	0.238302	0.232424	0.567884
Spic-extended (745g)	0.580456	0.0624142	0.0585061	0.0610574	0.0584229	0.992178		Max (22g)	0.00562104	0.017816	0.0155493	0.0230588	0.0258036	0.0144422		Rcor1-extended (2636g)	0.217685	0.170103	0.167345	0.174279	0.172443	0.567884
Spic (589g)	0.191655	0.0419715	0.0388774	0.0404321	0.0381639	0.992178		Zfp846 (17g)	0.00576515	0.0480928	0.0497885	0.0540789	0.0523837	0.0145957		Rbbp5 (769g)	0.213021	0.0454165	0.0447795	0.0471503	0.0457691	0.567884
Jun-extended (643g)	0.747136	0.0694901	0.0636954	0.0675709	0.0644746	0.992178		Elk4-extended (1249g)	0.00573416	0.077148	0.0767259	0.0715477	0.0710197	0.0145957		Sp1 (25g)	0.218356	0.00193193	0	0.00268455	0	0.567884
Maf-extended (578g)	0.688772	0.0656325	0.0626021	0.0645006	0.0613965	0.992178		Zbtb33 (597g)	0.00573911	0.0468142	0.0451741	0.0502446	0.0494554	0.0145957		Zbtb11 (22g)	0.231567	0.0189323	0.0190917	0.0214093	0.0208069	0.58229
Atf3-extended (1228g)	0.562756	0.119987	0.112753	0.119491	0.117303	0.992178		Tal1-extended (245g)	0.0058189	0.0109024	0.00983116	0.00877318	0.00800754	0.0146602		Bhlhe41-extended (800g)	0.23066	0.0729915	0.0708275	0.0712292	0.0700691	0.58229
Atf3 (848g)	0.842844	0.0677805	0.0622409	0.0659862	0.0639551	0.992178		Nuak2-extended (147g)	0.00610619	0.0356249	0.0353443	0.0378581	0.0380554	0.0153097		Etv4-extended (1166g)	0.23486	0.0958586	0.0959431	0.0998747	0.101751	0.585631
Bcl6-extended (44g)	0.274109	0.00761345	0	0.00936767	0	0.992178		Zfp846-extended (18g)	0.00616546	0.045494	0.047061	0.0511162	0.0495139	0.015384		Hoxb9-extended (37g)	0.235157	0.000106423	0	0	0	0.585631
Spib-extended (438g)	0.447861	0.0771454	0.0751747	0.0786254	0.0761073	0.992178		Bhlhe40 (21g)	0.0062524	0.0363572	0.0380172	0.0377495	0.0401249	0.0155263		Elf1-extended (347g)	0.237999	0.10611	0.104414	0.103075	0.102805	0.589873
Spib (386g)	0.706554	0.0699763	0.0676363	0.0702459	0.0684059	0.992178		Relb (482g)	0.00656678	0.027918	0.0269272	0.0257414	0.0238576	0.0162293		Sp2-extended (928g)	0.240045	0.0404779	0.0396239	0.0425609	0.0404706	0.592112
Irf4-extended (262g)	0.222623	0.0360404	0.0335519	0.0368671	0.0356572	0.992178		Creb1-extended (248g)	0.00678836	0.026465	0.0253468	0.0230877	0.0228373	0.0166974		Cebpb-extended (1376g)	0.245311	0.183961	0.181915	0.180609	0.179076	0.601179
Irf4 (206g)	0.284892	0.0390721	0.0375874	0.0397736	0.0385723	0.992178		Chd2 (1533g)	0.00713035	0.109042	0.107574	0.100672	0.0985507	0.0174559		Klf15-extended (19g)	0.246042	0.00140257	0	0.000715969	0	0.601179
Ehf-extended (66g)	0.367362	0.00139073	0	0.00169107	0	0.992178		Bdp1-extended (1461g)	0.00732557	0.108902	0.108332	0.115606	0.114363	0.0178496		Nfe2 (76g)	0.248164	0.0294689	0.0260447	0.0268559	0.0260447	0.601674
Ehf (45g)	0.486609	0.000380483	0	0.00063994	0	0.992178		Patz1-extended (96g)	0.00752573	0.00659408	0.00594068	0.0050828	0.00389374	0.0182516		Tbp (21g)	0.248568	0.0040207	0	0.00495554	0	0.601674
Plagl1 (21g)	0.0153849	0.00160439	0	0.000762391	0	0.992178		Sin3a-extended (3119g)	0.00776292	0.19421	0.192026	0.204876	0.204904	0.0187393		Atf3 (848g)	0.25162	0.0680742	0.0652745	0.0659862	0.0639551	0.605852
Maf (14g)	0.0603498	0	0	0.000919327	0	0.992178		Polr3a-extended (693g)	0.00800693	0.0247966	0.0247	0.02706	0.0261493	0.0192389		E2f2 (737g)	0.252973	0.0753971	0.0776012	0.0782178	0.0812633	0.605852
Bmyc-extended (1157g)	0.797694	0.449793	0.45248	0.451245	0.454153	0.992178		Spib-extended (438g)	0.00815528	0.0831135	0.0824818	0.0786254	0.0761073	0.019505		Rfx8-extended (41g)	0.253803	0.000542041	0	0.000720093	0	0.605852
Bmyc (32g)	0.700607	0.114132	0.11249	0.11259	0.111352	0.992178		Suz12-extended (1123g)	0.00835457	0.102548	0.102034	0.108445	0.109002	0.01989		Gm14308-extended (18g)	0.257022	0.000603243	0	0.000199401	0	0.610721
Klf2 (16g)	0.104928	0.040268	0.0419388	0.0334283	0.0305102	0.992178		Trps1-extended (16g)	0.0085492	0.0102474	0	0.00645905	0	0.0202604		Trp53-extended (419g)	0.265176	0.110326	0.111556	0.111674	0.114024	0.620103
Klf4-extended (143g)	0.103076	0.0133092	0.0125976	0.0112621	0.0105341	0.992178		Bcl3-extended (541g)	0.00900852	0.0616811	0.0583047	0.0571879	0.0517243	0.0212519		Atf5-extended (248g)	0.265175	0.024538	0.0245468	0.0238554	0.0235844	0.620103
Klf4 (129g)	0.0683991	0.0144788	0.0137611	0.0120804	0.0113769	0.992178		Nfyc (551g)	0.00966024	0.0469648	0.0456851	0.0513819	0.0504537	0.0226863		Cxxc1 (56g)	0.262883	0.00175234	0	0.00291327	0	0.620103
Mafb-extended (94g)	0.40963	0.0056635	0.00619563	0.00633029	0.00625128	0.992178		Sp2-extended (928g)	0.00981957	0.0390497	0.0357592	0.0425609	0.0404706	0.0229566		Atf6b-extended (102g)	0.265759	0.00845317	0.00792749	0.00906044	0.00869356	0.620103
Cebpb-extended (1376g)	0.365373	0.185207	0.182557	0.180609	0.179076	0.992178		Srebf2-extended (1921g)	0.0100876	0.177894	0.178313	0.168921	0.16383	0.0234774		Srf-extended (1104g)	0.267785	0.0942499	0.0965275	0.0971151	0.0997455	0.620818
Cebpb (1125g)	0.77306	0.142398	0.139125	0.140254	0.140273	0.992178		Nfyc-extended (797g)	0.0112259	0.0688376	0.0673627	0.0736837	0.0733261	0.02601		Zfp740 (15g)	0.268462	0.00407577	0	0.00504085	0	0.620818
Klf2-extended (137g)	0.534726	0.0502971	0.0483709	0.0481981	0.0472337	0.992178		Rreb1-extended (183g)	0.0117423	0.0235937	0.0222091	0.02013	0.0180049	0.0270856		Creb5 (136g)	0.276128	0.0203415	0.0196966	0.0196627	0.0197897	0.632896
Fos-extended (297g)	0.913884	0.0453924	0.0434429	0.0445916	0.044142	0.992178		Sox5-extended (35g)	0.0123763	0.00904183	0.00438285	0.00681749	0	0.0284216		Pbx3 (591g)	0.275103	0.0510491	0.051053	0.0524504	0.0525264	0.632896
Fos (98g)	0.04809	0.0660888	0.0645991	0.062124	0.0609924	0.992178		Phf8-extended (1530g)	0.012788	0.0698914	0.0684718	0.0653377	0.0636694	0.0292378		Vezf1-extended (202g)	0.277572	0.0170975	0.0162047	0.015751	0.0153804	0.632908
Irf5-extended (783g)	0.42776	0.0955284	0.0933874	0.0933688	0.0921147	0.992178		Rab14 (18g)	0.0141463	0.0855723	0.0826292	0.0745854	0.0694104	0.0322015		Rfx8 (33g)	0.278577	0.000547457	0	0.000817064	0	0.632908
Irf5 (310g)	0.824089	0.0577726	0.055348	0.0568767	0.0561727	0.992178		Kdm5a (229g)	0.0148724	0.054335	0.0540156	0.0506711	0.0504945	0.0334927		Cebpg-extended (117g)	0.29153	0.00634418	0.00588557	0.00604872	0.00439517	0.634507
Cebpd-extended (1059g)	0.398056	0.200307	0.196582	0.195846	0.196322	0.992178		Zfp362-extended (334g)	0.0149072	0.0313439	0.0305937	0.0333799	0.0335514	0.0334927		Nfe2l2-extended (825g)	0.291209	0.071548	0.0692224	0.0696022	0.0682614	0.634507
Cebpd (726g)	0.296784	0.109588	0.106992	0.106282	0.105807	0.992178		Zfp119a-extended (14g)	0.0148721	0.00787788	0	0.00423223	0	0.0334927		Nfe2l2 (572g)	0.288023	0.0538261	0.0518883	0.0525595	0.0504719	0.634507
Irf8-extended (1182g)	0.694682	0.162211	0.157576	0.159561	0.160927	0.992178		Pbx3-extended (1052g)	0.0158502	0.0668854	0.065381	0.0710189	0.0687497	0.035458		Spic (589g)	0.291422	0.0410321	0.0388175	0.0404321	0.0381639	0.634507
Irf8 (910g)	0.597023	0.10919	0.106036	0.10689	0.106291	0.992178		Irf7 (916g)	0.0159856	0.109391	0.105345	0.103236	0.0955639	0.0356074		Bhlhe41 (16g)	0.280633	0.000553294	0	0.00153061	0	0.634507
Nr1h3-extended (24g)	0.662039	0.000137971	0	9.87098e-05	0	0.992178		Gata3-extended (46g)	0.0163301	0.00266781	0	0.00162639	0	0.0362193		Elf2-extended (2227g)	0.282765	0.178068	0.177923	0.181542	0.181611	0.634507
Nr1h3 (19g)	0.662039	0.000173566	0	0.000124176	0	0.992178		Zbtb33-extended (787g)	0.0167807	0.0586388	0.0565555	0.0618973	0.0605839	0.0370603		Bclaf1-extended (1891g)	0.285491	0.232282	0.232115	0.237594	0.235266	0.634507
Creb3l1 (16g)	0.937007	0.000162961	0	0.00019083	0	0.992178		Sox5 (22g)	0.0171237	0.0137568	0.00615258	0.0107303	0	0.0373877		Usf2-extended (389g)	0.287177	0.026736	0.0263798	0.0260686	0.0247294	0.634507
Glis3-extended (20g)	0.662039	0.000289706	0	8.40274e-05	0	0.992178		Zeb1-extended (395g)	0.0170926	0.0163194	0.0159679	0.0147081	0.0136996	0.0373877		Rfx2 (12g)	0.290771	0.00276001	0	0.00395915	0	0.634507
Bhlhe41 (16g)	0.916886	0.00128236	0	0.00153061	0	0.992178		Runx1-extended (79g)	0.0171451	0.0516939	0.0486067	0.0453517	0.0430293	0.0373877		Atf6b (23g)	0.288728	0.00296206	0	0.00231795	0	0.634507
Maff (13g)	0.937007	0.000211296	0	0.000278223	0	0.992178		Bach1-extended (201g)	0.0172372	0.0185277	0.0174369	0.0161462	0.015509	0.0374314		Rfx1-extended (346g)	0.295924	0.0190002	0.0184131	0.0196865	0.0195176	0.641375
Creb3-extended (35g)	0.750193	0.0112656	0.0101398	0.0105607	0.00772329	0.992178		Six5-extended (341g)	0.018197	0.0496694	0.0498403	0.05213	0.0523623	0.0391878		Rel (824g)	0.300038	0.0432964	0.0393356	0.041168	0.0374838	0.647583
Batf3-extended (24g)	0.274547	0.0202388	0.0247877	0.0179154	0.0206108	0.992178		Gtf3c2-extended (165g)	0.0181903	0.00483646	0.00435395	0.00379896	0.00340205	0.0391878		Sp2 (38g)	0.308142	0.00180283	0	0.000926142	0	0.662314
Rxrg-extended (48g)	0.845163	0.00392161	0.000838223	0.00407092	0.000104778	0.992178		Ddit3-extended (249g)	0.0187013	0.025441	0.0249628	0.0237278	0.0225904	0.0401072		Cux1-extended (235g)	0.319133	0.0343317	0.0328835	0.0325827	0.0294911	0.664279
Sp6-extended (26g)	0.0370645	0.00340652	0	0.00172914	0	0.992178		Sp3-extended (936g)	0.0192905	0.0818325	0.0802296	0.0863158	0.086276	0.0412007		Crem-extended (163g)	0.316647	0.0436116	0.0428993	0.0427718	0.0413968	0.664279
Prdm1 (23g)	0.168084	0.000176884	0	0.00099301	0	0.992178		Sin3a (2079g)	0.0197764	0.134159	0.132926	0.141315	0.141343	0.0420655		Maf-extended (578g)	0.311045	0.065519	0.0638703	0.0645006	0.0613965	0.664279
Mef2b-extended (26g)	0.853155	0.000197493	0	0.000176778	0	0.992178		Mbd1 (896g)	0.0200309	0.0782288	0.0772635	0.0830098	0.0816425	0.0424328		Snai1-extended (23g)	0.317102	0.000171639	0	0	0	0.664279
Mef2b (16g)	0.544418	0.000318306	0	0.00025974	0	0.992178		Bcl6-extended (44g)	0.0203754	0.0123657	0.00691122	0.00936767	0	0.0429871		Snai1 (12g)	0.317102	0.00032603	0	0	0	0.664279
Foxj2-extended (35g)	0.456199	0.00162584	0	0.00207989	0	0.992178		Foxo3 (19g)	0.0216027	0.00425821	0	0.00246338	0	0.0453919		Zfp523-extended (723g)	0.319814	0.0573525	0.0595086	0.0592258	0.0585736	0.664279
Six5-extended (341g)	0.585953	0.0530982	0.0535745	0.05213	0.0523623	0.992178		Nfyb-extended (1368g)	0.0219261	0.104832	0.105127	0.110638	0.114643	0.0458858		Rbbp5-extended (2044g)	0.315522	0.122273	0.122778	0.125834	0.128196	0.664279
Six5 (227g)	0.218097	0.045128	0.0445481	0.0434972	0.0433404	0.992178		Rb1 (658g)	0.0225527	0.0321405	0.0309231	0.0295945	0.0297231	0.0470073		Gbx2-extended (15g)	0.317102	0.000198351	0	0	0	0.664279
E2f2-extended (790g)	0.850685	0.0814352	0.0826762	0.0817275	0.0843333	0.992178		Stat5a (14g)	0.0227619	0.0047841	0	0.0094473	0	0.0472538		Mzf1 (21g)	0.320598	0.000325402	0	5.47462e-05	0	0.664279
E2f8-extended (2361g)	0.863262	0.216477	0.220685	0.217662	0.224279	0.992178		Gata3 (17g)	0.0249427	0.00351683	0	0.00157407	0	0.0515748		Mxi1-extended (1069g)	0.322544	0.0440672	0.0421329	0.0418845	0.0401226	0.665648
E2f8 (1488g)	0.715505	0.148747	0.153789	0.150782	0.156189	0.992178		Polr3a (632g)	0.0257738	0.0223048	0.0221443	0.0239249	0.0231936	0.0530818		Zmiz1-extended (1390g)	0.32828	0.0942368	0.0918472	0.0910714	0.0884162	0.66686
Zfp143-extended (1366g)	0.910708	0.101922	0.10373	0.103453	0.102254	0.992178		Bcl11a (85g)	0.026265	0.0392208	0.0365052	0.0349996	0.0322206	0.0538796		Zfp362-extended (334g)	0.32828	0.0325784	0.0322937	0.0333799	0.0335514	0.66686
Zfp143 (867g)	0.923421	0.0635972	0.0632175	0.0645339	0.0624487	0.992178		Irf6-extended (55g)	0.0301382	0.00705799	0.00542695	0.00493718	0.00263682	0.0615816		Ctcf-extended (2510g)	0.326667	0.227108	0.228627	0.230591	0.232855	0.66686
Etv5-extended (1778g)	0.446665	0.122339	0.123282	0.120319	0.120835	0.992178		Relb-extended (768g)	0.0310619	0.0462368	0.0456262	0.0440119	0.0426939	0.0632202		Tbpl1 (15g)	0.32642	0.00341986	0	0.00418776	0	0.66686
Etv5 (1218g)	0.227213	0.0792711	0.0789517	0.076428	0.0762142	0.992178		Pbx3 (591g)	0.0336358	0.0497473	0.0489626	0.0524504	0.0525264	0.0681913		Irf6-extended (55g)	0.338672	0.00597932	0.00372528	0.00493718	0.00263682	0.681115
Irf3-extended (973g)	0.63935	0.0788234	0.0799699	0.0813917	0.0807854	0.992178		Phf8 (1176g)	0.0338958	0.0565138	0.0556387	0.0532649	0.0527349	0.0684511		Klf7 (12g)	0.33719	0.00131325	0	0.00162029	0	0.681115
Hcfc1-extended (3632g)	0.828769	0.271925	0.273627	0.275427	0.272318	0.992178		Creb1 (93g)	0.0372037	0.0218215	0.0210652	0.019172	0.0177026	0.0748401		Gata1-extended (604g)	0.339243	0.0393784	0.0379495	0.038411	0.0361587	0.681115
Hcfc1 (2373g)	0.898017	0.184101	0.185897	0.185805	0.183326	0.992178		Etv3-extended (31g)	0.0375027	0.00518275	0	0.00329748	0	0.0748612		Irf7-extended (1057g)	0.341368	0.127256	0.120885	0.129478	0.120368	0.682737
E2f7-extended (2322g)	0.645087	0.184283	0.185725	0.187641	0.191658	0.992178		Pknox1-extended (64g)	0.0374578	0.0113729	0.00524373	0.0131484	0.0105671	0.0748612		Gtf3a (68g)	0.346326	0.0125338	0.0114337	0.0118779	0.0101299	0.689989
E2f7 (1862g)	0.565463	0.150229	0.149701	0.153007	0.156802	0.992178		Hoxa7-extended (14g)	0.0380977	0.00381451	0	0.00118394	0	0.0757575		Tbl1xr1-extended (1102g)	0.348995	0.0827483	0.0817594	0.0850631	0.081575	0.692641
E2f3-extended (3265g)	0.920241	0.272339	0.272869	0.274108	0.272791	0.992178		E4f1-extended (153g)	0.0383483	0.0232733	0.0225694	0.0250494	0.0243656	0.0759647		Nuak2-extended (147g)	0.354542	0.0371364	0.0372284	0.0378581	0.0380554	0.698037
E2f3 (2827g)	0.891682	0.248296	0.24819	0.251157	0.250325	0.992178		Trps1 (10g)	0.0386511	0.0112043	0	0.00748204	0	0.0762734		Mitf (243g)	0.35527	0.00772418	0.00713773	0.00767373	0.00637489	0.698037
Ezh2-extended (4403g)	0.824089	0.405046	0.410763	0.409907	0.413963	0.992178		Nfe2l1-extended (68g)	0.040338	0.0100373	0.00878843	0.00794552	0.00719623	0.0792222		Six5 (227g)	0.355756	0.0441914	0.0441528	0.0434972	0.0433404	0.698037
Brca1-extended (3166g)	0.55602	0.248477	0.251286	0.254751	0.258958	0.992178		Mycn-extended (68g)	0.0404507	0.0274955	0.0277443	0.0254361	0.0244722	0.0792222		Kdm5a-extended (1684g)	0.35746	0.159247	0.156644	0.155564	0.153504	0.698733
Brca1 (2569g)	0.462367	0.20316	0.204109	0.208304	0.209948	0.992178		Klf1-extended (118g)	0.0427659	0.0411021	0.0401392	0.0386266	0.039377	0.0834417		Myb-extended (585g)	0.361863	0.0876127	0.086416	0.0856484	0.0853189	0.70468
Etv4 (580g)	0.681415	0.0525742	0.0537639	0.0542917	0.0541656	0.992178		Rxrg-extended (48g)	0.0468005	0.00563083	0.00272422	0.00407092	0.000104778	0.0909718		Hes5-extended (19g)	0.368527	0.0729289	0.0689121	0.0698283	0.0647773	0.705126
Erf-extended (1287g)	0.568175	0.10593	0.105314	0.109412	0.108	0.992178		Pax5-extended (153g)	0.0490477	0.044583	0.0438593	0.0431067	0.0420391	0.0949842		Egr2-extended (84g)	0.365802	0.0224054	0.0214121	0.0217463	0.0213607	0.705126
Erf (723g)	0.580457	0.0648273	0.0655083	0.0665417	0.0672277	0.992178		Foxn3 (21g)	0.0500677	0.00572745	0	0.00347942	0	0.096599		Mef2b-extended (26g)	0.368238	0.000620318	0	0.000176778	0	0.705126
Polr3g-extended (1096g)	0.866411	0.0747467	0.0757467	0.0756595	0.0729157	0.992178		Mafb-extended (94g)	0.0510242	0.00739074	0.00761468	0.00633029	0.00625128	0.0977482		Yy1 (1240g)	0.367043	0.166078	0.164545	0.17041	0.16515	0.705126
E2f6 (1867g)	0.838146	0.179813	0.182229	0.182366	0.186728	0.992178		Nfyb (1028g)	0.0512284	0.0762737	0.0764532	0.0806491	0.0827438	0.0977482		Stat4-extended (30g)	0.368898	0.00355392	0	0.00478657	0	0.705126
Ubtf-extended (2609g)	0.779198	0.304494	0.30922	0.30976	0.308576	0.992178		Rbbp5 (769g)	0.0511947	0.0447029	0.0440678	0.0471503	0.0457691	0.0977482		Spib-extended (438g)	0.372269	0.0772866	0.0744326	0.0786254	0.0761073	0.708953
Cebpz-extended (1415g)	0.237391	0.201783	0.202831	0.209216	0.207091	0.992178		Nfatc2-extended (38g)	0.0529539	0.000753998	0	0.000235229	0	0.100671		Rcor1 (208g)	0.374773	0.0358372	0.0353061	0.036997	0.0357342	0.711108
Atf1-extended (1962g)	0.920241	0.182827	0.186707	0.184417	0.187408	0.992178		Zfp169 (11g)	0.0534343	0.00571942	0	0.00266651	0	0.101213		Pole3-extended (1481g)	0.378297	0.198647	0.204163	0.20202	0.211163	0.713515
Maz-extended (1545g)	0.910708	0.239681	0.241016	0.242432	0.243696	0.992178		Cebpa (326g)	0.0578137	0.0498552	0.049177	0.0480409	0.0460491	0.108715		Dlx4-extended (11g)	0.378797	0.000353082	0	2.68763e-05	0	0.713515
Tbp-extended (547g)	0.627939	0.0401291	0.0405882	0.0407577	0.0417209	0.992178		Hoxa10-extended (26g)	0.0576704	0.00326827	0	0.0017168	0	0.108715		Etv6-extended (21g)	0.385966	0.0130074	0.00359094	0.0085181	0.00343482	0.724386
Zfp770 (395g)	0.0868552	0.0350985	0.0348685	0.0377334	0.037041	0.992178		Zfp712-extended (15g)	0.0589256	0.00228763	0	0.001185	0	0.110406		Polr3g-extended (1096g)	0.388991	0.0733791	0.0738767	0.0756595	0.0729157	0.727427
Pknox1-extended (64g)	0.543747	0.0122073	0.0102485	0.0131484	0.0105671	0.992178		Etv6-extended (21g)	0.060291	0.013994	0.00632319	0.0085181	0.00343482	0.112558		Rfx2-extended (17g)	0.396167	0.00267633	0	0.00392207	0	0.738181
Ctcf (20g)	0.255337	0.120243	0.115725	0.131422	0.126863	0.992178		Usf1-extended (567g)	0.0606225	0.0610792	0.0605927	0.0629146	0.0619953	0.112771		Zfp846-extended (18g)	0.428098	0.0505218	0.0483329	0.0511162	0.0495139	0.741011
Rfx5-extended (535g)	0.237391	0.0521257	0.0500013	0.0544563	0.0521141	0.992178		Egr2-extended (84g)	0.062384	0.0229934	0.0217105	0.0217463	0.0213607	0.115633		Zfp846 (17g)	0.421333	0.0533802	0.0511342	0.0540789	0.0523837	0.741011
Rfx5 (322g)	0.283993	0.0413443	0.03895	0.0437446	0.0404031	0.992178		Yy1-extended (1682g)	0.0651702	0.209218	0.207462	0.218665	0.214332	0.120368		Pparg-extended (30g)	0.438747	0.0305391	0.0300028	0.0317479	0.0312139	0.741011
Zfp362-extended (334g)	0.891681	0.0333666	0.0340664	0.0333799	0.0335514	0.992178		Foxo1 (11g)	0.0660524	0.00159141	0	0.000621994	0	0.121564		Pparg (25g)	0.436269	0.0363921	0.035625	0.0378785	0.0373026	0.741011
Zfp362 (227g)	0.883771	0.0302452	0.030559	0.0303079	0.0298291	0.992178		Usf2-extended (389g)	0.0672938	0.027804	0.026944	0.0260686	0.0247294	0.123412		Bcl11a (85g)	0.420273	0.0344602	0.0312131	0.0349996	0.0322206	0.741011
Zfp523 (150g)	0.696161	0.0288355	0.0299419	0.0287727	0.0280721	0.992178		Rad21 (591g)	0.0694742	0.0370834	0.0350202	0.0342142	0.0331433	0.126962		Foxp1-extended (135g)	0.405372	0.0313078	0.0269774	0.0289771	0.0259594	0.741011
Nfyc-extended (797g)	0.411608	0.0709618	0.0698925	0.0736837	0.0733261	0.992178		Zfp384 (392g)	0.0698213	0.0404581	0.0397917	0.0420393	0.0412069	0.127148		Stat3-extended (737g)	0.428931	0.0589883	0.0547998	0.0603639	0.0565425	0.741011
Nfyc (551g)	0.432442	0.0489615	0.0492754	0.0513819	0.0504537	0.992178		Bcl6b-extended (73g)	0.0719183	0.0100629	0.00860856	0.00824087	0.00633327	0.130509		Elf4 (394g)	0.425672	0.0248312	0.0243709	0.0254777	0.0254227	0.741011
Sp2-extended (928g)	0.62936	0.041342	0.0401434	0.0425609	0.0404706	0.992178		Srebf1 (507g)	0.0725609	0.0384833	0.0382573	0.040529	0.0412374	0.131216		Rad21 (591g)	0.402744	0.0331629	0.0324587	0.0342142	0.0331433	0.741011
Nfyb-extended (1368g)	0.882191	0.109579	0.11174	0.110638	0.114643	0.992178		Rfx2-extended (17g)	0.0757196	0.0025365	0	0.00392207	0	0.136453		Elk4-extended (1249g)	0.431658	0.0722716	0.071695	0.0715477	0.0710197	0.741011
Nfyb (1028g)	0.756254	0.080885	0.0801984	0.0806491	0.0827438	0.992178		E4f1 (130g)	0.0769754	0.024904	0.0245032	0.0263263	0.0252718	0.138236		Phf8-extended (1530g)	0.431658	0.0640439	0.0622591	0.0653377	0.0636694	0.741011
Ezh2 (29g)	0.186498	0.024231	0.0205986	0.0279649	0.0244111	0.992178		Stat2 (953g)	0.0804775	0.069627	0.0664693	0.0659046	0.0631344	0.144027		Phf8 (1176g)	0.418125	0.0521099	0.0511947	0.0532649	0.0527349	0.741011
Setdb1-extended (453g)	0.284895	0.037773	0.0376621	0.0395028	0.039455	0.992178		Bcl3 (221g)	0.0816072	0.0396059	0.037042	0.0367775	0.0333777	0.145312		Mafg-extended (742g)	0.431931	0.0552904	0.054527	0.0544688	0.0535037	0.741011
Zfp384 (392g)	0.742589	0.0412708	0.041213	0.0420393	0.0412069	0.992178		Zfp362 (227g)	0.0817554	0.0289216	0.027848	0.0303079	0.0298291	0.145312		Mef2a-extended (57g)	0.402268	0.0107513	0.00843113	0.00981916	0.00921645	0.741011
Pbx3-extended (1052g)	0.73051	0.0701296	0.0705054	0.0710189	0.0687497	0.992178		Sp6-extended (26g)	0.0821419	0.00310751	0	0.00172914	0	0.1455		Cebpg (45g)	0.434726	0.00767103	0.00538833	0.00903927	0.00542549	0.741011
Pbx3 (591g)	0.866411	0.0523719	0.0520474	0.0524504	0.0525264	0.992178		Stat1 (755g)	0.0826	0.065413	0.0621318	0.0621662	0.0586671	0.145814		Nfil3-extended (252g)	0.414648	0.074877	0.0746746	0.0755054	0.0759064	0.741011
Brf1-extended (1322g)	0.618027	0.0728439	0.0742611	0.0751409	0.0746663	0.992178		Pml-extended (21g)	0.0850562	0.00257458	0	0.00136054	0	0.149641		Ezh2 (29g)	0.42682	0.0269482	0.0236144	0.0279649	0.0244111	0.741011
Rbbp5-extended (2044g)	0.866412	0.123427	0.122799	0.125834	0.128196	0.992178		Atf6-extended (71g)	0.0857068	0.0124082	0.0100036	0.0110415	0.00796918	0.150276		Hdac6-extended (428g)	0.408009	0.0329678	0.0330034	0.0340314	0.0334632	0.741011
Srebf1-extended (2595g)	0.642216	0.190109	0.192639	0.193941	0.192785	0.992178		Gabpa (1125g)	0.0872414	0.0754101	0.0744195	0.0787226	0.0765882	0.152452		Polr3a-extended (693g)	0.40432	0.0261055	0.026035	0.02706	0.0261493	0.741011
Nrf1-extended (2767g)	0.574983	0.184054	0.184842	0.188787	0.186453	0.992178		Hoxc10-extended (29g)	0.0877765	0.000186866	0	0.000495862	0	0.152873		Nfya (324g)	0.406689	0.0302286	0.0298881	0.0300199	0.0291813	0.741011
Nrf1 (2137g)	0.709533	0.14382	0.14499	0.147473	0.145961	0.992178		Klf10-extended (29g)	0.0886457	0.0290553	0.0295607	0.0274424	0.0287925	0.15387		Runx3 (43g)	0.439289	0.00932309	0.00562954	0.0101221	0.00702722	0.741011
Zfp110-extended (779g)	0.766936	0.0464205	0.0464807	0.0482545	0.0462625	0.992178		Smad5 (101g)	0.0900337	0.0136538	0.0125586	0.0120754	0.0110127	0.154868		Pml-extended (21g)	0.440601	0.00171579	0	0.00136054	0	0.741011
Srebf1 (507g)	0.13311	0.0379788	0.0359114	0.040529	0.0412374	0.992178		Sp2 (38g)	0.090116	0.00201086	0	0.000926142	0	0.154868		Fiz1 (17g)	0.406043	0.00946652	0	0.00837715	0	0.741011
Hdac6-extended (428g)	0.363253	0.034607	0.0348082	0.0340314	0.0334632	0.992178		Srf (37g)	0.0897604	0.0011881	0	0.00114979	0	0.154868		Gtf3a-extended (70g)	0.430019	0.0263387	0.0251555	0.0258029	0.02396	0.741011
Tfdp2-extended (1893g)	0.739564	0.2878	0.287798	0.286413	0.287855	0.992178		Taf1-extended (3672g)	0.0922546	0.268561	0.265794	0.276928	0.26956	0.15802		Nfatc4-extended (27g)	0.434226	6.16488e-06	0	0.000214747	0	0.741011
Tfdp2 (1338g)	0.860114	0.21199	0.211371	0.211207	0.212353	0.992178		Thrb-extended (54g)	0.0981023	0.00525809	0.00121689	0.00368956	0	0.167484		Nfatc4 (24g)	0.434226	6.9184e-06	0	0.000240994	0	0.741011
Gabpb1-extended (2466g)	0.793059	0.193454	0.197314	0.195884	0.196499	0.992178		Runx1 (46g)	0.0985267	0.0549837	0.0511916	0.0497065	0.0464617	0.167657		Hoxc10 (11g)	0.440167	0.000109524	0	0	0	0.741011
Gabpb1 (1408g)	0.789972	0.110475	0.110592	0.111191	0.112763	0.992178		Egr3 (94g)	0.099164	0.00894248	0.00689124	0.00706048	0.00619563	0.16819		Atoh8-extended (20g)	0.440167	5.62267e-05	0	0	0	0.741011
Polr3a-extended (693g)	0.536045	0.0277019	0.0272142	0.02706	0.0261493	0.992178		Mef2a (25g)	0.0999451	0.0154101	0.0133224	0.0121138	0.00934211	0.168414		Tbr1-extended (40g)	0.421108	0.000635049	0	0.000326027	0	0.741011
Polr3a (632g)	0.608184	0.0245322	0.0240611	0.0239249	0.0231936	0.992178		Irf3 (291g)	0.0996239	0.0326037	0.0318285	0.035543	0.0338072	0.168414		Hoxb9 (21g)	0.440167	0.000102737	0	0	0	0.741011
Rcor1 (208g)	0.452667	0.0357683	0.0341891	0.036997	0.0357342	0.992178		Stat5a-extended (73g)	0.106392	0.0175664	0.0155986	0.0157162	0.0126196	0.178697		Hoxb7-extended (77g)	0.448027	0.00112977	0	0.000665376	0	0.751061
Elf2-extended (2227g)	0.869563	0.180776	0.17744	0.181542	0.181611	0.992178		Zfp592 (43g)	0.107482	0.00198855	0	0.00155751	0	0.179946		Bcl11a-extended (1049g)	0.458057	0.12216	0.11701	0.123684	0.118415	0.756113
Elf2 (1440g)	0.913884	0.11216	0.110166	0.111473	0.110841	0.992178		Gtf3c2 (90g)	0.110387	0.00490243	0.00402549	0.00390425	0.00334009	0.184215		Maff-extended (260g)	0.453267	0.0236598	0.0222536	0.0234509	0.0218223	0.756113
Smarca4 (1433g)	0.622267	0.105987	0.102613	0.107923	0.105195	0.992178		Nr1h3-extended (24g)	0.114096	4.69598e-05	0	9.87098e-05	0	0.189187		Etv3-extended (31g)	0.454494	0.00397214	0	0.00329748	0	0.756113
Suz12-extended (1123g)	0.550658	0.106095	0.105433	0.108445	0.109002	0.992178		Nr1h3 (19g)	0.114096	5.90749e-05	0	0.000124176	0	0.189187		Klf4 (129g)	0.458339	0.0128372	0.0118092	0.0120804	0.0113769	0.756113
Bdp1-extended (1461g)	0.633633	0.113558	0.114799	0.115606	0.114363	0.992178		Hlf (23g)	0.115474	0.00423267	0	0.00295956	0	0.190863		Etv5 (1218g)	0.456082	0.0751405	0.0757753	0.076428	0.0762142	0.756113
Bclaf1-extended (1891g)	0.866412	0.236504	0.234445	0.237594	0.235266	0.992178		Egr2 (61g)	0.118934	0.0301341	0.0288691	0.0286551	0.0285635	0.195958		Trps1 (10g)	0.460127	0.00836886	0	0.00748204	0	0.756653
Taf1 (2961g)	0.703579	0.233328	0.228113	0.235343	0.232653	0.992178		Gm14325-extended (76g)	0.122002	0.0116928	0.0107748	0.0130034	0.0124464	0.199744		Klf4-extended (143g)	0.467149	0.0119352	0.0114257	0.0112621	0.0105341	0.765769
Yy1-extended (1682g)	0.894849	0.216181	0.213085	0.218665	0.214332	0.992178		Rfx2 (12g)	0.121725	0.00259444	0	0.00395915	0	0.199744		Prdm1 (23g)	0.470196	0.000982114	0	0.00099301	0	0.768333
Sp4-extended (424g)	0.472181	0.0221715	0.0202882	0.0226857	0.0222801	0.992178		Hoxb9-extended (37g)	0.122578	0.000187109	0	0	0	0.200057		Cebpb (1125g)	0.47202	0.142144	0.140969	0.140254	0.140273	0.768889
Nfya-extended (816g)	0.885353	0.0608041	0.0602774	0.061982	0.060828	0.992178		Rfx5 (322g)	0.124368	0.0422478	0.0390243	0.0437446	0.0404031	0.202342		Gm14325-extended (76g)	0.475181	0.0139518	0.012932	0.0130034	0.0124464	0.769199
Nfya (324g)	0.528157	0.0303404	0.0297737	0.0300199	0.0291813	0.992178		Nfatc2 (35g)	0.126083	0.000575528	0	0.000134762	0	0.20449		Zfp592 (43g)	0.474343	0.0016614	0	0.00155751	0	0.769199
Zbtb33-extended (787g)	0.307098	0.0601778	0.057436	0.0618973	0.0605839	0.992178		Arnt-extended (119g)	0.131788	0.0105691	0.00992376	0.00960267	0.00876286	0.213077		Creb3-extended (35g)	0.479199	0.0093344	0.00708363	0.0105607	0.00772329	0.773286
Zbtb33 (597g)	0.352782	0.0488004	0.0473537	0.0502446	0.0494554	0.992178		Hoxb7-extended (77g)	0.141377	0.00122773	0	0.000665376	0	0.227872		Rab14 (18g)	0.492955	0.0775863	0.0754066	0.0745854	0.0694104	0.793014
Zfp369-extended (785g)	0.521632	0.0645885	0.0635032	0.0658997	0.0657161	0.992178		Bclaf1-extended (1891g)	0.150998	0.230769	0.230837	0.237594	0.235266	0.242626		Ets2 (264g)	0.505691	0.0061716	0.00559071	0.00596935	0.00497813	0.804059
Sp3-extended (936g)	0.433617	0.084528	0.0831905	0.0863158	0.086276	0.992178		Klf9-extended (51g)	0.153334	0.00313868	0	0.0033622	0.00197726	0.245618		Klf13-extended (16g)	0.50196	0.00444644	0	0.00497085	0	0.804059
Tbl1xr1-extended (1102g)	0.594247	0.08346	0.0818659	0.0850631	0.081575	0.992178		Foxo1-extended (25g)	0.156845	0.00539663	0	0.00427632	0	0.250469		Sirt6-extended (35g)	0.506029	0.00218412	0	0.00250695	0	0.804059
Rad21-extended (3553g)	0.542663	0.235838	0.225765	0.238302	0.232424	0.992178		Taf1 (2961g)	0.158519	0.229405	0.226396	0.235343	0.232653	0.251595		Zfp35 (11g)	0.504711	0.000676677	0	9.59868e-05	0	0.804059
Rcor1-extended (2636g)	0.55871	0.172075	0.168376	0.174279	0.172443	0.992178		Gm14308-extended (18g)	0.158137	0.000678914	0	0.000199401	0	0.251595		Fos-extended (297g)	0.509278	0.0457001	0.0442419	0.0445916	0.044142	0.806746
Rbbp5 (769g)	0.280408	0.0451217	0.045634	0.0471503	0.0457691	0.992178		Zfp110-extended (779g)	0.161285	0.0461147	0.0438289	0.0482545	0.0462625	0.255204		Foxj2-extended (35g)	0.516667	0.0018414	0	0.00207989	0	0.815956
Ctcf-extended (2510g)	0.384777	0.226998	0.222212	0.230591	0.232855	0.992178		Hoxa9 (20g)	0.16196	0.00209229	0	0.00115298	0	0.255493		Rxra-extended (65g)	0.518872	0.00421469	0.00223705	0.00403712	0.00159602	0.816948
Gabpa-extended (1626g)	0.931378	0.116558	0.1159	0.117308	0.114617	0.992178		Erg (1412g)	0.163916	0.0833382	0.0834346	0.0808809	0.0793933	0.257017		Egr1 (1371g)	0.528926	0.0862519	0.0856942	0.0876407	0.0874136	0.819313
Gabpa (1125g)	0.779198	0.0793866	0.0795076	0.0787226	0.0765882	0.992178		Mzf1 (21g)	0.163875	0.000610715	0	5.47462e-05	0	0.257017		Elf2 (1440g)	0.528011	0.110136	0.108846	0.111473	0.110841	0.819313
Mbd1 (896g)	0.803885	0.0822555	0.0780427	0.0830098	0.0816425	0.992178		Tcf12-extended (62g)	0.167313	0.0055887	0.00411776	0.00487444	0.00339271	0.261041		Nr2f6-extended (24g)	0.529785	0.00284524	0	0.00265538	0	0.819313
Smarca4-extended (3967g)	0.928194	0.31092	0.30641	0.313008	0.309464	0.992178		Tcf12 (58g)	0.167489	0.00595349	0.00438686	0.00519299	0.00361442	0.261041		Hoxa6-extended (11g)	0.529864	6.20383e-05	0	0	0	0.819313
Sin3a-extended (3119g)	0.803885	0.204737	0.199787	0.204876	0.204904	0.992178		Zfp35 (11g)	0.176186	0.00130068	0	9.59868e-05	0	0.273774		Hoxb8 (13g)	0.529864	9.21763e-05	0	0	0	0.819313
Sin3a (2079g)	0.880611	0.140164	0.137577	0.141315	0.141343	0.992178		Yy1 (1240g)	0.181122	0.164714	0.163101	0.17041	0.16515	0.280603		Hoxb7 (19g)	0.529864	2.54403e-05	0	0	0	0.819313
E4f1-extended (153g)	0.557362	0.024198	0.0235006	0.0250494	0.0243656	0.992178		Fosl1 (66g)	0.182989	0.0128889	0.0106125	0.0147508	0.0123275	0.281814		Tbx19-extended (67g)	0.534914	0.000872802	0	0.000941772	0	0.824659
E4f1 (130g)	0.748651	0.0258538	0.0248979	0.0263263	0.0252718	0.992178		Ppard-extended (14g)	0.182703	0.00258147	0	0.00184924	0	0.281814		Nfe2-extended (92g)	0.539971	0.0325985	0.0290233	0.030894	0.0278125	0.829662
Taf7-extended (857g)	0.333415	0.0793209	0.0787492	0.080153	0.0797673	0.992178		Stat1-extended (929g)	0.186988	0.085342	0.0820113	0.0821308	0.0789569	0.28712		Gmeb1-extended (119g)	0.541362	0.00369988	0.00291346	0.00331372	0.00287602	0.829662
Taf7 (99g)	0.260392	0.055486	0.0551929	0.0574069	0.0554583	0.992178		Elf2-extended (2227g)	0.188784	0.177338	0.176393	0.181542	0.181611	0.289023		Zfp362 (227g)	0.548331	0.0298939	0.0294251	0.0303079	0.0298291	0.837863
Gmeb1-extended (119g)	0.919664	0.0033786	0.00302581	0.00331372	0.00287602	0.992178		Rreb1 (11g)	0.19232	0.0113258	0	0.0100172	0	0.293571		Esrra (24g)	0.550319	0.00157881	0	0.00123876	0	0.838427
Gmeb1 (109g)	0.909584	0.00337608	0.00295004	0.00337211	0.00306351	0.992178		Klf7 (12g)	0.19305	0.0035214	0	0.00162029	0	0.293821		Runx3-extended (59g)	0.552163	0.0083852	0.00620895	0.00861257	0.00676819	0.838769
Elk1-extended (496g)	0.525543	0.0122507	0.0117125	0.0127379	0.0125406	0.992178		Zfp553 (48g)	0.193772	0.00199558	0	0.0014551	0	0.294057		Nfkb1-extended (570g)	0.559576	0.0364517	0.0339687	0.0354433	0.0325045	0.842917
Elk1 (372g)	0.573617	0.00864206	0.00813566	0.00897563	0.00853781	0.992178		Crem (85g)	0.196291	0.0340977	0.0332485	0.0330245	0.0325056	0.297012		Rest-extended (494g)	0.560832	0.0393061	0.0364942	0.0379291	0.0343886	0.842917
Rela-extended (1529g)	0.756254	0.070476	0.0710145	0.0706596	0.0701574	0.992178		Hoxb5 (25g)	0.198943	0.00100244	0	0.000286227	0	0.30015		Egr2 (61g)	0.56303	0.0293339	0.0285357	0.0286551	0.0285635	0.842917
Usf2-extended (389g)	0.907533	0.0260798	0.0252242	0.0260686	0.0247294	0.992178		Nr2c1-extended (28g)	0.201568	0.00168341	0	0.00083052	0	0.303229		Nfic-extended (45g)	0.56246	0.00797111	0.00633593	0.00745824	0.00535117	0.842917
Sp1-extended (414g)	0.322523	0.0111453	0.00918867	0.011708	0.010503	0.992178		Zbtb11 (22g)	0.202704	0.0187783	0.0187933	0.0214093	0.0208069	0.304056		Hoxb6-extended (43g)	0.560922	0.00284897	0	0.00194273	0	0.842917
Rfx1-extended (346g)	0.34659	0.0187093	0.018665	0.0196865	0.0195176	0.992178		Gfi1 (61g)	0.216643	0.0703992	0.0676994	0.0656838	0.063601	0.323097		Zfp93 (15g)	0.568782	0.004364	0	0.00495893	0	0.84421
Cebpe-extended (511g)	0.286702	0.147549	0.148621	0.145332	0.145506	0.992178		Sox6 (18g)	0.216236	0.0295731	0.0268011	0.0250419	0.021986	0.323097		Klf1-extended (118g)	0.56587	0.0392488	0.0394751	0.0386266	0.039377	0.84421
Cebpe (365g)	0.344542	0.107732	0.10668	0.106066	0.106568	0.992178		Stat2-extended (1148g)	0.221401	0.0861296	0.0822529	0.0825074	0.0800062	0.329246		Sox6 (18g)	0.568268	0.0270106	0.0243027	0.0250419	0.021986	0.84421
Cebpa-extended (547g)	0.269838	0.0776804	0.0773778	0.0757977	0.0734212	0.992178		Arid3a-extended (61g)	0.226843	0.00950889	0.00704362	0.0079748	0.00508475	0.336376		Cebpd-extended (1059g)	0.575058	0.198536	0.195278	0.195846	0.196322	0.84625
Cebpa (326g)	0.365372	0.0490118	0.0476583	0.0480409	0.0460491	0.992178		Smarca4 (1433g)	0.231468	0.10471	0.104234	0.107923	0.105195	0.342257		Zfp160-extended (12g)	0.573691	0.00461185	0	0.00408068	0	0.84625
Arid3a-extended (61g)	0.754056	0.00833731	0.00591831	0.0079748	0.00508475	0.992178		Fiz1 (17g)	0.234532	0.0106876	0	0.00837715	0	0.345802		Sox15-extended (19g)	0.57464	0.000195043	0	7.4953e-05	0	0.84625
Trps1-extended (16g)	0.365579	0.00748553	0	0.00645905	0	0.992178		Egr1-extended (2060g)	0.235897	0.134573	0.133302	0.13144	0.129484	0.346829		Rfx5 (322g)	0.578561	0.0428465	0.0418123	0.0437446	0.0404031	0.846595
Trps1 (10g)	0.308556	0.00707349	0	0.00748204	0	0.992178		Cux2-extended (39g)	0.244044	0.000837554	0	0.000355163	0	0.357794		Nr2f6 (15g)	0.578201	0.00244501	0	0.00341377	0	0.846595
Klf13-extended (16g)	0.228913	0.00796375	0	0.00497085	0	0.992178		Taf7-extended (857g)	0.24677	0.0791762	0.0783933	0.080153	0.0797673	0.36077		Creb1 (93g)	0.583354	0.018867	0.017431	0.019172	0.0177026	0.851204
Runx3-extended (59g)	0.893075	0.00838191	0.0075712	0.00861257	0.00676819	0.992178		Nfkb2-extended (773g)	0.247576	0.0362576	0.0353176	0.0353537	0.0349696	0.360932		Polr3a (632g)	0.585918	0.0233706	0.0232507	0.0239249	0.0231936	0.852544
Zfp30 (17g)	0.874274	0.175501	0.167628	0.173746	0.167628	0.992178		Mecp2 (13g)	0.250521	0.00421927	0	0.00336797	0	0.364203		Cebpd (726g)	0.588487	0.107933	0.10515	0.106282	0.105807	0.853884
Ets1-extended (204g)	0.516441	0.0722303	0.0677577	0.070538	0.0684384	0.992178		Batf-extended (36g)	0.26552	0.0213789	0.0183956	0.0198565	0.0159982	0.382381		Ets2-extended (560g)	0.592673	0.0176451	0.016803	0.0182143	0.0163048	0.857555
Ets1 (134g)	0.458717	0.0554554	0.05265	0.0532709	0.0497782	0.992178		Tgif1-extended (10g)	0.265017	0.036429	0.0254265	0.0328294	0.0126726	0.382381		Gmeb1 (109g)	0.597452	0.00366022	0.00285279	0.00337211	0.00306351	0.859765
Rora-extended (15g)	0.465086	0.000287307	0	0.0011158	0	0.992178		Ddit3 (114g)	0.263969	0.016524	0.0154034	0.0171153	0.0168434	0.382381		Cebpa (326g)	0.59752	0.0470407	0.0462101	0.0480409	0.0460491	0.859765
Hlf (23g)	0.300709	0.00423562	0	0.00295956	0	0.992178		Sox15-extended (19g)	0.265972	0.000300449	0	7.4953e-05	0	0.382381		Pax5-extended (153g)	0.599463	0.0434493	0.0422434	0.0431067	0.0420391	0.860172
Rarg-extended (22g)	0.385632	0.00414068	0	0.00264215	0	0.992178		Nr2c1 (20g)	0.271096	0.00171545	0	0.000524373	0	0.388671		Smad5 (101g)	0.604976	0.0122813	0.0114556	0.0120754	0.0110127	0.861363
Rxra-extended (65g)	0.617066	0.00455025	0.00172684	0.00403712	0.00159602	0.992178		Atf6b (23g)	0.292318	0.00304207	0	0.00231795	0	0.417942		Nr3c1-extended (965g)	0.602385	0.0671855	0.0657888	0.0657488	0.0637214	0.861363
Rxra (29g)	0.706195	0.00659217	0	0.00633684	0	0.992178		Nr2f6-extended (24g)	0.293943	0.00340717	0	0.00265538	0	0.419111		Tal1 (129g)	0.605282	0.00636316	0.00496347	0.00599176	0.00503318	0.861363
Nfatc2-extended (38g)	0.560353	0.000707187	0	0.000235229	0	0.992178		Gtf2b-extended (285g)	0.298833	0.0720596	0.0701057	0.073388	0.0717977	0.42117		Zfp382 (24g)	0.612792	0.0443746	0.0416324	0.0435684	0.0417009	0.86492
Nfatc2 (35g)	0.540115	0.000755993	0	0.000134762	0	0.992178		Nr2c2-extended (111g)	0.300141	0.00682293	0.00606713	0.00634286	0.00578809	0.42117		Erg (1412g)	0.61446	0.0799471	0.0784037	0.0808809	0.0793933	0.86492
Hoxa3-extended (11g)	0.445637	0.0036293	0	0.00317908	0	0.992178		Cebpg (45g)	0.297885	0.010021	0.00810108	0.00903927	0.00542549	0.42117		Irf8-extended (1182g)	0.61184	0.159022	0.156241	0.159561	0.160927	0.86492
Hoxa9 (20g)	0.257637	0.000795775	0	0.00115298	0	0.992178		Snai1-extended (23g)	0.304314	0.000179129	0	0	0	0.42117		Gabpb1-extended (2466g)	0.610532	0.193926	0.196512	0.195884	0.196499	0.86492
Hoxa7-extended (14g)	0.691102	0.00188023	0	0.00118394	0	0.992178		Snai1 (12g)	0.304314	0.000340258	0	0	0	0.42117		Nr2c1 (20g)	0.620926	0.00101123	0	0.000524373	0	0.869297
Hoxa2-extended (13g)	0.867782	0.00204565	0	0.00195895	0	0.992178		Six5 (227g)	0.302785	0.0425119	0.0424758	0.0434972	0.0433404	0.42117		Gli3-extended (39g)	0.619512	0.00173739	0	0.00181516	0	0.869297
Hoxa9-extended (70g)	0.769982	0.0111191	0.0105648	0.0116511	0.0107112	0.992178		Klf15-extended (19g)	0.303252	0.00100089	0	0.000715969	0	0.42117		Gtf2b-extended (285g)	0.640926	0.0740273	0.0724583	0.073388	0.0717977	0.879641
Hoxa10-extended (26g)	0.841287	0.00193524	0	0.0017168	0	0.992178		Gbx2-extended (15g)	0.304314	0.000170525	0	0	0	0.42117		Rel-extended (911g)	0.633933	0.0463029	0.041655	0.0450535	0.0409174	0.879641
Rfx8-extended (41g)	0.270046	0.000304575	0	0.000720093	0	0.992178		Atoh8-extended (20g)	0.304314	0.000114437	0	0	0	0.42117		Zfp704 (170g)	0.643598	0.0306868	0.0289284	0.0294802	0.027407	0.879641
Rfx8 (33g)	0.229956	0.000301023	0	0.000817064	0	0.992178		Tbr1-extended (40g)	0.302237	0.000578194	0	0.000326027	0	0.42117		Mef2a (25g)	0.638379	0.0118581	0.00888158	0.0121138	0.00934211	0.879641
Nr2c1-extended (28g)	0.578889	0.000304097	0	0.00083052	0	0.992178		Hoxb9 (21g)	0.304313	0.000131365	0	0	0	0.42117		Irf5-extended (783g)	0.638258	0.0940584	0.0923069	0.0933688	0.0921147	0.879641
Nr2c1 (20g)	0.737595	0.000348381	0	0.000524373	0	0.992178		Sp1 (25g)	0.308684	0.00195132	0	0.00268455	0	0.426082		Sp4-extended (424g)	0.642596	0.0223519	0.0219683	0.0226857	0.0222801	0.879641
Zfp595-extended (54g)	0.0323366	0.00102036	0	0.00174773	0	0.992178		Ehf (45g)	0.309779	0.000836233	0	0.00063994	0	0.42646		Rreb1 (11g)	0.64046	0.00581322	0	0.0100172	0	0.879641
Zfp595 (24g)	0.764072	0.00122436	0	0.00103779	0	0.992178		Hoxa9-extended (70g)	0.317829	0.01304	0.011858	0.0116511	0.0107112	0.436384		Pou5f1-extended (13g)	0.637821	0.000868859	0	0.000584106	0	0.879641
Pml-extended (21g)	0.0981871	0.00267398	0	0.00136054	0	0.992178		Rela-extended (1529g)	0.322652	0.0690519	0.0688873	0.0706596	0.0701574	0.441837		Pou5f1 (13g)	0.637821	0.000868859	0	0.000584106	0	0.879641
Poli (12g)	0.320916	0.00301382	0	0.00323354	0	0.992178		Hoxa2-extended (13g)	0.324293	0.00238641	0	0.00195895	0	0.442916		Smarcb1-extended (227g)	0.663788	0.0252153	0.0253065	0.0249095	0.0245288	0.881894
Cux2-extended (39g)	0.274146	0.000746937	0	0.000355163	0	0.992178		Tfdp2-extended (1893g)	0.327644	0.284652	0.284313	0.286413	0.287855	0.446318		Thap11-extended (714g)	0.651308	0.0957382	0.096234	0.0966086	0.0986442	0.881894
Mecp2 (13g)	0.310259	0.00157631	0	0.00336797	0	0.992178		Zfp369-extended (785g)	0.332264	0.0647683	0.0638356	0.0658997	0.0657161	0.451427		Zbtb7a-extended (31g)	0.65178	0.00967949	0.00637163	0.00965145	0.00831778	0.881894
Rreb1 (11g)	0.793665	0.0084544	0	0.0100172	0	0.992178		Maff (13g)	0.336616	4.69334e-05	0	0.000278223	0	0.456145		Hlf (23g)	0.659086	0.00307248	0	0.00295956	0	0.881894
Zfp740 (15g)	0.679269	0.00524295	0	0.00504085	0	0.992178		Rarg-extended (22g)	0.362015	0.00385118	0	0.00264215	0	0.489285		Foxo6-extended (13g)	0.660791	0.000214862	0	9.27411e-05	0	0.881894
Foxc1-extended (22g)	0.100128	0.00288623	0	0.00099468	0	0.992178		AU041133-extended (16g)	0.363915	0.00400826	0	0.00315134	0	0.490576		Foxo6 (11g)	0.660791	0.000253515	0	0.000109425	0	0.881894
Zfp553 (48g)	0.0639327	0.00288582	0	0.0014551	0	0.992178		Hoxb6-extended (43g)	0.367908	0.00279231	0	0.00194273	0	0.494674		Zfp114 (13g)	0.659334	6.5562e-05	0	0	0	0.881894
Zfp110 (11g)	0.871919	0.000926631	0	0.000476094	0	0.992178		Mef2b (16g)	0.372879	0.000515291	0	0.00025974	0	0.500063		Meis3 (13g)	0.659334	5.35531e-05	0	0	0	0.881894
Tbp (21g)	0.706081	0.00434129	0	0.00495554	0	0.992178		Klf13-extended (16g)	0.383825	0.00603505	0	0.00497085	0	0.513416		Nr1i3-extended (34g)	0.648121	0.000113632	0	0.000172156	0	0.881894
Cxxc1 (56g)	0.773954	0.00206832	9.04159e-05	0.00291327	0	0.992178		Gli3-extended (39g)	0.392995	0.00195384	0	0.00181516	0	0.524331		Klf1 (59g)	0.663974	0.00112716	0	0.00163432	0	0.881894
Zfp93 (15g)	0.790119	0.00511147	0	0.00495893	0	0.992178		Foxj2 (13g)	0.396313	0.00167598	0	0.00125119	0	0.527401		Arx-extended (11g)	0.659334	1.72329e-05	0	0	0	0.881894
Pgr-extended (23g)	0.219521	0.00133302	0	0.00194152	0	0.992178		Ezh2 (29g)	0.401494	0.0270939	0.022391	0.0279649	0.0244111	0.532929		Creb3l2-extended (430g)	0.667856	0.0463558	0.0451581	0.0456181	0.0443151	0.883421
Usf2 (20g)	0.704014	0.00458152	0	0.00571492	0	0.992178		Hoxb8 (13g)	0.402921	9.4813e-05	0	0	0	0.533459		Srebf2-extended (1921g)	0.668535	0.165693	0.167069	0.168921	0.16383	0.883421
Sp1 (25g)	0.00782553	0.00113904	0	0.00268455	0	0.992178		Irf1 (1067g)	0.406876	0.0572796	0.0547738	0.0583251	0.0557426	0.536545		Mecp2 (13g)	0.671005	0.0033164	0	0.00336797	0	0.884429
Foxo3 (19g)	0.889579	0.00250963	0	0.00246338	0	0.992178		Rela (58g)	0.407319	0.00385651	0.00169062	0.00350654	0.00122424	0.536545		Jun-extended (643g)	0.674658	0.0685122	0.0644304	0.0675709	0.0644746	0.886987
Zfp592 (43g)	0.600052	0.00125919	0	0.00155751	0	0.992178		Zfp93 (15g)	0.413564	0.00661712	0	0.00495893	0	0.543391		Zfp553 (48g)	0.676574	0.00168812	0	0.0014551	0	0.887254
Patz1-extended (96g)	0.498235	0.00568473	0.00467613	0.0050828	0.00389374	0.992178		Nfil3-extended (252g)	0.42171	0.0764505	0.0762916	0.0755054	0.0759064	0.551303		Etv5-extended (1778g)	0.680118	0.118875	0.119352	0.120319	0.120835	0.88965
Nfic-extended (45g)	0.449334	0.00902677	0.00784095	0.00745824	0.00535117	0.992178		Rfx5-extended (535g)	0.421222	0.0540794	0.0507056	0.0544563	0.0521141	0.551303		Zfp110-extended (779g)	0.684225	0.0469499	0.0451249	0.0482545	0.0462625	0.892767
Terf1 (27g)	0.901191	0.00523832	0	0.00537579	0	0.992178		Rad21-extended (3553g)	0.429245	0.23497	0.231876	0.238302	0.232424	0.559744		Fosl1 (66g)	0.688987	0.0137108	0.0123404	0.0147508	0.0123275	0.896722
AU041133-extended (16g)	0.391443	0.00477612	0	0.00315134	0	0.992178		Mafk-extended (373g)	0.450109	0.0385128	0.0377343	0.0389022	0.0388184	0.58548		Irf8 (910g)	0.695566	0.106473	0.104013	0.10689	0.106291	0.900757
Zfp46 (11g)	0.675	0.0155078	0	0.0153329	0	0.992178		Tfdp2 (1338g)	0.4535	0.210547	0.210064	0.211207	0.212353	0.588416		Foxj2 (13g)	0.695174	0.00172701	0	0.00125119	0	0.900757
Atf6b-extended (102g)	0.883769	0.00867454	0.00883128	0.00906044	0.00869356	0.992178		Hoxb2 (50g)	0.455195	0.00360787	0	0.00307981	0	0.589143		Srebf2 (212g)	0.700397	0.0383064	0.03769	0.0388155	0.0377817	0.904753
Gfi1 (61g)	0.766935	0.0662427	0.0607669	0.0656838	0.063601	0.992178		Zfp46 (11g)	0.460884	0.018822	0	0.0153329	0	0.593769		Gabpb1 (1408g)	0.705242	0.11075	0.11108	0.111191	0.112763	0.908744
Gtf3a-extended (70g)	0.415033	0.0269848	0.0244236	0.0258029	0.02396	0.992178		Zfp160-extended (12g)	0.461058	0.00569774	0	0.00408068	0	0.593769		Nfkb1 (373g)	0.710793	0.0298509	0.0272112	0.0299009	0.0273038	0.913624
Gtf3a (68g)	0.336405	0.0132619	0.0107317	0.0118779	0.0101299	0.992178		Hoxb2-extended (56g)	0.468551	0.00328279	0	0.0027845	0	0.601926		Creb3l2 (196g)	0.719148	0.032308	0.0317498	0.0313714	0.0323504	0.922076
Zfp169 (11g)	0.1164	0.00546712	0	0.00266651	0	0.992178		Creb3l1 (16g)	0.478284	2.08089e-05	0	0.00019083	0	0.603965		Nfyc (551g)	0.724387	0.0503347	0.0508562	0.0513819	0.0504537	0.9265
Gtf3c2-extended (165g)	0.718232	0.00371377	0.00316548	0.00379896	0.00340205	0.992178		Glis3-extended (20g)	0.472513	0.000448842	0	8.40274e-05	0	0.603965		Thap11 (229g)	0.74653	0.0552103	0.0552885	0.0552183	0.0553619	0.926945
Gtf3c2 (90g)	0.770468	0.00382507	0.00243267	0.00390425	0.00334009	0.992178		Rfx1-extended (346g)	0.4731	0.0193352	0.0188846	0.0196865	0.0195176	0.603965		Zfp597 (48g)	0.732785	0.0200058	0.0182139	0.0209864	0.0186155	0.926945
Rxrb-extended (35g)	0.0703049	0.00420428	0	0.00229957	0	0.992178		Nfatc4-extended (27g)	0.478284	1.32725e-05	0	0.000214747	0	0.603965		Zfp148-extended (212g)	0.73842	0.0196654	0.0184691	0.0193454	0.0182628	0.926945
Rxrb (19g)	0.257988	0.00516969	0	0.00285605	0	0.992178		Nfatc4 (24g)	0.478284	1.48947e-05	0	0.000240994	0	0.603965		Erg-extended (3219g)	0.734552	0.209965	0.208062	0.211411	0.209646	0.926945
Nr2f6-extended (24g)	0.793748	0.00279519	0	0.00265538	0	0.992178		Zbtb17-extended (20g)	0.477935	0.00145206	0	0.00117	0	0.603965		Kdm5a (229g)	0.739477	0.050891	0.0510425	0.0506711	0.0504945	0.926945
Nr2f6 (15g)	0.522304	0.0021751	0	0.00341377	0	0.992178		Mecom-extended (13g)	0.473968	0.0030624	0	0.00173768	0	0.603965		Rb1-extended (958g)	0.734904	0.0363599	0.0355098	0.0356137	0.0346424	0.926945
Snai3-extended (39g)	0.779537	0.000648237	0	0.000473182	0	0.992178		Irf9 (937g)	0.481667	0.0657474	0.0634409	0.06692	0.0642045	0.60676		Creb1-extended (248g)	0.744764	0.0230898	0.0219074	0.0230877	0.0228373	0.926945
Snai3 (38g)	0.779537	0.000664743	0	0.00048523	0	0.992178		Tbx19-extended (67g)	0.486791	0.00100373	0	0.000941772	0	0.611731		Bach1-extended (201g)	0.728237	0.0157719	0.0146718	0.0161462	0.015509	0.926945
Foxo6-extended (13g)	0.662039	0.000229995	0	9.27411e-05	0	0.992178		Elf2 (1440g)	0.498512	0.10999	0.109906	0.111473	0.110841	0.624946		Nfe2l1-extended (68g)	0.749065	0.00828071	0.0073216	0.00794552	0.00719623	0.926945
Foxo6 (11g)	0.662039	0.00027137	0	0.000109425	0	0.992178		Irf9-extended (1220g)	0.526655	0.0929957	0.0893694	0.0936031	0.0912524	0.655969		Zfp369-extended (785g)	0.734201	0.0653969	0.0645135	0.0658997	0.0657161	0.926945
Nfatc4-extended (27g)	0.358156	0	0	0.000214747	0	0.992178		Gmeb1-extended (119g)	0.52705	0.00384175	0.0027412	0.00331372	0.00287602	0.655969		Rarg-extended (22g)	0.743711	0.00303041	0	0.00264215	0	0.926945
Nfatc4 (24g)	0.358156	0	0	0.000240994	0	0.992178		Tbx19 (31g)	0.525261	0.00158806	0	0.00127135	0	0.655969		Hoxa3-extended (11g)	0.749788	0.00376366	0	0.00317908	0	0.926945
Pou5f1-extended (13g)	0.761834	0.000282352	0	0.000584106	0	0.992178		Elf4 (394g)	0.534603	0.0261233	0.02515	0.0254777	0.0254227	0.663777		Sox6-extended (27g)	0.738621	0.0197077	0.0168101	0.0201925	0.0169016	0.926945
Pou5f1 (13g)	0.761834	0.000282352	0	0.000584106	0	0.992178		Zfp595-extended (54g)	0.541614	0.00219363	0	0.00174773	0	0.670878		Tbx19 (31g)	0.744623	0.00132096	0	0.00127135	0	0.926945
Rfx2-extended (17g)	0.112909	0.00152066	0	0.00392207	0	0.992178		Esrra (24g)	0.544388	0.0017041	0	0.00123876	0	0.672709		Nr2c2-extended (111g)	0.754445	0.00631519	0.00597943	0.00634286	0.00578809	0.930482
Rfx2 (12g)	0.279576	0.00175283	0	0.00395915	0	0.992178		Nfic-extended (45g)	0.547572	0.00816608	0.00603865	0.00745824	0.00535117	0.675036		Ep300-extended (575g)	0.765678	0.0258545	0.0248623	0.0255928	0.0249745	0.936895
Hoxc10-extended (29g)	0.0349547	0	0	0.000495862	0	0.992178		Tead3 (34g)	0.553526	0.00605091	0	0.0054881	0	0.680444		Crem (85g)	0.76461	0.0327093	0.0322308	0.0330245	0.0325056	0.936895
Foxo1-extended (25g)	0.241022	0.00485566	0	0.00427632	0	0.992178		Zfp114 (13g)	0.555892	3.23613e-05	0	0	0	0.680444		Ehf-extended (66g)	0.768688	0.00160077	0	0.00169107	0	0.936895
Foxo1 (11g)	0.334064	0.000591279	0	0.000621994	0	0.992178		Arx-extended (11g)	0.555892	3.88529e-05	0	0	0	0.680444		Maf (14g)	0.768036	0.000642767	0	0.000919327	0	0.936895
Sp2 (38g)	0.765648	0.00120999	0	0.000926142	0	0.992178		Nr2c2 (15g)	0.564225	0.00182107	0	0.00143076	0	0.689018		Cebpe (365g)	0.767103	0.105711	0.104463	0.106066	0.106568	0.936895
Zfp160-extended (12g)	0.673706	0.00459258	0	0.00408068	0	0.992178		Creb3-extended (35g)	0.568336	0.0105766	0.00990287	0.0105607	0.00772329	0.692409		Max (22g)	0.772213	0.0229297	0.0221493	0.0230588	0.0258036	0.938982
Sox15-extended (19g)	0.126514	0.0008704	0	7.4953e-05	0	0.992178		Erg-extended (3219g)	0.570243	0.213273	0.211423	0.211411	0.209646	0.693105		Irf5 (310g)	0.784254	0.0568136	0.0551817	0.0568767	0.0561727	0.95139
Zfp712-extended (15g)	0.417639	0.00146738	0	0.001185	0	0.992178		Terf1 (27g)	0.574103	0.0063153	0	0.00537579	0	0.696167		Zfp64 (21g)	0.786757	0.0381169	0.0387978	0.0386508	0.0389539	0.951668
Tbpl1 (15g)	0.628155	0.00359865	0	0.00418776	0	0.992178		Rcor1-extended (2636g)	0.577736	0.172299	0.170804	0.174279	0.172443	0.698939		Rreb1-extended (183g)	0.789995	0.0206851	0.0193116	0.02013	0.0180049	0.951668
Atf6b (23g)	0.22368	0.00330432	0	0.00231795	0	0.992178		Ehf-extended (66g)	0.584453	0.00201188	0	0.00169107	0	0.705421		Spic-extended (745g)	0.788559	0.0612596	0.0587892	0.0610574	0.0584229	0.951668
Klf15-extended (19g)	0.871919	0.00107225	0	0.000715969	0	0.992178		Cebpe (365g)	0.590715	0.106734	0.106096	0.106066	0.106568	0.711325		Zfp46 (11g)	0.792908	0.0174588	0	0.0153329	0	0.952961
Mafk (21g)	0.333197	0.00293031	0	0.00138082	0	0.992178		Usf2 (20g)	0.592693	0.00702497	0	0.00571492	0	0.712055		Glis3-extended (20g)	0.796521	0.000277102	0	8.40274e-05	0	0.955088
Srf (37g)	0.202301	0.00109223	0	0.00114979	0	0.992178		Mlxip (73g)	0.59481	0.0267324	0.0259078	0.0272535	0.0271862	0.712948		Irf2-extended (833g)	0.80079	0.136039	0.131606	0.134111	0.127853	0.957989
Sirt6-extended (35g)	0.427342	0.00147592	0	0.00250695	0	0.992178		Mlxip-extended (74g)	0.606582	0.0264346	0.0255796	0.0269127	0.0268418	0.725326		Tcf12-extended (62g)	0.807022	0.00479405	0.00326958	0.00487444	0.00339271	0.95941
Ppard-extended (14g)	0.296703	0.00238417	0	0.00184924	0	0.992178		Poli (12g)	0.609176	0.00383666	0	0.00323354	0	0.725326		Creb5-extended (520g)	0.808369	0.0300799	0.0290915	0.0301302	0.0292009	0.95941
Gli3-extended (39g)	0.607527	0.00126336	0	0.00181516	0	0.992178		Nr1i3-extended (34g)	0.609329	0.000191481	0	0.000172156	0	0.725326		Junb-extended (759g)	0.804758	0.0698324	0.0671524	0.0703385	0.0678406	0.95941
Esrra (24g)	0.599999	0.0013562	0	0.00123876	0	0.992178		Gmeb1 (109g)	0.617809	0.00384059	0.00253671	0.00337211	0.00306351	0.733736		Junb (529g)	0.816691	0.0497978	0.0478139	0.0502114	0.0480183	0.95941
Klf7 (12g)	0.363187	0.00346518	0	0.00162029	0	0.992178		Tbpl1 (15g)	0.619724	0.0039707	0	0.00418776	0	0.734331		Cebpe-extended (511g)	0.813794	0.146323	0.146401	0.145332	0.145506	0.95941
Gm14308-extended (18g)	0.358156	0	0	0.000199401	0	0.992178		Zfp597 (48g)	0.629624	0.0217408	0.0198729	0.0209864	0.0186155	0.738262		Trps1-extended (16g)	0.813606	0.00642249	0	0.00645905	0	0.95941
Mzf1 (21g)	0.871467	0.000244678	0	5.47462e-05	0	0.992178		Zbtb7a-extended (31g)	0.624945	0.0107726	0.00773127	0.00965145	0.00831778	0.738262		Gtf3c2 (90g)	0.812222	0.00397982	0.00310841	0.00390425	0.00334009	0.95941
Dlx4-extended (11g)	0.476273	0.000822936	0	2.68763e-05	0	0.992178		Zbtb7a (11g)	0.631165	0.0102078	0	0.00994999	0	0.738262		Nr2c2 (15g)	0.816795	0.00156229	0	0.00143076	0	0.95941
Zfp37 (22g)	0.921305	0.000235974	0	5.90803e-05	0	0.992178		Hoxa6-extended (11g)	0.631577	3.92995e-05	0	0	0	0.738262		E4f1-extended (153g)	0.819228	0.0249217	0.0245579	0.0250494	0.0243656	0.96009
Zbtb17-extended (20g)	0.294305	0.00172479	0	0.00117	0	0.992178		Lef1-extended (10g)	0.631577	1.69341e-05	0	0	0	0.738262		Usf1-extended (567g)	0.873634	0.0629519	0.0625814	0.0629146	0.0619953	0.964909
Nr2c2 (15g)	0.934997	0.00145926	0	0.00143076	0	0.992178		Hoxb7 (19g)	0.631577	1.35326e-05	0	0	0	0.738262		Xrcc4-extended (1432g)	0.858226	0.0989852	0.0979767	0.0983926	0.0993974	0.964909
Sp4 (10g)	0.883687	0.000266741	0	0.00118371	0	0.992178		Rxra-extended (65g)	0.635497	0.00405903	0.00179226	0.00403712	0.00159602	0.741175		Tgif1-extended (10g)	0.853437	0.0327157	0.0157595	0.0328294	0.0126726	0.964909
Zfp35 (11g)	0.0503515	0.00275342	0	9.59868e-05	0	0.992178		Hes5-extended (19g)	0.637664	0.0701384	0.0677922	0.0698283	0.0647773	0.742035		Chd2 (1533g)	0.871063	0.101013	0.0995273	0.100672	0.0985507	0.964909
Nr1i3-extended (34g)	0.0990192	0.000499719	0	0.000172156	0	0.992178		Zfp597-extended (181g)	0.645137	0.0188521	0.0179245	0.0184587	0.0171479	0.749051		Rb1 (658g)	0.82685	0.0301284	0.0293128	0.0295945	0.0297231	0.964909
Mta3-extended (22g)	0.488742	0.00910059	0.00290849	0.00847851	0.000149154	0.992178		Jdp2-extended (107g)	0.653659	0.032092	0.0305016	0.0323574	0.0306746	0.757253		Hif1a-extended (218g)	0.855297	0.0109269	0.0103491	0.0111572	0.00989176	0.964909
Klf1-extended (118g)	0.195772	0.0402188	0.0411881	0.0386266	0.039377	0.992178		Rcor1 (208g)	0.675369	0.0363402	0.0358134	0.036997	0.0357342	0.780516		Egr1-extended (2060g)	0.843966	0.13181	0.130398	0.13144	0.129484	0.964909
Klf1 (59g)	0.805929	0.00163127	0	0.00163432	0	0.992178		Mta3-extended (22g)	0.676748	0.00947159	0	0.00847851	0.000149154	0.780516		Tcf12 (58g)	0.861492	0.00506891	0.00345411	0.00519299	0.00361442	0.964909
Stat5a (14g)	0.105669	0.00701348	0	0.0094473	0	0.992178		Tbl1xr1-extended (1102g)	0.678464	0.0840783	0.0822477	0.0850631	0.081575	0.78076		Bhlhe40-extended (399g)	0.867758	0.0307101	0.029977	0.0305551	0.0300395	0.964909
Sox6-extended (27g)	0.703512	0.0190663	0.0161084	0.0201925	0.0169016	0.992178		Mef2b-extended (26g)	0.693129	0.000319712	0	0.000176778	0	0.795872		Batf3-extended (24g)	0.872713	0.0174438	0.0196179	0.0179154	0.0206108	0.964909
Sox6 (18g)	0.879751	0.0251861	0.0188062	0.0250419	0.021986	0.992178		Smarcb1-extended (227g)	0.70404	0.0246957	0.0245549	0.0249095	0.0245288	0.798295		Rfx5-extended (535g)	0.834488	0.0542444	0.0524053	0.0544563	0.0521141	0.964909
Tal1-extended (245g)	0.238983	0.00993716	0.00875338	0.00877318	0.00800754	0.992178		Fosb (15g)	0.704978	0.00562075	0	0.00548435	0	0.798295		Nfyc-extended (797g)	0.833396	0.0729386	0.0737754	0.0736837	0.0733261	0.964909
Tal1 (129g)	0.533656	0.00675558	0.00596732	0.00599176	0.00503318	0.992178		Pax5 (72g)	0.702574	0.0203907	0.0182611	0.0198311	0.0180829	0.798295		Zfp384 (392g)	0.867758	0.0414929	0.0415345	0.0420393	0.0412069	0.964909
Stat5a-extended (73g)	0.275029	0.0173974	0.0146134	0.0157162	0.0126196	0.992178		Batf3-extended (24g)	0.706006	0.0173677	0.0204396	0.0179154	0.0206108	0.798295		E4f1 (130g)	0.83813	0.0263369	0.0262896	0.0263263	0.0252718	0.964909
Gata1-extended (604g)	0.669704	0.0386927	0.0379209	0.038411	0.0361587	0.992178		Cxxc1 (56g)	0.700011	0.00230187	0	0.00291327	0	0.798295		Taf7 (99g)	0.82903	0.0577968	0.0573157	0.0574069	0.0554583	0.964909
Gata1 (497g)	0.557363	0.0284519	0.0273415	0.0277329	0.0262435	0.992178		Sp4 (10g)	0.700576	0.0013351	0	0.00118371	0	0.798295		Cebpa-extended (547g)	0.869227	0.075798	0.0742615	0.0757977	0.0734212	0.964909
Gata2-extended (711g)	0.0346227	0.061414	0.060641	0.0571462	0.056823	0.992178		Stat4-extended (30g)	0.700703	0.00477222	0	0.00478657	0	0.798295		Poli (12g)	0.866619	0.00329262	0	0.00323354	0	0.964909
Gata2 (505g)	0.100562	0.0301358	0.0291164	0.027968	0.0264529	0.992178		Zfp110 (11g)	0.709748	0.000896073	0	0.000476094	0	0.800781		Zfp110 (11g)	0.835165	0.000897641	0	0.000476094	0	0.964909
Hoxb8-extended (19g)	0.476273	0.000113139	0	2.90863e-05	0	0.992178		Elf4-extended (846g)	0.714325	0.0430488	0.0425043	0.0437097	0.0421588	0.804196		Terf1 (27g)	0.848997	0.00578946	0	0.00537579	0	0.964909
Hoxb8 (13g)	0.290005	9.34939e-05	0	0	0	0.992178		Atf4-extended (757g)	0.724662	0.104123	0.102569	0.105426	0.104711	0.814068		Ppard-extended (14g)	0.83978	0.00148974	0	0.00184924	0	0.964909
Tbx19-extended (67g)	0.927108	0.000849702	0	0.000941772	0	0.992178		Chd1 (12g)	0.73714	0.0570642	0.0581774	0.0547519	0.0564144	0.817481		Zfp37 (22g)	0.86161	7.5736e-05	0	5.90803e-05	0	0.964909
Tbx19 (31g)	0.447866	0.00177943	0	0.00127135	0	0.992178		Bmyc-extended (1157g)	0.735687	0.450935	0.452356	0.451245	0.454153	0.817481		Zbtb17-extended (20g)	0.856313	0.00126669	0	0.00117	0	0.964909
Gata3-extended (46g)	0.78748	0.00141135	0	0.00162639	0	0.992178		Tbp (21g)	0.731722	0.00544149	0	0.00495554	0	0.817481		Zfp687 (12g)	0.852686	0.00161785	0	0.00214161	0	0.964909
Gata3 (17g)	0.308432	0.00209736	0	0.00157407	0	0.992178		Hoxc10 (11g)	0.736404	4.24256e-05	0	0	0	0.817481		Hoxb8-extended (19g)	0.845082	0.00012564	0	2.90863e-05	0	0.964909
Hoxb2-extended (56g)	0.0230734	0.00129686	0	0.0027845	0	0.992178		Ltf (11g)	0.736404	1.22811e-05	0	0	0	0.817481		Foxn3 (21g)	0.84328	0.0040747	0	0.00347942	0	0.964909
Hoxb2 (50g)	0.0312969	0.00144517	0	0.00307981	0	0.992178		Dlx4-extended (11g)	0.73715	0.00036352	0	2.68763e-05	0	0.817481		Mecom-extended (13g)	0.847291	0.00259976	0	0.00173768	0	0.964909
Foxn3 (21g)	0.306706	0.00339171	0	0.00347942	0	0.992178		Zfp37 (22g)	0.74054	7.13098e-05	0	5.90803e-05	0	0.819489		Zfp612-extended (15g)	0.856917	0.00109572	0	0.000230221	0	0.964909
Hoxb7-extended (77g)	0.324811	0.00132821	0	0.000665376	0	0.992178		Hoxb8-extended (19g)	0.742761	0.000113596	0	2.90863e-05	0	0.820198		Runx1-extended (79g)	0.881725	0.0453379	0.0420706	0.0453517	0.0430293	0.971773
Mecom-extended (13g)	0.466913	0.00350602	0	0.00173768	0	0.992178		Sp4-extended (424g)	0.74698	0.0228844	0.0224533	0.0226857	0.0222801	0.820563		Fosb (15g)	0.887579	0.00476859	0	0.00548435	0	0.974081
Thrb-extended (54g)	0.840202	0.00370701	0	0.00368956	0	0.992178		Sp1-extended (414g)	0.747835	0.0124713	0.0106899	0.011708	0.010503	0.820563		Snai3-extended (39g)	0.887017	0.000519594	0	0.000473182	0	0.974081
Bcl6b-extended (73g)	0.303788	0.010178	0.00832708	0.00824087	0.00633327	0.992178		Snai3-extended (39g)	0.747377	0.00046099	0	0.000473182	0	0.820563		Bcl6-extended (44g)	0.894332	0.00910779	0.000702514	0.00936767	0	0.975713
Mycn-extended (68g)	0.170753	0.0271806	0.0267539	0.0254361	0.0244722	0.992178		Nfya-extended (816g)	0.75404	0.0612085	0.0595891	0.061982	0.060828	0.825626		Nfya-extended (816g)	0.89204	0.0608183	0.0602384	0.061982	0.060828	0.975713
Hoxb6-extended (43g)	0.232629	0.00314478	0	0.00194273	0	0.992178		Zfp595 (24g)	0.755795	0.00157119	0	0.00103779	0	0.825805		Zfp595 (24g)	0.894718	0.00130474	0	0.00103779	0	0.975713
Stat4-extended (30g)	0.259839	0.00288319	0	0.00478657	0	0.992178		Bhlhe41 (16g)	0.766991	0.000865189	0	0.00153061	0	0.834782		Stat5a-extended (73g)	0.899039	0.0151986	0.013382	0.0157162	0.0126196	0.978366
Hoxb9-extended (37g)	0.130662	0.000318288	0	0	0	0.992178		Rfx8-extended (41g)	0.767228	0.000829158	0	0.000720093	0	0.834782		Irf2 (689g)	0.907915	0.107331	0.103706	0.106291	0.100691	0.98094
Hoxb5-extended (36g)	0.668034	0.000602107	0	0.000869992	0	0.992178		Pgr-extended (23g)	0.774684	0.00200116	0	0.00194152	0	0.841131		Zfp597-extended (181g)	0.910873	0.018454	0.0177734	0.0184587	0.0171479	0.98094
Hoxb5 (25g)	0.188875	0	0	0.000286227	0	0.992178		Snai3 (38g)	0.77761	0.000471208	0	0.00048523	0	0.842546		Mafk-extended (373g)	0.909764	0.0393106	0.0386176	0.0389022	0.0388184	0.98094
Zfp119a-extended (14g)	0.298792	0.00561982	0	0.00423223	0	0.992178		Gtf3a (68g)	0.78462	0.0118314	0.0108069	0.0118779	0.0101299	0.848371		Rela-extended (1529g)	0.909024	0.0704723	0.0707911	0.0706596	0.0701574	0.98094
Ep300-extended (575g)	0.945715	0.0257852	0.0250163	0.0255928	0.0249745	0.992707		Sox6-extended (27g)	0.787408	0.0212903	0.0184575	0.0201925	0.0169016	0.849615		Usf2 (20g)	0.905391	0.00583337	0	0.00571492	0	0.98094
Yy1 (1240g)	0.945715	0.169949	0.166745	0.17041	0.16515	0.992707		Elk4 (110g)	0.803525	0.00708315	0.0062294	0.00689718	0.00625352	0.862844		Nfyb (1028g)	0.919014	0.080436	0.0816503	0.0806491	0.0827438	0.984761
Tbr1-extended (40g)	0.944535	0.000342376	0	0.000326027	0	0.992707		Atf4 (375g)	0.804656	0.0631517	0.062562	0.0639416	0.0627929	0.862844		Elk1-extended (496g)	0.920124	0.0130132	0.0118207	0.0127379	0.0125406	0.984761
Klf16-extended (18g)	0.971619	0.00690741	0	0.00736013	0	0.999523		Nfya (324g)	0.803128	0.0301119	0.0290097	0.0300199	0.0291813	0.862844		Rxra (29g)	0.919403	0.00586329	0	0.00633684	0	0.984761
Myc (838g)	0.984023	0.148474	0.151416	0.148849	0.150896	0.999523		Klf1 (59g)	0.808734	0.00135986	0	0.00163432	0	0.865429		Tead3 (34g)	0.92362	0.00586958	0	0.0054881	0	0.986236
Thap11 (229g)	0.984023	0.055595	0.0551288	0.0552183	0.0553619	0.999523		Ctcf (20g)	0.814929	0.130319	0.121744	0.131422	0.126863	0.870264		Nfyb-extended (1368g)	0.92531	0.110308	0.113153	0.110638	0.114643	0.986236
Arnt-extended (119g)	0.976036	0.0100882	0.00850822	0.00960267	0.00876286	0.999523		Foxj2-extended (35g)	0.823513	0.0021828	0	0.00207989	0	0.877624		Runx1 (46g)	0.937916	0.0492422	0.0451155	0.0497065	0.0464617	0.986868
Elk4 (110g)	0.99041	0.00673315	0.00638212	0.00689718	0.00625352	0.999523		Zfp64 (21g)	0.825887	0.0383255	0.0391881	0.0386508	0.0389539	0.878351		Zbtb7a (11g)	0.931914	0.00966419	0	0.00994999	0	0.986868
Nr3c1-extended (965g)	0.968052	0.0671338	0.0602202	0.0657488	0.0637214	0.999523		Zfp687 (12g)	0.828128	0.00179614	0	0.00214161	0	0.878933		Jun (113g)	0.939029	0.0283662	0.0258504	0.0279924	0.02567	0.986868
Elf1-extended (347g)	0.984023	0.103746	0.103817	0.103075	0.102805	0.999523		Klf16-extended (18g)	0.830622	0.00693681	0	0.00736013	0	0.879781		Atf3-extended (1228g)	0.930128	0.120306	0.115051	0.119491	0.117303	0.986868
Junb (529g)	0.982425	0.0504712	0.0477794	0.0502114	0.0480183	0.999523		Egr1 (1371g)	0.833589	0.0881976	0.0868916	0.0876407	0.0874136	0.880085		Mafb-extended (94g)	0.943049	0.00647017	0.00689124	0.00633029	0.00625128	0.986868
Prdm1-extended (531g)	0.955284	0.0400589	0.0377231	0.0393412	0.0382483	0.999523		Rora-extended (15g)	0.8343	0.00175338	0	0.0011158	0	0.880085		Taf7-extended (857g)	0.940884	0.0802778	0.0795985	0.080153	0.0797673	0.986868
Nfil3-extended (252g)	0.972842	0.0757019	0.0746465	0.0755054	0.0759064	0.999523		Cebpe-extended (511g)	0.853228	0.146219	0.145452	0.145332	0.145506	0.89664		Elk1 (372g)	0.941998	0.00909212	0.00875744	0.00897563	0.00853781	0.986868
Foxj2 (13g)	0.965317	0.00124721	0	0.00125119	0	0.999523		Gtf3a-extended (70g)	0.853449	0.0253934	0.0242894	0.0258029	0.02396	0.89664		Nr2c1-extended (28g)	0.941751	0.000929665	0	0.00083052	0	0.986868
E2f2 (737g)	0.990413	0.0785488	0.0792271	0.0782178	0.0812633	0.999523		Nfkb2 (428g)	0.855219	0.0309287	0.030348	0.0310236	0.030279	0.896685		Gtf3c2-extended (165g)	0.930086	0.00383365	0.00328377	0.00379896	0.00340205	0.986868
Etv4-extended (1166g)	0.993609	0.0980365	0.100421	0.0998747	0.101751	0.999523		Runx3 (43g)	0.864129	0.00989453	0.00706604	0.0101221	0.00702722	0.9042		Chd2-extended (2195g)	0.946824	0.1323	0.129378	0.132552	0.130404	0.988708
E2f6-extended (2308g)	0.977633	0.206727	0.213324	0.20847	0.213823	0.999523		Prdm1 (23g)	0.866803	0.00111727	0	0.00099301	0	0.905173		Klf7-extended (273g)	0.949052	0.0361726	0.0356689	0.0362996	0.0357219	0.988708
Zfp523-extended (723g)	0.990413	0.0586674	0.061363	0.0592258	0.0585736	0.999523		Hif1a-extended (218g)	0.883856	0.0110102	0.010524	0.0111572	0.00989176	0.920498		Hoxa9-extended (70g)	0.950534	0.0121932	0.0111626	0.0116511	0.0107112	0.988708
Taf1-extended (3672g)	0.977633	0.276249	0.268926	0.276928	0.26956	0.999523		Rxra (29g)	0.885026	0.00602089	0	0.00633684	0	0.920498		Chd1 (12g)	0.975065	0.0554167	0.0578384	0.0547519	0.0564144	0.992678
Runx3 (43g)	0.958223	0.00945171	0.00865784	0.0101221	0.00702722	0.999523		Bmyc (32g)	0.892991	0.113257	0.110603	0.11259	0.111352	0.926924		Arnt-extended (119g)	0.972839	0.00970438	0.00893512	0.00960267	0.00876286	0.992678
Etv6-extended (21g)	0.972977	0.0108975	0	0.0085181	0.00343482	0.999523		Zfp612-extended (15g)	0.89986	0.00086511	0	0.000230221	0	0.93219		Myb (243g)	0.969492	0.082242	0.0805438	0.0815334	0.0810345	0.992678
Fiz1 (17g)	0.967338	0.00849989	0	0.00837715	0	0.999523		Runx3-extended (59g)	0.909256	0.00912877	0.00685423	0.00861257	0.00676819	0.940048		Nr3c1 (255g)	0.971723	0.0220977	0.0210834	0.0218686	0.0211749	0.992678
Zfp687 (12g)	0.993572	0.00235195	0	0.00214161	0	0.999523		Maf (14g)	0.9158	0.0010482	0	0.000919327	0	0.941189		Hif1a (214g)	0.975071	0.010797	0.0103104	0.0111041	0.0100374	0.992678
Zfp612-extended (15g)	0.961931	0.000918734	0	0.000230221	0	0.999523		Taf7 (99g)	0.914882	0.0571616	0.0570504	0.0574069	0.0554583	0.941189		Six5-extended (341g)	0.973211	0.052226	0.0527566	0.05213	0.0523623	0.992678
Rel-extended (911g)	0.998402	0.0458464	0.0397953	0.0450535	0.0409174	1		Sirt6-extended (35g)	0.914672	0.00265311	0	0.00250695	0	0.941189		Ctcf (20g)	0.9628	0.131569	0.126208	0.131422	0.126863	0.992678
Irf3 (291g)	0.998402	0.0349285	0.034017	0.035543	0.0338072	1		Nr2f6 (15g)	0.925067	0.00302903	0	0.00341377	0	0.948834		Zfp523 (150g)	0.970236	0.0286399	0.0284571	0.0287727	0.0280721	0.992678
Mafk-extended (373g)	1	0.0389739	0.0393249	0.0389022	0.0388184	1		Fosl1-extended (245g)	0.928989	0.0225965	0.0214982	0.0222154	0.0213835	0.950977		Irf3 (291g)	0.976187	0.0347727	0.0345415	0.035543	0.0338072	0.992678
Snai1-extended (23g)	#N/A	0	0	0	0	#N/A		Hoxa3-extended (11g)	0.931499	0.00394871	0	0.00317908	0	0.95167		Rora-extended (15g)	0.977348	0.00133267	0	0.0011158	0	0.992678
Snai1 (12g)	#N/A	0	0	0	0	#N/A		Foxo6-extended (13g)	0.935231	0.000384362	0	9.27411e-05	0	0.951735		Zfp595-extended (54g)	0.972965	0.00172906	0	0.00174773	0	0.992678
Hoxc10 (11g)	#N/A	0	0	0	0	#N/A		Foxo6 (11g)	0.935231	0.000453507	0	0.000109425	0	0.951735		Hoxb2 (50g)	0.966224	0.00338985	0	0.00307981	0	0.992678
Zfp114 (13g)	#N/A	0	0	0	0	#N/A		Atf6b-extended (102g)	0.939079	0.00933168	0.00865052	0.00906044	0.00869356	0.953781		Pax5 (72g)	0.979535	0.0200562	0.0183086	0.0198311	0.0180829	0.992953
Hoxa6-extended (11g)	#N/A	0	0	0	0	#N/A		Irf1-extended (1344g)	0.94312	0.0727149	0.0702561	0.0724556	0.0710664	0.956014		Fosl1-extended (245g)	0.990325	0.0223048	0.0216622	0.0222154	0.0213835	0.994163
Gbx2-extended (15g)	#N/A	0	0	0	0	#N/A		Zfp740 (15g)	0.952698	0.00538467	0	0.00504085	0	0.96384		Atf6-extended (71g)	0.983958	0.0104744	0.00754785	0.0110415	0.00796918	0.994163
Atoh8-extended (20g)	#N/A	0	0	0	0	#N/A		Rfx8 (33g)	0.96423	0.000791968	0	0.000817064	0	0.973609		Spib (386g)	0.987348	0.0710057	0.0678241	0.0702459	0.0684059	0.994163
Ltf (11g)	#N/A	0	0	0	0	#N/A		Hif1a (214g)	0.972104	0.0108587	0.0103332	0.0111041	0.0100374	0.979654		Ehf (45g)	0.987566	0.000413295	0	0.00063994	0	0.994163
Meis3 (13g)	#N/A	0	0	0	0	#N/A		Elk1 (372g)	0.988975	0.00915843	0.00855946	0.00897563	0.00853781	0.994724		Sp4 (10g)	0.990313	0.00106531	0	0.00118371	0	0.994163
Lef1-extended (10g)	#N/A	0	0	0	0	#N/A		Elk1-extended (496g)	0.9937	0.0131893	0.0119858	0.0127379	0.0125406	0.995318		Hoxb2-extended (56g)	0.994123	0.00307711	0	0.0027845	0	0.996046
Hoxb7 (19g)	#N/A	0	0	0	0	#N/A		Pou5f1-extended (13g)	0.995318	0.000373764	0	0.000584106	0	0.995318		Snai3 (38g)	1	0.00052557	0	0.00048523	0	1
Arx-extended (11g)	#N/A	0	0	0	0	#N/A		Pou5f1 (13g)	0.995318	0.000373764	0	0.000584106	0	0.995318		Ltf (11g)	#N/A	0	0	0	0	#N/A
Hoxb9 (21g)	#N/A	0	0	0	0	#N/A		Meis3 (13g)	#N/A	0	0	0	0	#N/A		Lef1-extended (10g)	#N/A	0	0	0	0	#N/A

## Sheet: 3
Inh. III versus DMSO								E3330 versus DMSO								APX2009 versus DMSO
Regulon	Pvalue	mean (inhibitor)	median (inhibitor)	mean (DMSO)	median (DMSO)	Padj		Regulon	Pvalue	mean (inhibitor)	median (inhibitor)	mean (DMSO)	median (DMSO)	Padj		Regulon	Pvalue	mean (inhibitor)	median (inhibitor)	mean (DMSO)	median (DMSO)	Padj
Sp6-extended (26g)	0.000194493	0.0102862	0	0.00486326	0	0.100553		Irf1 (1067g)	1.13585e-12	0.0680425	0.0650823	0.0814725	0.0787544	3.30432e-10		Irf1 (1067g)	1.76003e-12	0.0670076	0.0643395	0.0814725	0.0787544	9.11693e-10
Maf (14g)	0.000557774	0.00256142	0	0.00119648	0	0.143302		Mafg (57g)	1.2758e-12	0.0626053	0.0606923	0.0515108	0.0498163	3.30432e-10		Tfdp2 (1338g)	3.9429e-12	0.221602	0.222175	0.207352	0.206332	1.02121e-09
Prdm1 (23g)	0.00113689	0.00583532	0	0.00266596	0	0.143302		Usf2-extended (389g)	3.69103e-12	0.0334704	0.0329363	0.0271629	0.0259664	6.37318e-10		Tfdp2-extended (1893g)	4.53792e-11	0.296245	0.297403	0.279305	0.278006	7.83548e-09
Snai1-extended (23g)	0.00138589	0.00352093	0	0.00149682	0	0.143302		Nr3c1-extended (965g)	1.63931e-10	0.0856831	0.0815906	0.0699985	0.0673991	2.1229e-08		Rxra (29g)	2.02733e-10	0.015074	0.015705	0.0072069	0	2.62539e-08
Snai1 (12g)	0.00137985	0.00668805	0	0.00283896	0	0.143302		Foxp1 (62g)	3.22273e-09	0.04273	0.0407125	0.0304369	0.0270322	3.33875e-07		Klf10-extended (29g)	3.021e-10	0.0323616	0.0311255	0.0253891	0.0287925	3.12976e-08
Bhlhe41 (16g)	0.00222528	0.00247839	0	0.000796534	0	0.151374		Cebpa-extended (547g)	5.19802e-09	0.0738764	0.0738268	0.0688162	0.0681211	4.48763e-07		Rxra-extended (65g)	1.08142e-09	0.00981861	0.00910518	0.00565787	0.00429095	9.33626e-08
Usf2-extended (389g)	0.00219204	0.0293196	0.0272035	0.0271629	0.0259664	0.151374		Klf3-extended (576g)	6.85357e-09	0.0251492	0.0244048	0.0202328	0.0190894	5.07164e-07		Sp1-extended (414g)	2.94737e-09	0.015267	0.0149542	0.0111459	0.00946907	2.18105e-07
Hoxb5 (25g)	0.00234234	0.00120356	0	0.000344468	0	0.151374		Irf1-extended (1344g)	1.11993e-08	0.0861895	0.0825308	0.0990917	0.0959431	6.89247e-07		Mef2c-extended (43g)	5.54546e-09	0.0751106	0.0720969	0.0580293	0.0543542	3.17561e-07
Irf5-extended (783g)	0.00274518	0.103019	0.100418	0.105975	0.105844	0.15744		Klf7-extended (273g)	1.19753e-08	0.0392699	0.0381815	0.0354296	0.0346699	6.89247e-07		Runx2-extended (110g)	6.13053e-09	0.0554971	0.0527932	0.044209	0.042167	3.17561e-07
Rxrg-extended (48g)	0.00304525	0.0118118	0.00878388	0.0083869	0.00509919	0.15744		Srebf1 (507g)	1.40165e-08	0.0418909	0.0410547	0.0360122	0.0351429	7.26056e-07		Bmyc-extended (1157g)	5.37202e-09	0.477931	0.477497	0.462348	0.463155	3.17561e-07
Runx2-extended (110g)	0.00372753	0.0500338	0.0464432	0.044209	0.042167	0.169604		Sp1-extended (414g)	1.72055e-08	0.0158105	0.0145512	0.0111459	0.00946907	8.10222e-07		Irf1-extended (1344g)	7.26296e-09	0.0850796	0.0811283	0.0990917	0.0959431	3.42019e-07
Crem (85g)	0.00393664	0.0375112	0.0363118	0.0353617	0.034541	0.169604		Crem-extended (163g)	2.14505e-08	0.0524075	0.0516749	0.0477319	0.0472131	9.25949e-07		Usf2-extended (389g)	1.28063e-08	0.0321281	0.0308604	0.0271629	0.0259664	5.52806e-07
Zbtb7a-extended (31g)	0.0063571	0.0135948	0.0107171	0.0109271	0.0083711	0.252817		Rad21 (591g)	3.58989e-08	0.0421813	0.0409111	0.0346126	0.033263	1.43043e-06		Usf1-extended (567g)	1.57294e-08	0.0717463	0.0712062	0.0661191	0.0654441	6.26754e-07
Runx2 (107g)	0.00791565	0.0477577	0.0438774	0.0425433	0.0403831	0.292314		Chd2-extended (2195g)	5.15456e-08	0.158338	0.153519	0.13842	0.133967	1.66879e-06		Stat4-extended (30g)	1.95923e-08	0.00363227	0	0.0104378	0.00539499	7.24913e-07
Klf2 (16g)	0.0091214	0.063506	0.0568367	0.0541799	0.0511224	0.314384		Rb1-extended (958g)	4.59266e-08	0.0400063	0.0385954	0.0339029	0.0324918	1.66879e-06		Runx2 (107g)	5.5945e-08	0.0527181	0.0493168	0.0425433	0.0403831	1.93197e-06
Irf1 (1067g)	0.00980507	0.0771449	0.0747935	0.0814725	0.0787544	0.316826		Fos (98g)	4.83922e-08	0.0726713	0.0725802	0.0655729	0.064974	1.66879e-06		Sp2-extended (928g)	6.73913e-08	0.0447691	0.0433328	0.037793	0.0341281	2.18179e-06
Ddit3 (114g)	0.011788	0.0144266	0.0134653	0.0160755	0.0155513	0.33897		Chd2 (1533g)	9.32015e-08	0.119914	0.115012	0.105321	0.101948	2.83991e-06		Foxp1-extended (135g)	1.27079e-07	0.0526323	0.0486103	0.0396468	0.0368093	3.87216e-06
Foxo1-extended (25g)	0.0118017	0.00777245	0	0.00545725	0	0.33897		Foxp1-extended (135g)	1.0117e-07	0.0512386	0.0488246	0.0396468	0.0368093	2.91145e-06		Nr3c1-extended (965g)	2.5582e-07	0.0816966	0.0798088	0.0699985	0.0673991	7.36194e-06
Klf10-extended (29g)	0.0126354	0.0285017	0.0297599	0.0253891	0.0287925	0.343815		Runx2-extended (110g)	1.15652e-07	0.0544418	0.0522466	0.044209	0.042167	3.14822e-06		Zfp523 (150g)	5.26631e-07	0.0303011	0.0298686	0.0256111	0.0252612	1.43576e-05
Foxo1 (11g)	0.014412	0.00263554	0	0.0014906	0	0.372549		Rb1 (658g)	1.21553e-07	0.0327768	0.0316036	0.0278039	0.0270428	3.14822e-06		Zfp523-extended (723g)	6.02347e-07	0.0596062	0.0617942	0.0525732	0.0519765	1.56008e-05
Zfp467-extended (202g)	0.0167396	0.0645443	0.06307	0.0615885	0.0601969	0.377052		Rad21-extended (3553g)	2.75773e-07	0.249026	0.247566	0.229903	0.226788	6.80241e-06		Stat1-extended (929g)	7.50486e-07	0.106046	0.10068	0.119678	0.117734	1.76705e-05
Creb5-extended (520g)	0.015686	0.0320826	0.0309026	0.0334427	0.032663	0.377052		Nfe2l2-extended (825g)	2.94227e-07	0.0823366	0.0815854	0.0752643	0.0738767	6.92546e-06		Bmyc (32g)	7.33475e-07	0.129236	0.127016	0.117093	0.11616	1.76705e-05
Trps1 (10g)	0.0167741	0.00614135	0	0.010394	0	0.377052		Nfil3-extended (252g)	3.07501e-07	0.0844815	0.0840195	0.0798606	0.0792688	6.92546e-06		Ctcf (20g)	7.86439e-07	0.155849	0.149959	0.126606	0.116544	1.7712e-05
Jun (113g)	0.0209886	0.0377671	0.0343862	0.0403041	0.0378617	0.452128		Mafg-extended (742g)	3.33413e-07	0.0513318	0.0501221	0.0464394	0.0458574	7.19617e-06		Foxp1 (62g)	1.09476e-06	0.0425554	0.0407398	0.0304369	0.0270322	2.36285e-05
Irf9 (937g)	0.0233542	0.0908304	0.0912784	0.0953407	0.0912888	0.463188		Creb3l2-extended (430g)	3.62535e-07	0.0521395	0.0502739	0.046516	0.0458292	7.51173e-06		Ezh2 (29g)	1.50117e-06	0.0381628	0.0329464	0.0250295	0.0205417	3.11042e-05
Trps1-extended (16g)	0.0241897	0.00558944	0	0.00872991	0	0.463188		Nfya-extended (816g)	3.84991e-07	0.0672984	0.0649421	0.0589186	0.0567347	7.67021e-06		Ctcf-extended (2510g)	1.56362e-06	0.239911	0.240559	0.22286	0.219578	3.11522e-05
Zfp595-extended (54g)	0.0240927	0.00242441	0	0.00176123	0	0.463188		Runx2 (107g)	4.37967e-07	0.0518716	0.0489706	0.0425433	0.0403831	8.20158e-06		Irf9 (937g)	1.71982e-06	0.0844233	0.0799023	0.0953407	0.0912888	3.2995e-05
Ets1 (134g)	0.0259479	0.0610693	0.0609015	0.0577406	0.0557376	0.479109		Zmiz1-extended (1390g)	4.43328e-07	0.123303	0.122872	0.10786	0.105397	8.20158e-06		Jdp2-extended (107g)	1.92098e-06	0.023314	0.0221365	0.0281264	0.0269001	3.55382e-05
Nr2c1-extended (28g)	0.0277243	0.00088502	0	0.00127604	0	0.494258		Stat1 (755g)	5.80775e-07	0.0811384	0.079466	0.0925807	0.0903122	1.0028e-05		Stat1 (755g)	2.05671e-06	0.0815714	0.0771285	0.0925807	0.0903122	3.67371e-05
Atf3-extended (1228g)	0.0286951	0.13496	0.131035	0.138068	0.137598	0.494513		Nfe2l2 (572g)	5.77288e-07	0.0608902	0.0601148	0.0557151	0.0550242	1.0028e-05		Rad21 (591g)	2.89421e-06	0.0404351	0.0395627	0.0346126	0.033263	4.76806e-05
Jdp2-extended (107g)	0.0335324	0.0261985	0.0248397	0.0281264	0.0269001	0.51127		Rcor1-extended (2636g)	6.09999e-07	0.179454	0.177986	0.165026	0.163337	1.01929e-05		Ddit3-extended (249g)	2.77101e-06	0.0215293	0.0214163	0.0247351	0.0243069	4.76806e-05
Prdm1-extended (531g)	0.0328823	0.0455556	0.04354	0.0466377	0.0461579	0.51127		Nfya (324g)	7.54346e-07	0.0328342	0.0324865	0.028547	0.0275051	1.20664e-05		Creb5-extended (520g)	2.94552e-06	0.030123	0.0283954	0.0334427	0.032663	4.76806e-05
Irf5 (310g)	0.03348	0.0648892	0.0624511	0.0661285	0.0655348	0.51127		Gfi1 (61g)	7.68706e-07	0.0771659	0.0741595	0.0665059	0.0630453	1.20664e-05		Stat2-extended (1148g)	3.29597e-06	0.103924	0.100016	0.117382	0.11454	5.17368e-05
Meis3 (13g)	0.0336232	0.000967618	0	0.000213784	0	0.51127		Fosl2-extended (486g)	9.80254e-07	0.0484039	0.0475513	0.044656	0.0446897	1.49345e-05		E2f8 (1488g)	4.04142e-06	0.145296	0.149514	0.131605	0.132409	6.15722e-05
Irf9-extended (1220g)	0.0516429	0.120677	0.119168	0.125204	0.121999	0.635699		Sp2-extended (928g)	1.05832e-06	0.04432	0.0431094	0.037793	0.0341281	1.56631e-05		Rfx5-extended (535g)	5.42302e-06	0.0580226	0.0554552	0.0522175	0.0486034	8.02607e-05
Mef2c-extended (43g)	0.0494708	0.0628245	0.0601196	0.0580293	0.0543542	0.635699		Irf9 (937g)	1.12351e-06	0.0854288	0.0806036	0.0953407	0.0912888	1.6166e-05		Nfyb (1028g)	6.93269e-06	0.0837677	0.0857618	0.0753915	0.0740377	9.97538e-05
Kdm5b-extended (15g)	0.043214	0.103608	0.0959217	0.110618	0.106036	0.635699		Mxi1-extended (1069g)	1.18211e-06	0.0541946	0.0525012	0.0464767	0.0450314	1.65495e-05		E2f2 (737g)	7.16444e-06	0.081619	0.0846553	0.0706999	0.0699704	0.000100302
Tcf4-extended (37g)	0.0511345	0.0609582	0.059015	0.0559883	0.054503	0.635699		Kdm5a-extended (1684g)	1.38011e-06	0.182391	0.178858	0.164339	0.161483	1.8813e-05		Junb-extended (759g)	9.22232e-06	0.0749855	0.0734767	0.0821609	0.0812841	0.000125715
Junb-extended (759g)	0.0471131	0.0802028	0.0780765	0.0821609	0.0812841	0.635699		Srebf2-extended (1921g)	1.5608e-06	0.18955	0.188463	0.173695	0.170744	2.07064e-05		Rfx1-extended (346g)	9.66809e-06	0.0214667	0.0214099	0.0189204	0.0181871	0.000128412
Spic-extended (745g)	0.0481016	0.0681374	0.0646174	0.0687791	0.0678822	0.635699		Phf8-extended (1530g)	1.59895e-06	0.0735671	0.0722456	0.0655879	0.0637993	2.07064e-05		Nfyb-extended (1368g)	1.04165e-05	0.113143	0.116461	0.10372	0.103065	0.000131604
Runx3 (43g)	0.0462212	0.00998061	0.00759017	0.00823184	0.00574601	0.635699		Rfx5 (322g)	2.34151e-06	0.0467252	0.0435391	0.0411482	0.0378078	2.9583e-05		Brf1-extended (1322g)	1.0315e-05	0.0716434	0.0738819	0.0642201	0.0632227	0.000131604
Tbr1-extended (40g)	0.0470956	0.000891659	0	0.000472247	0	0.635699		Ezh2 (29g)	2.42823e-06	0.0370151	0.032036	0.0250295	0.0205417	2.99482e-05		Sox5-extended (35g)	1.09258e-05	0.0251566	0.0227908	0.0176079	0.0148306	0.000134752
Hoxb7-extended (77g)	0.0529557	0.00247717	0	0.00185263	0	0.6367		Ctcf (20g)	2.50962e-06	0.153589	0.154955	0.126606	0.116544	3.02322e-05		Sox5 (22g)	1.1707e-05	0.0374907	0.0352002	0.0260579	0.022373	0.000137824
Runx3-extended (59g)	0.0545341	0.00908004	0.0069546	0.00753737	0.00587915	0.640776		Rfx5-extended (535g)	3.95525e-06	0.0583037	0.0545233	0.0522175	0.0486034	4.61427e-05		Ddit3 (114g)	1.15528e-05	0.0123717	0.011862	0.0160755	0.0155513	0.000137824
Junb (529g)	0.0560644	0.0564249	0.0555904	0.0578804	0.0568382	0.644117		Tfdp2 (1338g)	4.05969e-06	0.216364	0.2155	0.207352	0.206332	4.61427e-05		Relb-extended (768g)	1.26716e-05	0.0541024	0.0521427	0.0588941	0.0574152	0.000139657
Bcl6-extended (44g)	0.0662421	0.0180241	0.0161009	0.0196852	0.0184173	0.744503		Tbl1xr1-extended (1102g)	4.09761e-06	0.087904	0.0860059	0.0802556	0.0784479	4.61427e-05		Nfya-extended (816g)	1.2537e-05	0.0658244	0.0641993	0.0589186	0.0567347	0.000139657
Rxra-extended (65g)	0.0707143	0.00675085	0.00541601	0.00565787	0.00429095	0.777857		Stat4-extended (30g)	4.40721e-06	0.005036	0	0.0104378	0.00539499	4.85731e-05		Cebpa-extended (547g)	1.25979e-05	0.0725317	0.0722252	0.0688162	0.0681211	0.000139657
Bmyc-extended (1157g)	0.075243	0.464829	0.466908	0.462348	0.463155	0.793891		Fosl2 (314g)	4.70893e-06	0.0427133	0.0416864	0.0394108	0.0390342	5.08172e-05		Rxrg-extended (48g)	1.42098e-05	0.012075	0.0119796	0.0083869	0.00509919	0.000153348
Nr1i3-extended (34g)	0.0742701	0.000134165	0	0.000100537	0	0.793891		Mafk-extended (373g)	4.91784e-06	0.0416289	0.0414747	0.0380135	0.0370146	5.19886e-05		E2f2-extended (790g)	1.48925e-05	0.0846753	0.0875954	0.0740028	0.073939	0.000157435
Zfp382 (24g)	0.0850506	0.0449071	0.041564	0.043565	0.0412901	0.816485		Myb (243g)	5.27454e-06	0.0862941	0.0867001	0.0789888	0.0779336	5.46105e-05		Sp4-extended (424g)	1.52112e-05	0.0260571	0.0258077	0.0233013	0.022742	0.000157588
Pparg-extended (30g)	0.0860319	0.0258199	0.0246628	0.0236487	0.0231764	0.816485		Atf5-extended (248g)	5.39219e-06	0.0276136	0.0274259	0.0247664	0.0242179	5.46105e-05		Irf7 (916g)	1.60989e-05	0.132816	0.129775	0.146028	0.144522	0.000163515
Pparg (25g)	0.0830486	0.0307906	0.0294737	0.0281683	0.0275658	0.816485		Klf2-extended (137g)	5.48214e-06	0.0663377	0.0636174	0.059544	0.058328	5.46105e-05		Ets2-extended (560g)	1.76156e-05	0.01626	0.0154552	0.018506	0.0177837	0.000172829
Tead3 (34g)	0.0884394	0.0162934	0.0159852	0.0143872	0.0133047	0.816485		Stat1-extended (929g)	5.94829e-06	0.107258	0.104223	0.119678	0.117734	5.70595e-05		Rela-extended (1529g)	1.76832e-05	0.0743573	0.0743909	0.0694216	0.0685367	0.000172829
Etv3-extended (31g)	0.0856264	0.00441106	0	0.00602786	0	0.816485		Myb-extended (585g)	5.94828e-06	0.0915849	0.0915781	0.0840787	0.0836512	5.70595e-05		Rfx5 (322g)	2.24042e-05	0.0461713	0.0453436	0.0411482	0.0378078	0.000214915
Mef2b-extended (26g)	0.0807467	0.00246988	0	0.00140604	0	0.816485		Rreb1-extended (183g)	6.34702e-06	0.0259234	0.025494	0.0210491	0.0196577	5.87099e-05		Chd2 (1533g)	2.31789e-05	0.116573	0.118009	0.105321	0.101948	0.000218303
Zfp595 (24g)	0.0881668	0.00220206	0	0.00119144	0	0.816485		Rela-extended (1529g)	6.34128e-06	0.0747707	0.0756844	0.0694216	0.0685367	5.87099e-05		Nfya (324g)	2.58035e-05	0.0320669	0.0321028	0.028547	0.0275051	0.000238682
Fos (98g)	0.0963429	0.0677506	0.0658043	0.0655729	0.064974	0.823244		Xbp1-extended (684g)	6.52316e-06	0.0864053	0.0874448	0.079071	0.0777674	5.92806e-05		Prdm1-extended (531g)	2.84424e-05	0.0428306	0.0417336	0.0466377	0.0461579	0.000258477
Sp1-extended (414g)	0.0971333	0.0127421	0.0108564	0.0111459	0.00946907	0.823244		Gata1 (497g)	8.05893e-06	0.0258946	0.0257026	0.0237105	0.0233281	7.19746e-05		Nfkb2 (428g)	3.15998e-05	0.034965	0.0342392	0.0379855	0.0371303	0.000282219
Rfx8 (33g)	0.0941517	0.00125692	0	0.000815223	0	0.823244		Elk1-extended (496g)	1.02254e-05	0.0145631	0.0133146	0.011924	0.0106895	8.97757e-05		Sp3-extended (936g)	3.45095e-05	0.0874277	0.0899953	0.0801281	0.079253	0.000302982
Nr2c1 (20g)	0.0912561	0.00105603	0	0.00129409	0	0.823244		Phf8 (1176g)	1.33246e-05	0.0590753	0.0572074	0.0532668	0.0518622	0.000111522		Zfp597-extended (181g)	3.62076e-05	0.0230143	0.023121	0.0197313	0.0188367	0.000312593
Gata1 (497g)	0.0951516	0.0244658	0.0238041	0.0237105	0.0233281	0.823244		Nfyb (1028g)	1.33482e-05	0.083013	0.083123	0.0753915	0.0740377	0.000111522		Relb (482g)	3.91204e-05	0.0341164	0.0322274	0.0379274	0.0367922	0.000332203
Gm14295-extended (13g)	0.122346	0.0238839	0.0196693	0.0290858	0.0239288	0.843238		Rxra (29g)	1.32291e-05	0.0130923	0.0127461	0.0072069	0	0.000111522		Pole3 (528g)	4.31928e-05	0.0804507	0.0844809	0.0729947	0.0744719	0.000360869
Zfp597-extended (181g)	0.120911	0.0209501	0.0210466	0.0197313	0.0188367	0.843238		Cux1-extended (235g)	1.5033e-05	0.0384885	0.0389662	0.0334595	0.0320376	0.000123605		Mafk-extended (373g)	4.719e-05	0.0408855	0.0412646	0.0380135	0.0370146	0.000388007
Xbp1 (418g)	0.103677	0.0581776	0.0579686	0.060111	0.0593232	0.843238		Bcl3 (221g)	1.62385e-05	0.0512793	0.0501553	0.0580027	0.0561352	0.000127447		Psmd12-extended (151g)	4.92507e-05	0.0441411	0.0432833	0.050198	0.0501975	0.00039249
Atf4 (375g)	0.119074	0.058225	0.0566898	0.0597134	0.0587529	0.843238		Xbp1 (418g)	1.60829e-05	0.0654739	0.0649974	0.060111	0.0593232	0.000127447		Rb1-extended (958g)	4.92061e-05	0.0381487	0.0359981	0.0339029	0.0324918	0.00039249
Spib-extended (438g)	0.118776	0.099781	0.0978949	0.101604	0.101133	0.843238		Klf1-extended (118g)	1.59007e-05	0.0369899	0.0364339	0.0335864	0.0327513	0.000127447		Rb1 (658g)	5.07944e-05	0.0314464	0.0303932	0.0278039	0.0270428	0.000398659
Creb3l1 (16g)	0.116868	0.000442377	0	0.000165967	0	0.843238		Irf7 (916g)	1.64962e-05	0.133577	0.130767	0.146028	0.144522	0.000127538		E2f8-extended (2361g)	6.28991e-05	0.205974	0.211012	0.191517	0.192743	0.000486294
Irf3-extended (973g)	0.118925	0.0747106	0.0761337	0.072578	0.0729988	0.843238		Creb1-extended (248g)	1.68605e-05	0.032595	0.0322987	0.0268821	0.0255823	0.000128437		Irf3 (291g)	7.96518e-05	0.0361197	0.0387267	0.0314608	0.0304286	0.00060676
Tbp-extended (547g)	0.107541	0.0350855	0.0339657	0.0360665	0.0358834	0.843238		Nfyb-extended (1368g)	1.83003e-05	0.112364	0.116841	0.10372	0.103065	0.000137385		Nfyc (551g)	0.00010944	0.0516077	0.0515637	0.0460733	0.0435887	0.000821595
Rfx8-extended (41g)	0.112408	0.00126901	0	0.000845933	0	0.843238		Foxo3-extended (83g)	1.93746e-05	0.00972497	0.00751191	0.00624362	0.00455709	0.000143372		Pknox1-extended (64g)	0.00011124	0.0148094	0.012877	0.0101781	0.00491185	0.000823172
Zfp93 (15g)	0.110823	0.00531811	0	0.00417159	0	0.843238		Klf6-extended (398g)	2.12614e-05	0.0407442	0.0406064	0.037025	0.0364754	0.000155118		Stat2 (953g)	0.0001142	0.0857593	0.0842658	0.0959049	0.0931069	0.000833179
Sp1 (25g)	0.123958	0.00350193	0	0.00243516	0	0.843238		Elk1 (372g)	2.24101e-05	0.0102251	0.0102949	0.00844748	0.00798718	0.000161228		Gtf3c2 (90g)	0.000132614	0.00574179	0.00556038	0.00380424	0.00283811	0.000954087
Snai3-extended (39g)	0.118078	0.000510963	0	0.000348021	0	0.843238		Irf3 (291g)	2.41515e-05	0.0360735	0.0363682	0.0314608	0.0304286	0.000171376		Chd2-extended (2195g)	0.000153932	0.152041	0.151571	0.13842	0.133967	0.0010839
Snai3 (38g)	0.118078	0.000523974	0	0.000356883	0	0.843238		Tfdp2-extended (1893g)	2.65379e-05	0.289637	0.289185	0.279305	0.278006	0.000185765		Runx3-extended (59g)	0.000154843	0.0120391	0.011156	0.00753737	0.00587915	0.0010839
Gm14308-extended (18g)	0.12144	0.000453188	0	0.000444373	0	0.843238		Jun-extended (643g)	2.97481e-05	0.0879113	0.0863903	0.0812903	0.0803491	0.00020546		Sox4-extended (427g)	0.000180416	0.1114	0.109155	0.10115	0.099523	0.00122968
Gata2-extended (711g)	0.123305	0.0519302	0.0510389	0.0504613	0.0496494	0.843238		Irf7-extended (1057g)	3.28221e-05	0.165548	0.160298	0.179004	0.177077	0.000223709		Klf1-extended (118g)	0.000179653	0.0364557	0.0358905	0.0335864	0.0327513	0.00122968
Rfx2 (12g)	0.126033	0.00101469	0	0.00231037	0	0.846221		Elk4-extended (1249g)	4.66707e-05	0.0836387	0.0816737	0.0757899	0.0742299	0.000313967		Elk1-extended (496g)	0.000198938	0.0142009	0.0134607	0.011924	0.0106895	0.00133831
Smad5 (101g)	0.131592	0.0151925	0.014617	0.014248	0.0131318	0.847394		Setdb1-extended (453g)	5.16769e-05	0.0385384	0.0380879	0.035116	0.0343284	0.000343188		Bcl3 (221g)	0.000221814	0.0521161	0.0498447	0.0580027	0.0561352	0.00147307
Ddit3-extended (249g)	0.136042	0.0239155	0.0235013	0.0247351	0.0243069	0.847394		Gtf3c2-extended (165g)	6.60537e-05	0.00539114	0.00442717	0.00389758	0.0032556	0.000433111		Gtf3c2-extended (165g)	0.000250276	0.00545062	0.0049341	0.00389758	0.0032556	0.00164105
Egr2-extended (84g)	0.130708	0.0237587	0.022441	0.0231642	0.0218134	0.847394		Cebpa (326g)	7.61448e-05	0.0447168	0.0441919	0.0419454	0.0412149	0.000493037		Xrcc4-extended (1432g)	0.000254411	0.102362	0.102182	0.0975847	0.0958963	0.00164731
Mef2b (16g)	0.128435	0.00333974	0	0.00192781	0	0.847394		Mef2c-extended (43g)	7.80778e-05	0.0685107	0.0656909	0.0580293	0.0543542	0.000497157		Bhlhe40 (21g)	0.000259106	0.0306629	0.0370804	0.035803	0.0382514	0.001657
Ets1-extended (204g)	0.135547	0.0820044	0.0799582	0.0797216	0.0775238	0.847394		Gmeb1 (109g)	7.87006e-05	0.00581073	0.00489513	0.00415121	0.00320939	0.000497157		Irf7-extended (1057g)	0.00026668	0.166453	0.162127	0.179004	0.177077	0.00168464
Nr2f6 (15g)	0.135567	0.00132617	0	0.00218051	0	0.847394		Elf1-extended (347g)	8.28826e-05	0.122144	0.121992	0.114121	0.11254	0.000517267		Rbbp5-extended (2044g)	0.000286009	0.124547	0.123614	0.116226	0.115147	0.00178497
Irf1-extended (1344g)	0.140394	0.0961611	0.0942782	0.0990917	0.0959431	0.863682		Irf4 (206g)	8.52504e-05	0.0506954	0.0487782	0.0469443	0.0457483	0.000525711		Pbx3 (591g)	0.000295552	0.0511494	0.0522348	0.047292	0.0463569	0.00182257
Bhlhe40 (21g)	0.143668	0.0346035	0.0374707	0.035803	0.0382514	0.863682		Atf3 (848g)	8.73316e-05	0.0807068	0.07837	0.0750136	0.0742351	0.000532209		Nfyc-extended (797g)	0.000326267	0.0731786	0.0724897	0.0672648	0.0649888	0.00198831
Irf3 (291g)	0.142738	0.0327832	0.0324724	0.0314608	0.0304286	0.863682		Taf1-extended (3672g)	8.9317e-05	0.280178	0.278822	0.264175	0.262901	0.000537979		Sox4 (284g)	0.000345375	0.0803235	0.0758606	0.0715159	0.0698118	0.00208028
Cebpb (1125g)	0.153727	0.134985	0.133788	0.13604	0.136071	0.909194		Mxd1-extended (124g)	9.07596e-05	0.0421662	0.0415138	0.0384444	0.0373986	0.000540385		Gtf2b-extended (285g)	0.000434504	0.0757319	0.0746532	0.0714808	0.06939	0.00258705
Patz1-extended (96g)	0.154756	0.00601068	0.00496725	0.00525446	0.00445779	0.909194		Taf1 (2961g)	9.48467e-05	0.240417	0.237982	0.226375	0.22403	0.000558302		Zfp369-extended (785g)	0.000502603	0.0677598	0.0670511	0.0641812	0.0631604	0.0029585
Klf1-extended (118g)	0.157715	0.0343011	0.0340341	0.0335864	0.0327513	0.916163		Klf2 (16g)	9.84962e-05	0.0697771	0.0665306	0.0541799	0.0511224	0.00057327		Runx3 (43g)	0.000555888	0.0129101	0.0101332	0.00823184	0.00574601	0.0032354
Stat2-extended (1148g)	0.163438	0.113773	0.113623	0.117382	0.11454	0.928919		Gmeb1-extended (119g)	0.000114575	0.00568393	0.00494315	0.00415436	0.00322054	0.000659441		Rreb1-extended (183g)	0.000604666	0.0253042	0.0231905	0.0210491	0.0196577	0.00348019
Arnt-extended (119g)	0.168094	0.010284	0.0098938	0.0108044	0.010141	0.928919		Sp3-extended (936g)	0.00012749	0.0872847	0.085315	0.0801281	0.079253	0.000725712		Plagl1 (21g)	0.000657049	0.00618793	0	0.00354818	0	0.00374013
Pax5-extended (153g)	0.165588	0.0492306	0.0472234	0.0501243	0.0483708	0.928919		E2f2-extended (790g)	0.000136178	0.0822747	0.0841203	0.0740028	0.073939	0.000766742		E2f7 (1862g)	0.000672234	0.146634	0.149914	0.135937	0.136476	0.00378497
Hoxa2-extended (13g)	0.167017	0.0100314	0	0.00806615	0	0.928919		Stat2-extended (1148g)	0.000146104	0.106853	0.103657	0.117382	0.11454	0.000788624		Atf4 (375g)	0.000692866	0.0552708	0.0534072	0.0597134	0.0587529	0.00385919
Nr2f6-extended (24g)	0.168894	0.0021795	0	0.00275432	0	0.928919		Bcl6-extended (44g)	0.000146154	0.0245977	0.0207337	0.0196852	0.0184173	0.000788624		Pole3-extended (1481g)	0.000742176	0.195029	0.202202	0.185396	0.187871	0.00408986
Fosl1-extended (245g)	0.175854	0.0151371	0.0151873	0.0160892	0.015302	0.957017		Nfyc (551g)	0.000142945	0.0507821	0.0503275	0.0460733	0.0435887	0.000788624		Pbx3-extended (1052g)	0.000756019	0.0681559	0.0672588	0.0634643	0.0628591	0.00412229
Creb3l2 (196g)	0.178836	0.0311262	0.0300117	0.031984	0.0312958	0.963109		Rfx1-extended (346g)	0.000145989	0.0214051	0.0199115	0.0189204	0.0181871	0.000788624		Brca1-extended (3166g)	0.000801458	0.243036	0.247535	0.228986	0.230882	0.00432453
Gata3 (17g)	0.18187	0.00347378	0	0.00195963	0	0.969348		Psmd12-extended (151g)	0.0001614	0.0453784	0.045021	0.050198	0.0501975	0.000853777		Fosl1 (66g)	0.000833328	0.008313	0.00773694	0.0110993	0.0100838	0.00438041
Bcl11a (85g)	0.186325	0.0543163	0.0500102	0.0561446	0.0542235	0.973031		Pbx3 (591g)	0.000161525	0.0511775	0.0515684	0.047292	0.0463569	0.000853777		Nfkb2-extended (773g)	0.00083399	0.0398963	0.0388136	0.0425655	0.0414576	0.00438041
Maf-extended (578g)	0.184861	0.070084	0.0671531	0.0706095	0.0707124	0.973031		Thrb-extended (54g)	0.000163202	0.00309059	0	0.00534957	0.00084246	0.000853927		Srebf1 (507g)	0.000837182	0.0388955	0.0392704	0.0360122	0.0351429	0.00438041
Gm14325-extended (76g)	0.575118	0.011375	0.0108087	0.0117327	0.0111136	0.978853		Pknox1-extended (64g)	0.000220912	0.015095	0.0119212	0.0101781	0.00491185	0.00113774		Elk1 (372g)	0.000903447	0.0100376	0.00942871	0.00844748	0.00798718	0.00467986
Max (22g)	0.742028	0.0203266	0.0196137	0.0208211	0.0199866	0.978853		Sin3a-extended (3119g)	0.000221838	0.202035	0.201709	0.18965	0.188292	0.00113774		E2f7-extended (2322g)	0.000994627	0.177621	0.182713	0.165802	0.167067	0.00510116
Zfp64 (21g)	0.731789	0.036494	0.0384075	0.0365309	0.0381733	0.978853		Pbx3-extended (1052g)	0.000229034	0.0685392	0.0684068	0.0634643	0.0628591	0.00116314		Zmiz1-extended (1390g)	0.00101814	0.118674	0.116036	0.10786	0.105397	0.00517054
Smarcb1-extended (227g)	0.775295	0.02473	0.02419	0.0249404	0.0246766	0.978853		Sox5-extended (35g)	0.000237513	0.0227426	0.0214167	0.0176079	0.0148306	0.00119448		Gbx2-extended (15g)	0.00105406	0.000628839	0	4.33309e-05	0	0.00530098
Hes5-extended (19g)	0.43527	0.0765481	0.0750711	0.0784859	0.076234	0.978853		Klf10-extended (29g)	0.00025215	0.0312068	0.0296461	0.0253891	0.0287925	0.0012559		Gabpb1-extended (2466g)	0.00110744	0.194325	0.194286	0.186608	0.185164	0.0055159
Psmd12-extended (151g)	0.469051	0.0495877	0.0494319	0.050198	0.0501975	0.978853		Bhlhe40-extended (399g)	0.000255985	0.0348395	0.0344269	0.0320543	0.0317063	0.00126286		Bcl6b-extended (73g)	0.00111945	0.00567115	0.00349503	0.00813509	0.00630981	0.00552261
Nuak2-extended (147g)	0.731916	0.0339416	0.0333296	0.0338788	0.0336032	0.978853		Hoxa7-extended (14g)	0.000267474	0.00922227	0	0.00524567	0	0.00130709		Meis3 (13g)	0.00118612	0.000663622	0	0.000213784	0	0.00579633
Klf16-extended (18g)	0.656312	0.0057931	0	0.00639317	0	0.978853		Klf6 (188g)	0.000283118	0.0285361	0.0273787	0.0256467	0.0248126	0.00137018		Rcor1-extended (2636g)	0.00122925	0.174077	0.174458	0.165026	0.163337	0.00595093
Fosl1 (66g)	0.496927	0.0106037	0.00990329	0.0110993	0.0100838	0.978853		Maff-extended (260g)	0.000285676	0.0280519	0.0265271	0.0253835	0.0240963	0.00137018		Klf1 (59g)	0.00125308	0.00199644	0	0.000897048	0	0.00601012
Zfp846-extended (18g)	0.505096	0.0501098	0.0488326	0.0490997	0.048242	0.978853		Zfp369-extended (785g)	0.000302155	0.0678778	0.0680432	0.0641812	0.0631604	0.00143593		Fosb-extended (41g)	0.00131011	0.00436408	0	0.0073289	0.00426829	0.00622602
Zfp846 (17g)	0.494397	0.0530141	0.0516628	0.0519299	0.0510381	0.978853		Klf4 (129g)	0.000338312	0.0170398	0.0151135	0.0142058	0.0133568	0.0015882		Crem-extended (163g)	0.00136532	0.0506472	0.0498424	0.0477319	0.0472131	0.00642943
Usf1-extended (567g)	0.315317	0.0672869	0.0650673	0.0661191	0.0654441	0.978853		Ctcf-extended (2510g)	0.000340329	0.234827	0.231359	0.22286	0.219578	0.0015882		Creb1-extended (248g)	0.00139375	0.030433	0.0306257	0.0268821	0.0255823	0.00650417
Xrcc4-extended (1432g)	0.726949	0.0981368	0.09486	0.0975847	0.0958963	0.978853		E2f2 (737g)	0.000348486	0.0782017	0.0797101	0.0706999	0.0699704	0.00161175		Rbbp5 (769g)	0.00142795	0.0477171	0.0471975	0.0446919	0.0436237	0.00660426
Gtf2b-extended (285g)	0.436755	0.0715663	0.0699809	0.0714808	0.06939	0.978853		Ep300-extended (575g)	0.000377662	0.0315968	0.0303486	0.027862	0.0268129	0.00172871		Pole4-extended (929g)	0.00146936	0.149574	0.155961	0.142766	0.144964	0.00673567
Hsf1-extended (652g)	0.723526	0.0467532	0.0467612	0.047017	0.0470885	0.978853		Zfp523 (150g)	0.000380449	0.0284087	0.0291231	0.0256111	0.0252612	0.00172871		Zfp362-extended (334g)	0.00151077	0.0331259	0.0329242	0.0308063	0.0298279	0.00686473
Myc-extended (3177g)	0.514229	0.515243	0.513727	0.518266	0.519402	0.978853		Zfp30 (17g)	0.00041068	0.181391	0.173106	0.177038	0.168781	0.00184985		Phf8-extended (1530g)	0.00161435	0.0705765	0.0692432	0.0655879	0.0637993	0.00727161
Myc (838g)	0.363307	0.137522	0.139162	0.13939	0.138876	0.978853		Stat2 (953g)	0.000444609	0.0871157	0.0844839	0.0959049	0.0931069	0.00198541		Tbl1xr1-extended (1102g)	0.00167037	0.0857662	0.0844995	0.0802556	0.0784479	0.00739533
Esrra-extended (878g)	0.635293	0.0627676	0.0623085	0.0620253	0.0615864	0.978853		Zfp523-extended (723g)	0.00047224	0.0569565	0.0597891	0.0525732	0.0519765	0.00209077		Gmeb1-extended (119g)	0.00166593	0.00558177	0.00507797	0.00415436	0.00322054	0.00739533
Trp53-extended (419g)	0.763269	0.104376	0.10516	0.104237	0.104623	0.978853		Rxra-extended (65g)	0.00048268	0.00838489	0.0074045	0.00565787	0.00429095	0.00211888		Junb (529g)	0.0017801	0.0541116	0.0533655	0.0578804	0.0568382	0.00781432
Gtf2f1-extended (2829g)	0.545454	0.287655	0.294099	0.285757	0.286551	0.978853		Mbd1 (896g)	0.000490359	0.0806482	0.0800893	0.075659	0.0749416	0.0021345		Setdb1-extended (453g)	0.00181899	0.0380565	0.0369281	0.035116	0.0343284	0.00791796
Gtf2f1 (2126g)	0.787013	0.223608	0.224035	0.222789	0.224991	0.978853		Mitf-extended (485g)	0.000501465	0.0249523	0.0235368	0.0225419	0.0216986	0.00214677		Bcl3-extended (541g)	0.00193625	0.0792526	0.0766464	0.0849819	0.0833272	0.00835814
Tfdp1-extended (3051g)	0.714934	0.385542	0.387372	0.383428	0.385268	0.978853		Klf4-extended (143g)	0.000499291	0.0157693	0.0143809	0.0131894	0.0124702	0.00214677		Elf1-extended (347g)	0.00212897	0.121822	0.121547	0.114121	0.11254	0.00911409
E2f4-extended (3126g)	0.629694	0.292051	0.295655	0.289754	0.290452	0.978853		Creb1 (93g)	0.000554209	0.02532	0.0235847	0.0211904	0.0205125	0.00235312		Rad21-extended (3553g)	0.0024366	0.240209	0.240003	0.229903	0.226788	0.0103456
E2f4 (2468g)	0.605641	0.249217	0.254621	0.247268	0.249634	0.978853		Bcl3-extended (541g)	0.000738851	0.078472	0.0766253	0.0849819	0.0833272	0.00308649		Irf3-extended (973g)	0.0024902	0.0773609	0.0784687	0.072578	0.0729988	0.0104872
Max-extended (2032g)	0.798415	0.193061	0.192759	0.191893	0.192722	0.978853		Maf (14g)	0.000737784	0.00262305	0	0.00119648	0	0.00308649		Zfp382 (24g)	0.00259387	0.0453036	0.0419063	0.043565	0.0412901	0.0107847
Ybx1 (47g)	0.817553	0.0751006	0.0768737	0.0742474	0.0742721	0.978853		Creb3l2 (196g)	0.000800301	0.0351247	0.0344009	0.031984	0.0312958	0.00331645		Brca1 (2569g)	0.00260248	0.19974	0.202665	0.188869	0.190068	0.0107847
Thap11-extended (714g)	0.817187	0.0902616	0.0903563	0.0896926	0.0900317	0.978853		Rbbp5-extended (2044g)	0.000892107	0.124233	0.124487	0.116226	0.115147	0.00366755		Atf6-extended (71g)	0.00268977	0.0252181	0.0227519	0.0207474	0.01837	0.011058
Thap11 (229g)	0.478864	0.0525618	0.05235	0.051786	0.0517459	0.978853		Nfe2-extended (92g)	0.000899551	0.0284639	0.0247853	0.0237971	0.0218527	0.00366903		Stat3-extended (737g)	0.00298203	0.0753025	0.0703756	0.081499	0.0788115	0.0119645
Srf-extended (1104g)	0.573085	0.0859169	0.0854579	0.0851452	0.0856371	0.978853		Sin3a (2079g)	0.00102831	0.140274	0.13911	0.132104	0.129619	0.00416145		Nfil3-extended (252g)	0.00298202	0.0825784	0.0821818	0.0798606	0.0792688	0.0119645
Ybx1-extended (1919g)	0.567954	0.198226	0.200016	0.196995	0.198634	0.978853		Sp4-extended (424g)	0.0010504	0.0255011	0.0246415	0.0233013	0.022742	0.00421787		Cebpa (326g)	0.00300267	0.0436536	0.0447618	0.0419454	0.0412149	0.0119645
Thap1-extended (1099g)	0.752971	0.0921979	0.0929043	0.091799	0.0933926	0.978853		Srebf1-extended (2595g)	0.00124021	0.18576	0.186614	0.17644	0.176339	0.00494175		Hoxc10 (11g)	0.00298579	0.000490293	0	9.68674e-06	0	0.0119645
Thap1 (639g)	0.795378	0.0617093	0.0612072	0.0614816	0.0624227	0.978853		Sox5 (22g)	0.00127607	0.033181	0.0318443	0.0260579	0.022373	0.00504585		Zfp384 (392g)	0.00305278	0.0429045	0.0420843	0.0404944	0.0402755	0.0120713
Nfkb2 (428g)	0.691233	0.0378835	0.0374608	0.0379855	0.0371303	0.978853		Maf-extended (578g)	0.00130375	0.0745077	0.073108	0.0706095	0.0707124	0.00511621		Gmeb1 (109g)	0.00321937	0.00545715	0.00450611	0.00415121	0.00320939	0.0126336
Nfkb1-extended (570g)	0.304446	0.051178	0.0502889	0.050125	0.0483907	0.978853		Irf2-extended (833g)	0.00137028	0.165815	0.159249	0.176566	0.175362	0.00532556		Nrf1 (2137g)	0.00326989	0.141084	0.141125	0.133712	0.133463	0.0127353
Nfkb1 (373g)	0.499323	0.0444834	0.0429449	0.0440019	0.0422962	0.978853		Nfyc-extended (797g)	0.00137765	0.0719143	0.0703132	0.0672648	0.0649888	0.00532556		Sin3a-extended (3119g)	0.00349619	0.199076	0.197891	0.18965	0.188292	0.0135151
Stat2 (953g)	0.233007	0.0931001	0.0928367	0.0959049	0.0931069	0.978853		Polr3a (632g)	0.00139065	0.0229111	0.0229287	0.0210312	0.0208145	0.00533598		Irf4 (206g)	0.00377731	0.0497813	0.0485062	0.0469443	0.0457483	0.0144937
Stat1-extended (929g)	0.208067	0.11715	0.115651	0.119678	0.117734	0.978853		Gata1-extended (604g)	0.00170571	0.0344688	0.0340327	0.0325668	0.0321249	0.00649673		Bhlhe40-extended (399g)	0.0038287	0.0298554	0.0297775	0.0320543	0.0317063	0.0145828
Stat1 (755g)	0.223649	0.0904009	0.0873669	0.0925807	0.0903122	0.978853		Rbbp5 (769g)	0.00175243	0.047666	0.0463145	0.0446919	0.0436237	0.00662597		Zfp467-extended (202g)	0.00390172	0.0667891	0.0666864	0.0615885	0.0601969	0.0147525
Batf-extended (36g)	0.728716	0.0411936	0.0391194	0.0417257	0.0393269	0.978853		Fos-extended (297g)	0.00186402	0.0541411	0.0528734	0.0508732	0.050184	0.00699682		Hoxb6-extended (43g)	0.00412911	0.000714215	0	0.00183726	0	0.0154991
Irf2-extended (833g)	0.311013	0.172972	0.17264	0.176566	0.175362	0.978853		Atf4-extended (757g)	0.0019323	0.104049	0.103537	0.0984798	0.0975118	0.00720096		Ets2 (264g)	0.00429749	0.00566088	0.00469899	0.00681604	0.00604045	0.0160151
Irf2 (689g)	0.392318	0.138358	0.138907	0.141049	0.138912	0.978853		Hif1a-extended (218g)	0.00198338	0.0120113	0.0112639	0.0103232	0.0099366	0.00733851		Nr3c1 (255g)	0.00459046	0.0274721	0.0264487	0.0245088	0.023601	0.0169316
Jund-extended (396g)	0.388238	0.0862171	0.0860887	0.0853632	0.0844062	0.978853		Nrf1-extended (2767g)	0.00217497	0.178638	0.1773	0.169909	0.169581	0.00799031		Gabpb1 (1408g)	0.00460879	0.111712	0.112207	0.108059	0.10802	0.0169316
Relb-extended (768g)	0.452883	0.0582834	0.0560231	0.0588941	0.0574152	0.978853		E2f8 (1488g)	0.00239102	0.139864	0.145385	0.131605	0.132409	0.00872217		Phf8 (1176g)	0.0050555	0.0570806	0.0566464	0.0532668	0.0518622	0.0184419
Relb (482g)	0.548072	0.0374615	0.0356989	0.0379274	0.0367922	0.978853		Nrf1 (2137g)	0.00246414	0.14084	0.140549	0.133712	0.133463	0.00892603		Irf2-extended (833g)	0.00510226	0.16679	0.162688	0.176566	0.175362	0.0184823
Irf7-extended (1057g)	0.529055	0.177422	0.174479	0.179004	0.177077	0.978853		Nfkb2 (428g)	0.00291974	0.0358548	0.0357968	0.0379855	0.0371303	0.010503		Tcf4-extended (37g)	0.00517309	0.0656935	0.0621352	0.0559883	0.054503	0.0186087
Irf7 (916g)	0.250337	0.1434	0.139746	0.146028	0.144522	0.978853		Mycn-extended (68g)	0.00294003	0.0242577	0.0241462	0.0270293	0.0270297	0.010503		Kdm5a-extended (1684g)	0.00523458	0.174617	0.170651	0.164339	0.161483	0.0187001
Bcl3-extended (541g)	0.296003	0.0829683	0.0805387	0.0849819	0.0833272	0.978853		Mitf (243g)	0.00298107	0.0106029	0.00925307	0.00883414	0.008115	0.0105767		Creb3-extended (35g)	0.00540781	0.00680802	0.00222696	0.00933	0.00781805	0.0191866
Bcl3 (221g)	0.65301	0.0571323	0.0559888	0.0580027	0.0561352	0.978853		Relb (482g)	0.00301317	0.0347332	0.0346	0.0379274	0.0367922	0.0106178		Zfp114 (13g)	0.00605229	0.000100474	0	0	0	0.0213271
Sox5-extended (35g)	0.803844	0.0180169	0.0167259	0.0176079	0.0148306	0.978853		Atf4 (375g)	0.00308211	0.0633473	0.0620477	0.0597134	0.0587529	0.0107874		Irf9-extended (1220g)	0.006332	0.117423	0.113417	0.125204	0.121999	0.0220616
Sox5 (22g)	0.809396	0.0266393	0.0241256	0.0260579	0.022373	0.978853		Nr3c1 (255g)	0.00317031	0.0277756	0.0256214	0.0245088	0.023601	0.010955		Bcl6-extended (44g)	0.00634592	0.0233572	0.0208096	0.0196852	0.0184173	0.0220616
Atf6-extended (71g)	0.534925	0.0214876	0.0185506	0.0207474	0.01837	0.978853		Brf1-extended (1322g)	0.00317231	0.0690844	0.0694509	0.0642201	0.0632227	0.010955		Egr1-extended (2060g)	0.00683832	0.128887	0.128227	0.135331	0.13364	0.023615
Irf6-extended (55g)	0.55582	0.0097346	0.00944351	0.0102576	0.00876897	0.978853		Zfp110-extended (779g)	0.00325064	0.0491143	0.0464963	0.0457041	0.0438938	0.0111512		Atf4-extended (757g)	0.0071775	0.0935112	0.0888473	0.0984798	0.0975118	0.0246222
Foxa3-extended (55g)	0.540839	0.00991911	0.00818642	0.00929294	0.0082784	0.978853		Rxrg-extended (48g)	0.00330448	0.0108608	0.0100237	0.0083869	0.00509919	0.0112613		Gata1 (497g)	0.007362	0.0251241	0.0250698	0.0237105	0.0233281	0.0250889
Foxa3 (24g)	0.817264	0.016893	0.0119145	0.0161252	0.0126678	0.978853		Bcl11a (85g)	0.00333281	0.0507422	0.0475066	0.0561446	0.0542235	0.0112836		Nr1i3-extended (34g)	0.0074826	0.000238369	0	0.000100537	0	0.0253332
Tgif1-extended (10g)	0.366965	0.0472567	0.049472	0.0450537	0.04013	0.978853		Runx3-extended (59g)	0.00339641	0.0102737	0.00791534	0.00753737	0.00587915	0.0114243		Mycn-extended (68g)	0.0076612	0.0245727	0.0236949	0.0270293	0.0270297	0.0257695
Chd1 (12g)	0.451625	0.0641985	0.0619067	0.06457	0.0641443	0.978853		Srebf2 (212g)	0.00371963	0.0436248	0.0430992	0.0402004	0.0394136	0.012361		Gm14295-extended (13g)	0.00791419	0.0210486	0.00363317	0.0290858	0.0239288	0.0264487
Elk3-extended (50g)	0.220784	0.0156391	0.0135684	0.013968	0.0134341	0.978853		Gtf3c2 (90g)	0.00372261	0.00520183	0.00463365	0.00380424	0.00283811	0.012361		Foxo3-extended (83g)	0.00824971	0.00905896	0.00634663	0.00624362	0.00455709	0.0273933
Foxp1 (62g)	0.790041	0.0315103	0.026444	0.0304369	0.0270322	0.978853		Usf2 (20g)	0.00385552	0.0104928	0.0030303	0.00666707	0	0.0127208		Tead3 (34g)	0.00840239	0.0178014	0.0181783	0.0143872	0.0133047	0.0277225
Stat3 (94g)	0.269024	0.0252793	0.0242909	0.0268256	0.0252833	0.978853		Sox4-extended (427g)	0.00413925	0.107552	0.104943	0.10115	0.099523	0.0135705		Ybx1-extended (1919g)	0.00871742	0.203683	0.20801	0.196995	0.198634	0.0285799
Sox4-extended (427g)	0.625341	0.102546	0.100895	0.10115	0.099523	0.978853		Bmyc (32g)	0.00440203	0.122175	0.123501	0.117093	0.11616	0.0143412		Sp6-extended (26g)	0.00888712	0.00703067	0	0.00486326	0	0.028953
Sox4 (284g)	0.605202	0.0725944	0.0703453	0.0715159	0.0698118	0.978853		Plagl1 (21g)	0.00506915	0.00613163	0	0.00354818	0	0.0164114		Zfp846 (17g)	0.0089808	0.057475	0.0532488	0.0519299	0.0510381	0.0290753
Bcl11a-extended (1049g)	0.232391	0.160132	0.15834	0.163367	0.159379	0.978853		Ybx1 (47g)	0.00513732	0.0804673	0.0817207	0.0742474	0.0742721	0.0165288		Nrf1-extended (2767g)	0.00917848	0.177529	0.179897	0.169909	0.169581	0.0295308
Stat3-extended (737g)	0.202718	0.0784763	0.0759909	0.081499	0.0788115	0.978853		Relb-extended (768g)	0.00546002	0.055498	0.0543712	0.0588941	0.0574152	0.0174586		Fosl1-extended (245g)	0.00929848	0.0140733	0.0138841	0.0160892	0.015302	0.0297322
Rab14 (18g)	0.425153	0.0849465	0.0814027	0.0811912	0.0788589	0.978853		Nfe2 (76g)	0.00601012	0.0255278	0.0214366	0.0214985	0.0196747	0.0190996		Zfp846-extended (18g)	0.00942515	0.0543264	0.0503316	0.0490997	0.048242	0.0299523
Zfp597 (48g)	0.726002	0.0244075	0.0234353	0.0237228	0.0225971	0.978853		E2f8-extended (2361g)	0.00652538	0.200242	0.204904	0.191517	0.192743	0.0206106		Zfp119a-extended (14g)	0.00981575	0.0144486	0	0.00798211	0	0.0310034
Mlxip-extended (74g)	0.210121	0.0253886	0.0255796	0.0265334	0.0263091	0.978853		Rest-extended (494g)	0.00676201	0.0534533	0.0508485	0.0488268	0.0476129	0.0212286		Klf3-extended (576g)	0.0105912	0.0226216	0.0211675	0.0202328	0.0190894	0.0332499
Mlxip (73g)	0.205295	0.0256852	0.0259078	0.026848	0.0266467	0.978853		Irf9-extended (1220g)	0.00715836	0.118457	0.114373	0.125204	0.121999	0.0223375		Xbp1 (418g)	0.0107145	0.0570942	0.0555675	0.060111	0.0593232	0.0333762
Myb-extended (585g)	0.689609	0.0847046	0.084532	0.0840787	0.0836512	0.978853		Runx3 (43g)	0.007582	0.0112317	0.00900726	0.00823184	0.00574601	0.0235178		Egr1 (1371g)	0.0107603	0.0852892	0.0845774	0.0900013	0.0892473	0.0333762
Zfp704 (170g)	0.621112	0.0339946	0.03179	0.0330496	0.0312517	0.978853		Zfp704 (170g)	0.00791828	0.0371601	0.0358763	0.0330496	0.0312517	0.0244147		Sox15-extended (19g)	0.011101	0.000420466	0	0.000191698	0	0.034228
Creb3l2-extended (430g)	0.297023	0.0456904	0.0452155	0.046516	0.0458292	0.978853		Zfp362 (227g)	0.00818095	0.0301544	0.0289168	0.0279309	0.027066	0.0250753		Zfp362 (227g)	0.011762	0.0296172	0.0286213	0.0279309	0.027066	0.0360516
Elf4-extended (846g)	0.330881	0.0409503	0.0403278	0.0415344	0.0402732	0.978853		Spic (589g)	0.00842259	0.0498615	0.0477882	0.0474801	0.0463352	0.0256641		Xbp1-extended (684g)	0.0122088	0.074674	0.0734351	0.079071	0.0777674	0.0372009
Elf4 (394g)	0.48396	0.0259698	0.0248054	0.0260464	0.0255665	0.978853		Sox4 (284g)	0.00870511	0.077008	0.0751394	0.0715159	0.0698118	0.0259447		Ezh2-extended (4403g)	0.0123635	0.392729	0.397605	0.380754	0.382718	0.037452
Zfp148-extended (212g)	0.674141	0.0228186	0.0221547	0.0228614	0.0218751	0.978853		Kdm5a (229g)	0.00869028	0.0572027	0.0573727	0.0537227	0.0535323	0.0259447		Runx1-extended (79g)	0.0124825	0.047199	0.0463409	0.0414893	0.0390422	0.0375926
Srebf2 (212g)	0.398355	0.0393426	0.0393219	0.0402004	0.0394136	0.978853		Cebpd-extended (1059g)	0.00866072	0.213844	0.213075	0.208389	0.208015	0.0259447		Tal1-extended (245g)	0.0127046	0.00484646	0.00400787	0.00599939	0.00523728	0.0380402
Erg-extended (3219g)	0.429828	0.212915	0.207768	0.213985	0.213023	0.978853		Gabpa-extended (1626g)	0.008715	0.114361	0.114321	0.108922	0.107844	0.0259447		Patz1-extended (96g)	0.0129599	0.00661471	0.00565866	0.00525446	0.00445779	0.0385817
Erg (1412g)	0.497027	0.0835659	0.0821516	0.0836097	0.0832061	0.978853		Vezf1-extended (202g)	0.00926947	0.0190528	0.0176579	0.0166211	0.015409	0.0274376		Thrb-extended (54g)	0.0134519	0.00366055	0	0.00534957	0.00084246	0.0398177
Rad21 (591g)	0.749747	0.0354755	0.0339008	0.0346126	0.033263	0.978853		Yy1-extended (1682g)	0.00947543	0.21253	0.21402	0.203714	0.203153	0.0278879		Bhlhe41-extended (800g)	0.0143682	0.067938	0.0674458	0.0705211	0.0695133	0.0422882
Chd2-extended (2195g)	0.763149	0.138992	0.133609	0.13842	0.133967	0.978853		Etv5-extended (1778g)	0.00956645	0.115672	0.11616	0.110746	0.110602	0.0279967		Zbtb33-extended (787g)	0.015706	0.0616978	0.0613786	0.0586451	0.0572594	0.0459643
Chd2 (1533g)	0.629582	0.107128	0.103966	0.105321	0.101948	0.978853		Zfp597-extended (181g)	0.0104738	0.0220445	0.0222558	0.0197313	0.0188367	0.0304615		Elk4-extended (1249g)	0.0171718	0.0804759	0.0787284	0.0757899	0.0742299	0.049972
Srebf2-extended (1921g)	0.40303	0.172854	0.170394	0.173695	0.170744	0.978853		Yy1 (1240g)	0.0105851	0.167654	0.169872	0.160963	0.159612	0.0304615		Pgr-extended (23g)	0.0186066	0.00490349	0	0.00288594	0	0.0538449
Elk4-extended (1249g)	0.679782	0.0775028	0.0741	0.0757899	0.0742299	0.978853		Foxo3 (19g)	0.0105817	0.00740732	0	0.00407218	0	0.0304615		Etv3-extended (31g)	0.0187976	0.00338392	0	0.00602786	0	0.0539236
Nr2c2-extended (111g)	0.743243	0.0063835	0.00580403	0.00619817	0.00588376	0.978853		Nuak2-extended (147g)	0.0108889	0.0356671	0.0350956	0.0338788	0.0336032	0.0308384		Pax5-extended (153g)	0.018842	0.0525232	0.0496924	0.0501243	0.0483708	0.0539236
Zfx-extended (78g)	0.374579	0.007898	0.00620632	0.00725729	0.00593073	0.978853		Irf2 (689g)	0.0109799	0.133832	0.129105	0.141049	0.138912	0.0308384		Poli (12g)	0.0192183	0.00704778	0	0.00395442	0	0.0546982
Rb1 (658g)	0.68105	0.0279666	0.0267596	0.0278039	0.0270428	0.978853		Tcf4-extended (37g)	0.0109373	0.0642596	0.0624944	0.0559883	0.054503	0.0308384		Myb-extended (585g)	0.0196958	0.0883376	0.087857	0.0840787	0.0836512	0.0557509
Creb1 (93g)	0.665428	0.02192	0.0186392	0.0211904	0.0205125	0.978853		Ddit3-extended (249g)	0.0108528	0.0260114	0.0257482	0.0247351	0.0243069	0.0308384		Nuak2-extended (147g)	0.0203407	0.0354476	0.0358293	0.0338788	0.0336032	0.0572635
Phf8 (1176g)	0.635742	0.0535937	0.0509454	0.0532668	0.0518622	0.978853		Etv5 (1218g)	0.0111328	0.0735185	0.0727651	0.0701505	0.0702145	0.0308384		Sin3a (2079g)	0.0211344	0.137215	0.135655	0.132104	0.129619	0.0591763
Nr3c1-extended (965g)	0.273549	0.0727086	0.070295	0.0699985	0.0673991	0.978853		E2f7 (1862g)	0.0110836	0.143086	0.148065	0.135937	0.136476	0.0308384		Cux1-extended (235g)	0.0218202	0.0365153	0.0365382	0.0334595	0.0320376	0.060768
Nr3c1 (255g)	0.504534	0.0253534	0.0241379	0.0245088	0.023601	0.978853		Bdp1-extended (1461g)	0.0110408	0.112534	0.11401	0.107591	0.106981	0.0308384		Sp4 (10g)	0.0229753	0.00264777	0	0.00128868	0	0.0636429
Rest-extended (494g)	0.799509	0.0493894	0.0482361	0.0488268	0.0476129	0.978853		Zfp362-extended (334g)	0.011438	0.0330824	0.032264	0.0308063	0.0298279	0.0313662		Zbtb33 (597g)	0.0233794	0.0507091	0.0514529	0.048195	0.0465839	0.0644177
Zmiz1-extended (1390g)	0.739507	0.108893	0.106631	0.10786	0.105397	0.978853		Zfp114 (13g)	0.0114444	0.000193713	0	0	0	0.0313662		Atf3-extended (1228g)	0.0236267	0.133063	0.131287	0.138068	0.137598	0.0647545
Elf1-extended (347g)	0.591975	0.115079	0.112827	0.114121	0.11254	0.978853		Atf6-extended (71g)	0.0119096	0.0234912	0.0219092	0.0207474	0.01837	0.0324692		Gata1-extended (604g)	0.0246656	0.0342211	0.0330502	0.0325668	0.0321249	0.0672462
Mxi1-extended (1069g)	0.793679	0.0463522	0.0458574	0.0464767	0.0450314	0.978853		Elf2-extended (2227g)	0.0125279	0.184825	0.184006	0.178876	0.177476	0.0339763		Ybx1 (47g)	0.0260126	0.0790685	0.0790834	0.0742474	0.0742721	0.0696017
Ep300-extended (575g)	0.723762	0.0279431	0.0270375	0.027862	0.0268129	0.978853		Cebpd (726g)	0.012951	0.118926	0.116747	0.11515	0.114425	0.0349407		Irf2 (689g)	0.025956	0.134309	0.12896	0.141049	0.138912	0.0696017
Mafg-extended (742g)	0.815842	0.046253	0.045247	0.0464394	0.0458574	0.978853		Zfp595-extended (54g)	0.013629	0.00281921	0	0.00176123	0	0.0365793		Snai3-extended (39g)	0.0262014	0.000778934	0	0.000348021	0	0.0696017
Nfe2-extended (92g)	0.720815	0.0241773	0.0238582	0.0237971	0.0218527	0.978853		Bclaf1-extended (1891g)	0.0141365	0.240021	0.240237	0.231858	0.232289	0.0377458		Snai3 (38g)	0.0262014	0.000798767	0	0.000356883	0	0.0696017
Nfe2 (76g)	0.772283	0.0221074	0.0195053	0.0214985	0.0196747	0.978853		Bhlhe41-extended (800g)	0.01432	0.0734105	0.071882	0.0705211	0.0695133	0.0380398		Hoxb2 (50g)	0.0260165	0.0012932	0	0.00281949	0	0.0696017
Xbp1-extended (684g)	0.299728	0.0772712	0.0788063	0.079071	0.0777674	0.978853		Pole3 (528g)	0.0145914	0.0771692	0.0812667	0.0729947	0.0744719	0.0385631		Thap11 (229g)	0.0264276	0.0534926	0.0535668	0.051786	0.0517459	0.0698443
Fli1-extended (167g)	0.617117	0.0124697	0.0112735	0.0127611	0.0117084	0.978853		Gtf2b-extended (285g)	0.0150512	0.0741515	0.0723776	0.0714808	0.06939	0.0395762		Thap1-extended (1099g)	0.0301667	0.0952913	0.0985663	0.091799	0.0933926	0.0793217
Fli1 (67g)	0.53694	0.0114662	0.00915355	0.0117225	0.0101706	0.978853		Zfp148-extended (212g)	0.0154166	0.0253307	0.024928	0.0228614	0.0218751	0.0403324		Myb (243g)	0.0305727	0.0825937	0.0826839	0.0789888	0.0779336	0.079983
Bach1-extended (201g)	0.399938	0.0142954	0.0140308	0.0149014	0.0142269	0.978853		Atf6b-extended (102g)	0.01552	0.0104363	0.0097781	0.00884308	0.00829761	0.0403988		Ets1-extended (204g)	0.0322437	0.0837398	0.0817025	0.0797216	0.0775238	0.0839308
Runx1-extended (79g)	0.761829	0.042689	0.0400662	0.0414893	0.0390422	0.978853		Patz1-extended (96g)	0.0166008	0.00651199	0.00560408	0.00525446	0.00445779	0.0429962		Nr2c2-extended (111g)	0.0332044	0.00727241	0.00677669	0.00619817	0.00588376	0.0855715
Runx1 (46g)	0.387805	0.044759	0.0412225	0.0427872	0.0400582	0.978853		Gli3-extended (39g)	0.0179203	0.00276921	0	0.00182303	0	0.0461827		Creb1 (93g)	0.0331605	0.0240907	0.0233412	0.0211904	0.0205125	0.0855715
Foxo3-extended (83g)	0.434922	0.00699855	0.00493164	0.00624362	0.00455709	0.978853		Zbtb33 (597g)	0.0182674	0.0511051	0.0496166	0.048195	0.0465839	0.0468442		Pax5 (72g)	0.033583	0.0291059	0.0287758	0.0264437	0.0247362	0.0861187
Foxn3-extended (277g)	0.228112	0.0207807	0.0193425	0.0199205	0.0186872	0.978853		Foxn3-extended (277g)	0.0185166	0.0222898	0.0204773	0.0199205	0.0186872	0.0472491		Irf5-extended (783g)	0.0341537	0.10242	0.101231	0.105975	0.105844	0.0871508
Hif1a-extended (218g)	0.677362	0.0105075	0.00997695	0.0103232	0.0099366	0.978853		Hif1a (214g)	0.0187296	0.0115695	0.0106289	0.0103076	0.0099373	0.0475585		Fosl2-extended (486g)	0.0349516	0.0430329	0.0429074	0.044656	0.0446897	0.0887496
Hif1a (214g)	0.588282	0.0105282	0.0100192	0.0103076	0.0099373	0.978853		Pole4-extended (929g)	0.0188763	0.147655	0.151218	0.142766	0.144964	0.0476971		Hoxb2-extended (56g)	0.0367089	0.00121151	0	0.00257063	0	0.0927572
Zbtb11 (22g)	0.630873	0.018442	0.0200612	0.019608	0.01939	0.978853		Junb (529g)	0.0191128	0.0602083	0.059233	0.0578804	0.0568382	0.0480604		Hoxc10-extended (29g)	0.0376043	0.000469866	0	0.000131703	0	0.0945585
Egr1-extended (2060g)	0.422874	0.135002	0.131494	0.135331	0.13364	0.978853		Rab14 (18g)	0.0198687	0.0897687	0.0875806	0.0811912	0.0788589	0.0497197		Zbtb17-extended (20g)	0.0383891	0.00274811	0	0.00141227	0	0.0960654
Egr1 (1371g)	0.413734	0.0892269	0.086702	0.0900013	0.0892473	0.978853		Creb5 (136g)	0.0215913	0.0218421	0.0212803	0.0206434	0.0200825	0.0531759		Elk3-extended (50g)	0.0423126	0.0166077	0.0149454	0.013968	0.0134341	0.105375
Atf4-extended (757g)	0.349035	0.0975071	0.0945873	0.0984798	0.0975118	0.978853		Jun (113g)	0.0217019	0.0422431	0.0431024	0.0403041	0.0378617	0.0531759		Maff-extended (260g)	0.043073	0.0238805	0.0232494	0.0253835	0.0240963	0.106755
Klf9-extended (51g)	0.447316	0.00236263	0	0.0025805	0	0.978853		Spic-extended (745g)	0.0219132	0.0714637	0.0701834	0.0687791	0.0678822	0.0531759		Jund (238g)	0.0436007	0.0616223	0.0599713	0.0644972	0.0630545	0.107039
Zbtb7a (11g)	0.68665	0.0109891	0	0.0110235	0	0.978853		Sp6-extended (26g)	0.021614	0.00649977	0	0.00486326	0	0.0531759		Cebpb-extended (1376g)	0.0435787	0.170453	0.168293	0.174201	0.173695	0.107039
Tcf12-extended (62g)	0.631871	0.00583262	0.00432296	0.00582048	0.00437768	0.978853		Brca1 (2569g)	0.0215255	0.196869	0.201096	0.188869	0.190068	0.0531759		Six5-extended (341g)	0.0443127	0.0470365	0.0484066	0.0450956	0.0452721	0.108273
Tcf12 (58g)	0.613463	0.00619304	0.00454718	0.00619787	0.00466377	0.978853		Smarca4 (1433g)	0.0217796	0.107741	0.1076	0.104156	0.103267	0.0531759		Hoxa9 (20g)	0.0447742	0.00406987	0	0.00325657	0	0.108887
Mef2a-extended (57g)	0.522289	0.0118946	0.00927572	0.0119475	0.0100462	0.978853		Foxc1-extended (22g)	0.0219684	0.0040942	0	0.00267499	0	0.0531759		Nfe2l2 (572g)	0.0454907	0.0537313	0.0524423	0.0557151	0.0550242	0.110113
Mef2a (25g)	0.417761	0.0137098	0.00832237	0.0146971	0.0113158	0.978853		Zfp467-extended (202g)	0.0223071	0.0655624	0.0648853	0.0615885	0.0601969	0.0532491		Trps1-extended (16g)	0.0480452	0.0112548	0	0.00872991	0	0.115755
Stat6 (26g)	0.789294	0.00542949	0	0.00493927	0	0.978853		Elf4-extended (846g)	0.0222165	0.0443353	0.0433484	0.0415344	0.0402732	0.0532491		Srf-extended (1104g)	0.0498479	0.0882001	0.0897148	0.0851452	0.0856371	0.119543
Cebpg-extended (117g)	0.451839	0.00848421	0.00780941	0.00919735	0.00813639	0.978853		Zfp169 (11g)	0.0222168	0.00692268	0	0.00448515	0	0.0532491		Nfe2l1-extended (68g)	0.0501317	0.00738118	0.00536583	0.00873412	0.00767263	0.119669
Cebpg (45g)	0.216735	0.00908934	0.00754366	0.0101881	0.00798959	0.978853		Cebpe-extended (511g)	0.023207	0.134983	0.136155	0.132744	0.133046	0.0551432		Ets1 (134g)	0.0506446	0.0619921	0.0590004	0.0577406	0.0557376	0.120339
Atf5-extended (248g)	0.551116	0.0249148	0.0248067	0.0247664	0.0242179	0.978853		Egr2-extended (84g)	0.0241011	0.0240892	0.0224719	0.0231642	0.0218134	0.0570063		Jun (113g)	0.0538864	0.0372173	0.0360729	0.0403041	0.0378617	0.126536
Zbtb7b-extended (112g)	0.743074	0.0315335	0.0306608	0.0309437	0.0307953	0.978853		Cebpb (1125g)	0.0245419	0.139805	0.13926	0.13604	0.136071	0.057785		Irf4-extended (262g)	0.0539393	0.0508879	0.0484136	0.0486978	0.0473532	0.126536
Klf3-extended (576g)	0.302154	0.0209575	0.0196872	0.0202328	0.0190894	0.978853		Pax5 (72g)	0.0252527	0.0287307	0.0275639	0.0264437	0.0247362	0.0591897		Dlx4-extended (11g)	0.0539853	0.00163041	0	0.000164093	0	0.126536
Klf7-extended (273g)	0.544513	0.0352332	0.0344655	0.0354296	0.0346699	0.978853		Smarca4-extended (3967g)	0.0255448	0.305363	0.303117	0.29619	0.295891	0.0596046		Egr2 (61g)	0.0553533	0.0312999	0.0295916	0.0303753	0.0289803	0.128948
Ets2-extended (560g)	0.291085	0.0193156	0.018295	0.018506	0.0177837	0.978853		E2f7-extended (2322g)	0.0262156	0.173298	0.176344	0.165802	0.167067	0.0603265		Crem (85g)	0.0556522	0.0373354	0.0358844	0.0353617	0.034541	0.128948
Creb5 (136g)	0.481212	0.0205895	0.0191509	0.0206434	0.0200825	0.978853		Brca1-extended (3166g)	0.0260205	0.237834	0.242408	0.228986	0.230882	0.0603265		E2f3 (2827g)	0.0557612	0.235448	0.239286	0.22833	0.230258	0.128948
Bhlhe40-extended (399g)	0.589151	0.0313846	0.0316319	0.0320543	0.0317063	0.978853		Zbtb33-extended (787g)	0.0263201	0.0619656	0.0601112	0.0586451	0.0572594	0.0603265		Gfi1 (61g)	0.0567461	0.071149	0.0661295	0.0665059	0.0630453	0.130642
Klf6-extended (398g)	0.685903	0.0373289	0.0370357	0.037025	0.0364754	0.978853		Gabpa (1125g)	0.0261244	0.0769082	0.0760064	0.0738395	0.0729001	0.0603265		Mafg-extended (742g)	0.0570223	0.0446782	0.043764	0.0464394	0.0458574	0.130697
[truncated: 294 more rows]

## Sheet: 4
Inh. III versus DMSO								E3330 versus DMSO								APX2009 versus DMSO
[truncated: 521 more rows]

[truncated: 6 more sheets: 5, 6, 7, 8, 9, 10]
