# Supplementary material for: APEX1 Nuclease and Redox Functions are Both Essential for Adult Mouse Hematopoietic Stem and Progenitor Cells
Source: Stem Cell Rev Rep. 2023 Jun 2;19(6):2052–72. doi: 10.1007/s12015-023-10550-0 (PMC10390635; doi:10.1007/s12015-023-10550-0)
Supplement: Supplementary file 7 — (XLSX 36 KB) contains DEGs and DARs common to all 3 APEX1 inhibitors, and specific to the APEX1 nuclease or redox inhibition. [file 12015_2023_10550_MOESM7_ESM.xlsx]

## Sheet: 0
DEGs								DARs
	common downregulated DEG	Inh.III downregulated DEG	Ref-1 downregulated DEG	common upregulated DEG	Inh.III upregulated DEG	Ref-1 upregulated DEG			common downregulated DAR	Inh.III downregulated DAR	Ref-1 downregulated DAR	common upregulated DAR	Inh.III upregulated DAR	Ref-1 upregulated DAR
1	Irf7	Acat2	A930037H05Rik	Pf4	Laptm5	Card19		1	Irf1 (1067g)	Fosl1-extended (245g)	Batf-extended (36g)	Mafg (57g)	Rxra (29g)	Bcl6b-extended (73g)
2	H2-Q7	Cyp51	Acadl		Zmat3	Cd63		2		Fosl1 (66g)	Bcl11a-extended (1049g)	Gata2-extended (711g)	Zfp110 (11g)	Cebpb-extended (1376g)
3	Ifi27l2a	Egr1	Apobec3			Clec4d		3		Jdp2-extended (107g)	Bcl11a (85g)	Gata1 (497g)		Cebpb (1125g)
4	Nupr1	Scd1	Apol9a			Cyb5a		4			Bcl3-extended (541g)	Tal1 (129g)		Cux1-extended (235g)
5	B3gnt5		Apol9b			Gclm		5			Bcl3 (221g)	Tal1-extended (245g)		Fli1 (67g)
6			Batf			H2aj		6			Bcl6-extended (44g)	Gata2 (505g)		Fos (98g)
7			BC147527			Mt1		7			Cebpg-extended (117g)	Cebpe-extended (511g)		Fosl1-extended (245g)
8			Bcl11a			S100a1		8			Hoxa2-extended (13g)	Cebpa-extended (547g)		Fosl2 (314g)
9			Capza2					9			Hoxb7-extended (77g)	Cebpe (365g)		Gata1-extended (604g)
10			Ccl5					10			Hoxb9 (21g)	Fli1-extended (167g)		Klf1-extended (118g)
11			Cd52					11			Irf1-extended (1344g)	Cebpa (326g)		Klf7-extended (273g)
12			Cd82					12			Irf2-extended (833g)	Ets1 (134g)		Mafg-extended (742g)
13			Cmpk2					13			Irf2 (689g)	Runx1-extended (79g)		Mta3-extended (22g)
14			Ctss					14			Irf4-extended (262g)	Runx1 (46g)		Myb-extended (585g)
15			Cxcl10					15			Irf5 (310g)	Vezf1-extended (202g)		Myb (243g)
16			Cxcl11					16			Irf7-extended (1057g)			Mzf1 (21g)
17			Cybb					17			Irf7 (916g)			Nfe2-extended (92g)
18			Ddx24					18			Irf9-extended (1220g)			Nfe2 (76g)
19			Ddx58					19			Irf9 (937g)			Rxrb-extended (35g)
20			Ddx60					20			Jun (113g)			Xbp1-extended (684g)
21			Dhx58					21			Mecom-extended (13g)			Xbp1 (418g)
22			Dtx3l					22			Nfkb1-extended (570g)			Zbtb7b-extended (112g)
23			Eif2ak2					23			Nfkb1 (373g)			Zfp64 (21g)
24			Epsti1					24			Nfkb2-extended (773g)
25			F830016B08Rik					25			Nfkb2 (428g)
26			Ffar2					26			Pax5-extended (153g)
27			Gbp2					27			Pax5 (72g)
28			Gbp3					28			Prdm1-extended (531g)
29			Gbp5					29			Prdm1 (23g)
30			Gbp7					30			Rel-extended (911g)
31			Gm12185					31			Rel (824g)
32			Gm12250					32			Relb-extended (768g)
33			Gm13822					33			Relb (482g)
34			Gm15987					34			Sox5-extended (35g)
35			Gm1966					35			Sox5 (22g)
36			Gm20559					36			Spib-extended (438g)
37			Gm4070					37			Spib (386g)
38			Gm4951					38			Stat1-extended (929g)
39			Gm8995					39			Stat1 (755g)
40			H2-Q4					40			Stat2-extended (1148g)
41			H2-Q6					41			Stat2 (953g)
42			H2-T22					42			Stat3-extended (737g)
43			H2-T23					43			Stat4-extended (30g)
44			Helz2					44			Tead3 (34g)
45			Herc6
46			Hsh2d
47			Ifi203
48			Ifi204
49			Ifi206
50			Ifi213
51			Ifi27
52			Ifi35
53			Ifi44
54			Ifi47
55			Ifih1
56			Ifit1
57			Ifit2
58			Ifit3
59			Ifit3b
60			Igtp
61			Iigp1
62			Irf1
63			Irgm1
64			Irgm2
65			Isg15
66			Isg20
67			Lgals3bp
68			Ly6a
69			Mitd1
70			Mndal
71			Mov10
72			Ms4a4b
73			Ms4a4c
74			Ms4a6b
75			Ms4a6c
76			Mx1
77			Nfkbia
78			Oas1a
79			Oas1g
80			Oas2
81			Oas3
82			Oasl1
83			Oasl2
84			Parp11
85			Parp12
86			Parp14
87			Parp9
88			Phf11b
89			Phf11d
90			Plac8
91			Psmb9
92			Psme2
93			Rnf213
94			Rps6ka3
95			Rsad2
96			Rtp4
97			Samd9l
98			Shisa5
99			Slc15a3
100			Slfn5
101			Slfn8
102			Snhg12
103			Sp100
104			Sp110
105			Stat1
106			Stat2
107			Tap1
108			Tapbp
109			Tor3a
110			Trafd1
111			Trim12a
112			Trim12c
113			Trim30a
114			Trim30c
115			Trim30d
116			Trim34a
117			Ube2l6
118			Ugcg
119			Usp18
120			Xaf1
121			Zbp1
122			Znfx1

## Sheet: 2
DEGs								DARs
	common downregulated DEG	Inh.III downregulated DEG	Ref-1 downregulated DEG	common upregulated DEG	Inh.III upregulated DEG	Ref-1 upregulated DEG			common downregulated DAR	Inh.III downregulated DAR	Ref-1 downregulated DAR	common upregulated DAR	Inh.III upregulated DAR	Ref-1 upregulated DAR
1			Acadl					1			Bhlhe40 (21g)
2			Atp10a
3			Bst2
4			Ddx60
5			Gm12250
6			H2-Q7
7			Ifi27l2a
8			Ifi44
9			Ifit1
10			Irf7
11			Isg15
12			Lgals3bp
13			Ly6a
14			Oas1g
15			Oas3
16			Oasl1
17			Oasl2
18			Rnf213
19			Rtp4
20			Usp18
21			Xaf1

## Sheet: 3
DEGs								DARs
	common downregulated DEG	Inh.III downregulated DEG	Ref-1 downregulated DEG	common upregulated DEG	Inh.III upregulated DEG	Ref-1 upregulated DEG			common downregulated DAR	Inh.III downregulated DAR	Ref-1 downregulated DAR	common upregulated DAR	Inh.III upregulated DAR	Ref-1 upregulated DAR
1	Irf7	2410006H16Rik	Acadl	Cox6b2	Bax	Clec12a		1			Bcl3-extended (541g)			Atf6-extended (71g)
2	Isg15	Irf9	Capza2		Dntt	Pou2f2		2			Bcl3 (221g)			Bcl6-extended (44g)
3	Ifi27l2a		Ddx58		Ltb	Tyrobp		3			Irf1-extended (1344g)			Bmyc (32g)
4	Ifi206		Ddx60		Ly6d			4			Irf1 (1067g)			Brf1-extended (1322g)
5			Epsti1					5			Irf2-extended (833g)			Cebpa-extended (547g)
6			Gm12250					6			Irf7-extended (1057g)			Cebpa (326g)
7			Gm1966					7			Irf7 (916g)			Chd2-extended (2195g)
8			Gm4951					8			Irf9-extended (1220g)			Chd2 (1533g)
9			H2-Q7					9			Irf9 (937g)			Creb1-extended (248g)
10			H2-T23					10			Mycn-extended (68g)			Crem-extended (163g)
11			Ifi203					11			Nfkb2 (428g)			Ctcf-extended (2510g)
12			Ifi213					12			Psmd12-extended (151g)			Ctcf (20g)
13			Ifi44					13			Relb-extended (768g)			E2f2-extended (790g)
14			Ifih1					14			Relb (482g)			E2f2 (737g)
15			Ifit1					15			Stat1-extended (929g)			E2f7 (1862g)
16			Iigp1					16			Stat1 (755g)			E2f8-extended (2361g)
17			Isg20					17			Stat2-extended (1148g)			E2f8 (1488g)
18			Lgals3bp					18			Stat2 (953g)			Elf1-extended (347g)
19			Ly6a					19			Stat4-extended (30g)			Elk1-extended (496g)
20			Mndal					20			Thrb-extended (54g)			Elk1 (372g)
21			Oas3					21						Elk4-extended (1249g)
22			Oasl2					22						Ezh2 (29g)
23			Parp14					23						Foxo3-extended (83g)
24			Parp9					24						Foxp1-extended (135g)
25			Rnf213					25						Foxp1 (62g)
26			Rtp4					26						Gata1 (497g)
27			Serpina3g					27						Gmeb1-extended (119g)
28			Shisa5					28						Gmeb1 (109g)
29			Slco3a1					29						Gtf2b-extended (285g)
30			Slfn5					30						Gtf3c2-extended (165g)
31			Stat1					31						Gtf3c2 (90g)
32			Trim30a					32						Irf3 (291g)
33			Usp18					33						Irf4 (206g)
34			Xaf1					34						Kdm5a-extended (1684g)
								35						Klf1-extended (118g)
								36						Klf10-extended (29g)
								37						Klf3-extended (576g)
								38						Mafk-extended (373g)
								39						Mef2c-extended (43g)
								40						Nfil3-extended (252g)
								41						Nfya-extended (816g)
								42						Nfya (324g)
								43						Nfyb-extended (1368g)
								44						Nfyb (1028g)
								45						Nfyc-extended (797g)
								46						Nfyc (551g)
								47						Nr3c1-extended (965g)
								48						Nr3c1 (255g)
								49						Nrf1-extended (2767g)
								50						Nrf1 (2137g)
								51						Patz1-extended (96g)
								52						Pbx3-extended (1052g)
								53						Pbx3 (591g)
								54						Phf8-extended (1530g)
								55						Phf8 (1176g)
								56						Pknox1-extended (64g)
								57						Plagl1 (21g)
								58						Pole3 (528g)
								59						Pole4-extended (929g)
								60						Rad21-extended (3553g)
								61						Rad21 (591g)
								62						Rb1-extended (958g)
								63						Rb1 (658g)
								64						Rbbp5-extended (2044g)
								65						Rbbp5 (769g)
								66						Rcor1-extended (2636g)
								67						Rela-extended (1529g)
								68						Rfx1-extended (346g)
								69						Rfx5-extended (535g)
								70						Rfx5 (322g)
								71						Rreb1-extended (183g)
								72						Runx2-extended (110g)
								73						Runx2 (107g)
								74						Runx3-extended (59g)
								75						Runx3 (43g)
								76						Rxra-extended (65g)
								77						Rxra (29g)
								78						Rxrg-extended (48g)
								79						Setdb1-extended (453g)
								80						Sin3a-extended (3119g)
								81						Sox4-extended (427g)
								82						Sox4 (284g)
								83						Sox5-extended (35g)
								84						Sox5 (22g)
								85						Sp1-extended (414g)
								86						Sp2-extended (928g)
								87						Sp3-extended (936g)
								88						Sp4-extended (424g)
								89						Srebf1 (507g)
								90						Tbl1xr1-extended (1102g)
								91						Tcf4-extended (37g)
								92						Tfdp2-extended (1893g)
								93						Tfdp2 (1338g)
								94						Usf2-extended (389g)
								95						Zfp114 (13g)
								96						Zfp362-extended (334g)
								97						Zfp362 (227g)
								98						Zfp369-extended (785g)
								99						Zfp523-extended (723g)
								100						Zfp523 (150g)
								101						Zfp597-extended (181g)
								102						Zmiz1-extended (1390g)

## Sheet: 4
DEGs								DARs
	common downregulated DEG	Inh.III downregulated DEG	Ref-1 downregulated DEG	common upregulated DEG	Inh.III upregulated DEG	Ref-1 upregulated DEG			common downregulated DAR	Inh.III downregulated DAR	Ref-1 downregulated DAR	common upregulated DAR	Inh.III upregulated DAR	Ref-1 upregulated DAR
1	Isg15	Cd34	Acadl	Lst1	Anxa1			1	Gtf2f1-extended (2829g)	Bcl11a-extended (1049g)	Jdp2-extended (107g)	Mafg (57g)	Cebpe-extended (511g)	Atf6-extended (71g)
2	Irf7	Egr1	Asns	Cox6b2	Cebpe			2	E2f4-extended (3126g)	Bcl11a (85g)		Mafg-extended (742g)	Cebpe (365g)	Atf6b-extended (102g)
3	Ifi27l2a	H2-Q6	Bst2		Dstn			3	Tfdp1-extended (3051g)	Bcl6-extended (44g)		Klf6-extended (398g)	Irf8-extended (1182g)	Bcl6b-extended (73g)
4	Rtp4	Hoxa7	Capza2		Gda			4	Max-extended (2032g)	Bmyc (32g)		Klf3-extended (576g)	Rxrg-extended (48g)	Chd2-extended (2195g)
5	Oasl2	Lsm10	Chpt1		Igfbp7			5	E2f4 (2468g)	Irf2 (689g)		Xbp1-extended (684g)	Tbr1-extended (40g)	Chd2 (1533g)
6	Ifi44	Tcp1	Ddx58		Ncam1			6	E2f1-extended (1972g)	Mef2c-extended (43g)		Klf6 (188g)		Creb1-extended (248g)
7	Ifi203	Tmem176b	Dhx58		Prdx5			7	Gtf2f1 (2126g)	Polr3a-extended (693g)		Nfe2l2 (572g)		Creb1 (93g)
8	Gm12250		Ebna1bp2		S100a11			8	Hdac2-extended (2621g)	Rxrb (19g)		Nr3c1-extended (965g)		Creb3l2-extended (430g)
9	Mndal		Eif2ak2		S100a8			9	Brf2-extended (661g)	Setdb1-extended (453g)		Nfe2l2-extended (825g)		Creb3l2 (196g)
10	Oas3		Gm1966		Serpine2			10	Hsf1-extended (652g)	Smarcb1-extended (227g)		Gata1 (497g)		Elf1-extended (347g)
11	Slfn5		Gm8995					11	Psmd12-extended (151g)	Usf1-extended (567g)		Rest-extended (494g)		Elf4-extended (846g)
12	Oasl1		Ifi35					12	Gm14295-extended (13g)			Mxd1-extended (124g)		Elk1-extended (496g)
13	Epsti1		Ifi47					13	Pparg-extended (30g)			Ets1 (134g)		Elk1 (372g)
14	Ddx60		Ifih1					14	Pparg (25g)			Foxp1-extended (135g)		Elk4-extended (1249g)
15	H2-Q7		Ifit1					15	Gm14325-extended (76g)			Rb1-extended (958g)		Ep300-extended (575g)
16	Ly6a		Irgm1					16	Irf9 (937g)			Gata2-extended (711g)		Erg (1412g)
17	Ifi204		Isg20					17				Cux1-extended (235g)		Foxn3-extended (277g)
18	Gm4951		Lgals3bp					18				Nfe2-extended (92g)		Foxo3-extended (83g)
19			Lgals9					19				Fosl2 (314g)		Foxp1 (62g)
20			Ms4a3					20				Rb1 (658g)		Hoxa10-extended (26g)
21			Oas1a					21				Nfe2 (76g)		Hoxb5-extended (36g)
22			Parp14					22				Phf8-extended (1530g)		Hoxb5 (25g)
23			Psmb10					23				Gata1-extended (604g)		Kdm5a-extended (1684g)
24			Psme1					24				Fli1-extended (167g)		Kdm5a (229g)
25			Psme2					25				Fosl2-extended (486g)		Kdm5b-extended (15g)
26			Rnf213					26				Gata2 (505g)		Klf1-extended (118g)
27			Slfn8					27				Mitf-extended (485g)		Klf2 (16g)
28			Stat1					28				Bach1-extended (201g)		Mxi1-extended (1069g)
29			Tor3a					29				Nr3c1 (255g)		Nfatc2 (35g)
30			Trim30a					30				Rreb1-extended (183g)		Nfya-extended (816g)
31			Trim34a					31				Ets2 (264g)		Nfya (324g)
32			Usp18					32				Rad21 (591g)		Nr2c2-extended (111g)
33			Xaf1					33				Klf7-extended (273g)		Phf8 (1176g)
34			Zbp1					34				Ets1-extended (204g)		Rab14 (18g)
								35				Vezf1-extended (202g)		Rad21-extended (3553g)
								36				Tal1-extended (245g)		Rcor1-extended (2636g)
								37				Cebpa-extended (547g)		Rela (58g)
								38				Ets2-extended (560g)		Runx2-extended (110g)
								39				Fli1 (67g)		Runx2 (107g)
								40				Runx1-extended (79g)		Runx3-extended (59g)
								41				Myb-extended (585g)		Runx3 (43g)
								42				Zfx-extended (78g)		Rxra-extended (65g)
								43				Myb (243g)		Rxra (29g)
								44				Stat5a-extended (73g)		Sox4-extended (427g)
								45				Fosb (15g)		Sox4 (284g)
								46				Cebpa (326g)		Sp1-extended (414g)
								47				Runx1 (46g)		Sp3-extended (936g)
								48				Zfp597-extended (181g)		Sp4-extended (424g)
								49				Arid3a-extended (61g)		Srebf2-extended (1921g)
								50				Maf (14g)		Stat3 (94g)
								51				Sox6-extended (27g)		Taf1 (2961g)
								52				Sox6 (18g)		Tal1 (129g)
								53				Esrra (24g)		Tbl1xr1-extended (1102g)
								54				Rarg-extended (22g)		Tcf4-extended (37g)
								55				Sirt6-extended (35g)		Tgif1-extended (10g)
								56						Trps1-extended (16g)
								57						Trps1 (10g)
								58						Usf2-extended (389g)
								59						Zeb1-extended (395g)
								60						Zfp148-extended (212g)
								61						Zfp46 (11g)
								62						Zfp704 (170g)
								63						Zmiz1-extended (1390g)

## Sheet: 5
DEGs								DARs
	common downregulated DEG	Inh.III downregulated DEG	Ref-1 downregulated DEG	common upregulated DEG	Inh.III upregulated DEG	Ref-1 upregulated DEG			common downregulated DAR	Inh.III downregulated DAR	Ref-1 downregulated DAR	common upregulated DAR	Inh.III upregulated DAR	Ref-1 upregulated DAR
1	Ifi27l2a	BC028528	Bst2		Alox5	Mt2		1	Bcl3 (221g)	Bcl6-extended (44g)	Bcl11a (85g)	Mafg (57g)	Chd2-extended (2195g)	Fosl1-extended (245g)
2	Ifit1	Cd34	Epsti1		Cox6b2			2	Relb-extended (768g)	Bmyc (32g)	Irf1 (1067g)	Mafg-extended (742g)	Chd2 (1533g)	Hoxb6-extended (43g)
3	Ly6a	Cd52	Gm8995		Phlda3			3	Relb (482g)	Mafb-extended (94g)	Irf7-extended (1057g)	Nfe2 (76g)	Cux1-extended (235g)	Tbp (21g)
4	Ms4a6c	Cyp11a1	H2-Q7					4	Spib-extended (438g)	Pax5-extended (153g)	Irf7 (916g)	Nfe2-extended (92g)	Cux2-extended (39g)
5		Tmem176b	Ifi44					5	Bcl3-extended (541g)		Irf9-extended (1220g)	Tal1 (129g)	Elf1-extended (347g)
6			Irf7					6			Irf9 (937g)	Tal1-extended (245g)	Elf2 (1440g)
7			Isg15					7			Nfkb2 (428g)	Gata1 (497g)	Elf4-extended (846g)
8			Isg20					8			Stat1-extended (929g)	Gata2-extended (711g)	Elf4 (394g)
9			Mndal					9			Stat1 (755g)	Rb1-extended (958g)	Elk4-extended (1249g)
10			Oas2					10				Rb1 (658g)	Erg-extended (3219g)
11			Oas3					11				Gata1-extended (604g)	Erg (1412g)
12			Oasl2					12				Etv3-extended (31g)	Foxn3-extended (277g)
13			Plac8					13					Gtf3c2 (90g)
14			Psmb8					14					Kdm5a-extended (1684g)
15			Psmb9					15					Kdm5a (229g)
16			Rtp4					16					Klf1-extended (118g)
17			Usp18					17					Klf1 (59g)
18			Xaf1					18					Klf13-extended (16g)
								19					Myb-extended (585g)
								20					Myb (243g)
								21					Nfya-extended (816g)
								22					Nr2c2-extended (111g)
								23					Nr3c1-extended (965g)
								24					Nr3c1 (255g)
								25					Polr3a-extended (693g)
								26					Polr3a (632g)
								27					Rad21-extended (3553g)
								28					Rad21 (591g)
								29					Rcor1-extended (2636g)
								30					Rest-extended (494g)
								31					Rfx1-extended (346g)
								32					Rreb1-extended (183g)
								33					Runx1-extended (79g)
								34					Runx1 (46g)
								35					Runx3-extended (59g)
								36					Rxrb-extended (35g)
								37					Smarca4 (1433g)
								38					Sox6-extended (27g)
								39					Sox6 (18g)
								40					Sp1-extended (414g)
								41					Srebf2-extended (1921g)
								42					Stat5a-extended (73g)
								43					Stat5a (14g)
								44					Suz12-extended (1123g)
								45					Taf1-extended (3672g)
								46					Taf1 (2961g)
								47					Thrb-extended (54g)
								48					Usf2-extended (389g)
								49					Vezf1-extended (202g)
								50					Yy1-extended (1682g)
								51					Yy1 (1240g)
								52					Zeb1-extended (395g)
								53					Zfp704 (170g)
								54					Zfx-extended (78g)

## Sheet: 6
DEGs								DARs
	common downregulated DEG	Inh.III downregulated DEG	Ref-1 downregulated DEG	common upregulated DEG	Inh.III upregulated DEG	Ref-1 upregulated DEG			common downregulated DAR	Inh.III downregulated DAR	Ref-1 downregulated DAR	common upregulated DAR	Inh.III upregulated DAR	Ref-1 upregulated DAR
1	Ly6a		Acadl			Irf2bp2		1			Creb3-extended (35g)		Prdm1 (23g)	Bach1-extended (201g)
2	Isg15		Ckb			Pnrc1		2			E2f2-extended (790g)			Batf-extended (36g)
3	Ifi44		Ddx60					3			E2f2 (737g)			Bclaf1-extended (1891g)
4	Isg20		Eif2ak2					4			Ehf-extended (66g)			Cebpa (326g)
5			Epsti1					5			Ehf (45g)			Chd2-extended (2195g)
6			Gm12250					6			Gtf2b-extended (285g)			Chd2 (1533g)
7			Gm4951					7			Gtf2f1-extended (2829g)			Creb1-extended (248g)
8			Ifi203					8			Irf1-extended (1344g)			Creb1 (93g)
9			Ifi204					9			Irf1 (1067g)			Creb3l2-extended (430g)
10			Ifi206					10			Irf5-extended (783g)			Cux1-extended (235g)
11			Ifi207					11			Irf7 (916g)			Egr1-extended (2060g)
12			Ifi27l2a					12			Irf9-extended (1220g)			Egr1 (1371g)
13			Ifit1					13			Irf9 (937g)			Elf1-extended (347g)
14			Ifit3					14			Jun (113g)			Elk4-extended (1249g)
15			Iigp1					15			Pole3 (528g)			Ep300-extended (575g)
16			Irf7					16			Pole4-extended (929g)			Erg-extended (3219g)
17			Lgals3bp					17			Snai1-extended (23g)			Erg (1412g)
18			Mndal					18			Snai1 (12g)			Ets1-extended (204g)
19			Ms4a6b					19			Stat1-extended (929g)			Ets1 (134g)
20			Oas3					20			Stat2-extended (1148g)			Etv6-extended (21g)
21			Oasl2					21			Stat2 (953g)			Fli1-extended (167g)
22			Psmb10					22			Ybx1 (47g)			Fli1 (67g)
23			Rnf213					23						Foxj2-extended (35g)
24			Rtp4					24						Foxn3-extended (277g)
25			Slfn2					25						Foxn3 (21g)
26			Slfn5					26						Foxo3-extended (83g)
27			Tap1					27						Foxo3 (19g)
28			Trim30a					28						Foxp1-extended (135g)
29			Usp18					29						Foxp1 (62g)
30			Xaf1					30						Gata1-extended (604g)
								31						Gata1 (497g)
								32						Gata2-extended (711g)
								33						Gata2 (505g)
								34						Hlf (23g)
								35						Hoxa9-extended (70g)
								36						Kdm5a-extended (1684g)
								37						Kdm5a (229g)
								38						Kdm5b-extended (15g)
								39						Klf3-extended (576g)
								40						Mafg-extended (742g)
								41						Mafg (57g)
								42						Mafk-extended (373g)
								43						Mafk (21g)
								44						Mef2a-extended (57g)
								45						Mef2c-extended (43g)
								46						Mlxip-extended (74g)
								47						Mlxip (73g)
								48						Mxi1-extended (1069g)
								49						Myb-extended (585g)
								50						Myb (243g)
								51						Nfe2-extended (92g)
								52						Nfe2 (76g)
								53						Nr3c1-extended (965g)
								54						Nr3c1 (255g)
								55						Patz1-extended (96g)
								56						Phf8-extended (1530g)
								57						Phf8 (1176g)
								58						Rb1 (658g)
								59						Rest-extended (494g)
								60						Rreb1-extended (183g)
								61						Runx1-extended (79g)
								62						Runx1 (46g)
								63						Runx2-extended (110g)
								64						Runx2 (107g)
								65						Runx3-extended (59g)
								66						Smad5 (101g)
								67						Smarca4 (1433g)
								68						Sox4-extended (427g)
								69						Sox4 (284g)
								70						Srebf2-extended (1921g)
								71						Srebf2 (212g)
								72						Stat3 (94g)
								73						Stat5a-extended (73g)
								74						Tal1-extended (245g)
								75						Tal1 (129g)
								76						Tcf4-extended (37g)
								77						Tgif1-extended (10g)
								78						Vezf1-extended (202g)
								79						Xbp1-extended (684g)
								80						Xbp1 (418g)
								81						Zeb1-extended (395g)
								82						Zfp119a-extended (14g)
								83						Zfp148-extended (212g)
								84						Zfp30 (17g)
								85						Zfp467-extended (202g)
								86						Zfp704 (170g)
								87						Zfx-extended (78g)
								88						Zmiz1-extended (1390g)

## Sheet: 7
DEGs								DARs
	common downregulated DEG	Inh.III downregulated DEG	Ref-1 downregulated DEG	common upregulated DEG	Inh.III upregulated DEG	Ref-1 upregulated DEG			common downregulated DAR	Inh.III downregulated DAR	Ref-1 downregulated DAR	common upregulated DAR	Inh.III upregulated DAR	Ref-1 upregulated DAR
1	Irf7	Cd69	Bst2		Slpi			1	Irf9 (937g)	Bcl6-extended (44g)	Bcl11a-extended (1049g)	Gata1-extended (604g)	Cebpe (365g)	Cebpa-extended (547g)
2	Isg15	Cst7	Clec2d					2	Irf9-extended (1220g)		Bcl11a (85g)		Fosb (15g)	Cebpa (326g)
3	Ly6a	Egr1	Ddx58					3			Bcl3-extended (541g)		Klf2 (16g)	Cebpe-extended (511g)
4	Ifi204	H2-T22	Ddx60					4			Bcl3 (221g)			Elk1-extended (496g)
5	Ifi44	Tfrc	Gm4951					5			Irf1-extended (1344g)			Elk1 (372g)
6	Lgals3bp	Tmem176a	H2-T23					6			Irf1 (1067g)			Fosl1-extended (245g)
7	Oasl1	Zmynd19	Ifi203					7			Irf2-extended (833g)			Gata1 (497g)
8	Tap1		Ifi209					8			Irf2 (689g)			Klf1-extended (118g)
9			Ifi211					9			Irf7-extended (1057g)			Maff (13g)
10			Ifi27l2a					10			Irf7 (916g)			Mafg-extended (742g)
11			Ifit1					11			Jun (113g)			Mafg (57g)
12			Ifit3					12			Pax5-extended (153g)			Nr3c1-extended (965g)
13			Mndal					13			Pax5 (72g)			Polr3a (632g)
14			Oas3					14			Spib-extended (438g)			Rb1-extended (958g)
15			Oasl2					15			Spib (386g)			Rb1 (658g)
16			Phf11b					16			Stat1-extended (929g)			Sp1-extended (414g)
17			Psmb8					17			Stat1 (755g)			Usf2-extended (389g)
18			Psme1					18			Stat2-extended (1148g)
19			Rnf213					19			Stat2 (953g)
20			Rtp4
21			Slfn5
22			Stat1
23			Trim30a
24			Usp18
25			Xaf1
26			Zbp1

## Sheet: 8
DEGs								DARs
	common downregulated DEG	Inh.III downregulated DEG	Ref-1 downregulated DEG	common upregulated DEG	Inh.III upregulated DEG	Ref-1 upregulated DEG			common downregulated DAR	Inh.III downregulated DAR	Ref-1 downregulated DAR	common upregulated DAR	Inh.III upregulated DAR	Ref-1 upregulated DAR
1			Isg15					1			Bcl3-extended (541g)		Klf2 (16g)	Hoxb5 (25g)
								2			Bcl3 (221g)		Runx2-extended (110g)	Mafg (57g)
								3			Irf1-extended (1344g)		Runx2 (107g)
								4			Irf1 (1067g)
								5			Irf7-extended (1057g)
								6			Irf7 (916g)
								7			Irf9 (937g)
								8			Relb (482g)
								9			Stat1-extended (929g)
								10			Stat1 (755g)
								11			Stat4-extended (30g)

## Sheet: 9
DEGs								DARs
	common downregulated DEG	Inh.III downregulated DEG	Ref-1 downregulated DEG	common upregulated DEG	Inh.III upregulated DEG	Ref-1 upregulated DEG			common downregulated DAR	Inh.III downregulated DAR	Ref-1 downregulated DAR	common upregulated DAR	Inh.III upregulated DAR	Ref-1 upregulated DAR
1					Igfbp7

## Sheet: 1
DEGs								DARs
	common downregulated DEG	Inh.III downregulated DEG	Ref-1 downregulated DEG	common upregulated DEG	Inh.III upregulated DEG	Ref-1 upregulated DEG			common downregulated DAR	Inh.III downregulated DAR	Ref-1 downregulated DAR	common upregulated DAR	Inh.III upregulated DAR	Ref-1 upregulated DAR
1	Irf7	2410006H16Rik	Acadl		Igfbp7	Neat1		1	Stat1-extended (929g)	Egr2 (61g)	Batf-extended (36g)	Gata1 (497g)	E2f4-extended (3126g)	Bach1-extended (201g)
2	Ly6a		Bst2		Prdm2	Prkar2b		2	Irf9 (937g)	Etv3-extended (31g)	Bcl11a (85g)	Mafg-extended (742g)	Gtf2f1-extended (2829g)	Bhlhe40-extended (399g)
3	Ifi27l2a		Cybb					3	Irf1 (1067g)	Hoxb2-extended (56g)	Ehf-extended (66g)	Gata2-extended (711g)	Gtf2f1 (2126g)	Creb3l2 (196g)
4	Cd52		Ddx58					4	Stat1 (755g)	Hoxb2 (50g)	Ehf (45g)	Gata1-extended (604g)	Hsf1-extended (652g)	Creb5-extended (520g)
5			Ddx60					5	Nfkb2 (428g)	Jdp2-extended (107g)	Hoxa2-extended (13g)	Cebpa-extended (547g)	Sp2-extended (928g)	Creb5 (136g)
6			Eif2ak2					6	Irf1-extended (1344g)	Mafk (21g)	Irf4-extended (262g)	Gata2 (505g)	Srf-extended (1104g)	Egr3-extended (155g)
7			Epsti1					7	Irf9-extended (1220g)	Rxrb (19g)	Nfkb1 (373g)	Cebpa (326g)	Ybx1-extended (1919g)	Ep300-extended (575g)
8			Gm12250					8	Irf7 (916g)	Zfp30 (17g)	Rel-extended (911g)	Tal1-extended (245g)	Zfp35 (11g)	Ets1 (134g)
9			Gm1966					9	Stat2-extended (1148g)		Tead3 (34g)	Klf1-extended (118g)		Ets2-extended (560g)
10			Gm4951					10	Irf7-extended (1057g)			Rb1 (658g)		Fli1-extended (167g)
11			H2-Q7					11	Relb-extended (768g)			Rb1-extended (958g)		Fosl1-extended (245g)
12			H2-T23					12	Stat2 (953g)			Runx1 (46g)		Klf3-extended (576g)
13			Ifi203					13	Bcl3-extended (541g)			Stat5a-extended (73g)		Klf6-extended (398g)
14			Ifi213					14	Bcl3 (221g)			Cux1-extended (235g)		Klf6 (188g)
15			Ifi27					15	Bcl11a-extended (1049g)			Runx1-extended (79g)		Klf7-extended (273g)
16			Ifi44					16	Relb (482g)			Rreb1-extended (183g)		Mafg (57g)
17			Ifih1					17	Nfkb2-extended (773g)					Mef2a-extended (57g)
18			Ifit1					18	Stat4-extended (30g)					Mxd1-extended (124g)
19			Iigp1					19	Spib-extended (438g)					Mxi1-extended (1069g)
20			Irgm1					20	Irf2-extended (833g)					Nfe2-extended (92g)
21			Isg15					21	Irf2 (689g)					Nfe2 (76g)
22			Isg20					22	Spib (386g)					Six5-extended (341g)
23			Lgals3bp					23	Prdm1-extended (531g)					Six5 (227g)
24			Mapkapk2					24						Tal1 (129g)
25			Mndal					25						Tfdp2-extended (1893g)
26			Mrpl52					26						Xbp1-extended (684g)
27			Ms4a6c					27						Xbp1 (418g)
28			Mx1					28						Zbtb7b-extended (112g)
29			Oas1a					29						Zfp93 (15g)
30			Oas3
31			Oasl1
32			Oasl2
33			Parp12
34			Parp14
35			Parp9
36			Plac8
37			Rnf213
38			Rsad2
39			Rtp4
40			Shisa5
41			Slfn5
42			Slfn8
43			Stat1
44			Tap1
45			Trim12c
46			Trim30a
47			Trim30d
48			Usp18
49			Xaf1
50			Zbp1

[truncated: 1 more sheets: 10]
