# Supplementary material for: APEX1 Nuclease and Redox Functions are Both Essential for Adult Mouse Hematopoietic Stem and Progenitor Cells
Source: Stem Cell Rev Rep. 2023 Jun 2;19(6):2052–72. doi: 10.1007/s12015-023-10550-0 (PMC10390635; doi:10.1007/s12015-023-10550-0)
Supplement: Supplementary file 8 — (XLSX 163 KB) contains the results of differential regulon activity analysis along pseudotime for the 4 distinct differentiation trajectories between the Inhibitor III and DMSO treatments. [file 12015_2023_10550_MOESM8_ESM.xlsx]

## Sheet: MEPs
Regulon	Bin_p.adjust	Sample_p.adjust	Interaction_p.adjust	Difference
Gata1 (497g)	7.22126e-249	1.80027e-187	9.63047e-147	0.0390191
Gata2-extended (711g)	9.58683e-188	2.25331e-173	1.75118e-106	0.0630357
Gata2 (505g)	2.70841e-208	8.70096e-173	2.24307e-118	0.0437258
Gata1-extended (604g)	2.74893e-221	9.71553e-169	9.20422e-135	0.0498664
Tal1-extended (245g)	3.87868e-168	4.14199e-137	3.18078e-125	0.0348168
Klf1-extended (118g)	2.19155e-205	8.77226e-131	7.28514e-88	0.0543037
Tal1 (129g)	5.45892e-171	2.43082e-122	5.63878e-112	0.0376025
Stat5a-extended (73g)	1.84042e-157	2.03696e-112	4.48219e-71	0.0657487
Stat5a (14g)	1.11211e-135	1.12238e-78	6.1922e-57	0.0868553
Sox6-extended (27g)	1.40994e-77	2.20658e-75	3.1364e-46	0.0933553
Mafg-extended (742g)	2.09759e-70	2.4024e-75	4.95772e-51	0.0630045
Bcl3-extended (541g)	1.36599e-240	4.15761e-71	0.0056884	0.0851492
Klf1 (59g)	2.34127e-99	1.02215e-69	1.95097e-82	0.0305716
Bcl3 (221g)	2.08609e-250	9.57151e-68	0.00413927	0.0760891
Relb-extended (768g)	2.19082e-273	1.23309e-67	0.0316949	0.0585944
Runx3-extended (59g)	2.24761e-77	1.52988e-63	2.3721e-33	0.0553213
Runx1-extended (79g)	5.53171e-41	8.12527e-60	3.28396e-31	0.126974
Vezf1-extended (202g)	4.60991e-27	1.66256e-59	2.89232e-47	0.0512012
Mafg (57g)	1.57371e-67	5.57312e-59	3.64969e-22	0.0979137
Nfe2 (76g)	3.27097e-45	5.64202e-59	1.36109e-54	0.0962051
Cebpa-extended (547g)	1.18734e-153	6.94297e-59	0.0527324	0.0526371
Sox6 (18g)	4.008e-52	1.29101e-58	2.07762e-45	0.1291
Cebpa (326g)	3.97079e-145	2.16809e-58	0.0231789	0.0415502
Nfe2-extended (92g)	5.29356e-35	1.3781e-54	2.07762e-45	0.0974004
Cux1-extended (235g)	6.76772e-42	1.79589e-53	2.52577e-42	0.0771795
Relb (482g)	9.09771e-223	2.22529e-53	0.0299064	0.0451347
Rb1-extended (958g)	1.83291e-21	2.17752e-51	3.55964e-65	0.0569113
Runx3 (43g)	7.85488e-59	4.22772e-50	1.17472e-22	0.0592072
Klf13-extended (16g)	2.10093e-74	2.59549e-49	5.39522e-33	0.0745918
Irf7 (916g)	2.82585e-170	3.40669e-48	0.0736294	0.133681
Runx1 (46g)	7.24157e-27	6.2791e-48	4.22211e-22	0.143969
Irf7-extended (1057g)	7.61454e-178	5.10486e-47	0.0165068	0.152283
Rb1 (658g)	9.14945e-21	1.12222e-45	3.99823e-58	0.0468235
Irf9 (937g)	5.12268e-188	7.90107e-45	3.14507e-06	0.10507
Myb-extended (585g)	2.7586e-28	8.06497e-45	1.47952e-28	0.104487
Spib-extended (438g)	1.9328e-72	9.40503e-44	1.07988e-10	0.0908522
Fli1-extended (167g)	3.50801e-21	2.80355e-41	4.733e-50	0.0457744
Nfkb2 (428g)	5.71901e-197	2.29743e-39	0.466654	0.0335839
Irf1 (1067g)	1.38149e-211	8.56279e-39	5.99011e-12	0.0874812
Ets1 (134g)	5.72682e-09	2.52982e-36	1.61367e-09	0.0918982
Mta3-extended (22g)	1.62237e-74	6.29841e-36	4.93594e-29	0.0561563
Irf9-extended (1220g)	1.70511e-162	4.56039e-35	2.42951e-06	0.131074
Stat1-extended (929g)	1.77601e-177	1.41755e-33	0.017516	0.125967
Irf1-extended (1344g)	2.54801e-232	3.0119e-33	2.30206e-10	0.102436
Stat1 (755g)	3.07443e-180	5.66319e-33	0.00193804	0.102691
Batf-extended (36g)	1.40393e-150	9.83582e-33	0.0912763	0.116367
Bach1-extended (201g)	1.40231e-22	6.73313e-32	3.34432e-25	0.046527
Foxn3-extended (277g)	0.807114	7.06789e-32	9.18269e-33	0.0569154
Klf7-extended (273g)	1.82962e-51	2.70845e-30	3.64995e-16	0.0353964
Rreb1-extended (183g)	3.08955e-23	8.65924e-30	4.51964e-14	0.0650573
Myb (243g)	2.38821e-17	1.02038e-29	9.02971e-15	0.0980562
Nfkb1 (373g)	7.31413e-190	1.29271e-29	0.513839	0.060995
Fli1 (67g)	2.19702e-07	2.91096e-28	2.81803e-34	0.0632866
Mxd1-extended (124g)	1.4209e-07	1.78609e-27	1.92391e-08	0.0533688
Spib (386g)	1.06276e-60	8.8367e-27	3.99422e-09	0.0776232
Bcl11a (85g)	3.32296e-108	1.45902e-26	0.453013	0.0888459
Junb-extended (759g)	3.12162e-119	2.51786e-26	0.0328995	0.0779024
Irf4-extended (262g)	3.21657e-97	2.56901e-25	2.4882e-06	0.0540199
Six5-extended (341g)	2.09301e-74	3.00069e-24	6.88565e-06	0.0493385
Six5 (227g)	2.86153e-81	3.00069e-24	3.23358e-07	0.0388134
Thrb-extended (54g)	0.557493	4.02007e-24	2.24492e-34	0.0335736
Bmyc-extended (1157g)	0.544841	4.38981e-24	1.69734e-49	0.16581
Zbtb7b-extended (112g)	9.48818e-18	4.86216e-24	5.31874e-11	0.0417405
Stat2-extended (1148g)	4.81863e-167	9.88124e-24	5.53583e-06	0.13338
Bcl11a-extended (1049g)	9.22463e-121	1.59212e-22	0.00746448	0.140824
Irf2-extended (833g)	3.45104e-128	8.04063e-22	0.143164	0.145489
Klf10-extended (29g)	9.25295e-19	1.03056e-21	0.0263123	0.0740298
Irf5-extended (783g)	6.47097e-32	1.11459e-21	3.54504e-07	0.092551
Pax5-extended (153g)	2.67762e-30	1.25262e-21	3.47585e-05	0.0531166
Stat2 (953g)	2.85524e-163	1.46642e-21	1.03664e-05	0.119241
Nfkb2-extended (773g)	7.17256e-173	5.64232e-21	0.233602	0.0428705
Jun (113g)	4.6065e-53	9.17465e-21	0.00248873	0.0661363
Pbx3-extended (1052g)	2.12302e-17	2.51902e-20	2.16295e-25	0.0800218
Junb (529g)	2.39645e-106	4.33991e-20	0.0691542	0.0607092
Bcl6-extended (44g)	2.59689e-16	1.09117e-19	2.6523e-05	0.0699096
Ets1-extended (204g)	9.83599e-08	1.09117e-19	5.4123e-05	0.0968291
Phf8-extended (1530g)	0.000158469	2.91817e-19	7.76042e-22	0.103179
Irf8-extended (1182g)	7.18762e-13	3.21192e-19	4.76e-24	0.121588
Irf2 (689g)	3.83636e-119	1.54623e-18	0.0654682	0.129713
Cebpe (365g)	2.22256e-102	1.69913e-18	1.00104e-13	0.0545818
Patz1-extended (96g)	4.86963e-15	6.11609e-18	1.13744e-10	0.0285662
E2f8-extended (2361g)	1.31305e-43	1.56805e-17	3.6622e-10	0.153093
Nr3c1-extended (965g)	0.993873	1.90473e-17	5.91834e-21	0.128731
Foxo3-extended (83g)	0.000808441	6.45041e-17	1.32218e-15	0.0377677
Zfp704 (170g)	9.62704e-09	5.62386e-16	2.50602e-12	0.0675784
Elk4-extended (1249g)	0.575485	6.02171e-16	3.28728e-24	0.123931
Sp1-extended (414g)	0.909269	6.02171e-16	2.12049e-14	0.0429525
Cebpe-extended (511g)	1.00926e-106	6.90612e-16	6.29663e-15	0.0689596
Kdm5a-extended (1684g)	0.978491	6.97037e-16	1.19751e-25	0.207381
Xbp1-extended (684g)	0.825194	8.35993e-16	5.83577e-28	0.0832268
Nr3c1 (255g)	0.769035	8.90965e-16	1.32218e-15	0.0596031
Polr3a (632g)	1.3136e-11	1.31348e-15	5.13604e-10	0.0327619
Pparg-extended (30g)	3.64899e-43	1.31348e-15	2.08708e-10	0.0707404
Cebpd-extended (1059g)	7.91746e-13	1.97242e-15	4.36703e-29	0.131837
Chd2-extended (2195g)	0.789514	2.99449e-15	1.19751e-25	0.211786
Rad21 (591g)	0.212448	4.46044e-15	2.8827e-20	0.0779175
Irf8 (910g)	4.25795e-19	6.03195e-15	2.47982e-15	0.0930185
Ep300-extended (575g)	0.0505368	8.36408e-15	8.27935e-20	0.0526648
Chd2 (1533g)	0.940579	1.27485e-14	7.36472e-22	0.152418
Rel-extended (911g)	1.09867e-111	1.47397e-14	0.978246	0.0949821
Hoxa9-extended (70g)	1.82317e-73	3.79574e-14	0.110769	0.0491887
Irf4 (206g)	7.25726e-44	3.94882e-14	0.000543053	0.0450823
Irf5 (310g)	1.35317e-43	5.29981e-14	0.00137214	0.060677
Rel (824g)	1.8482e-114	8.00506e-14	0.973206	0.0880474
Phf8 (1176g)	0.0837559	8.69274e-14	3.62335e-19	0.0832061
Pbx3 (591g)	3.80946e-13	8.9133e-14	1.60732e-17	0.0583626
Mxi1-extended (1069g)	0.682293	1.11408e-13	4.13757e-27	0.0937302
Pparg (25g)	9.42122e-38	1.60146e-13	9.41999e-08	0.0845395
Pax5 (72g)	1.56724e-59	2.08954e-13	0.542355	0.0533695
Hes5-extended (19g)	1.76354e-08	2.30413e-13	0.000180126	0.102507
Rcor1-extended (2636g)	9.26067e-06	2.48879e-13	1.50479e-19	0.180282
Rreb1 (11g)	7.4565e-11	4.47617e-13	2.509e-07	0.108647
Tcf4-extended (37g)	1.61684e-83	4.60102e-13	0.077064	0.119197
Rad21-extended (3553g)	0.012356	1.09775e-12	2.60574e-22	0.235842
Tbl1xr1-extended (1102g)	4.61697e-06	1.12921e-12	1.22369e-16	0.111334
Atf3-extended (1228g)	5.11942e-38	1.16546e-12	0.00526407	0.117111
Nfic-extended (45g)	0.0210911	2.71619e-12	4.75087e-06	0.0461538
Bmyc (32g)	0.253601	6.56029e-12	6.17448e-17	0.11859
Foxn3 (21g)	0.00171455	6.64905e-12	1.40536e-14	0.0637783
Gtf3c2 (90g)	0.0402357	7.15498e-12	3.98231e-09	0.0217782
Klf6-extended (398g)	4.37155e-05	9.42058e-12	2.41976e-12	0.0520455
Mef2c-extended (43g)	2.62e-29	1.4295e-11	1.47161e-05	0.137361
Gtf3c2-extended (165g)	0.0816869	3.10074e-11	1.42516e-10	0.0189366
Nfkb1-extended (570g)	1.47357e-131	5.73259e-11	0.0106125	0.0710383
Elf4-extended (846g)	0.574731	8.74836e-11	1.07896e-19	0.0707703
Foxc1-extended (22g)	0.000149757	1.13662e-10	1.84062e-07	0.0396003
Creb3l2-extended (430g)	0.113804	1.24547e-10	3.40065e-17	0.0566341
Nfya (324g)	0.000341986	1.39158e-10	2.77398e-16	0.0460035
Nfil3-extended (252g)	4.39986e-13	2.65389e-10	3.62545e-09	0.0460061
Klf6 (188g)	0.015775	4.02289e-10	6.16487e-09	0.0489988
Klf3-extended (576g)	0.0534162	4.18008e-10	1.17616e-10	0.0427318
Tfdp2-extended (1893g)	5.39669e-17	7.13593e-10	4.48326e-08	0.125199
Polr3a-extended (693g)	5.58306e-10	1.27857e-09	1.36582e-07	0.0364916
Zfp467-extended (202g)	5.7005e-107	1.83366e-09	0.012371	0.0693355
Xbp1 (418g)	0.303727	2.02009e-09	5.25705e-24	0.0617649
E2f8 (1488g)	3.99693e-25	2.15094e-09	7.87283e-06	0.120451
Nr2c2-extended (111g)	0.280537	3.41027e-09	1.7852e-09	0.0268835
Foxp1 (62g)	0.0304334	4.38196e-09	2.15849e-08	0.100331
Kdm5a (229g)	0.409103	5.29683e-09	1.18379e-11	0.0791636
Tfdp2 (1338g)	2.88023e-09	6.01501e-09	1.7534e-10	0.0970391
Mafk-extended (373g)	6.4585e-09	6.64021e-09	1.35386e-07	0.0409681
Usf1-extended (567g)	2.5915e-09	9.97293e-09	2.37201e-09	0.0460752
Smarca4 (1433g)	0.143665	1.00531e-08	1.30294e-16	0.109584
Taf1-extended (3672g)	0.807114	1.00531e-08	2.88769e-21	0.233702
Yy1-extended (1682g)	0.0958036	1.13866e-08	7.89921e-17	0.209241
Sin3a-extended (3119g)	2.11152e-05	1.22113e-08	2.94554e-11	0.189819
Arid3a-extended (61g)	1.56242e-17	1.281e-08	0.00227667	0.0338705
Gm14295-extended (13g)	0.327115	1.36171e-08	0.0314948	0.111376
Ets2-extended (560g)	1.65633e-11	1.50542e-08	6.30029e-07	0.0333491
Yy1 (1240g)	0.393015	2.05398e-08	2.93564e-15	0.171492
Sin3a (2079g)	2.75068e-06	3.16126e-08	2.38326e-13	0.142658
Jdp2-extended (107g)	0.36344	3.46893e-08	0.0241881	0.0525804
Rfx1-extended (346g)	0.825194	4.83516e-08	8.15006e-14	0.0359092
Ctcf-extended (2510g)	0.00647959	5.0869e-08	3.96863e-12	0.19532
Bdp1-extended (1461g)	0.00019432	5.6398e-08	3.69058e-11	0.124357
Klf7 (12g)	5.95623e-07	6.18729e-08	6.82691e-06	0.0436669
Cebpd (726g)	7.69674e-11	7.63622e-08	1.35004e-17	0.0886344
Srebf2-extended (1921g)	0.00029027	8.5786e-08	4.59507e-24	0.196447
Taf1 (2961g)	0.940733	8.62664e-08	4.24824e-20	0.212259
Hcfc1-extended (3632g)	1.99119e-11	8.70221e-08	5.92276e-09	0.1797
Foxp1-extended (135g)	0.0558908	8.72551e-08	1.65177e-09	0.109303
Zfp362 (227g)	4.20959e-28	9.9749e-08	2.20782e-05	0.0383355
Elf1-extended (347g)	0.511217	1.16495e-07	1.44476e-11	0.110961
Bhlhe41-extended (800g)	0.00656535	1.58306e-07	0.0783992	0.0688432
Tbx19-extended (67g)	0.00616755	1.64789e-07	4.09695e-08	0.0124336
Suz12-extended (1123g)	0.0261637	1.85917e-07	3.26679e-12	0.1032
Mef2a-extended (57g)	0.289543	2.30278e-07	3.21989e-06	0.0622629
Arnt-extended (119g)	0.834509	2.31866e-07	3.50685e-13	0.0349166
Etv3-extended (31g)	3.05677e-26	2.35591e-07	1.67395e-06	0.0462277
Max-extended (2032g)	0.0125901	2.60455e-07	7.36084e-10	0.147842
Snai3-extended (39g)	6.24295e-11	3.52582e-07	1.69083e-09	0.0129698
Esrra-extended (878g)	4.24382e-52	3.8928e-07	0.514387	0.060428
Creb3l2 (196g)	0.296811	4.11314e-07	2.33567e-12	0.0540279
Elf2 (1440g)	0.333423	5.13936e-07	3.08707e-15	0.10213
Spic (589g)	9.92017e-41	5.13936e-07	0.000188366	0.0569073
Zfx-extended (78g)	0.425622	5.13936e-07	1.27898e-11	0.0390899
Snai3 (38g)	3.75207e-10	5.67994e-07	2.2741e-09	0.0133001
Mbd1 (896g)	6.86487e-06	6.76122e-07	8.73934e-09	0.0843489
Ehf-extended (66g)	2.09535e-15	7.59082e-07	9.34334e-07	0.0232624
Nrf1 (2137g)	4.15258e-07	8.56406e-07	3.94434e-07	0.129401
Nfya-extended (816g)	0.0742224	8.99824e-07	2.64109e-17	0.0889408
Bcl6b-extended (73g)	3.18848e-05	9.38508e-07	8.56487e-25	0.0431366
Rfx5-extended (535g)	0.000214637	1.05009e-06	4.52982e-08	0.0731884
Elk4 (110g)	0.763884	1.28353e-06	2.56374e-06	0.029017
Erg (1412g)	0.000448928	1.36467e-06	2.79967e-20	0.0849982
Zfp110-extended (779g)	0.00769566	1.41782e-06	8.46864e-18	0.0640642
Rbbp5-extended (2044g)	0.0334695	1.48571e-06	2.9121e-11	0.119667
Prdm1-extended (531g)	9.25197e-51	1.63092e-06	0.386788	0.0478979
Zfp369-extended (785g)	0.29816	1.73469e-06	8.2853e-11	0.0643083
Sox5-extended (35g)	1.09876e-07	1.76979e-06	0.958646	0.0633499
Sp3-extended (936g)	0.000232398	1.85356e-06	1.19081e-12	0.101761
Zfp362-extended (334g)	6.07669e-18	2.1068e-06	8.42265e-06	0.0391829
Atf6-extended (71g)	1.1453e-11	2.25471e-06	0.0783992	0.0628145
Gabpa (1125g)	0.0267979	2.29418e-06	2.24361e-10	0.0744377
Tcf12 (58g)	0.173114	2.38784e-06	1.24204e-07	0.032763
Tcf12-extended (62g)	0.198032	2.42101e-06	1.23229e-07	0.0307532
Max (22g)	0.919425	2.69203e-06	2.94672e-07	0.0669699
Stat4-extended (30g)	2.74288e-67	3.09224e-06	1.30323e-07	0.0481696
Maz-extended (1545g)	3.80127e-39	3.51507e-06	0.0226175	0.1331
Cux2-extended (39g)	0.0341549	3.69231e-06	7.48045e-06	0.0169376
Sox5 (22g)	1.66828e-07	5.04549e-06	0.767074	0.0997092
Foxo3 (19g)	0.0928857	5.80965e-06	2.05557e-07	0.0514256
Zfp169 (11g)	0.0895781	6.81601e-06	0.000343772	0.0609017
Nrf1-extended (2767g)	5.41512e-08	7.34723e-06	3.39771e-07	0.144683
Elf4 (394g)	0.00141775	8.78828e-06	5.25568e-12	0.0414602
Zfp597-extended (181g)	4.62087e-06	8.78828e-06	1.16489e-07	0.0481914
Creb1-extended (248g)	0.00484745	9.35713e-06	3.51239e-10	0.0710782
Polr3g-extended (1096g)	8.37788e-21	1.0897e-05	3.23987e-07	0.067851
Myc (838g)	1.3038e-09	1.2883e-05	1.14705e-08	0.0906135
Etv5 (1218g)	0.0112238	1.47358e-05	3.98231e-09	0.0674043
Rora-extended (15g)	0.319465	1.88434e-05	6.49739e-06	0.0501359
Cxxc1 (56g)	0.284514	2.35187e-05	4.84383e-05	0.0248644
Hcfc1 (2373g)	6.47393e-09	2.46692e-05	5.44e-05	0.12709
Zfp553 (48g)	0.121914	2.54807e-05	0.0629235	0.0190696
Rbbp5 (769g)	0.0147422	2.86951e-05	5.10397e-14	0.0541271
Bhlhe41 (16g)	0.483369	3.20178e-05	0.847311	0.0346939
Erg-extended (3219g)	3.54436e-07	4.11987e-05	7.76042e-22	0.158293
E2f7-extended (2322g)	7.72255e-05	4.18456e-05	6.50118e-08	0.159555
Smarca4-extended (3967g)	0.431362	4.30964e-05	1.69387e-12	0.228975
Tbx19 (31g)	0.261137	4.48542e-05	0.000252903	0.0236737
Xrcc4-extended (1432g)	6.91346e-16	5.20604e-05	0.955939	0.071482
Psmd12-extended (151g)	0.408304	5.61038e-05	3.17542e-05	0.0704782
E2f7 (1862g)	0.000849447	7.22988e-05	3.51418e-08	0.141738
Nfe2l2 (572g)	0.83501	7.74952e-05	0.0113914	0.0626548
Mitf-extended (485g)	0.000798118	8.26082e-05	0.0290842	0.0418971
Mecp2 (13g)	4.69224e-11	8.58246e-05	0.00293557	0.0686545
Myc-extended (3177g)	2.0075e-10	9.96754e-05	8.69967e-09	0.193117
Brf2-extended (661g)	6.2777e-07	0.000108473	4.52982e-08	0.0655187
Sp2-extended (928g)	0.0475712	0.000111381	7.01035e-06	0.0641733
Atf5-extended (248g)	5.01433e-07	0.000116087	6.78838e-11	0.033996
Jun-extended (643g)	2.68739e-29	0.00012081	0.345554	0.0824996
Fos-extended (297g)	1.41051e-10	0.000135784	5.10391e-10	0.0613123
Runx2 (107g)	1.62319e-29	0.000138945	0.00556783	0.0783926
Spic-extended (745g)	4.2959e-28	0.000143433	0.0263123	0.0732845
Usf2-extended (389g)	0.454217	0.000143433	0.00127888	0.0407147
Esrra (24g)	0.0373917	0.000146426	0.161985	0.0267735
Elf2-extended (2227g)	0.116197	0.000148759	1.24547e-12	0.144481
Bclaf1-extended (1891g)	0.501641	0.000152498	7.37282e-11	0.206649
Irf3 (291g)	0.00474811	0.000159494	4.9972e-05	0.0540785
Gabpa-extended (1626g)	0.259712	0.000171345	2.05557e-07	0.106415
Zfp595 (24g)	0.895265	0.000185799	0.00678458	0.0277321
Hoxa7-extended (14g)	3.03742e-06	0.000190444	0.150587	0.0499476
Zeb1-extended (395g)	1.02303e-14	0.000193894	8.85666e-14	0.0390161
Creb1 (93g)	0.00727051	0.000227538	2.4941e-07	0.0575662
Zfp595-extended (54g)	0.645763	0.000243189	0.133497	0.0197822
Gata3 (17g)	0.000250126	0.000265931	0.000107378	0.0604575
Zfp35 (11g)	0.00121079	0.000265931	0.0347725	0.0532151
Foxo1-extended (25g)	0.481742	0.000277964	0.226684	0.0415132
Rcor1 (208g)	0.215617	0.000284888	2.18342e-08	0.0459826
Gm14325-extended (76g)	0.311525	0.000301789	0.0291976	0.0345381
Ets2 (264g)	2.06451e-05	0.000320503	0.000268667	0.0259685
Thap11-extended (714g)	2.17721e-09	0.000358977	3.06494e-09	0.0604124
Tbr1-extended (40g)	0.815131	0.000376853	0.838932	0.0149459
Setdb1-extended (453g)	3.11317e-07	0.000438887	6.22967e-07	0.0418586
Rarg-extended (22g)	0.754505	0.000489398	0.00188309	0.0401223
Sox4-extended (427g)	3.04987e-32	0.000523993	0.973206	0.0978313
Srebf1 (507g)	0.00147054	0.000594952	8.10225e-10	0.0490033
Hoxa10-extended (26g)	1.24967e-29	0.000950029	0.932936	0.0403925
Zfp597 (48g)	3.80108e-05	0.00106118	6.07382e-05	0.0766275
Zbtb33-extended (787g)	0.00692993	0.0011425	8.87164e-11	0.0731494
Zfp114 (13g)	2.30157e-08	0.0012121	0.0495484	0.00250564
Rest-extended (494g)	4.69224e-11	0.00139841	9.43407e-06	0.0864456
Nfe2l2-extended (825g)	0.157292	0.00140343	0.351696	0.0903745
Zfp148-extended (212g)	8.53618e-05	0.00140343	1.39813e-11	0.0543301
Srebf2 (212g)	2.88451e-05	0.0015397	1.46297e-17	0.0747291
Tead3 (34g)	6.75155e-20	0.0015921	0.467725	0.0479068
Tgif1-extended (10g)	0.817567	0.0017239	0.530252	0.21511
Brf1-extended (1322g)	3.70106e-05	0.00205915	1.44202e-07	0.0835593
Creb5 (136g)	4.82511e-08	0.0020829	5.45097e-06	0.0306495
Zbtb7a-extended (31g)	0.00325377	0.0020829	0.0287834	0.0635031
Atf4-extended (757g)	0.822996	0.00220136	3.1248e-09	0.110129
Chd1 (12g)	2.1582e-09	0.00244625	0.448137	0.163819
Fosl1-extended (245g)	2.0101e-14	0.00254284	3.13548e-09	0.041595
Cebpg (45g)	8.67899e-06	0.00277379	0.138184	0.0434783
Zfp592 (43g)	0.028277	0.00288022	0.0076866	0.0236052
Klf4 (129g)	0.195569	0.00290532	0.386405	0.0393034
Smad5 (101g)	0.000459949	0.00295802	3.50756e-06	0.0558798
Zfp119a-extended (14g)	0.00560927	0.00305424	0.566014	0.0700896
Klf4-extended (143g)	0.540946	0.00333656	0.357744	0.0359076
Zfp523 (150g)	3.96935e-06	0.00346742	0.0443678	0.0423954
Nr2c2 (15g)	0.148632	0.00367055	0.0783992	0.0415443
Trps1-extended (16g)	7.38074e-15	0.00368893	0.87217	0.075
Rfx5 (322g)	0.00172114	0.00409577	0.000719325	0.0640583
Pgr-extended (23g)	0.000601156	0.0042381	0.130557	0.0326979
Jund (238g)	8.43009e-90	0.00530029	0.000312053	0.0645877
Rxrg-extended (48g)	0.0505368	0.00579901	0.540193	0.0467659
Srebf1-extended (2595g)	0.558036	0.00581101	5.14718e-08	0.151758
Hdac2-extended (2621g)	8.06057e-05	0.00626457	0.000527936	0.186473
Hoxa3-extended (11g)	2.19851e-05	0.00626457	0.722493	0.0592757
Thap11 (229g)	2.52723e-05	0.00627888	1.09691e-06	0.0427447
Pknox1-extended (64g)	0.247645	0.00655873	0.000831304	0.05488
Foxa3-extended (55g)	2.24415e-81	0.00702717	0.0432637	0.036241
Atf1-extended (1962g)	3.69116e-14	0.00795514	0.0494078	0.116254
Terf1 (27g)	0.0792202	0.00849914	0.0147526	0.0499725
Zbtb7a (11g)	0.493201	0.00969842	0.0252718	0.0996305
Etv5-extended (1778g)	0.923316	0.0111614	2.89749e-07	0.0992987
Sp1 (25g)	0.504386	0.0113887	0.000303609	0.0373684
Erf-extended (1287g)	0.51688	0.011958	0.425516	0.0946808
Nfyb-extended (1368g)	5.11255e-06	0.0121717	0.00119055	0.0923848
Maf-extended (578g)	9.73821e-16	0.0128012	0.00842221	0.0606084
Irf3-extended (973g)	0.0189611	0.0130027	0.0220299	0.0779388
Klf2-extended (137g)	4.48402e-08	0.0132862	0.000234223	0.0777134
Rela (58g)	1.56242e-17	0.0144589	0.580565	0.0285947
Tfdp1 (2353g)	1.51271e-07	0.0149292	0.00020103	0.209392
Stat6 (26g)	0.0329009	0.015034	0.00452599	0.0456474
Hoxb9 (21g)	2.01674e-38	0.0151012	0.00215113	0.0162373
Pole4-extended (929g)	0.0343784	0.0158319	0.291881	0.106566
Foxa3 (24g)	3.96723e-55	0.0164434	0.425022	0.0667625
Egr2 (61g)	0.0055102	0.0168762	0.38847	0.0380661
Zfp93 (15g)	0.44396	0.0195143	0.0916415	0.0599239
Klf9-extended (51g)	0.000529477	0.0200902	0.000394044	0.0231669
Runx2-extended (110g)	1.72745e-26	0.0206764	0.0231789	0.0839322
Egr2-extended (84g)	9.49238e-06	0.0214394	0.0816226	0.030086
Jund-extended (396g)	3.26098e-97	0.0214742	0.000833258	0.0730381
Zmiz1-extended (1390g)	3.20987e-16	0.0221017	1.96892e-11	0.16181
Ezh2-extended (4403g)	2.57046e-08	0.0229299	0.00582036	0.220238
Sp4-extended (424g)	1.77023e-14	0.0232354	1.12909e-09	0.0377358
Bhlhe40-extended (399g)	1.1453e-11	0.0233004	7.76042e-22	0.0389751
Zfp30 (17g)	0.0110443	0.0239782	0.142946	0.0809304
AU041133-extended (16g)	0.0304334	0.026221	0.396493	0.0480612
Ppard-extended (14g)	0.820811	0.0268393	0.373714	0.0427291
Ddit3-extended (249g)	2.43595e-06	0.0270021	3.7818e-23	0.0367276
Hoxa2-extended (13g)	3.7658e-10	0.0270021	0.275696	0.0583814
Nfe2l1-extended (68g)	7.4165e-05	0.0275672	0.0198504	0.0358307
Hif1a-extended (218g)	0.107208	0.0276573	0.973206	0.0237205
Foxo1 (11g)	0.20158	0.0284431	0.915605	0.0507021
Hoxc10 (11g)	0.808992	0.0294473	0.446185	0
Hoxb7-extended (77g)	3.85934e-44	0.0316934	1.21639e-05	0.0171152
Glis3-extended (20g)	0.289713	0.0320798	0.158844	0.0201474
Hlf (23g)	2.96344e-14	0.0327568	0.764308	0.0444778
Zbtb33 (597g)	3.54661e-05	0.0337379	1.64387e-08	0.0614355
Gtf3a (68g)	0.372269	0.0337607	0.0695516	0.0348779
Maff-extended (260g)	1.99968e-52	0.0353402	0.931623	0.0405944
Stat6-extended (28g)	0.0387453	0.0361232	0.00587904	0.0424567
Cebpg-extended (117g)	1.21845e-20	0.0366993	4.16694e-07	0.0304468
Hif1a (214g)	0.0898015	0.0400272	0.973206	0.0237148
Stat3 (94g)	3.41793e-12	0.0413188	1.26825e-10	0.0733644
Rab14 (18g)	0.0975193	0.0416363	0.00898613	0.186518
Zbtb17-extended (20g)	0.43407	0.0421082	0.469034	0.0275184
Bhlhe40 (21g)	0.00481906	0.0436018	7.2389e-09	0.0715847
Gmeb1 (109g)	0.25265	0.0442354	2.14339e-05	0.0228872
Erf (723g)	0.165662	0.0458059	0.302452	0.070573
Trp53-extended (419g)	2.79788e-11	0.0471576	0.000196423	0.0552526
Atoh8-extended (20g)	0.00496753	0.0475031	0.000449339	0.00581491
Etv4-extended (1166g)	1.30836e-06	0.0475031	0.00637155	0.0944782
Tfdp1-extended (3051g)	5.16112e-08	0.0475031	8.31793e-05	0.242907
Nfyb (1028g)	0.000214588	0.0513572	0.00752414	0.0800322
Klf2 (16g)	0.00865345	0.0525043	3.04771e-05	0.160816
Elk1-extended (496g)	0.595613	0.0535181	5.77341e-08	0.0310294
Gata3-extended (46g)	6.17098e-26	0.0535181	0.000256989	0.0278697
Hoxa9 (20g)	0.0013814	0.0547002	0.185999	0.0339885
Ubtf-extended (2609g)	1.05621e-11	0.056637	0.0653265	0.198187
Rfx8 (33g)	0.817567	0.0587264	0.309847	0.0179109
Sox4 (284g)	1.29693e-20	0.0624355	0.634729	0.0907178
Nr1i3-extended (34g)	0.0124026	0.0628706	0.477755	0.0112579
Gmeb1-extended (119g)	0.387501	0.0696783	6.88565e-06	0.0218398
Foxj2-extended (35g)	0.817567	0.0725071	0.124152	0.0315565
Zfp846-extended (18g)	0.919425	0.0736265	0.000568433	0.110748
Zfp846 (17g)	0.943824	0.0742625	0.000563411	0.117166
Elk1 (372g)	0.696831	0.0752307	7.04614e-12	0.0209795
Atf3 (848g)	7.9614e-20	0.0759847	0.291777	0.076609
Rfx8-extended (41g)	0.361827	0.0780833	0.367333	0.0147561
Kdm5b-extended (15g)	0.327115	0.0803465	0.00182298	0.276128
Ddit3 (114g)	7.42376e-09	0.0826221	0.00122557	0.0403493
Plagl1 (21g)	2.96471e-09	0.0826642	0.411145	0.0369243
Klf15-extended (19g)	0.95131	0.0828603	0.741611	0.0290292
Mef2a (25g)	0.0070794	0.0835362	0.00998274	0.0680921
Pml-extended (21g)	0.101627	0.0885482	0.0228017	0.0428571
Mzf1 (21g)	0.0816869	0.0935919	0.973206	0.0224824
Nfyc (551g)	4.79282e-06	0.096171	0.19534	0.0606854
Etv6-extended (21g)	0.00140439	0.10843	0.0619986	0.10445
Zfp37 (22g)	0.822996	0.109684	0.181408	0.00656276
Sirt6-extended (35g)	0.00114459	0.112599	7.20513e-05	0.0241175
Mitf (243g)	0.00560927	0.114016	0.246208	0.0269593
Etv4 (580g)	1.67315e-06	0.114128	0.00115556	0.0566383
Poli (12g)	0.0505368	0.115083	0.856125	0.051668
Egr1 (1371g)	9.27904e-50	0.121487	4.51964e-14	0.0831905
Mycn-extended (68g)	3.80631e-10	0.126337	1.10232e-10	0.0537586
Zfp110 (11g)	0.323214	0.126337	0.0786484	0.046711
Nfatc2 (35g)	0.128998	0.128119	0.0432633	0.0141673
Nfatc2-extended (38g)	0.0191454	0.136902	0.119798	0.0148751
Hoxa6-extended (11g)	0.51688	0.138492	0.394827	0
Zfp160-extended (12g)	0.256261	0.138827	0.000190079	0.0629238
Mafb-extended (94g)	1.34662e-09	0.151034	0.094992	0.0215177
Mef2b-extended (26g)	0.0322145	0.151734	0.577396	0.0268439
Fosl2-extended (486g)	1.10429e-21	0.151757	0.0238773	0.0447333
Nfatc4-extended (27g)	0.62432	0.151757	0.259307	0.0077491
Nfatc4 (24g)	0.62432	0.151757	0.259307	0.00869625
Sp2 (38g)	0.486676	0.151757	0.000789959	0.0226626
Crem-extended (163g)	0.00656535	0.162426	5.55069e-06	0.0439464
Rxrb-extended (35g)	0.0394804	0.162426	0.629099	0.0303246
Nfyc-extended (797g)	1.69542e-07	0.164537	0.781721	0.0679445
Creb5-extended (520g)	4.04322e-21	0.175434	9.51537e-16	0.0432146
Mlxip-extended (74g)	0.000507493	0.176286	9.44615e-06	0.0591028
Foxj2 (13g)	0.195569	0.177311	0.00459944	0.0489852
Zfp384 (392g)	0.104782	0.186581	0.000268667	0.0379859
Cebpb-extended (1376g)	2.37941e-13	0.189238	1.07787e-12	0.136086
Gbx2-extended (15g)	0.255853	0.191256	0.378535	0.00924415
Nr2f6-extended (24g)	0.422418	0.198819	0.936766	0.030882
Hoxb2 (50g)	1.20999e-12	0.198912	1.0104e-08	0.0256927
Ezh2 (29g)	0.0465518	0.19999	0.00166061	0.109992
Sox15-extended (19g)	0.0526536	0.19999	0.573551	0.0142993
E2f4 (2468g)	5.11255e-06	0.200506	0.00791417	0.176978
Mlxip (73g)	0.000478147	0.207935	1.16564e-05	0.0598611
Gtf3a-extended (70g)	0.401337	0.208487	0.21366	0.035452
Hoxb2-extended (56g)	6.74911e-17	0.20909	1.64156e-08	0.0256781
Hoxb8-extended (19g)	7.40654e-12	0.212768	0.000328247	0.0199845
Zfp687 (12g)	0.0160554	0.215404	0.0410147	0.0402766
Zfp712-extended (15g)	0.225752	0.216201	0.0681438	0.0432844
Fosl1 (66g)	0.078682	0.230443	1.88562e-05	0.0430432
Zfp46 (11g)	0.817567	0.234513	0.0210878	0.115595
Egr3 (94g)	3.63588e-24	0.235686	1.29097e-07	0.0410321
Hoxc10-extended (29g)	0.408504	0.245003	0.918957	0.0129168
Nr1h3-extended (24g)	0.0123387	0.2534	0.250838	0.00732676
Nr1h3 (19g)	0.0123387	0.2534	0.250838	0.00921699
Crem (85g)	1.88503e-05	0.266012	0.797868	0.0374924
Thap1 (639g)	5.21089e-05	0.268517	0.0676548	0.0607501
Ehf (45g)	0.00865345	0.270452	0.060603	0.0180602
Irf6-extended (55g)	2.62322e-26	0.276788	4.52982e-08	0.0445807
Brca1 (2569g)	6.98836e-06	0.278449	0.0399236	0.164989
Fosl2 (314g)	1.03942e-10	0.283296	0.245408	0.0424766
Brca1-extended (3166g)	1.24887e-06	0.284256	0.142946	0.190338
Creb3-extended (35g)	0.0689488	0.284256	0.226684	0.0419332
Gabpb1-extended (2466g)	0.000150199	0.284256	0.000178974	0.118342
Nr2f6 (15g)	0.0709225	0.284256	0.944392	0.0418706
Hoxb5 (25g)	8.04047e-14	0.284702	9.41256e-05	0.0331579
Pole3 (528g)	9.2969e-05	0.28689	0.192136	0.0765279
E2f3 (2827g)	0.0898015	0.300795	0.0144343	0.185206
Nuak2-extended (147g)	5.88033e-24	0.303233	5.68667e-13	0.0354438
Gtf2f1 (2126g)	4.38646e-07	0.307928	0.0120208	0.148907
E2f3-extended (3265g)	0.054341	0.308878	0.0407133	0.198416
Dlx4-extended (11g)	0.392098	0.313958	0.973206	0.009017
Fos (98g)	0.0304211	0.324142	9.41317e-07	0.063742
E2f4-extended (3126g)	5.8432e-08	0.36087	0.0052568	0.205418
E4f1 (130g)	0.0315603	0.368111	0.00129388	0.0355743
Taf7-extended (857g)	0.00784115	0.368297	3.3417e-10	0.0522518
Zfp523-extended (723g)	0.00061105	0.374039	0.176253	0.0594878
Fiz1 (17g)	0.372269	0.377212	0.310702	0.0693964
Elk3-extended (50g)	6.56668e-09	0.379874	0.590062	0.045508
Hoxb6-extended (43g)	6.29638e-27	0.380267	0.0100024	0.0293901
E4f1-extended (153g)	0.00572397	0.38078	0.00481607	0.0350466
Gtf2b-extended (285g)	2.54077e-07	0.38078	0.951476	0.0657931
Rxra-extended (65g)	2.38043e-19	0.386692	0.00409787	0.0273155
Hoxb9-extended (37g)	1.95816e-23	0.397689	2.08144e-06	0.0155338
Lef1-extended (10g)	0.0955982	0.398816	0.837085	0
Gtf2f1-extended (2829g)	6.54422e-07	0.406538	0.0124594	0.180276
E2f1 (1723g)	2.02638e-08	0.410588	0.0657317	0.181258
Cebpb (1125g)	2.76784e-11	0.411001	2.08708e-10	0.102665
Fosb-extended (41g)	5.08846e-23	0.423919	0.425022	0.0350813
Atf6b-extended (102g)	0.108778	0.433335	0.876407	0.0247207
Hdac6-extended (428g)	3.40952e-06	0.441358	0.419368	0.0362451
Hoxb5-extended (36g)	9.54162e-24	0.441358	2.60744e-06	0.0260028
E2f2 (737g)	0.51688	0.446259	0.0189852	0.0970755
Hsf1-extended (652g)	4.3239e-14	0.446962	0.0169723	0.0449535
Tbp (21g)	0.0793972	0.449396	0.000159869	0.0497268
E2f1-extended (1972g)	6.4585e-09	0.451573	0.0168784	0.198987
Ybx1 (47g)	0.0791238	0.454032	0.55834	0.115008
Ybx1-extended (1919g)	8.70906e-07	0.479029	0.147388	0.13124
Mef2b (16g)	0.187922	0.484945	0.649878	0.042551
Atf6b (23g)	0.554035	0.518329	0.912753	0.0354109
Zfp382 (24g)	0.694046	0.521345	0.794672	0.0449192
Gfi1 (61g)	0.247645	0.527229	0.931623	0.121339
Hoxb8 (13g)	2.56578e-06	0.528351	0.000942166	0.0231771
Rela-extended (1529g)	1.01759e-14	0.528964	1.90698e-09	0.0559659
Zfp740 (15g)	0.006162	0.532119	0.52854	0.0631865
Sp4 (10g)	0.00477248	0.543766	0.652895	0.0445167
Batf3-extended (24g)	0.140288	0.550878	0.232913	0.0586826
Fosb (15g)	0.274765	0.580454	0.466693	0.0449157
Klf16-extended (18g)	1.61321e-05	0.619334	0.0786484	0.0486054
Snai1 (12g)	2.22698e-50	0.619334	0.936766	0.0652292
Mecom-extended (13g)	4.38804e-16	0.62022	6.74111e-13	0.0679028
Gabpb1 (1408g)	0.000175634	0.624171	0.000551944	0.0643603
Snai1-extended (23g)	4.73062e-50	0.639783	0.965349	0.03434
Zfp770 (395g)	0.00014412	0.639783	0.0136285	0.0421402
Gm14308-extended (18g)	0.431362	0.651121	0.143277	0.0216226
Foxo6-extended (13g)	0.977323	0.664961	0.469978	0.0205462
Foxo6 (11g)	0.977323	0.664961	0.469978	0.0242424
Hoxb7 (19g)	0.000136333	0.664961	0.876407	0
Stat3-extended (737g)	8.65552e-43	0.668845	2.68756e-18	0.112747
Pou5f1-extended (13g)	0.439147	0.672456	0.951823	0.0296918
Pou5f1 (13g)	0.439147	0.672456	0.951823	0.0296918
Taf7 (99g)	0.00613018	0.672456	0.000347938	0.0637726
Trps1 (10g)	3.32056e-08	0.672456	0.578551	0.0921202
Zfp612-extended (15g)	3.04069e-56	0.676553	0.250838	0.0393692
Rfx2-extended (17g)	0.181126	0.676964	0.14963	0.0364283
Ctcf (20g)	0.129211	0.677659	0.00183743	0.290254
Usf2 (20g)	0.881778	0.677659	0.540193	0.0488943
Meis3 (13g)	0.241284	0.68501	0.19534	0.0246805
Cebpz-extended (1415g)	0.000155047	0.693623	0.419244	0.147359
Gli3-extended (39g)	1.22455e-05	0.693623	0.296165	0.0185161
Rxra (29g)	4.4352e-05	0.693623	0.0104007	0.0404575
Pole3-extended (1481g)	2.01542e-09	0.699993	0.273379	0.124394
Smarcb1-extended (227g)	0.0293414	0.713165	0.866667	0.0307067
Zfp64 (21g)	9.30482e-09	0.713165	0.00963914	0.064637
Maf (14g)	0.000594581	0.72364	0.758249	0.0482012
Atf4 (375g)	0.000226385	0.740538	1.6098e-05	0.0714396
Rfx2 (12g)	0.03798	0.74412	0.848035	0.0438025
Rxrb (19g)	0.928414	0.755062	0.759233	0.0462572
E2f2-extended (790g)	0.395196	0.75955	0.0235127	0.0986754
Nr2c1-extended (28g)	0.00916836	0.759558	0.026643	0.0222589
Zfp143-extended (1366g)	0.000312161	0.759558	0.881745	0.088946
Sp6-extended (26g)	2.99368e-31	0.786032	0.122307	0.0502058
Thap1-extended (1099g)	1.12716e-08	0.797033	0.721949	0.0897512
Tbp-extended (547g)	0.00063679	0.797755	0.0123455	0.0394923
E2f6 (1867g)	0.0233768	0.808859	0.6749	0.162121
Egr1-extended (2060g)	1.13654e-48	0.808859	1.35636e-17	0.114015
Prdm1 (23g)	5.30714e-47	0.81685	0.856125	0.0358392
Creb3l1 (16g)	0.452252	0.817252	0.330428	0.00857143
Srf-extended (1104g)	5.87146e-08	0.848543	0.396013	0.0815178
Egr3-extended (155g)	3.10493e-26	0.89645	4.05908e-06	0.0412642
Arx-extended (11g)	0.00955524	0.925872	0.932936	0.00236511
Zfp143 (867g)	8.82519e-06	0.925945	0.0674315	0.0615656
Mafk (21g)	0.0544147	0.933707	0.530252	0.0351288
Zbtb11 (22g)	0.401523	0.938919	0.68073	0.0659259
Maff (13g)	0.38531	0.945241	0.515985	0.0180406
Tbpl1 (15g)	0.359645	0.973864	0.973206	0.0500272
Srf (37g)	0.351832	0.975243	0.0232755	0.0181377
E2f6-extended (2308g)	0.000664963	0.997026	0.969019	0.180204
Nr2c1 (20g)	0.00692993	0.998238	0.173265	0.0289107
Ltf (11g)	#N/A	#N/A	#N/A	0

## Sheet: GMPs
Regulon	Bin_p.adjust	Sample_p.adjust	Interaction_p.adjust	Difference
Cebpe-extended (511g)	0	5.63671e-105	1.87856e-53	0.0643541
Cebpe (365g)	0	1.35109e-102	2.05377e-51	0.0579784
Cebpa-extended (547g)	0	1.68947e-80	2.7434e-27	0.0432487
Cebpa (326g)	0	2.8966e-76	4.15292e-24	0.0390425
Irf9 (937g)	0	3.43471e-54	0.0228315	0.0885668
Cebpb-extended (1376g)	0	1.65267e-50	4.82652e-23	0.126809
Irf9-extended (1220g)	0	2.82631e-48	0.0191871	0.109184
Irf1 (1067g)	0	1.74921e-47	0.49892	0.0758194
Cebpb (1125g)	8.93483e-302	1.3545e-44	3.93599e-24	0.100753
Arid3a-extended (61g)	4.29267e-279	2.30147e-44	1.51841e-35	0.037177
Irf1-extended (1344g)	0	1.73938e-38	0.291732	0.0898966
Bcl3-extended (541g)	0	9.51728e-38	0.000158154	0.0912068
Bcl11a-extended (1049g)	0	1.06072e-35	1.57578e-05	0.135473
Bcl3 (221g)	0	9.42482e-33	0.000106693	0.0770562
Stat1 (755g)	3.64303e-302	6.72214e-31	0.0430638	0.103963
Stat1-extended (929g)	5.26421e-288	6.58558e-30	0.0147185	0.122549
Stat2-extended (1148g)	0	9.78578e-30	0.0362474	0.127682
Irf2-extended (833g)	5.07676e-308	3.06891e-28	6.00566e-05	0.149249
Bcl11a (85g)	4.66608e-240	3.61662e-27	0.000458374	0.0980256
Relb-extended (768g)	2.30754e-290	8.21631e-27	0.010429	0.0598462
Klf4 (129g)	5.13908e-107	2.45631e-26	4.76315e-16	0.0450616
Klf4-extended (143g)	2.74882e-97	1.58658e-25	4.7149e-15	0.0411683
Stat2 (953g)	1.02515e-307	1.76253e-25	0.0710023	0.107236
Irf7 (916g)	8.66733e-209	2.02012e-25	0.0248855	0.138606
Irf2 (689g)	9.45327e-284	8.31083e-25	0.000458374	0.127334
Irf7-extended (1057g)	2.58684e-220	2.30157e-23	0.0129126	0.159431
Gata2-extended (711g)	1.53708e-11	4.94855e-23	0.206058	0.063711
Mafg-extended (742g)	4.47724e-15	1.28166e-22	7.21551e-06	0.0510623
Relb (482g)	4.15589e-254	3.98397e-22	0.00578317	0.0463374
Cebpd (726g)	1.37054e-153	7.51208e-22	3.19718e-11	0.0866448
Nfkb1 (373g)	0	2.33331e-21	0.00136731	0.0570354
Stat3-extended (737g)	1.58116e-303	7.07991e-21	0.00123466	0.094499
Mxd1-extended (124g)	0.453671	1.14826e-18	0.0218712	0.0524302
Nfkb2 (428g)	2.29661e-245	3.32356e-18	0.0266524	0.0343944
Mafg (57g)	6.07698e-19	3.39708e-18	0.346861	0.0832741
Klf7-extended (273g)	6.28859e-65	4.65616e-18	7.92848e-07	0.0346396
Cebpd-extended (1059g)	3.08462e-161	3.39755e-17	2.77338e-08	0.118695
Batf-extended (36g)	1.84223e-201	1.62483e-16	0.0025917	0.114154
Ets1 (134g)	7.48243e-13	5.99151e-16	0.0346131	0.088568
Gfi1 (61g)	1.47259e-98	9.5226e-16	1.13752e-22	0.118811
Bhlhe41-extended (800g)	4.07232e-30	3.05946e-14	2.38486e-06	0.0711859
Gata1 (497g)	1.11045e-14	7.32599e-14	0.714931	0.0324095
Nuak2-extended (147g)	3.9335e-233	8.74576e-14	2.94679e-07	0.036675
Spib-extended (438g)	1.91398e-54	1.23014e-13	0.249961	0.0893851
Gata2 (505g)	6.12436e-13	1.8257e-13	0.956132	0.0443661
Ets2-extended (560g)	2.59589e-10	8.18343e-13	0.000521429	0.0316289
Nfkb1-extended (570g)	4.65477e-298	8.5408e-13	0.00342214	0.0664889
Egr1-extended (2060g)	1.45701e-272	1.11014e-12	0.00970938	0.103579
Nfe2l2-extended (825g)	1.09347e-23	1.56678e-12	8.51383e-06	0.0852319
Egr1 (1371g)	3.05667e-220	2.55421e-12	0.0550808	0.0736949
Gata1-extended (604g)	3.06773e-19	6.73823e-12	0.226641	0.0424538
Sox4-extended (427g)	6.42896e-164	1.14813e-11	4.88951e-06	0.0929978
Fos (98g)	1.17304e-23	1.34144e-11	0.0716435	0.0647241
Nfe2l2 (572g)	6.32815e-21	7.63465e-10	3.35849e-05	0.061667
Rel-extended (911g)	4.6439e-171	1.38316e-09	0.00847643	0.0937042
Sox4 (284g)	1.51841e-147	2.53123e-09	9.40007e-06	0.0891577
Myb (243g)	4.77695e-07	3.57544e-09	0.0147185	0.0881186
Irf8-extended (1182g)	1.64746e-131	4.02727e-09	1.39427e-06	0.11576
Erg-extended (3219g)	2.89392e-186	7.5931e-09	0.00205551	0.132658
Klf7 (12g)	8.74552e-12	1.19673e-08	3.35849e-05	0.0420396
Etv3-extended (31g)	1.85541e-54	1.38079e-08	0.204022	0.0434551
Nfkb2-extended (773g)	1.82427e-213	1.90996e-08	0.209144	0.0440704
Bcl6-extended (44g)	2.1009e-07	2.39152e-08	0.0413661	0.0775044
Hoxa9-extended (70g)	1.44426e-117	2.66267e-08	0.0254228	0.0488715
Rel (824g)	6.05102e-170	3.35878e-08	0.012579	0.0884162
Fosl2-extended (486g)	6.69403e-06	5.56935e-08	0.000158154	0.0490611
Mitf-extended (485g)	0.00946418	5.92361e-08	0.0326963	0.0430699
Klf10-extended (29g)	1.7636e-05	8.56005e-08	0.510607	0.0641288
Ets1-extended (204g)	0.0010964	1.2559e-07	0.111867	0.0853802
Pax5 (72g)	3.91028e-91	1.2559e-07	0.280542	0.0562209
Tcf4-extended (37g)	6.24572e-177	1.28131e-07	0.000378944	0.114259
Klf1-extended (118g)	2.61926e-17	1.51968e-07	0.899565	0.0394524
Gabpb1 (1408g)	4.9183e-61	2.00957e-07	0.00103001	0.0633214
Ppard-extended (14g)	1.18138e-10	2.44537e-07	1.4898e-05	0.0449412
Irf4-extended (262g)	1.58116e-85	4.60362e-07	0.0115519	0.0546047
Jund (238g)	4.42637e-260	1.0406e-06	0.00571564	0.0627529
Mef2c-extended (43g)	1.57305e-61	1.35088e-06	2.08781e-08	0.126839
Irf6-extended (55g)	1.28293e-138	1.571e-06	0.405924	0.0337575
Zbtb7b-extended (112g)	0.311396	1.60886e-06	0.554235	0.0414558
Jund-extended (396g)	3.0611e-298	1.68995e-06	0.000487992	0.0725778
Mafb-extended (94g)	2.46341e-09	2.20198e-06	4.73133e-09	0.0230574
Hes5-extended (19g)	1.40341e-09	2.85329e-06	0.0713416	0.0988888
Stat4-extended (30g)	3.72869e-115	3.34655e-06	0.186186	0.0470685
Irf8 (910g)	5.20551e-68	4.26542e-06	0.000307543	0.0929043
Sox5-extended (35g)	3.60748e-36	4.26542e-06	0.460004	0.0561952
Fosl2 (314g)	0.874011	4.26783e-06	0.274903	0.0448814
Mitf (243g)	1.86912e-13	4.26783e-06	0.00785008	0.0284602
Runx1 (46g)	2.62484e-20	4.88141e-06	0.766808	0.123122
Sox5 (22g)	3.5671e-37	4.95206e-06	0.541732	0.0884481
Erg (1412g)	2.68748e-158	5.31224e-06	0.0141821	0.070708
Taf7-extended (857g)	4.60674e-76	1.34725e-05	0.641202	0.0457379
Stat3 (94g)	2.09176e-136	1.47613e-05	0.0372768	0.0665937
Zfp467-extended (202g)	1.17562e-185	1.66525e-05	3.16551e-05	0.071432
Klf2 (16g)	3.00728e-11	2.29232e-05	0.799889	0.165102
Runx1-extended (79g)	4.41178e-40	4.15397e-05	0.413703	0.110395
Hif1a-extended (218g)	0.000102511	4.47258e-05	0.428016	0.0243662
Hif1a (214g)	2.59497e-05	5.37746e-05	0.346398	0.0239605
Tead3 (34g)	7.65823e-60	5.40938e-05	0.00311661	0.0479068
Fos-extended (297g)	2.78567e-23	9.88445e-05	0.0885068	0.0578668
Spib (386g)	2.57778e-38	0.000101143	0.74332	0.0819562
Taf7 (99g)	7.81647e-39	0.000101743	0.646492	0.0575457
Esrra-extended (878g)	5.66353e-113	0.000130824	0.814193	0.057784
Irf4 (206g)	6.56141e-49	0.000130824	0.180016	0.0455044
Gm14295-extended (13g)	6.81823e-14	0.000144894	0.343787	0.112253
Myb-extended (585g)	1.04832e-08	0.000154465	0.684365	0.0857202
Tal1-extended (245g)	8.24501e-89	0.000172326	0.0266524	0.0228588
Pax5-extended (153g)	1.82453e-12	0.000174525	0.909785	0.0545944
Elf2-extended (2227g)	1.65073e-82	0.000210387	0.0526112	0.119999
Elk1 (372g)	6.45872e-36	0.000210387	0.74397	0.0201938
Gabpb1-extended (2466g)	9.81074e-58	0.000214661	0.0292844	0.113376
Xrcc4-extended (1432g)	1.06493e-23	0.000222122	0.80108	0.0672952
Junb-extended (759g)	2.69478e-80	0.000259323	0.956132	0.0795855
Zmiz1-extended (1390g)	6.56217e-151	0.00026624	0.0618367	0.122222
Kdm5b-extended (15g)	3.60292e-45	0.000323166	0.0071003	0.264057
Ets2 (264g)	2.2351e-20	0.00032507	0.27919	0.0259685
Ehf (45g)	3.25631e-23	0.000395764	0.00889391	0.0191379
Jun (113g)	5.3833e-17	0.000402772	0.697155	0.0709691
Jdp2-extended (107g)	1.98989e-147	0.000448273	2.09409e-08	0.0527123
Usf1-extended (567g)	9.87966e-06	0.000642967	1.73069e-05	0.0434375
Chd1 (12g)	1.09162e-30	0.000754516	0.0174821	0.146596
Zeb1-extended (395g)	4.83937e-178	0.000758872	0.0110706	0.0312117
Tbr1-extended (40g)	0.583062	0.000795475	0.439318	0.0149459
Nfil3-extended (252g)	1.39152e-57	0.000835346	0.00203137	0.0526345
Erf-extended (1287g)	0.742114	0.000924403	0.0883666	0.0967898
Spic-extended (745g)	0.00432174	0.000994468	0.000512242	0.0735858
Stat5a-extended (73g)	4.04805e-21	0.00102231	0.888	0.0502439
Rbbp5 (769g)	3.4975e-26	0.00126164	0.560854	0.044673
Elf1-extended (347g)	4.22361e-109	0.00130756	0.000796825	0.0941209
Esrra (24g)	0.901512	0.00147375	0.27919	0.0264311
Bclaf1-extended (1891g)	7.48708e-65	0.00171499	0.0147185	0.183606
Smarcb1-extended (227g)	1.47287e-12	0.00193732	0.00186177	0.0295597
Zfp148-extended (212g)	1.14046e-89	0.00193954	0.385991	0.0455837
Atf6b-extended (102g)	2.43918e-24	0.00196186	0.00889391	0.0256503
Srebf2 (212g)	1.12366e-90	0.00209098	0.716222	0.0578231
Srebf2-extended (1921g)	1.39561e-132	0.00238692	0.405924	0.168095
Cebpg-extended (117g)	9.80986e-67	0.0024016	0.439318	0.0264775
Hoxb2 (50g)	5.20907e-64	0.00272483	0.0929785	0.0239127
Tfdp2-extended (1893g)	9.66149e-30	0.00274497	0.00569272	0.109906
Rela-extended (1529g)	1.5801e-74	0.00304722	0.547155	0.0517168
Nfe2-extended (92g)	1.03013e-52	0.00315786	0.470925	0.0780452
Bhlhe41 (16g)	0.00183129	0.00319258	0.346708	0.04
Ddit3-extended (249g)	1.54798e-61	0.00334231	0.599067	0.0321771
Runx2 (107g)	5.78188e-78	0.00334231	0.000158154	0.0755411
Max (22g)	0.000893559	0.00368744	0.00642266	0.0670445
Cebpg (45g)	9.24902e-16	0.00406286	0.999496	0.0429952
Bhlhe40 (21g)	9.17735e-05	0.00460066	0.571172	0.0691647
Hoxb2-extended (56g)	3.09298e-71	0.00593721	0.112177	0.0214587
Junb (529g)	6.76386e-78	0.00593721	0.99272	0.058633
Elf2 (1440g)	7.39163e-76	0.00598992	0.133813	0.0889772
Tal1 (129g)	1.21849e-51	0.00603819	0.0135179	0.0236741
Klf13-extended (16g)	0.227728	0.00612299	0.0263283	0.0541837
Taf1 (2961g)	1.99381e-67	0.00620594	0.439318	0.183772
Tfdp2 (1338g)	9.01503e-38	0.00704244	0.121461	0.086489
Ctcf-extended (2510g)	6.58777e-48	0.00747116	0.126287	0.168859
Nfya-extended (816g)	8.1599e-40	0.0075487	0.799959	0.073965
Six5-extended (341g)	7.07071e-24	0.0077824	0.813722	0.0459889
Klf2-extended (137g)	0.0156661	0.00840445	0.10606	0.0777795
Erf (723g)	0.0255016	0.010402	0.193905	0.0675757
Smarca4 (1433g)	5.43538e-57	0.0110233	0.0884102	0.0851384
Bmyc (32g)	2.91694e-06	0.0112975	0.0151912	0.10732
Hlf (23g)	1.46099e-35	0.0112975	0.346861	0.0345542
Taf1-extended (3672g)	1.66665e-66	0.0122958	0.58377	0.206109
Ctcf (20g)	1.09815e-17	0.0132067	0.80108	0.289844
Zfp770 (395g)	0.104248	0.0147987	0.540359	0.0393692
Smarca4-extended (3967g)	5.4657e-29	0.018613	0.351121	0.199584
Hoxa10-extended (26g)	1.82195e-53	0.0189789	0.334977	0.0387464
Nfe2 (76g)	2.20014e-51	0.0189789	0.544639	0.0722385
Zfp110-extended (779g)	2.81037e-29	0.0189789	0.808543	0.0566412
Foxo1-extended (25g)	1.33659e-06	0.020353	0.909785	0.0403289
Foxp1-extended (135g)	8.26315e-69	0.0207621	0.0494468	0.0868395
Zfp35 (11g)	0.540368	0.0246685	0.683144	0.0444937
Foxa3-extended (55g)	1.60394e-158	0.0249161	0.0884102	0.0327457
Runx2-extended (110g)	2.343e-85	0.0250681	2.2342e-05	0.0756209
Hoxa9 (20g)	1.40341e-09	0.0251372	0.954767	0.0330057
Ezh2-extended (4403g)	0.399231	0.0258429	0.140232	0.210805
Suz12-extended (1123g)	1.5472e-29	0.0259661	0.0773094	0.0898603
Hoxa7-extended (14g)	6.12852e-09	0.0288509	0.333657	0.0427291
Ybx1 (47g)	5.71533e-31	0.0297484	0.00476861	0.103603
Rarg-extended (22g)	0.00535921	0.0302276	0.396201	0.0328138
Atf6-extended (71g)	1.31377e-13	0.0305904	0.100288	0.0653425
Tbp-extended (547g)	0.0442842	0.0313699	0.983405	0.0383965
Lef1-extended (10g)	0.193882	0.0374952	0.133016	0
Creb5-extended (520g)	6.07631e-94	0.0382102	0.873264	0.0378641
Klf3-extended (576g)	1.87473e-31	0.0382102	0.888	0.036863
Dlx4-extended (11g)	0.111051	0.0387993	0.65789	0.0158167
Rreb1-extended (183g)	6.6544e-07	0.0421541	0.211625	0.0459058
Egr3 (94g)	1.21225e-72	0.042449	0.206058	0.0410321
Sirt6-extended (35g)	1.44518e-09	0.0436782	0.0382911	0.0241175
Ddit3 (114g)	2.39043e-05	0.0438213	0.90272	0.0394464
Mecom-extended (13g)	1.23442e-85	0.0438213	0.434549	0.051992
Nr2f6-extended (24g)	0.00154511	0.0473628	0.748307	0.0343741
Sin3a (2079g)	4.21503e-16	0.0497719	0.368954	0.120108
Spic (589g)	0.0407843	0.0506934	0.200366	0.0576156
Maf-extended (578g)	0.559785	0.0512448	0.488594	0.0624664
Fosl1 (66g)	3.27702e-07	0.0556829	0.0100738	0.0388137
Atf3 (848g)	0.000107803	0.0569208	0.287584	0.0806244
Hoxa6-extended (11g)	0.747116	0.0582131	0.762211	0
Egr2 (61g)	2.96733e-06	0.0590616	0.697155	0.0387052
Hdac6-extended (428g)	1.13334e-20	0.060822	0.460004	0.0331988
Myc (838g)	4.23258e-53	0.0632614	0.0100738	0.0828321
Hoxa3-extended (11g)	5.13575e-10	0.0647465	0.98172	0.0609017
Creb5 (136g)	1.17257e-23	0.0651194	0.615103	0.0284536
Zfp369-extended (785g)	3.76626e-36	0.0651194	0.0288152	0.0565633
Zbtb33 (597g)	1.94273e-37	0.0680147	0.75228	0.0609726
Elk1-extended (496g)	5.0412e-21	0.0685349	0.999924	0.0264668
Rb1-extended (958g)	2.84585e-70	0.068848	0.141064	0.050548
Sox6-extended (27g)	4.21583e-33	0.068848	0.78058	0.0720605
Xbp1-extended (684g)	1.06703e-49	0.0690659	0.0497349	0.0802556
Zfp37 (22g)	0.29218	0.0722271	0.33129	0.00149154
Atf6b (23g)	0.0179887	0.0750452	0.25953	0.0342686
Foxa3 (24g)	3.58443e-112	0.0750452	0.0362474	0.0662147
Hdac2-extended (2621g)	9.29281e-20	0.0750452	0.0843948	0.180604
Mycn-extended (68g)	1.37446e-73	0.0793924	0.967035	0.0501229
Kdm5a-extended (1684g)	2.19708e-125	0.0823614	0.141064	0.168454
Sp4-extended (424g)	3.67553e-100	0.0823614	0.664909	0.0338272
E2f8-extended (2361g)	6.72544e-20	0.0836563	0.27919	0.143229
Snai3-extended (39g)	0.227728	0.0889929	0.686219	0.0142924
Snai3 (38g)	0.227728	0.0889929	0.686219	0.0146563
Etv5-extended (1778g)	6.36089e-12	0.0894151	0.834482	0.0936834
Mxi1-extended (1069g)	6.62025e-107	0.0913446	0.743987	0.0730663
Klf6-extended (398g)	3.34261e-85	0.0921834	0.967035	0.0464124
Mlxip (73g)	6.03081e-51	0.092909	0.564103	0.0541612
Mlxip-extended (74g)	4.43717e-51	0.096487	0.554235	0.0534751
Rfx5-extended (535g)	2.94211e-16	0.101199	0.383918	0.0611421
Gmeb1-extended (119g)	5.48204e-18	0.104538	0.873264	0.0201321
E4f1-extended (153g)	3.70663e-11	0.105968	0.608578	0.0303489
E4f1 (130g)	4.56204e-08	0.105968	0.249654	0.0311847
Elf4 (394g)	1.10805e-58	0.105968	0.126287	0.0352393
Crem (85g)	0.000119628	0.111777	0.676959	0.0389172
Hoxb5-extended (36g)	2.8265e-69	0.118281	0.0641553	0.0213923
Zfp143 (867g)	0.00110776	0.120848	0.879682	0.0618617
Chd2-extended (2195g)	1.84952e-105	0.122764	0.479807	0.170095
Rxrg-extended (48g)	1.98724e-15	0.122764	0.736926	0.0391171
Cebpz-extended (1415g)	0.0186812	0.123752	0.25888	0.145863
Bach1-extended (201g)	2.45673e-19	0.124128	0.70136	0.0369307
Zfp384 (392g)	1.17204e-11	0.133305	0.780517	0.0345124
Fosb (15g)	0.63688	0.133383	0.00489726	0.0458945
Foxp1 (62g)	1.90602e-51	0.133383	0.0594119	0.0861583
Zbtb33-extended (787g)	3.04492e-45	0.133383	0.762539	0.0683393
Brca1 (2569g)	0.161686	0.134094	0.74397	0.162999
Six5 (227g)	6.87421e-17	0.135012	0.780517	0.0362241
Klf16-extended (18g)	0.0788649	0.138758	0.697155	0.0496956
Nfe2l1-extended (68g)	1.75454e-05	0.138758	0.954767	0.034928
Runx3-extended (59g)	5.32394e-07	0.138758	0.175233	0.0313459
Stat5a (14g)	0.000145901	0.138758	0.0883666	0.0607754
Gm14325-extended (76g)	0.0070614	0.139055	0.563923	0.0339282
Prdm1 (23g)	6.55897e-38	0.139627	0.881477	0.0437638
Brf1-extended (1322g)	0.000334276	0.141821	0.919978	0.0808166
Rab14 (18g)	1.62499e-05	0.141994	0.39882	0.190424
Kdm5a (229g)	1.19528e-75	0.143493	0.00369419	0.0705249
Hoxb8-extended (19g)	2.56426e-18	0.149001	0.103693	0.011715
Setdb1-extended (453g)	0.0185165	0.150753	0.579165	0.0398976
Sin3a-extended (3119g)	4.7147e-18	0.152088	0.200366	0.163804
Cux1-extended (235g)	3.26418e-49	0.15607	0.554235	0.0594391
Etv6-extended (21g)	6.98658e-32	0.158643	0.0211274	0.0872756
E2f6 (1867g)	0.00349894	0.162375	0.547155	0.156262
Klf9-extended (51g)	1.81594e-08	0.163609	0.599202	0.0203328
Vezf1-extended (202g)	5.34933e-94	0.163609	0.278571	0.0419101
Elk4 (110g)	2.63674e-15	0.170599	0.697155	0.0269914
Rfx5 (322g)	9.12871e-05	0.171634	0.736926	0.0571983
Zfp169 (11g)	0.654865	0.174676	0.683144	0.05898
Runx3 (43g)	9.55105e-08	0.178043	0.112969	0.0408821
Klf15-extended (19g)	0.520813	0.179303	0.560854	0.0273925
Yy1-extended (1682g)	1.2889e-34	0.179455	0.608578	0.185788
Zfp553 (48g)	0.571575	0.181663	0.834482	0.0169042
Gabpa-extended (1626g)	1.50053e-24	0.186762	0.249654	0.0978858
Zfp523 (150g)	0.515029	0.189268	0.0659845	0.0393278
Bmyc-extended (1157g)	3.67594e-87	0.189314	0.000158154	0.135962
Hoxa2-extended (13g)	6.47993e-19	0.190212	0.249654	0.0583814
Rcor1 (208g)	2.72635e-25	0.191358	0.413703	0.0401463
Nfic-extended (45g)	3.05263e-07	0.194171	0.967035	0.0338907
Rad21-extended (3553g)	1.80851e-47	0.195549	0.888179	0.184707
Myc-extended (3177g)	4.7752e-60	0.196168	0.0563985	0.199912
Xbp1 (418g)	1.13737e-35	0.19811	0.00342214	0.0605673
Zfp523-extended (723g)	0.0113962	0.19811	0.71741	0.0570931
Max-extended (2032g)	1.41211e-49	0.201509	0.27919	0.139229
Trps1-extended (16g)	5.54969e-25	0.203817	0.912136	0.0753061
E2f8 (1488g)	7.74716e-15	0.205036	0.161771	0.115116
Srebf1-extended (2595g)	4.64267e-11	0.2086	0.952716	0.13044
Gabpa (1125g)	4.45504e-20	0.2127	0.413703	0.071695
Maf (14g)	0.12408	0.222664	0.641727	0.0438934
Sox6 (18g)	4.18396e-35	0.222692	0.882106	0.095303
Bhlhe40-extended (399g)	2.15183e-82	0.224972	0.0298276	0.0379988
Gtf2b-extended (285g)	2.53724e-28	0.228042	0.145113	0.0614402
Psmd12-extended (151g)	3.60107e-17	0.228042	0.279523	0.0675618
Rela (58g)	6.08867e-43	0.228042	0.384727	0.0279535
Brca1-extended (3166g)	0.0227496	0.229714	0.692282	0.186276
Brf2-extended (661g)	1.72771e-48	0.229714	0.280542	0.0628747
Elk4-extended (1249g)	2.03487e-117	0.229714	0.164956	0.0912057
Phf8-extended (1530g)	2.16825e-23	0.229714	0.915691	0.0769934
Ubtf-extended (2609g)	3.80021e-06	0.229714	0.186246	0.190504
Fli1-extended (167g)	6.80537e-91	0.230982	0.49892	0.0342444
Rb1 (658g)	1.16988e-59	0.231509	0.291732	0.0413329
Yy1 (1240g)	4.51238e-35	0.231509	0.554235	0.154672
Egr3-extended (155g)	1.98815e-79	0.234677	0.808543	0.0396483
Hoxb8 (13g)	3.97608e-12	0.234677	0.133016	0.00425958
Ltf (11g)	0.119257	0.234677	0.0627248	0
Tcf12 (58g)	6.98818e-25	0.234677	0.141056	0.0280701
Chd2 (1533g)	1.22342e-100	0.237386	0.222919	0.120648
Nr3c1-extended (965g)	2.20284e-66	0.239573	0.415306	0.103325
Mef2a (25g)	2.71125e-21	0.241722	0.123726	0.0666447
Creb3-extended (35g)	3.73373e-15	0.246372	0.766808	0.0466714
Rbbp5-extended (2044g)	2.36353e-16	0.250218	0.834482	0.109127
Tcf12-extended (62g)	3.44565e-25	0.251117	0.146169	0.0263482
Gmeb1 (109g)	5.05275e-18	0.253456	0.926481	0.0205855
Nr1i3-extended (34g)	0.874011	0.253456	0.892062	0.00760271
Sp3-extended (936g)	2.93465e-13	0.253456	0.679318	0.0837515
Zfp143-extended (1366g)	2.87379e-06	0.259193	0.78058	0.0906031
Batf3-extended (24g)	0.124547	0.264961	0.249654	0.053547
Zfp119a-extended (14g)	1.10441e-14	0.264961	0.0012366	0.0599604
Tbp (21g)	2.43043e-09	0.274034	0.614499	0.0411397
Gm14308-extended (18g)	0.915805	0.280129	0.922387	0.0216226
Elk3-extended (50g)	2.29987e-24	0.280863	0.00103001	0.0443325
Nr1h3-extended (24g)	0.00113658	0.30449	0.102257	0.00575185
Nr1h3 (19g)	0.00113658	0.30449	0.102257	0.00723577
Foxo1 (11g)	3.5363e-05	0.30998	0.0846743	0.0471545
Ep300-extended (575g)	6.08685e-63	0.320076	0.424725	0.0443974
Nfya (324g)	5.31368e-34	0.320076	0.984658	0.0429137
Gbx2-extended (15g)	0.00153386	0.325052	0.460004	0.00250136
Ezh2 (29g)	8.27378e-28	0.326214	0.413703	0.097815
Gata3 (17g)	1.85081e-53	0.328474	0.112866	0.0357555
Creb1-extended (248g)	3.20794e-69	0.337124	0.554011	0.0531462
Gtf2f1-extended (2829g)	4.75152e-51	0.337124	0.966852	0.176219
E2f3 (2827g)	0.639644	0.340694	0.834482	0.180666
Plagl1 (21g)	5.55021e-15	0.344778	0.39882	0.0348946
Hsf1-extended (652g)	5.81222e-30	0.354177	0.206058	0.0448288
Hoxb9 (21g)	2.86907e-37	0.357378	0.0832829	0.0262295
Etv4-extended (1166g)	0.168423	0.361761	0.608578	0.0925406
Hcfc1-extended (3632g)	0.01166	0.361903	0.385991	0.171981
Etv5 (1218g)	1.60974e-06	0.364828	0.940248	0.0646512
Nrf1-extended (2767g)	0.259565	0.364828	0.383645	0.142065
Rxra (29g)	1.66574e-13	0.364828	0.000523082	0.0402868
Smad5 (101g)	3.00212e-59	0.364828	0.755963	0.0455619
Sp1 (25g)	1.72417e-12	0.366506	0.873264	0.0257895
Crem-extended (163g)	0.000244339	0.374816	0.353075	0.0462115
Sp2 (38g)	0.0537792	0.374816	0.85566	0.0193814
Sp6-extended (26g)	5.07841e-27	0.374816	0.133997	0.037227
Rfx2 (12g)	0.496191	0.378769	0.766808	0.0429889
Zfp362 (227g)	0.0296813	0.380741	0.516796	0.0377708
Sox15-extended (19g)	0.211408	0.382307	0.85566	0.0155914
Foxn3 (21g)	1.5003e-40	0.390126	0.0719157	0.0425449
Meis3 (13g)	0.207349	0.395292	0.736926	0.00814332
Bdp1-extended (1461g)	5.10688e-11	0.399476	0.413703	0.105034
Rfx2-extended (17g)	0.331977	0.399476	0.708263	0.0364283
Sp1-extended (414g)	3.40355e-45	0.400315	0.762539	0.0330161
Polr3a-extended (693g)	0.000716654	0.400383	0.00939177	0.0318321
Foxc1-extended (22g)	4.56204e-08	0.412625	0.150928	0.033485
Nfyb (1028g)	0.879915	0.42861	0.80268	0.0762298
Snai1 (12g)	1.67602e-49	0.428839	0.488594	0.0675346
Snai1-extended (23g)	1.86161e-49	0.430328	0.488594	0.0355537
Glis3-extended (20g)	0.396955	0.43048	0.697155	0.0227682
Hoxc10 (11g)	0.228903	0.430777	0.814193	0
Hoxb9-extended (37g)	2.30247e-45	0.432541	0.0430755	0.0150849
Creb1 (93g)	1.65662e-47	0.432996	0.413703	0.0532389
E2f3-extended (3265g)	0.532087	0.432996	0.780517	0.193626
Egr2-extended (84g)	0.000800899	0.432996	0.599067	0.0319587
Foxn3-extended (277g)	1.15375e-203	0.432996	0.00103001	0.0383106
Irf3-extended (973g)	0.00883265	0.432996	0.279523	0.0763856
Nr2c1-extended (28g)	0.00010375	0.432996	0.733528	0.0220233
Pole4-extended (929g)	1.79833e-14	0.432996	0.306009	0.101439
Tbx19 (31g)	5.60268e-33	0.432996	0.0539617	0.0236737
Thap11 (229g)	2.32649e-60	0.432996	0.999496	0.0422787
Ybx1-extended (1919g)	3.03144e-42	0.432996	0.33129	0.124149
Trp53-extended (419g)	2.72542e-32	0.435135	0.140232	0.0543584
E2f7 (1862g)	1.39034e-07	0.442003	0.901262	0.135286
Bcl6b-extended (73g)	9.39399e-118	0.450602	0.533027	0.0406268
Nrf1 (2137g)	0.00314551	0.450602	0.32068	0.123895
Mafk (21g)	0.0806824	0.45098	0.834482	0.0278689
Zfp595 (24g)	2.0246e-07	0.45098	0.780517	0.0250616
Usf2-extended (389g)	3.69278e-10	0.451054	0.952716	0.0385061
Zbtb17-extended (20g)	0.143807	0.451054	0.675527	0.0235053
Nfyb-extended (1368g)	0.283392	0.470787	0.746094	0.0916835
Rreb1 (11g)	0.000760506	0.484273	0.592084	0.0938655
Fli1 (67g)	9.5706e-72	0.496337	0.873264	0.0455898
Tgif1-extended (10g)	2.9532e-09	0.496337	0.766808	0.189602
Fosl1-extended (245g)	4.52397e-08	0.499231	0.332976	0.039005
Rest-extended (494g)	1.99803e-82	0.499231	0.0506182	0.0792265
Nr2f6 (15g)	0.934967	0.499263	0.873264	0.0405655
Tfdp1-extended (3051g)	1.39062e-65	0.503605	0.808543	0.23617
Atf3-extended (1228g)	6.25165e-06	0.506046	0.206058	0.121848
Arnt-extended (119g)	5.72008e-39	0.506123	0.78058	0.0276817
Zfp704 (170g)	3.45804e-31	0.506123	0.0460429	0.0507058
Zfp597-extended (181g)	2.6902e-56	0.509513	0.808543	0.0429897
Etv4 (580g)	0.101519	0.514995	0.841934	0.0513485
Cux2-extended (39g)	8.75598e-05	0.525351	0.762539	0.0149324
Zfp362-extended (334g)	0.416519	0.548895	0.834482	0.0376117
Zfp712-extended (15g)	0.0119277	0.553165	0.434549	0.0410005
Rfx8 (33g)	1.29731e-07	0.57029	0.133813	0.0148003
Pole3 (528g)	1.66851e-13	0.572047	0.743987	0.0739725
Rcor1-extended (2636g)	8.04477e-24	0.575321	0.974536	0.140097
E2f1-extended (1972g)	1.11032e-46	0.576258	0.873264	0.197034
Tbl1xr1-extended (1102g)	6.88022e-23	0.594085	0.685476	0.0851332
Nr2c1 (20g)	9.59267e-05	0.603213	0.901262	0.027027
Zfp595-extended (54g)	7.73713e-10	0.604707	0.10606	0.0152267
Foxj2 (13g)	0.0261019	0.6059	0.650882	0.0397144
Maff (13g)	0.431218	0.6059	0.697155	0.0139063
Mta3-extended (22g)	0.00163558	0.6059	0.193905	0.0491461
Thap11-extended (714g)	2.6083e-82	0.6059	0.873264	0.0593112
Zbtb11 (22g)	0.232325	0.610371	0.413703	0.0659259
Maff-extended (260g)	8.28513e-62	0.616228	0.808543	0.0431036
Mef2b-extended (26g)	0.000152649	0.622446	0.25888	0.0264641
Hoxb6-extended (43g)	1.58652e-70	0.623986	0.554011	0.0195675
Elf4-extended (846g)	2.75804e-40	0.624529	0.799959	0.0561529
E2f7-extended (2322g)	0.000431601	0.631236	0.90272	0.15046
Ehf-extended (66g)	0.14538	0.631236	0.847689	0.0233914
Fiz1 (17g)	0.211755	0.631236	0.74397	0.0628604
Zfp64 (21g)	1.42929e-08	0.631882	0.131475	0.0604215
Atf4 (375g)	0.00850958	0.634301	0.289082	0.0691301
Rxrb (19g)	0.0155912	0.634301	0.487505	0.0483246
Terf1 (27g)	0.0107954	0.634633	0.608578	0.0425285
Usf2 (20g)	0.000118263	0.634633	0.579739	0.0433251
AU041133-extended (16g)	0.936269	0.637254	0.439726	0.0473469
Zfp160-extended (12g)	1.07602e-07	0.639549	0.788929	0.0579062
Rxra-extended (65g)	1.10994e-35	0.647129	0.00141265	0.0270016
Foxo6-extended (13g)	0.834715	0.647968	0.599067	0.0185417
Foxo6 (11g)	0.834715	0.647968	0.599067	0.0218773
Tbpl1 (15g)	0.370415	0.647968	0.98172	0.0512235
Hoxb7-extended (77g)	1.18495e-113	0.648666	0.115345	0.0131432
Zfp30 (17g)	0.110953	0.648666	0.924478	0.0800654
Nr2c2 (15g)	0.0252611	0.65482	0.919978	0.0333877
Creb3l1 (16g)	0.496191	0.664572	0.608578	0.00704082
Foxo3 (19g)	2.17723e-17	0.664572	0.799889	0.04307
Zfp846 (17g)	0.0138812	0.668121	0.554011	0.114187
Gata3-extended (46g)	3.14203e-100	0.671519	0.182116	0.0209933
Irf3 (291g)	3.66121e-06	0.671519	0.928034	0.0531525
Pparg-extended (30g)	2.26992e-07	0.671519	3.35849e-05	0.0617121
Rfx1-extended (346g)	1.50379e-28	0.671519	0.873264	0.0303291
Zfp612-extended (15g)	3.72307e-70	0.671519	0.413703	0.0393692
Zfp846-extended (18g)	0.0138812	0.671519	0.555134	0.107931
Atf5-extended (248g)	6.53615e-41	0.674196	0.415306	0.0316327
Fosb-extended (41g)	3.13951e-29	0.685291	0.834482	0.0387398
Mzf1 (21g)	0.462173	0.685291	0.439318	0.0165496
E2f2 (737g)	0.757113	0.688427	0.0384771	0.08785
Hcfc1 (2373g)	0.863278	0.691696	0.411164	0.127017
Mecp2 (13g)	0.000681696	0.691696	0.439726	0.0499875
Srebf1 (507g)	0.0280516	0.691696	0.226641	0.0453541
Polr3g-extended (1096g)	1.12903e-07	0.699252	0.966852	0.0674251
Creb3l2-extended (430g)	1.23273e-26	0.704553	0.99272	0.0533593
E2f4 (2468g)	2.54214e-28	0.704553	0.49892	0.167207
Gtf2f1 (2126g)	5.07382e-42	0.704553	0.843171	0.143504
Gtf3a-extended (70g)	0.977601	0.704553	0.762539	0.0375991
Pole3-extended (1481g)	1.13069e-24	0.704553	0.90272	0.119542
Zbtb7a-extended (31g)	6.50073e-25	0.705177	0.155833	0.0499067
Thrb-extended (54g)	5.7732e-164	0.706247	0.321632	0.0284564
Pou5f1-extended (13g)	0.898998	0.726783	0.55684	0.0339514
Pou5f1 (13g)	0.898998	0.726783	0.55684	0.0339514
Pparg (25g)	1.43357e-07	0.726783	3.29803e-05	0.07375
Irf5-extended (783g)	6.60599e-08	0.731972	0.000993457	0.0894499
Sp4 (10g)	4.3069e-05	0.735339	0.967035	0.0464663
Sp2-extended (928g)	0.000280356	0.745512	0.499927	0.0576126
Nfatc2-extended (38g)	0.000144072	0.745663	0.685476	0.0130813
Zfp110 (11g)	4.567e-06	0.74751	0.780517	0.0382853
E2f2-extended (790g)	0.63488	0.749398	0.0141978	0.0910031
Pgr-extended (23g)	0.00647493	0.761312	0.161913	0.0293425
Atf1-extended (1962g)	4.28868e-13	0.78613	0.763308	0.11496
Maz-extended (1545g)	5.43987e-36	0.789366	0.506311	0.130066
Zfp382 (24g)	0.851505	0.794519	0.999496	0.0393043
E2f6-extended (2308g)	2.976e-16	0.796752	0.847859	0.17276
Foxo3-extended (83g)	2.31178e-47	0.796752	0.25888	0.0287783
Nr3c1 (255g)	3.8628e-65	0.799602	0.53423	0.0465179
Arx-extended (11g)	0.00420931	0.809865	0.919978	0.00354767
Hoxc10-extended (29g)	0.934967	0.817027	0.967035	0.00881985
Irf5 (310g)	0.000328584	0.817027	0.0362474	0.0629847
Patz1-extended (96g)	2.01647e-12	0.817027	0.49048	0.0213974
Pknox1-extended (64g)	0.00438204	0.817027	0.429587	0.0524108
Stat6 (26g)	1.69931e-05	0.817027	0.667213	0.0407724
Tbx19-extended (67g)	2.04689e-31	0.817027	0.0303757	0.0123573
Nr2c2-extended (111g)	1.99656e-25	0.831495	0.250912	0.0201866
Nfyc (551g)	0.00022436	0.831516	0.514127	0.0586075
Zfp592 (43g)	0.226209	0.831516	0.991735	0.0230229
Cxxc1 (56g)	1.12868e-10	0.834384	0.444301	0.0219711
Zbtb7a (11g)	1.89152e-06	0.836413	0.599067	0.0953437
Trps1 (10g)	8.64315e-14	0.836574	0.533027	0.0997563
Zfp46 (11g)	0.00573595	0.837724	0.788929	0.097561
Klf6 (188g)	5.38017e-91	0.841429	0.0713416	0.0411085
Zfp597 (48g)	9.06955e-47	0.841429	0.411637	0.0689089
Stat6-extended (28g)	2.11394e-05	0.853463	0.762539	0.0379225
Mbd1 (896g)	0.0178619	0.864314	0.847816	0.0755493
E2f1 (1723g)	3.04507e-37	0.870335	0.833264	0.181798
Hoxb5 (25g)	2.8838e-46	0.870335	0.165123	0.0230921
Hoxb7 (19g)	0.000599712	0.886123	0.931617	0.00318718
Nfatc4-extended (27g)	0.0316861	0.88642	0.684365	0.00475929
Nfatc4 (24g)	0.0316861	0.88642	0.684365	0.005341
Rfx8-extended (41g)	6.64536e-08	0.890171	0.291732	0.0123577
Nfyc-extended (797g)	1.37706e-05	0.892451	0.952146	0.0650927
Zfp687 (12g)	0.900197	0.892451	0.641202	0.0341741
Thap1-extended (1099g)	1.18294e-26	0.892611	0.709827	0.0834866
Srf (37g)	1.65151e-05	0.893239	0.381939	0.0176439
Pbx3 (591g)	1.15147e-08	0.900497	0.788929	0.0506365
Thap1 (639g)	4.95904e-22	0.900497	0.988449	0.0559711
Rad21 (591g)	2.2202e-50	0.901029	0.833264	0.0592685
Prdm1-extended (531g)	2.41591e-11	0.911542	0.00935825	0.0503965
Gtf3c2 (90g)	2.1134e-07	0.91407	0.664909	0.0184188
Gtf3a (68g)	0.416519	0.926253	0.809815	0.0383632
Nfatc2 (35g)	0.000540734	0.934952	0.488594	0.0121298
Poli (12g)	0.0525044	0.934952	0.396085	0.0496338
Srf-extended (1104g)	5.41472e-20	0.934952	0.63631	0.0780427
Zfp93 (15g)	1.38999e-05	0.934952	0.873264	0.0504622
Foxj2-extended (35g)	3.53283e-05	0.935424	0.766808	0.0256337
Atf4-extended (757g)	9.3048e-06	0.93668	0.762211	0.0923069
Jun-extended (643g)	1.81735e-09	0.93668	0.616438	0.0787388
Gli3-extended (39g)	1.29781e-05	0.939273	0.999496	0.0189855
Atoh8-extended (20g)	0.00420931	0.939293	0.952716	0.0037674
Klf1 (59g)	0.00900266	0.944826	0.115569	0.0136224
Rora-extended (15g)	2.67596e-10	0.944826	0.599067	0.0377379
Phf8 (1176g)	7.59474e-36	0.947266	0.697155	0.0617371
Mafk-extended (373g)	1.82732e-08	0.954001	0.460004	0.0381389
Pbx3-extended (1052g)	6.19242e-13	0.954001	0.974536	0.0686925
Tfdp1 (2353g)	4.05482e-53	0.954001	0.899565	0.204057
Mef2a-extended (57g)	5.17708e-31	0.957355	0.200366	0.0486605
Zfp114 (13g)	0.0167528	0.957355	0.873264	0
Zfp740 (15g)	1.60267e-14	0.957355	0.762539	0.058075
Zfx-extended (78g)	8.95086e-47	0.957355	0.833264	0.0306017
Gtf3c2-extended (165g)	2.84972e-14	0.961058	0.96594	0.0158162
Mef2b (16g)	0.0333767	0.971945	0.563923	0.0366327
Rxrb-extended (35g)	5.62475e-05	0.978387	0.599067	0.030135
Creb3l2 (196g)	2.78381e-22	0.981661	0.909785	0.0443414
E2f4-extended (3126g)	4.56368e-35	0.981661	0.533027	0.193507
Polr3a (632g)	0.000157894	0.990564	0.00767919	0.029053
Pml-extended (21g)	7.52084e-14	0.999393	0.909785	0.0336456

## Sheet: Monocytes
Regulon	Bin_p.adjust	Sample_p.adjust	Interaction_p.adjust	Difference
Nfil3-extended (252g)	0	7.20303e-80	7.04861e-53	0.0587013
Klf4 (129g)	0	1.25513e-77	1.55621e-48	0.0563967
Klf4-extended (143g)	0	1.04003e-76	3.27418e-46	0.0515241
Fos (98g)	7.13814e-289	1.61877e-75	3.53968e-54	0.0877569
Cebpb (1125g)	0	4.75926e-75	2.09163e-66	0.126227
Cebpb-extended (1376g)	0	2.3085e-74	1.01901e-64	0.161462
Fos-extended (297g)	0	3.89441e-73	4.37771e-51	0.0800305
Fosl2 (314g)	5.01751e-277	2.0132e-69	7.04842e-61	0.0578677
Cebpd (726g)	0	1.31398e-68	6.42577e-40	0.110742
Fosl2-extended (486g)	1.03576e-295	1.31398e-68	1.35996e-61	0.0583926
Nfe2l2-extended (825g)	3.56596e-297	3.23023e-68	4.61425e-60	0.0995429
Mafb-extended (94g)	6.44116e-240	4.30075e-67	8.78917e-81	0.0340574
Maf-extended (578g)	0	4.44703e-67	8.22036e-59	0.0791307
Zbtb7b-extended (112g)	1.81257e-233	8.74366e-67	4.86717e-57	0.0665728
Irf8 (910g)	0	9.08847e-65	1.061e-35	0.116451
Irf8-extended (1182g)	0	1.41104e-64	8.98927e-35	0.137338
Cebpd-extended (1059g)	0	2.65003e-64	1.04483e-36	0.158116
Bhlhe41-extended (800g)	5.54265e-266	7.9369e-64	3.56243e-64	0.0938445
Nfe2l2 (572g)	7.1839e-281	3.4799e-63	1.16844e-60	0.0654458
Klf7-extended (273g)	0	1.85397e-62	5.86136e-48	0.0433657
Atf3 (848g)	8.33277e-303	1.97243e-62	1.18806e-53	0.107672
Mitf-extended (485g)	4.90442e-283	2.84383e-61	7.40647e-54	0.0573447
Klf2-extended (137g)	5.39119e-275	5.88293e-61	2.50049e-34	0.0990559
Spic-extended (745g)	5.39102e-304	4.75869e-60	2.71163e-55	0.0991169
Spic (589g)	0	1.46425e-58	3.39923e-51	0.0726926
Irf5-extended (783g)	0	2.54245e-58	4.70493e-53	0.105865
Mitf (243g)	2.00065e-261	5.85536e-55	1.01364e-56	0.0447397
Atf3-extended (1228g)	0	9.1184e-55	4.09996e-50	0.155696
Jun-extended (643g)	0	1.33427e-54	9.63827e-38	0.116815
Klf2 (16g)	7.50821e-197	9.04087e-52	1.98143e-16	0.199592
Mxd1-extended (124g)	2.71824e-192	1.56548e-51	7.75296e-37	0.0579028
Klf3-extended (576g)	1.06799e-170	4.91563e-51	4.59523e-35	0.0479428
Irf5 (310g)	0	2.7259e-50	4.84962e-38	0.0883684
Prdm1-extended (531g)	5.9171e-274	1.05763e-49	2.17442e-48	0.0739291
Klf6-extended (398g)	1.35844e-158	3.71026e-49	3.4099e-46	0.0666202
Maff-extended (260g)	6.91054e-193	1.20718e-48	2.18886e-54	0.0508821
Crem-extended (163g)	0	6.05846e-48	1.28386e-33	0.0573204
Mafg (57g)	1.58552e-100	7.46226e-46	2.50924e-40	0.0878675
Junb (529g)	6.61902e-214	7.07156e-45	2.32086e-44	0.0778446
Egr2-extended (84g)	1.59164e-211	4.55931e-43	2.54092e-51	0.0416924
Junb-extended (759g)	2.33384e-210	2.66056e-42	1.5074e-43	0.107137
Klf6 (188g)	1.32619e-139	4.07333e-42	1.79639e-35	0.0626781
Myc-extended (3177g)	2.28412e-147	4.45187e-41	1.27128e-23	0.224181
Mafg-extended (742g)	1.69311e-75	7.7535e-41	6.26861e-44	0.0593112
Arid3a-extended (61g)	1.01703e-195	1.47108e-40	1.14533e-28	0.0427341
Ets2-extended (560g)	2.6628e-186	4.48015e-40	3.5463e-35	0.0450913
Creb3-extended (35g)	2.0477e-167	2.3995e-38	5.14019e-45	0.0466714
Egr2 (61g)	3.787e-204	4.90682e-38	1.33169e-44	0.0547374
Bhlhe41 (16g)	3.99729e-155	6.54806e-38	1.94536e-44	0.0662245
Cebpe (365g)	1.77721e-145	9.56614e-38	1.14431e-20	0.0557515
Irf4 (206g)	3.55949e-279	2.15757e-36	5.08686e-21	0.0752591
Crem (85g)	5.47759e-216	3.78093e-36	1.0028e-28	0.0489111
Tfdp2-extended (1893g)	3.787e-204	5.29298e-36	7.30538e-33	0.139863
Gabpb1 (1408g)	4.41679e-253	2.37195e-34	2.71817e-20	0.0715807
Prdm1 (23g)	2.24454e-147	5.95451e-34	5.94405e-27	0.0997358
Fosb (15g)	4.48258e-110	5.9894e-34	9.10783e-40	0.0525285
Creb5-extended (520g)	3.62068e-155	1.16149e-33	2.18284e-40	0.060861
Ehf (45g)	7.27172e-288	1.49929e-33	1.77815e-15	0.027945
Myc (838g)	8.53883e-97	1.57596e-31	8.93328e-15	0.0957353
Tfdp2 (1338g)	3.22349e-185	3.459e-31	3.97171e-29	0.101054
Maf (14g)	4.44401e-140	1.29611e-30	2.441e-39	0.0586797
Ezh2-extended (4403g)	3.60793e-168	4.30795e-30	6.27753e-19	0.236424
Cebpa-extended (547g)	3.84792e-186	5.08743e-30	1.33918e-11	0.0420581
Hdac2-extended (2621g)	8.31487e-148	5.6661e-30	4.35535e-15	0.194473
Irf4-extended (262g)	2.11056e-250	8.42082e-30	1.30939e-11	0.077638
Gabpb1-extended (2466g)	2.67361e-240	1.22693e-29	3.07484e-20	0.127567
Creb5 (136g)	2.78273e-120	2.24647e-29	2.03778e-31	0.0434389
Spib (386g)	5.49576e-273	4.46339e-28	7.2257e-13	0.108645
Rxrg-extended (48g)	5.82499e-86	1.14162e-27	3.58197e-08	0.0586407
Bhlhe40-extended (399g)	1.6396e-98	1.98413e-27	7.21571e-37	0.0474583
Nfkb2-extended (773g)	3.95761e-147	3.00728e-27	4.65203e-25	0.0587346
Ets2 (264g)	5.68948e-164	3.63334e-27	2.09548e-28	0.0347151
Cebpa (326g)	6.81882e-137	6.0217e-27	1.40992e-08	0.0380167
Foxj2-extended (35g)	1.15701e-142	9.07593e-27	9.33969e-20	0.0496091
Erg-extended (3219g)	7.46667e-225	3.89385e-26	3.45786e-20	0.161399
Cebpz-extended (1415g)	7.04467e-150	4.06508e-26	3.5742e-13	0.155706
Maz-extended (1545g)	8.90853e-130	5.44928e-26	6.96164e-16	0.143951
Trp53-extended (419g)	6.86746e-117	4.55859e-25	1.81404e-16	0.058789
Snai1-extended (23g)	1.69846e-70	4.59328e-25	3.43185e-16	0.0536874
Snai1 (12g)	2.16554e-70	5.99282e-25	3.53867e-16	0.10198
Erf-extended (1287g)	1.37168e-123	6.26645e-25	1.23416e-10	0.100509
Cebpe-extended (511g)	3.21971e-100	7.1084e-25	2.73524e-15	0.0653245
Ubtf-extended (2609g)	2.80465e-140	2.73353e-24	5.23516e-12	0.206327
Ctcf-extended (2510g)	1.98901e-174	2.93051e-24	5.69704e-22	0.194016
Atf1-extended (1962g)	2.44261e-140	2.98611e-23	1.5564e-11	0.116799
Six5 (227g)	2.87137e-115	6.21764e-23	7.38916e-15	0.0383964
Erf (723g)	3.75446e-94	5.37498e-22	8.5092e-10	0.0723443
Hcfc1-extended (3632g)	2.23045e-164	5.37498e-22	2.28678e-14	0.190489
Rel (824g)	3.30197e-157	6.12632e-22	2.18066e-13	0.122778
Elf2-extended (2227g)	8.6311e-180	1.23755e-21	1.10148e-15	0.144372
Smarca4-extended (3967g)	2.68658e-158	1.47521e-21	5.62684e-14	0.230622
Egr3-extended (155g)	4.14941e-117	1.4866e-21	6.55071e-19	0.0519575
Taf7-extended (857g)	2.24423e-180	4.13804e-21	4.31613e-09	0.0540284
Ets1 (134g)	1.83145e-39	5.26425e-21	0.0627734	0.0912915
Bclaf1-extended (1891g)	8.14448e-154	8.45707e-21	7.04014e-18	0.199631
Hsf1-extended (652g)	3.55794e-79	9.66942e-21	2.11222e-08	0.045286
Zfp143 (867g)	2.47649e-93	9.8757e-21	5.76206e-08	0.0648018
Sp6-extended (26g)	2.24777e-41	1.33098e-20	5.01244e-07	0.0583096
Atf5-extended (248g)	1.15636e-38	1.52939e-20	1.67606e-21	0.0369035
Tbp-extended (547g)	9.07934e-93	1.701e-20	6.66403e-06	0.0408516
Rel-extended (911g)	4.14493e-154	4.22295e-20	2.65676e-12	0.134128
Brca1-extended (3166g)	5.84027e-102	5.77554e-20	3.07279e-12	0.194624
Max-extended (2032g)	2.57262e-74	6.72804e-20	1.24909e-07	0.147587
Brf2-extended (661g)	5.25614e-81	7.69063e-20	9.05612e-10	0.0694665
Hcfc1 (2373g)	1.15755e-149	8.65219e-20	2.05942e-13	0.12845
Gata1 (497g)	0.17193	8.71584e-20	0.00637557	0.0313278
Ehf-extended (66g)	7.65657e-273	1.23077e-19	0.123723	0.0328562
Brca1 (2569g)	4.02551e-95	2.27938e-19	2.98691e-11	0.167513
Relb-extended (768g)	1.06025e-129	2.27938e-19	5.94038e-20	0.0739027
Etv5-extended (1778g)	8.9659e-164	8.30196e-19	1.29014e-08	0.102031
E2f4-extended (3126g)	2.25907e-97	1.5129e-18	3.05053e-09	0.205787
E2f4 (2468g)	2.79307e-90	1.8269e-18	7.8212e-10	0.177913
Hes5-extended (19g)	3.65659e-52	2.3211e-18	1.51011e-08	0.108623
E2f3 (2827g)	5.08709e-111	2.63977e-18	9.62734e-10	0.198592
E2f3-extended (3265g)	1.24503e-112	2.69725e-18	5.07752e-10	0.20534
Zfp143-extended (1366g)	3.39257e-91	3.61711e-18	1.3362e-09	0.0949042
Sin3a-extended (3119g)	3.13526e-126	4.00162e-18	1.32304e-13	0.183045
Gtf2f1 (2126g)	1.05698e-101	4.72288e-18	3.34185e-09	0.154558
Polr3g-extended (1096g)	3.30697e-109	6.37393e-18	3.87673e-06	0.073404
Sin3a (2079g)	1.67606e-110	7.23342e-18	9.18657e-12	0.134029
Suz12-extended (1123g)	4.05539e-131	9.56318e-18	3.00208e-13	0.092042
Zfp770 (395g)	5.09446e-84	1.01271e-17	1.13639e-06	0.0424036
Jun (113g)	1.1496e-272	1.03646e-17	9.17649e-08	0.116017
Ppard-extended (14g)	5.47687e-56	1.14234e-17	3.04458e-14	0.0457562
Trps1-extended (16g)	2.9341e-164	1.85868e-17	1.97922e-08	0.0945918
E2f6 (1867g)	1.07004e-91	1.94471e-17	5.47295e-09	0.161976
Tfdp1 (2353g)	9.0884e-69	2.21704e-17	8.76821e-08	0.216072
E2f6-extended (2308g)	2.01556e-90	2.41831e-17	9.08621e-09	0.174142
Nfkb2 (428g)	1.56597e-111	3.32051e-17	1.63581e-19	0.0423894
Etv4 (580g)	7.73425e-107	3.75103e-17	7.12021e-05	0.0503052
Pole4-extended (929g)	8.94742e-74	4.55466e-17	7.08214e-09	0.107896
Etv4-extended (1166g)	7.01678e-109	8.46502e-17	8.62755e-07	0.0907433
Pole3-extended (1481g)	2.44146e-67	8.53944e-17	4.45327e-10	0.127323
Rbbp5 (769g)	2.05144e-95	8.97402e-17	2.59288e-10	0.0499039
Six5-extended (341g)	3.85664e-105	1.39741e-16	8.37879e-15	0.0505116
Ddit3-extended (249g)	1.23314e-97	1.8511e-16	2.26308e-26	0.0450917
Spib-extended (438g)	2.29263e-248	2.15233e-16	2.14216e-08	0.11813
Tfdp1-extended (3051g)	1.28455e-71	3.15512e-16	1.96376e-07	0.254262
Gata2-extended (711g)	3.8676e-40	3.95761e-16	0.000295667	0.0529479
Nrf1-extended (2767g)	1.00183e-118	4.53315e-16	1.21388e-11	0.158677
Etv5 (1218g)	1.81221e-133	5.67372e-16	4.81923e-07	0.067903
Elf2 (1440g)	4.13569e-143	6.52626e-16	2.4387e-12	0.095595
Taf1-extended (3672g)	1.99131e-139	6.54945e-16	3.6093e-11	0.228586
Pole3 (528g)	1.25116e-55	6.72326e-16	5.42328e-11	0.0799545
Erg (1412g)	1.4263e-131	7.11135e-16	1.86568e-14	0.0841359
Ybx1-extended (1919g)	1.37426e-74	7.70725e-16	3.34658e-09	0.139738
Thap1-extended (1099g)	8.58566e-84	9.1045e-16	8.47386e-07	0.0854137
Thap1 (639g)	1.83572e-83	1.30436e-15	1.11044e-07	0.0588125
Irf3-extended (973g)	3.27518e-117	1.71407e-15	4.42679e-12	0.079492
Taf1 (2961g)	2.50462e-140	2.56988e-15	4.78455e-11	0.20573
Ets1-extended (204g)	2.9509e-69	3.56482e-15	0.182766	0.0893131
Jund-extended (396g)	1.09246e-19	4.04747e-15	9.08621e-09	0.0861455
Batf3-extended (24g)	2.81362e-108	4.19225e-15	6.17381e-17	0.0808683
Srebf1-extended (2595g)	8.49606e-131	4.19225e-15	1.71115e-08	0.154002
Rb1-extended (958g)	6.13167e-20	4.79915e-15	2.59717e-07	0.0510155
Smarca4 (1433g)	9.19379e-135	5.23405e-15	1.10341e-10	0.101247
Rbbp5-extended (2044g)	8.42479e-120	7.49471e-15	2.52894e-11	0.116732
Yy1-extended (1682g)	9.15342e-147	1.06835e-14	5.07811e-09	0.208867
Nr1h3-extended (24g)	2.72254e-54	1.56922e-14	1.75042e-21	0.0151328
E2f7 (1862g)	1.84425e-100	2.52572e-14	3.20134e-10	0.144725
E2f7-extended (2322g)	2.20354e-104	2.53596e-14	4.12789e-10	0.163306
Gtf2f1-extended (2829g)	1.02993e-83	2.89327e-14	5.82064e-07	0.180765
Brf1-extended (1322g)	1.24697e-91	3.33543e-14	1.21602e-07	0.0824113
E2f1 (1723g)	2.29146e-63	3.73519e-14	1.53658e-05	0.181798
Nfe2l1-extended (68g)	1.31096e-23	4.53111e-14	1.32833e-11	0.0423499
Setdb1-extended (453g)	4.2454e-92	7.63147e-14	5.83626e-10	0.0406708
E2f8-extended (2361g)	1.22142e-77	1.03593e-13	2.59567e-09	0.15101
E2f1-extended (1972g)	4.13316e-65	1.47283e-13	1.18597e-05	0.201127
Taf7 (99g)	1.01022e-80	1.52598e-13	1.68636e-08	0.0617382
Stat6 (26g)	5.11617e-51	2.02443e-13	5.86961e-13	0.0448243
Zfp369-extended (785g)	1.93798e-121	2.14311e-13	5.93561e-16	0.0636954
Nrf1 (2137g)	1.43649e-108	2.25629e-13	3.23529e-11	0.13631
Hdac6-extended (428g)	1.62971e-120	2.94072e-13	8.89132e-09	0.0341587
Srf-extended (1104g)	3.19905e-81	3.46943e-13	4.36663e-08	0.0801621
Jund (238g)	3.29429e-34	3.6296e-13	1.96845e-08	0.0821736
Nr1h3 (19g)	1.00009e-53	3.80111e-13	1.23715e-17	0.019037
Mafk-extended (373g)	1.31825e-81	5.57351e-13	1.13838e-16	0.04006
Yy1 (1240g)	1.02611e-138	7.43264e-13	9.08621e-09	0.166552
Gabpa-extended (1626g)	2.80552e-126	8.93331e-13	5.07681e-10	0.106052
Rest-extended (494g)	1.88603e-59	9.25766e-13	0.0271089	0.103746
Stat6-extended (28g)	1.10766e-51	1.06917e-12	1.57923e-12	0.0442822
Zfp362 (227g)	3.79738e-57	1.19806e-12	2.30175e-08	0.0378924
Gata1-extended (604g)	2.58021e-18	2.71971e-12	0.000569762	0.0368709
Mbd1 (896g)	1.1243e-101	2.72463e-12	3.04064e-08	0.0826606
E2f8 (1488g)	3.20938e-61	4.98828e-12	3.07603e-08	0.117095
Gabpa (1125g)	4.50055e-111	5.32876e-12	6.57721e-08	0.0719391
Nfya-extended (816g)	6.83686e-86	6.322e-12	2.37932e-09	0.0753363
Sox4-extended (427g)	5.66525e-35	7.0501e-12	9.20142e-24	0.105168
Nfyb-extended (1368g)	7.89638e-68	7.74708e-12	9.66096e-09	0.095434
Zfp64 (21g)	7.43533e-14	8.32579e-12	1.77418e-10	0.0620609
Rcor1-extended (2636g)	2.00144e-98	1.51056e-11	3.1884e-09	0.171472
Zfp362-extended (334g)	1.00572e-59	1.93614e-11	2.10951e-07	0.0383181
Myb (243g)	2.22001e-104	2.92095e-11	2.35745e-16	0.087665
E4f1 (130g)	1.08436e-62	3.08491e-11	0.00325261	0.0319878
Myb-extended (585g)	2.15532e-132	3.58265e-11	7.70234e-19	0.0938399
Rad21-extended (3553g)	6.79358e-109	3.65926e-11	4.31613e-09	0.20762
Gm14295-extended (13g)	2.89228e-14	3.78257e-11	0.317852	0.109496
Zfp523-extended (723g)	3.11983e-55	3.81425e-11	4.65297e-08	0.0588489
Irf9 (937g)	1.2161e-09	4.2671e-11	0.000295667	0.10907
Relb (482g)	2.50854e-84	6.26464e-11	1.26862e-10	0.0597259
Zfp110-extended (779g)	3.35109e-105	9.29837e-11	5.10388e-07	0.0571711
Pbx3 (591g)	7.65942e-86	9.71107e-11	3.60728e-09	0.0510998
Irf9-extended (1220g)	1.49869e-09	9.85509e-11	2.74012e-06	0.141691
Thap11-extended (714g)	1.2049e-41	9.90412e-11	3.62421e-05	0.063711
E4f1-extended (153g)	3.67825e-67	1.15321e-10	0.000545961	0.0323313
Thap11 (229g)	4.79934e-35	1.41127e-10	1.35067e-07	0.0433661
Fosb-extended (41g)	2.12671e-60	1.56619e-10	2.75427e-05	0.048252
Nfyb (1028g)	8.39635e-58	1.96115e-10	9.74928e-08	0.0825152
Gata2 (505g)	2.20926e-27	2.22783e-10	0.123627	0.0396309
Zbtb33-extended (787g)	1.28078e-118	3.25956e-10	1.89641e-08	0.0676536
Bdp1-extended (1461g)	4.17856e-85	3.59248e-10	6.94487e-07	0.113947
Zbtb33 (597g)	8.39577e-102	7.42924e-10	5.42229e-08	0.0638545
Pbx3-extended (1052g)	4.29121e-94	7.97349e-10	6.93695e-09	0.0680328
Nfyc-extended (797g)	7.84594e-59	8.37032e-10	6.31917e-09	0.0701886
Rfx5 (322g)	1.13785e-57	1.10582e-09	8.26397e-10	0.0602464
Sp3-extended (936g)	8.37193e-59	1.27285e-09	3.16898e-07	0.0839593
Smarcb1-extended (227g)	8.49326e-88	1.38673e-09	2.95574e-07	0.0297248
Pax5-extended (153g)	1.39188e-223	1.73109e-09	0.0155705	0.0952999
Rfx5-extended (535g)	1.60749e-72	2.00126e-09	1.64644e-10	0.0610468
Bmyc-extended (1157g)	0.000296204	2.51767e-09	9.69959e-22	0.145613
Maff (13g)	6.74878e-21	3.05172e-09	2.58382e-18	0.0270609
Zfp523 (150g)	8.82199e-42	3.16098e-09	4.71879e-11	0.0408555
Xrcc4-extended (1432g)	1.09119e-79	4.47073e-09	0.00192095	0.0701106
Zfp384 (392g)	9.03675e-84	5.36926e-09	1.09607e-05	0.0356001
Bcl11a-extended (1049g)	1.21837e-09	6.30672e-09	9.89671e-10	0.158989
Bcl11a (85g)	0.00124249	7.07128e-09	6.20682e-10	0.111317
Glis3-extended (20g)	1.3462e-45	7.85608e-09	1.50424e-15	0.0320229
Gm14325-extended (76g)	4.29741e-39	8.30412e-09	0.037422	0.0332505
Rb1 (658g)	7.18362e-05	1.38202e-08	0.00322416	0.0428134
Srebf1 (507g)	2.44315e-59	1.40112e-08	3.36565e-06	0.0480359
Zfp846-extended (18g)	1.22787e-35	1.47174e-08	4.81393e-09	0.108567
Esrra (24g)	2.70195e-20	1.49893e-08	6.72301e-07	0.0275267
Zfp846 (17g)	1.13668e-35	1.55588e-08	4.95878e-09	0.11486
Zbtb7a-extended (31g)	1.28763e-08	1.63725e-08	0.015795	0.0769928
Ddit3 (114g)	2.63663e-72	1.68901e-08	2.6759e-17	0.0507013
Nfyc (551g)	9.79092e-48	1.76023e-08	1.00283e-07	0.0601962
Hoxa9-extended (70g)	5.00927e-70	3.20829e-08	1.60803e-06	0.047676
Egr1 (1371g)	7.2017e-114	3.55525e-08	0.037422	0.0834606
Elf1-extended (347g)	1.14047e-49	4.40447e-08	1.77119e-18	0.107756
Rcor1 (208g)	1.7718e-72	5.45921e-08	2.6269e-08	0.044214
Nfya (324g)	1.22321e-78	7.78686e-08	7.3134e-07	0.0429137
Hif1a-extended (218g)	4.09551e-06	1.04991e-07	0.000439487	0.0256755
Irf3 (291g)	6.06757e-67	1.24523e-07	2.17292e-07	0.0531452
Nfkb1-extended (570g)	4.43011e-44	1.26603e-07	0.00708459	0.093623
Esrra-extended (878g)	6.33829e-41	1.30801e-07	0.0138892	0.0584593
Sp4-extended (424g)	3.23258e-103	1.42388e-07	5.6707e-12	0.0340581
Polr3a-extended (693g)	1.64581e-70	1.54385e-07	1.13732e-05	0.0340502
Kdm5b-extended (15g)	9.20189e-24	2.00507e-07	8.94868e-09	0.243393
Tbl1xr1-extended (1102g)	2.09019e-74	3.91162e-07	4.87804e-07	0.0930549
Klf7 (12g)	2.02173e-28	3.96869e-07	4.31043e-06	0.0420396
Rxra-extended (65g)	2.54213e-33	3.96869e-07	0.308372	0.0306122
Irf7-extended (1057g)	2.58108e-92	4.31177e-07	8.7977e-06	0.190058
Klf13-extended (16g)	1.76692e-19	4.32822e-07	6.58853e-05	0.0588776
Xbp1-extended (684g)	0.0356599	4.67985e-07	1.18714e-08	0.0901564
Psmd12-extended (151g)	4.92349e-47	5.65609e-07	0.977675	0.0656419
Ctcf (20g)	7.43208e-40	5.78417e-07	5.83658e-06	0.274939
Sox4 (284g)	6.89303e-21	6.11983e-07	1.49659e-17	0.090703
Chd1 (12g)	1.6729e-19	8.53227e-07	6.11757e-07	0.151885
Usf1-extended (567g)	0.000191372	8.8254e-07	2.2785e-20	0.0460752
Creb3l1 (16g)	9.04317e-30	9.07875e-07	3.16898e-07	0.0240816
Stat1-extended (929g)	4.70167e-78	1.42998e-06	2.29905e-06	0.163581
Egr1-extended (2060g)	1.77098e-139	2.36465e-06	0.109396	0.110072
Trps1 (10g)	3.34319e-102	3.73752e-06	0.020425	0.116328
Max (22g)	1.34033e-09	7.2764e-06	0.000621856	0.0662988
Irf7 (916g)	9.89534e-97	8.55443e-06	1.07269e-05	0.164184
Stat1 (755g)	4.13339e-60	1.03501e-05	1.14051e-06	0.136938
Stat4-extended (30g)	4.70776e-53	1.25962e-05	0.31007	0.0532342
Hif1a (214g)	0.0036019	1.51859e-05	0.0226675	0.0245884
Zeb1-extended (395g)	2.66243e-119	1.73182e-05	2.59511e-07	0.0363168
Pax5 (72g)	4.83996e-122	1.81927e-05	0.0710622	0.0914362
Mef2a-extended (57g)	5.50741e-09	1.82536e-05	0.142103	0.0697309
Gtf3a-extended (70g)	5.81593e-41	1.84125e-05	0.0027213	0.0349884
Srebf2-extended (1921g)	3.21696e-77	2.15676e-05	4.46252e-06	0.19427
Phf8-extended (1530g)	5.52797e-14	3.26537e-05	0.81724	0.0846034
Kdm5a-extended (1684g)	1.19117e-76	5.42646e-05	1.64644e-10	0.196852
Polr3a (632g)	1.38034e-62	6.80146e-05	1.56848e-06	0.0307776
Egr3 (94g)	4.52097e-37	0.000100605	4.57045e-08	0.0495094
Runx1 (46g)	0.000173446	0.000125139	0.937043	0.129998
Stat3-extended (737g)	1.82891e-27	0.00012812	0.000134158	0.117402
Stat2 (953g)	8.49151e-39	0.00013131	0.000439047	0.152143
Irf6-extended (55g)	2.04788e-46	0.000132721	0.000935115	0.0435689
Bcl6-extended (44g)	1.66402e-227	0.000133189	0.709673	0.0936432
Nuak2-extended (147g)	7.48884e-58	0.000147479	1.05782e-05	0.0368367
Tead3 (34g)	4.48711e-05	0.000166187	2.27353e-12	0.052293
Runx3-extended (59g)	4.61125e-07	0.000219682	0.4157	0.040265
Kdm5a (229g)	8.37193e-59	0.000221096	7.63344e-11	0.0791636
Mef2c-extended (43g)	0.00511736	0.000224444	2.33965e-23	0.1473
Nfkb1 (373g)	2.50143e-35	0.000242979	0.0333595	0.0816768
Usf2-extended (389g)	1.09023e-28	0.000276539	0.0419831	0.0393811
Zbtb11 (22g)	1.34189e-14	0.000281969	0.00485596	0.0639123
Tal1-extended (245g)	1.51573e-109	0.000340159	0.25626	0.0218753
Mef2a (25g)	5.56549e-07	0.000365255	0.0464243	0.0909211
Zfp382 (24g)	1.74635e-20	0.000454064	9.17979e-05	0.044029
Stat2-extended (1148g)	1.16959e-36	0.000507996	0.000349622	0.174064
Gtf2b-extended (285g)	7.7328e-16	0.000542535	0.000176969	0.0660574
Srebf2 (212g)	2.43186e-54	0.000570512	0.0744506	0.0667437
Foxj2 (13g)	1.4063e-28	0.000573504	0.00580103	0.0575044
Ybx1 (47g)	4.00431e-14	0.000644376	0.000999884	0.108806
Nfe2 (76g)	1.35756e-28	0.000715914	0.00347146	0.0768466
Nr3c1-extended (965g)	0.682656	0.000902386	0.738581	0.111937
Tgif1-extended (10g)	9.58844e-20	0.000902386	2.62171e-08	0.189602
Tcf4-extended (37g)	4.25273e-27	0.00104237	2.54316e-13	0.133923
Creb3l2-extended (430g)	1.04084e-59	0.00117069	3.20855e-05	0.0507155
Rfx1-extended (346g)	1.2445e-50	0.00121523	1.2582e-06	0.0328156
Xbp1 (418g)	4.82369e-09	0.00125139	4.11507e-07	0.0647997
Klf16-extended (18g)	0.00213146	0.00137367	0.286124	0.0445171
Batf-extended (36g)	6.5752e-18	0.00156275	0.00553306	0.132042
Elk4-extended (1249g)	7.03881e-71	0.0021921	2.95574e-07	0.113734
Sp2-extended (928g)	2.1528e-30	0.00237743	7.0363e-05	0.0573529
Rarg-extended (22g)	4.0105e-20	0.00243344	0.0088919	0.043702
Zbtb7a (11g)	2.48162e-06	0.00291852	0.121637	0.0925351
Runx1-extended (79g)	7.67103e-07	0.00295008	0.0246621	0.11802
Zfp704 (170g)	9.66104e-16	0.00335887	7.3134e-07	0.063547
Creb3l2 (196g)	8.68406e-46	0.00369665	0.00107677	0.0447027
Ezh2 (29g)	1.78011e-19	0.00370121	0.000431988	0.101855
Mlxip (73g)	1.15977e-45	0.00391042	0.0269777	0.0546303
Mlxip-extended (74g)	1.91406e-45	0.00400045	0.0246019	0.0539383
Nfe2-extended (92g)	3.88723e-47	0.00457345	0.023351	0.0796534
Zfp148-extended (212g)	5.63462e-39	0.00477449	0.0138892	0.049251
Runx3 (43g)	0.0173735	0.00526933	0.142103	0.0479481
Fosl1 (66g)	2.5981e-26	0.00532008	0.00012085	0.0401032
Chd2 (1533g)	3.88884e-54	0.00549143	1.84996e-08	0.139156
Chd2-extended (2195g)	1.03141e-55	0.00549496	2.72346e-06	0.188915
Runx2-extended (110g)	4.87716e-30	0.00633338	2.28613e-07	0.0935455
Atf6-extended (71g)	1.49489e-148	0.00874131	2.24001e-05	0.0940171
Zfp467-extended (202g)	0.57346	0.00925583	0.00284376	0.0799989
Atf6b-extended (102g)	1.37436e-16	0.0108924	0.00325915	0.0256503
Bach1-extended (201g)	0.205264	0.0116112	0.589374	0.0403176
Tal1 (129g)	1.54333e-67	0.0144748	0.0757921	0.0201467
Gtf3a (68g)	4.38648e-22	0.0146646	0.101492	0.0327215
Hoxa10-extended (26g)	7.96374e-35	0.0146646	0.0195442	0.0399494
Zfp37 (22g)	0.0624531	0.0163191	0.354576	0.0096204
Foxp1-extended (135g)	0.420122	0.0179201	1.1685e-11	0.104628
Hoxa2-extended (13g)	0.00283367	0.0191926	0.000274885	0.0618893
Hoxa6-extended (11g)	0.57866	0.0219373	0.805087	0
Elk3-extended (50g)	2.95725e-10	0.0219631	1.24361e-06	0.0456087
Mecom-extended (13g)	4.50992e-80	0.0219631	0.591196	0.051992
Nr3c1 (255g)	0.000245602	0.0219631	0.0933982	0.0517599
Phf8 (1176g)	0.714669	0.0219631	0.937043	0.0684951
Hoxa7-extended (14g)	0.123013	0.024642	0.0194884	0.0497148
Mta3-extended (22g)	3.55552e-16	0.0252215	0.0453197	0.0451935
Hoxb2 (50g)	1.14586e-40	0.0254281	0.129589	0.0231402
Bhlhe40 (21g)	2.74848e-08	0.0257406	4.3587e-07	0.0736924
Irf2-extended (833g)	2.84773e-08	0.0273516	0.0234309	0.172749
Zfp93 (15g)	0.113668	0.0286263	0.041581	0.0599239
Bcl3 (221g)	6.06734e-21	0.0289529	0.149498	0.0910212
Rela (58g)	1.47816e-05	0.0399914	0.447207	0.0387967
Hoxb2-extended (56g)	2.41025e-46	0.0415084	0.192528	0.0215793
Rxrb-extended (35g)	0.640911	0.0419997	0.133824	0.0276712
Atf6b (23g)	0.215754	0.0421638	0.0397392	0.0341972
Rxrb (19g)	0.21854	0.0429393	0.204841	0.0433285
Plagl1 (21g)	9.25917e-87	0.043195	0.376588	0.0896175
Zfp612-extended (15g)	1.89311e-42	0.0453385	0.10948	0.0450245
Elf4 (394g)	7.85531e-38	0.0484792	0.00059054	0.03983
Rfx2-extended (17g)	0.1138	0.0503466	0.305762	0.0336409
Gata3 (17g)	5.96632e-47	0.0601618	0.595717	0.0374856
Runx2 (107g)	8.08649e-29	0.0624832	3.72618e-07	0.0887768
Foxo1 (11g)	0.0483505	0.063819	0.0419831	0.0520325
Smad5 (101g)	2.36912e-23	0.0650696	0.0244305	0.0495744
Gata3-extended (46g)	4.02551e-95	0.0689783	0.468901	0.0190649
Sp1-extended (414g)	2.64123e-10	0.0802179	0.0381151	0.0380457
Mxi1-extended (1069g)	0.00358848	0.081443	0.229609	0.0839852
Foxo1-extended (25g)	4.8685e-08	0.0868306	0.0321474	0.0413158
Gfi1 (61g)	0.103715	0.0868306	0.0148374	0.119366
Foxc1-extended (22g)	0.38229	0.0871161	0.345503	0.0357223
Gm14308-extended (18g)	0.46782	0.0874499	0.471049	0.0258926
Zfp119a-extended (14g)	0.000536319	0.0908657	0.000262896	0.0810339
Mef2b-extended (26g)	3.04499e-14	0.0977229	0.0132951	0.0360241
Ep300-extended (575g)	0.23939	0.104145	0.838088	0.0451025
Patz1-extended (96g)	2.11975e-23	0.109587	0.0152266	0.0216521
Rfx2 (12g)	0.0081531	0.109587	0.321636	0.0374288
Ltf (11g)	0.0853563	0.116769	0.00918052	0
Zfx-extended (78g)	0.0183842	0.124474	0.94799	0.0373481
Srf (37g)	0.715591	0.131907	0.104036	0.0189908
Hoxb7-extended (77g)	5.74225e-89	0.141939	0.00126522	0.0168028
Rreb1-extended (183g)	5.5166e-17	0.144397	1.25867e-08	0.0481577
Jdp2-extended (107g)	0.341192	0.147723	4.67261e-05	0.0526298
Hoxc10-extended (29g)	0.368433	0.150591	0.638396	0.0106976
Sp4 (10g)	0.131097	0.152025	0.776542	0.0542648
Zfp597 (48g)	1.00422e-50	0.152956	5.2131e-06	0.0705854
Gli3-extended (39g)	0.000585391	0.158589	0.896531	0.0270063
Hoxb5-extended (36g)	6.90994e-53	0.160679	0.289549	0.0239742
Bmyc (32g)	3.94447e-17	0.161222	0.000262896	0.123656
Hlf (23g)	4.52008e-28	0.167899	0.000954295	0.0367673
Irf2 (689g)	0.00631278	0.180943	0.0878221	0.148242
Pknox1-extended (64g)	3.30485e-07	0.183513	0.0120068	0.0527028
Zfp46 (11g)	3.7566e-10	0.191103	0.355319	0.097561
Cebpg-extended (117g)	0.000677129	0.193371	0.471049	0.0309943
Hoxa9 (20g)	0.407371	0.199395	0.923558	0.036855
Irf1-extended (1344g)	0.0439746	0.202268	1.13969e-05	0.125744
Rreb1 (11g)	0.000606604	0.203286	0.489466	0.0941611
Foxp1 (62g)	0.607224	0.204181	7.91768e-09	0.10159
Atf4-extended (757g)	6.83529e-24	0.205153	0.622274	0.108348
Hoxc10 (11g)	0.489414	0.205155	0.938094	0
Foxo3-extended (83g)	6.65379e-08	0.207257	0.0578376	0.0366024
Zfp597-extended (181g)	1.64418e-45	0.210823	2.02587e-07	0.0451892
Creb1-extended (248g)	3.00379e-10	0.216718	1.93249e-05	0.0623152
Tbp (21g)	0.000621757	0.228437	0.957822	0.0462139
Zfp595-extended (54g)	0.16976	0.235328	0.0583687	0.017442
Fli1 (67g)	1.18804e-15	0.237709	0.200337	0.0482596
Mef2b (16g)	1.57293e-16	0.237709	0.0907108	0.0432653
Rfx8 (33g)	0.767322	0.237709	0.604389	0.0186133
Rxra (29g)	7.42945e-13	0.241505	3.52798e-10	0.0460339
Fosl1-extended (245g)	0.0652319	0.2495	3.27425e-17	0.0373986
Hoxb8-extended (19g)	5.72224e-18	0.2495	0.0447076	0.0158498
Pparg (25g)	1.54058e-10	0.2495	0.0649119	0.0713816
Mycn-extended (68g)	3.20788e-80	0.261474	0.385634	0.0472895
Hoxa3-extended (11g)	4.86796e-06	0.262176	0.541581	0.0592757
Klf10-extended (29g)	2.53448e-27	0.262583	2.83748e-11	0.0648117
Rfx8-extended (41g)	0.929262	0.266429	0.880072	0.015813
Lef1-extended (10g)	0.522986	0.270727	0.0133599	0
Klf1-extended (118g)	9.96314e-05	0.271625	0.348155	0.0406599
Nfatc2 (35g)	0.10133	0.27709	0.192528	0.0153992
Rela-extended (1529g)	0.000788351	0.283357	0.0251374	0.0569892
Gtf3c2 (90g)	4.62445e-05	0.2862	0.00649794	0.0174727
Pparg-extended (30g)	4.15536e-10	0.2862	0.0882713	0.0608313
Rad21 (591g)	1.28866e-30	0.29255	0.00261818	0.0645529
Atf4 (375g)	7.4302e-15	0.295902	0.0545559	0.0746482
Nr1i3-extended (34g)	0.0223352	0.311625	0.744006	0.00921098
Cxxc1 (56g)	0.00646039	0.317974	0.199117	0.022182
Elf4-extended (846g)	9.71533e-27	0.319235	0.06754	0.0604073
Nfic-extended (45g)	1.40944e-30	0.319235	0.399729	0.0312895
Rab14 (18g)	0.531115	0.321311	0.816012	0.193877
Tcf12-extended (62g)	4.52547e-08	0.321311	0.020425	0.0289201
Tcf12 (58g)	6.46987e-08	0.321311	0.0210472	0.0303437
Tbr1-extended (40g)	0.135087	0.321675	0.0927101	0.0134055
Stat5a-extended (73g)	2.22135e-63	0.325646	0.000217281	0.0503847
Gbx2-extended (15g)	0.00356	0.338449	0.238354	0.00924415
Stat3 (94g)	7.42945e-13	0.338449	0.0155705	0.0722885
Gtf3c2-extended (165g)	6.61192e-06	0.347075	0.0148808	0.0156134
Pgr-extended (23g)	0.612441	0.347075	0.000120263	0.0305562
Zfp595 (24g)	0.414463	0.347075	0.631147	0.0267735
Fiz1 (17g)	5.49875e-05	0.355051	0.285028	0.0671857
Foxa3-extended (55g)	9.94502e-40	0.357999	4.28614e-05	0.0398896
Hoxb6-extended (43g)	3.81187e-59	0.378429	0.749611	0.0208099
Gmeb1-extended (119g)	9.85279e-07	0.388434	0.255908	0.0203119
Fli1-extended (167g)	2.09596e-39	0.389643	0.0234958	0.0397529
Klf1 (59g)	2.09182e-07	0.409578	0.0286854	0.0170639
Vezf1-extended (202g)	4.51137e-120	0.414544	0.00051909	0.0425581
Etv3-extended (31g)	9.66529e-23	0.415967	0.0070165	0.0624367
Mecp2 (13g)	2.45267e-08	0.41771	0.784539	0.0631421
Poli (12g)	0.0385288	0.427031	0.000960969	0.0542446
Etv6-extended (21g)	1.04114e-05	0.42891	3.09051e-05	0.0984387
Hoxb8 (13g)	3.74605e-11	0.440767	0.0432324	0.0210474
Zfp687 (12g)	0.881912	0.441298	0.29824	0.032818
Zfp592 (43g)	0.807957	0.459597	0.0372799	0.0200334
Creb1 (93g)	2.90267e-06	0.465671	4.09214e-05	0.0607883
Sp1 (25g)	0.192163	0.465671	0.439851	0.0342763
Klf15-extended (19g)	0.223567	0.471243	0.9865	0.0265311
Thrb-extended (54g)	8.34338e-157	0.479528	0.228859	0.0236825
Sox5-extended (35g)	3.38498e-79	0.489075	0.112238	0.0859512
Cux2-extended (39g)	0.0465638	0.49055	0.163851	0.0152737
Zfp35 (11g)	0.965752	0.49055	0.545874	0.0369549
Terf1 (27g)	0.643837	0.500369	0.0868012	0.0483861
Nfatc4-extended (27g)	0.209528	0.504868	0.913031	0.0125084
Cux1-extended (235g)	4.01704e-24	0.534048	0.000104631	0.0659194
Zfp30 (17g)	0.899069	0.534048	0.0109726	0.0895809
Elk1-extended (496g)	0.010725	0.543408	0.0948256	0.0273273
Snai3-extended (39g)	0.0263374	0.543408	0.99114	0.0129698
Tbx19 (31g)	1.86389e-31	0.543408	0.0118099	0.023727
Hoxb9-extended (37g)	8.92067e-21	0.553634	0.00164041	0.0160277
Foxa3 (24g)	1.56041e-17	0.573069	1.83264e-06	0.06553
AU041133-extended (16g)	0.411095	0.581699	0.417746	0.0480612
Irf1 (1067g)	1.87369e-05	0.588993	3.14153e-07	0.104717
Snai3 (38g)	0.0245937	0.595448	0.990255	0.0133001
Cebpg (45g)	0.724877	0.61582	0.0500608	0.0479004
Meis3 (13g)	0.00364448	0.618713	0.53827	0.0248058
Sox6-extended (27g)	4.62278e-25	0.628668	0.00637557	0.0728537
Pml-extended (21g)	8.76102e-07	0.636111	0.0583687	0.0395004
Gmeb1 (109g)	2.1888e-06	0.641713	0.28192	0.0218822
Zmiz1-extended (1390g)	1.27464e-05	0.641713	0.00163975	0.150595
Bcl3-extended (541g)	3.9622e-23	0.665703	0.893189	0.105614
E2f2 (737g)	0.438973	0.666342	0.128019	0.0926393
Zfp110 (11g)	1.81587e-05	0.670662	0.349243	0.041833
Mafk (21g)	0.000393136	0.677463	0.111558	0.0385636
Foxn3 (21g)	3.98054e-30	0.699781	0.189601	0.0502732
Foxo3 (19g)	0.00100038	0.707421	0.0208683	0.0499612
Klf9-extended (51g)	0.00436741	0.707421	0.957822	0.0224419
Zfp160-extended (12g)	0.807957	0.708753	0.532782	0.0629238
Nr2c1-extended (28g)	4.53913e-05	0.744256	0.99114	0.0236132
Rora-extended (15g)	0.0033818	0.747968	0.415271	0.0380642
E2f2-extended (790g)	0.00429013	0.757569	0.493984	0.095086
Elk1 (372g)	0.00075868	0.761122	0.0137625	0.0211032
Nfatc4 (24g)	0.785101	0.799541	0.186557	0.00869625
Bcl6b-extended (73g)	1.14895e-84	0.80043	0.0461922	0.0353021
Nr2f6-extended (24g)	0.000136146	0.803304	0.138872	0.0302657
Sox15-extended (19g)	0.236157	0.803304	0.776542	0.0176587
Tbx19-extended (67g)	2.13638e-28	0.803304	0.0210596	0.0124336
Stat5a (14g)	1.93572e-06	0.807411	0.709673	0.0490162
Pou5f1-extended (13g)	0.269005	0.811424	0.92216	0.0314458
Pou5f1 (13g)	0.269005	0.811424	0.92216	0.0314458
Zfp114 (13g)	0.457825	0.81645	0.992166	0
Elk4 (110g)	6.09993e-08	0.819114	0.00681128	0.0290652
Zfp740 (15g)	0.0343537	0.821773	0.267357	0.0653616
Hoxb9 (21g)	5.16538e-22	0.833341	0.0184904	0.0278689
Mzf1 (21g)	7.22968e-08	0.833341	0.614192	0.0189696
Sox6 (18g)	3.1565e-23	0.833341	0.00712667	0.100936
Zbtb17-extended (20g)	0.807957	0.837279	0.136983	0.0285831
Foxo6-extended (13g)	0.71093	0.843805	0.990255	0.0134052
Foxo6 (11g)	0.71093	0.843805	0.990255	0.0158167
Arnt-extended (119g)	0.0036833	0.855536	0.556777	0.0345571
Tbpl1 (15g)	0.425238	0.855536	0.343039	0.0520935
Nr2c1 (20g)	0.00126378	0.8639	0.977675	0.0289107
Zfp553 (48g)	0.948494	0.8639	0.0614113	0.0148785
Zfp712-extended (15g)	0.00132628	0.869541	0.923558	0.0412181
Arx-extended (11g)	0.00252418	0.884009	0.647476	0
Sp2 (38g)	0.1158	0.891772	0.880072	0.0203001
Dlx4-extended (11g)	5.40955e-05	0.907291	0.355435	0.0316334
Nr2f6 (15g)	0.00276338	0.907291	0.445294	0.0384992
Sox5 (22g)	5.20107e-70	0.938759	0.0117481	0.131852
Nr2c2 (15g)	0.458983	0.947182	0.181867	0.0416531
Nfatc2-extended (38g)	0.00597885	0.952898	0.625041	0.0153126
Sirt6-extended (35g)	0.0120803	0.962333	0.00591309	0.0260128
Usf2 (20g)	4.82271e-05	0.962333	0.0398216	0.0547093
Foxn3-extended (277g)	4.22515e-73	0.967183	1.20995e-05	0.0470587
Nr2c2-extended (111g)	2.45267e-08	0.987523	0.0234958	0.0263414
Atoh8-extended (20g)	0.0756248	0.99028	0.996172	0.00614251
Zfp169 (11g)	0.000915079	0.99028	0.348155	0.0577975
Hoxb5 (25g)	1.00861e-46	0.991007	0.174836	0.0242105
Hoxb7 (19g)	3.63842e-05	0.996057	0.891129	0

## Sheet: DCPsLPs
Regulon	Bin_p.adjust	Sample_p.adjust	Interaction_p.adjust	Difference
Runx2-extended (110g)	1.20797e-181	8.29305e-48	9.15439e-21	0.0835142
Runx2 (107g)	2.1738e-185	7.03917e-45	1.8098e-22	0.0778487
Irf4 (206g)	1.26817e-173	6.58674e-39	1.89831e-32	0.0541344
Sp6-extended (26g)	2.43276e-107	9.07778e-36	4.40172e-26	0.0491928
Irf4-extended (262g)	2.00697e-155	1.29443e-34	3.04608e-23	0.0586827
Spib (386g)	2.79957e-167	8.40006e-30	1.42233e-27	0.0825319
Snai1-extended (23g)	4.72329e-103	2.34108e-28	2.43088e-20	0.0366959
Runx3-extended (59g)	1.43691e-105	8.95529e-27	2.01607e-13	0.0431329
Irf8 (910g)	5.55327e-186	1.02656e-26	2.06224e-18	0.086863
Mef2b-extended (26g)	2.06135e-98	1.0277e-26	1.59743e-31	0.0289332
Klf2 (16g)	3.92952e-75	1.26097e-26	2.41073e-08	0.169286
Runx3 (43g)	9.98167e-102	1.52372e-26	1.94725e-13	0.0479481
Nfil3-extended (252g)	1.26817e-173	7.50347e-26	2.69164e-14	0.0520407
Rxrg-extended (48g)	5.70319e-119	7.64537e-25	3.31941e-09	0.0445306
Snai1 (12g)	1.5082e-89	1.26329e-24	1.19009e-15	0.0697044
Spib-extended (438g)	9.97072e-170	3.28717e-24	1.85718e-27	0.0921942
Klf4-extended (143g)	1.27392e-70	5.02125e-24	1.20749e-17	0.0393468
Irf8-extended (1182g)	6.88011e-200	7.24978e-24	3.03523e-17	0.111179
Mafb-extended (94g)	2.16011e-81	7.02625e-23	1.95821e-24	0.0248011
Klf4 (129g)	3.75603e-73	1.34054e-22	4.58664e-17	0.0429982
Mef2b (16g)	3.08375e-90	1.8688e-22	1.45472e-26	0.0429592
Ets1 (134g)	5.97769e-32	4.20109e-22	0.00583125	0.0853996
Klf7-extended (273g)	3.00497e-85	2.30509e-21	1.2291e-13	0.0313928
Ets1-extended (204g)	7.18678e-77	4.40104e-21	0.000160832	0.0848224
Mef2c-extended (43g)	1.71989e-120	8.22958e-21	0.000125056	0.135187
Fos-extended (297g)	6.8262e-111	2.49093e-20	8.55659e-10	0.0612552
Crem-extended (163g)	7.71902e-132	3.46901e-20	1.2247e-05	0.0459952
Crem (85g)	3.04713e-79	1.33029e-18	1.69698e-06	0.0430694
Myc-extended (3177g)	2.90226e-24	6.18017e-18	7.12625e-06	0.188115
Jun-extended (643g)	4.42881e-100	9.26167e-18	4.17352e-07	0.080266
Fosl2 (314g)	4.93848e-45	1.68509e-17	1.53039e-05	0.0474787
Prdm1 (23g)	4.46879e-48	1.79446e-17	5.85791e-09	0.0636111
Fos (98g)	1.1098e-66	2.64318e-17	3.10705e-05	0.0776332
Maf-extended (578g)	7.72087e-83	6.61221e-17	6.37775e-06	0.063552
Klf2-extended (137g)	3.06344e-85	1.33597e-16	5.90511e-06	0.0747778
Klf3-extended (576g)	5.7602e-21	1.96968e-16	0.000575053	0.0362678
Atf3 (848g)	1.27392e-70	4.34999e-16	1.79408e-05	0.0818918
Foxj2-extended (35g)	2.28558e-62	4.55643e-16	2.31169e-09	0.0288083
Pax5 (72g)	2.91334e-88	4.72328e-16	8.28488e-11	0.0626366
Nfe2l2-extended (825g)	6.98938e-55	2.09857e-15	0.000961478	0.0790972
Myc (838g)	6.19849e-13	3.45669e-15	2.62816e-05	0.0876422
Fosl2-extended (486g)	5.29432e-44	3.61644e-15	2.54578e-06	0.0505655
Tcf4-extended (37g)	1.4818e-41	3.73762e-14	2.54578e-06	0.130825
Mxd1-extended (124g)	2.77078e-09	3.89479e-14	0.335774	0.051636
Bhlhe41-extended (800g)	9.08852e-35	1.06991e-13	2.6899e-06	0.0561477
Pax5-extended (153g)	2.7941e-118	1.06991e-13	3.93366e-09	0.0561803
Zbtb7b-extended (112g)	2.70426e-15	4.22952e-13	5.16806e-05	0.0404435
Foxp1 (62g)	2.53927e-54	8.04048e-13	0.000873867	0.090837
Spic (589g)	1.31553e-76	1.22748e-12	0.0113663	0.0536628
Hdac2-extended (2621g)	1.1022e-30	2.83444e-12	0.00567776	0.176167
Mitf-extended (485g)	2.22686e-36	4.40325e-12	0.0701612	0.0415753
Atf3-extended (1228g)	1.41438e-72	1.18717e-11	4.49533e-07	0.108254
Jund-extended (396g)	0.0130582	1.45649e-11	0.0512881	0.0733309
Zfp467-extended (202g)	5.83273e-09	1.45649e-11	0.381345	0.0725755
Mef2a-extended (57g)	2.43001e-20	1.82012e-11	2.85801e-05	0.050083
Ehf-extended (66g)	5.20406e-82	1.82589e-11	0.123369	0.0248356
Spic-extended (745g)	1.68663e-60	2.43291e-11	0.00162808	0.0705989
Plagl1 (21g)	4.71063e-63	2.64556e-11	1.85398e-07	0.0535519
Ehf (45g)	4.26242e-51	3.61736e-11	4.81072e-06	0.0197696
Gata1 (497g)	7.03169e-05	4.4866e-11	0.439799	0.029294
Nfkb1-extended (570g)	2.12006e-18	7.58301e-11	0.0154121	0.0713468
Klf6-extended (398g)	0.02367	1.41642e-10	0.113609	0.046776
Prdm1-extended (531g)	1.94038e-48	1.47767e-10	7.69616e-07	0.0491605
Rel (824g)	3.25267e-35	1.51171e-10	0.0264958	0.0905511
Mitf (243g)	1.00627e-39	1.55635e-10	0.000145392	0.0272479
Rel-extended (911g)	4.97313e-38	1.65687e-10	0.0184096	0.0926809
Klf13-extended (16g)	5.50875e-35	1.90463e-10	3.69348e-10	0.0557143
Maf (14g)	1.92446e-36	1.90463e-10	1.63125e-07	0.0563511
Tbp-extended (547g)	6.73722e-27	1.96102e-10	0.219744	0.0393027
Rest-extended (494g)	8.87348e-21	2.11837e-10	0.697495	0.073384
Nfe2l2 (572g)	2.57013e-38	2.25225e-10	0.0125449	0.0576374
Cebpd (726g)	5.36997e-90	2.48435e-10	0.107925	0.0784063
Maz-extended (1545g)	1.0637e-27	4.60046e-10	0.00510119	0.124809
Gata2-extended (711g)	1.44802e-31	4.84476e-10	0.563142	0.050922
Sox5-extended (35g)	1.6116e-125	7.2696e-10	0.00178834	0.0601753
Tfdp1 (2353g)	1.09549e-15	7.2696e-10	0.0992384	0.186063
Cebpz-extended (1415g)	1.50005e-38	7.7222e-10	0.0100407	0.143665
Max-extended (2032g)	6.50326e-12	8.99319e-10	0.233114	0.134341
Zfp143 (867g)	9.65824e-24	1.27545e-09	0.0992384	0.0611916
E2f1 (1723g)	1.4931e-19	1.78797e-09	0.0992384	0.162428
Irf5 (310g)	1.95374e-61	1.92257e-09	2.6427e-05	0.0645854
Tfdp1-extended (3051g)	7.37595e-18	2.1388e-09	0.105521	0.210664
Jun (113g)	1.36445e-71	2.54679e-09	2.00444e-07	0.069604
E2f1-extended (1972g)	5.19736e-21	3.07065e-09	0.0808559	0.185268
Jdp2-extended (107g)	1.79341e-13	3.08575e-09	0.919061	0.0473224
Erf-extended (1287g)	1.23618e-30	3.0973e-09	0.0646868	0.0914134
Klf6 (188g)	0.00830812	3.52818e-09	0.381345	0.0425431
Cebpd-extended (1059g)	5.05895e-103	4.4672e-09	0.0992384	0.110742
Atf1-extended (1962g)	4.58245e-32	5.26988e-09	0.0200713	0.106197
Foxp1-extended (135g)	5.96781e-59	5.26988e-09	0.367071	0.0863305
Psmd12-extended (151g)	2.45997e-25	5.26988e-09	0.00165841	0.0644875
Runx1-extended (79g)	0.767554	5.26988e-09	0.993799	0.0954487
Maff-extended (260g)	4.29577e-05	5.35367e-09	0.0631751	0.040265
Trp53-extended (419g)	4.53535e-18	5.54046e-09	0.0142385	0.0517627
Gabpb1 (1408g)	3.96099e-66	5.55798e-09	5.16806e-05	0.0643032
Irf5-extended (783g)	7.31791e-77	5.69026e-09	2.50614e-09	0.083232
Nfkb1 (373g)	4.03772e-17	6.11529e-09	0.0100507	0.0675492
Brf2-extended (661g)	3.00429e-15	6.1535e-09	0.151956	0.0618254
Jund (238g)	0.0311505	6.35155e-09	0.0819836	0.0699498
Ubtf-extended (2609g)	6.27506e-33	7.00597e-09	0.0307162	0.179575
Gata2 (505g)	2.37523e-11	1.84661e-08	0.522844	0.0371018
Gtf2f1 (2126g)	3.42546e-25	2.21417e-08	0.0499678	0.139546
Thap1-extended (1099g)	3.36843e-27	2.27939e-08	0.177083	0.0841047
E2f4-extended (3126g)	6.0457e-24	2.30396e-08	0.0807299	0.185367
Ets2-extended (560g)	0.560342	2.42408e-08	0.645625	0.0346654
Thap11-extended (714g)	3.42272e-09	2.63233e-08	0.0570042	0.0582515
E2f6-extended (2308g)	1.03972e-25	2.9319e-08	0.0416406	0.168033
E2f4 (2468g)	8.96691e-21	3.81311e-08	0.0824881	0.158355
Six5 (227g)	2.49519e-25	4.40133e-08	0.00122249	0.0354421
Gtf2f1-extended (2829g)	2.3063e-26	4.80569e-08	0.0606343	0.164277
Ezh2-extended (4403g)	2.36787e-27	5.92367e-08	0.0178532	0.208057
Zfp143-extended (1366g)	7.86587e-19	6.30967e-08	0.0645026	0.087476
Zfp770 (395g)	2.29086e-16	7.35711e-08	0.0822736	0.0393991
Sox4 (284g)	1.54383e-45	8.13499e-08	0.896105	0.081777
Tfdp2-extended (1893g)	2.19067e-31	8.42867e-08	4.30325e-07	0.124149
Erf (723g)	7.37595e-18	1.03259e-07	0.101382	0.0707807
E2f6 (1867g)	6.31953e-24	1.09886e-07	0.0500947	0.153182
Polr3g-extended (1096g)	2.01591e-27	1.33791e-07	0.083635	0.0680224
Hsf1-extended (652g)	3.20014e-11	1.42399e-07	0.256948	0.0433016
Creb5 (136g)	9.32138e-07	1.97911e-07	0.0578817	0.0340964
Usf2-extended (389g)	5.2242e-35	2.32853e-07	0.138006	0.035513
Thap1 (639g)	2.18162e-26	2.80129e-07	0.0874626	0.0552802
Fosl1-extended (245g)	3.79878e-36	2.8938e-07	0.857602	0.0339726
Ybx1-extended (1919g)	6.52346e-15	3.13944e-07	0.172065	0.123692
Hcfc1-extended (3632g)	2.07372e-42	3.30324e-07	0.00276982	0.164023
Gm14295-extended (13g)	0.00095116	3.33689e-07	0.917193	0.111376
E2f3-extended (3265g)	9.89358e-30	3.84365e-07	0.0423488	0.194582
E2f3 (2827g)	1.80424e-29	3.85036e-07	0.0487603	0.185206
Mef2a (25g)	3.79865e-12	4.07245e-07	0.000544239	0.0718421
Bmyc (32g)	6.69167e-91	4.26937e-07	3.44152e-09	0.116005
Pole4-extended (929g)	3.10055e-14	4.9307e-07	0.501382	0.0982183
Pole3-extended (1481g)	2.69772e-09	5.52334e-07	0.167985	0.118321
Etv5-extended (1778g)	1.1098e-66	6.83225e-07	0.107925	0.0930809
Sox4-extended (427g)	6.09513e-43	1.024e-06	0.955352	0.0902071
Etv4 (580g)	1.91079e-41	1.0507e-06	0.822881	0.0512077
Gabpb1-extended (2466g)	3.25769e-71	1.18162e-06	0.000704998	0.115989
Foxo1-extended (25g)	0.237252	1.34561e-06	0.168527	0.0413158
Snai3-extended (39g)	7.90784e-12	1.46818e-06	3.89742e-11	0.0142924
Snai3 (38g)	7.90784e-12	1.46818e-06	3.89742e-11	0.0146563
Cebpb-extended (1376g)	3.96907e-37	2.03385e-06	0.010964	0.11616
Srf-extended (1104g)	1.64272e-20	2.03484e-06	0.0992384	0.0736793
Six5-extended (341g)	1.6865e-27	2.19921e-06	9.22316e-05	0.0471945
Gata1-extended (604g)	9.98073e-22	2.31885e-06	0.969401	0.03829
Etv4-extended (1166g)	1.79132e-41	2.38518e-06	0.328978	0.0908057
Cebpb (1125g)	3.78968e-44	2.4659e-06	0.0131094	0.0927017
Nr3c1-extended (965g)	0.132967	2.80475e-06	0.335774	0.103428
Hes5-extended (19g)	0.000772346	3.19129e-06	0.0154121	0.107072
Hcfc1 (2373g)	4.61678e-32	3.36324e-06	0.00678738	0.117672
Sox5 (22g)	1.5651e-96	4.0184e-06	0.0487603	0.093743
Nfkb2-extended (773g)	0.000190136	4.40301e-06	0.0807299	0.0428082
Tfdp2 (1338g)	2.88727e-24	4.48144e-06	2.54578e-06	0.0909148
Irf7-extended (1057g)	2.27263e-25	4.7003e-06	0.000311308	0.160231
Relb-extended (768g)	1.13632e-11	5.36477e-06	0.00136281	0.0597943
Brca1-extended (3166g)	1.42163e-13	5.62846e-06	0.110466	0.184702
Fli1-extended (167g)	8.51776e-10	5.62846e-06	0.891986	0.0355267
Egr2-extended (84g)	8.82615e-52	7.14301e-06	0.00165841	0.030868
Esrra-extended (878g)	2.34608e-17	7.94355e-06	0.075417	0.0543504
Foxo3-extended (83g)	0.0319257	7.9803e-06	0.345239	0.0308176
Brca1 (2569g)	3.55085e-12	8.39409e-06	0.160525	0.155083
Pole3 (528g)	1.08358e-06	8.75603e-06	0.214019	0.0724425
Relb (482g)	2.17656e-14	9.4526e-06	0.0240987	0.05029
Thap11 (229g)	0.000555705	9.64691e-06	0.0581863	0.0379378
Runx1 (46g)	0.0302075	1.12898e-05	0.633521	0.116427
Etv5 (1218g)	5.43128e-47	1.29428e-05	0.151956	0.0607501
Bcl3-extended (541g)	1.68067e-18	1.32843e-05	0.00109864	0.0864008
Fli1 (67g)	1.61491e-07	1.40852e-05	0.417742	0.0470137
Foxn3-extended (277g)	5.97257e-16	1.62016e-05	0.15352	0.0462199
Xrcc4-extended (1432g)	1.96419e-29	1.67649e-05	0.0807299	0.0678562
Egr2 (61g)	1.55706e-55	2.68439e-05	0.000255666	0.0383996
Stat1-extended (929g)	3.34401e-13	2.69398e-05	1.88097e-05	0.123749
Bcl3 (221g)	6.69792e-09	3.08931e-05	0.0150301	0.0784225
Junb (529g)	7.2362e-09	3.49395e-05	0.0249266	0.0631784
Srebf1-extended (2595g)	9.04137e-49	3.64667e-05	0.0992384	0.13898
Irf7 (916g)	1.20676e-27	4.94944e-05	0.000152953	0.138554
Zmiz1-extended (1390g)	7.41487e-05	5.14118e-05	0.702964	0.12936
Creb1 (93g)	0.0038858	5.1487e-05	0.303059	0.057304
Atf6-extended (71g)	2.01076e-83	5.16048e-05	0.407902	0.0610088
Gm14325-extended (76g)	2.9099e-14	5.77229e-05	0.422822	0.0319855
Taf7-extended (857g)	4.48218e-41	6.43382e-05	0.247318	0.0483507
Junb-extended (759g)	1.63057e-07	6.51381e-05	0.0102421	0.0791907
Fosl1 (66g)	1.45884e-41	6.58808e-05	0.0487603	0.0394584
Rb1-extended (958g)	0.000102961	7.04824e-05	0.265745	0.051109
Zfp119a-extended (14g)	0.00114083	7.6676e-05	0.04017	0.0769589
Creb5-extended (520g)	0.0360841	9.28038e-05	0.0475497	0.0406753
Nr3c1 (255g)	0.00668361	9.72411e-05	0.389908	0.0460725
Zbtb7a-extended (31g)	0.0307725	9.84735e-05	0.878448	0.0528926
E2f8-extended (2361g)	4.16269e-13	0.000123507	0.115485	0.140912
Tcf12-extended (62g)	4.85105e-06	0.000123507	0.0133644	0.0284276
Klf7 (12g)	2.76061e-06	0.000123901	0.00905343	0.0420396
Smarca4-extended (3967g)	2.47101e-40	0.000153473	0.0883594	0.202379
Meis3 (13g)	1.21392e-10	0.000155758	0.00129345	0.0253069
Elf1-extended (347g)	1.67071e-10	0.000189673	0.633521	0.0943723
Sp1-extended (414g)	0.439125	0.000216686	0.964301	0.0363808
Tcf12 (58g)	5.37827e-06	0.000231435	0.0207981	0.0302854
Stat1 (755g)	2.0395e-07	0.00025938	5.51353e-05	0.104582
Foxo1 (11g)	0.0244472	0.000337892	0.349776	0.0520325
Hlf (23g)	1.67358e-10	0.000376389	0.0806749	0.0444778
Rb1 (658g)	0.00024739	0.000410794	0.24454	0.0411667
Ep300-extended (575g)	3.71377e-06	0.000431685	0.499526	0.0424599
Foxj2 (13g)	1.94672e-13	0.000439813	0.0325199	0.0418441
E2f7-extended (2322g)	1.53817e-27	0.000493573	0.206566	0.150797
Tead3 (34g)	1.19076e-21	0.000495219	0.857602	0.052293
Fosb-extended (41g)	0.0675954	0.000618696	0.449399	0.0392683
Tbr1-extended (40g)	0.0114597	0.000618696	0.444052	0.0153206
Mafg (57g)	2.03234e-07	0.000637056	0.0487603	0.0764284
Bach1-extended (201g)	0.792641	0.000639308	0.941877	0.0349694
Bhlhe40-extended (399g)	0.988664	0.000697739	0.000663787	0.0403146
E2f7 (1862g)	8.28319e-25	0.000831601	0.218696	0.133603
Atf4 (375g)	6.92571e-37	0.000863822	0.430126	0.0646774
Irf3-extended (973g)	6.19936e-24	0.000863822	0.058169	0.0755233
Nrf1-extended (2767g)	6.03966e-27	0.000948902	0.15352	0.150839
E2f8 (1488g)	4.11698e-09	0.000958571	0.399373	0.11268
Nuak2-extended (147g)	0.0311505	0.00106926	0.168527	0.033056
Nfkb2 (428g)	0.00023863	0.00113019	0.230314	0.0374866
Hdac6-extended (428g)	1.69755e-31	0.0011397	0.0819836	0.0343081
Creb1-extended (248g)	0.0288283	0.00139708	0.873272	0.0532031
Sin3a-extended (3119g)	1.81073e-25	0.00143402	0.0261193	0.165856
Cux1-extended (235g)	0.450904	0.00153777	0.214019	0.0579417
Brf1-extended (1322g)	4.0673e-22	0.00160829	0.790044	0.0785622
Phf8-extended (1530g)	0.524605	0.00171391	0.856193	0.0718768
Zfp612-extended (15g)	3.08643e-23	0.00195826	0.819338	0.0528548
Stat2 (953g)	0.0497949	0.00206226	0.0133644	0.113984
Sox6-extended (27g)	0.00210988	0.00222577	0.590074	0.0728537
Bhlhe41 (16g)	0.00816167	0.00245235	0.0807299	0.0346939
Stat3 (94g)	0.0467095	0.00249286	0.553855	0.0671502
Mbd1 (896g)	1.99624e-26	0.00260664	0.214859	0.0741935
Sox6 (18g)	0.0410317	0.00277947	0.311438	0.104206
Sin3a (2079g)	8.55625e-19	0.00287653	0.127435	0.121064
Stat2-extended (1148g)	0.143981	0.00296493	0.00275374	0.121978
Stat3-extended (737g)	0.925305	0.00362473	0.222138	0.107329
Zfp110-extended (779g)	3.09842e-33	0.00384151	0.115485	0.0571659
Foxa3 (24g)	0.469728	0.00415992	0.0698763	0.0671049
Rxra-extended (65g)	0.00671744	0.00443216	0.00229329	0.0255102
Yy1-extended (1682g)	3.02714e-46	0.00443592	0.130703	0.179991
Elf2-extended (2227g)	1.68407e-31	0.00452002	0.015982	0.126897
Smarcb1-extended (227g)	1.95876e-11	0.00480766	0.00655403	0.0293251
Kdm5a (229g)	0.0665946	0.00501343	0.589354	0.0674871
Tal1-extended (245g)	5.03506e-98	0.00518165	0.00190583	0.0218753
Mxi1-extended (1069g)	0.0814893	0.00537151	0.645241	0.0708587
Zfp523-extended (723g)	2.36316e-06	0.00571051	0.722457	0.0597268
Atf4-extended (757g)	3.04474e-37	0.00581874	0.10814	0.0902862
Zfx-extended (78g)	0.664911	0.00586777	0.688497	0.0359592
Rbbp5 (769g)	3.60201e-14	0.00609265	0.349776	0.0455717
Bcl6-extended (44g)	6.71037e-93	0.00629652	0.115485	0.0851751
Zfp362 (227g)	0.00245481	0.00634453	0.318293	0.0377708
Tal1 (129g)	2.8203e-47	0.00635055	0.00988164	0.0201467
Chd2 (1533g)	0.0160262	0.00651852	0.579459	0.114862
Nfyc-extended (797g)	6.10419e-08	0.0066763	0.151956	0.0677367
Rbbp5-extended (2044g)	4.57337e-29	0.00688192	0.160525	0.111973
Egr1 (1371g)	2.7744e-82	0.00692529	0.221622	0.076396
Zfp30 (17g)	1.71023e-19	0.00713991	0.0576779	0.0836217
Zfp595-extended (54g)	0.13229	0.00721497	0.631054	0.0162252
E4f1 (130g)	3.83513e-17	0.0077111	0.497286	0.0320847
Ets2 (264g)	0.458962	0.00772675	0.131357	0.0266896
Hoxb7-extended (77g)	5.59481e-62	0.00774905	0.0428229	0.0160664
Nfyb-extended (1368g)	2.28262e-06	0.00784146	0.740185	0.0875695
Bcl11a-extended (1049g)	2.82877e-12	0.00791396	0.0816971	0.13726
Gata3-extended (46g)	1.27296e-42	0.00791396	0.407902	0.0265236
E4f1-extended (153g)	3.38762e-17	0.00803758	0.934064	0.0307694
Phf8 (1176g)	0.282616	0.00854005	0.896105	0.0587294
Egr3-extended (155g)	0.0238671	0.00854272	0.602213	0.0418345
Erg-extended (3219g)	4.46868e-56	0.00867102	0.00118046	0.143203
Bclaf1-extended (1891g)	2.13254e-27	0.00927804	0.0133644	0.17009
Egr1-extended (2060g)	1.46638e-104	0.00927804	0.0498263	0.106592
Nrf1 (2137g)	3.41769e-21	0.00927804	0.138451	0.12803
Setdb1-extended (453g)	3.26192e-12	0.00955658	0.118384	0.0397575
Nfe2 (76g)	6.80636e-43	0.0098418	0.438979	0.069302
Bdp1-extended (1461g)	1.04132e-19	0.00996789	0.0409278	0.108026
Batf-extended (36g)	4.42508e-14	0.0100484	1.47536e-07	0.114154
Zfp37 (22g)	0.0598389	0.0101805	0.266717	0.00328138
Batf3-extended (24g)	5.56838e-09	0.010203	0.0214677	0.0621747
Gtf3a-extended (70g)	4.77787e-07	0.0104938	0.0634514	0.0322313
Foxc1-extended (22g)	0.0977237	0.0109903	0.992099	0.0368409
Rxra (29g)	3.98099e-06	0.0116007	0.00037091	0.0373279
Yy1 (1240g)	1.76076e-40	0.011904	0.0992384	0.146829
Gabpa (1125g)	2.42368e-29	0.0119765	0.212299	0.0702041
Vezf1-extended (202g)	3.65018e-27	0.0123409	0.0184096	0.0403377
Zfp362-extended (334g)	5.85266e-05	0.0128295	0.722457	0.0384435
Gabpa-extended (1626g)	4.58245e-32	0.0139817	0.117442	0.0988416
Irf2 (689g)	0.0444751	0.014658	0.572391	0.127079
Srebf1 (507g)	4.20744e-19	0.0150006	0.608423	0.0447253
Taf1-extended (3672g)	7.3495e-38	0.0161048	0.242464	0.203148
Elk4-extended (1249g)	1.74476e-05	0.0163008	0.493646	0.0921407
Foxa3-extended (55g)	2.10708e-09	0.0176494	0.0992384	0.036241
Zbtb11 (22g)	8.48117e-05	0.0186756	0.129439	0.0635394
Atf6b-extended (102g)	0.000387714	0.0189344	0.00037091	0.0239116
Rreb1-extended (183g)	0.047199	0.0197044	0.00799525	0.0447695
Polr3a-extended (693g)	9.66503e-19	0.0202074	0.0576788	0.0332658
Rad21 (591g)	0.200567	0.0212314	0.850866	0.0604295
Nfyb (1028g)	1.95371e-05	0.0220196	0.857602	0.0766973
Rfx8-extended (41g)	0.205722	0.0220196	0.541658	0.013252
Nfe2-extended (92g)	9.91819e-59	0.0226784	0.640847	0.0700042
Nr1i3-extended (34g)	3.81868e-06	0.0227687	0.0140155	0.00823627
Klf1 (59g)	0.00161111	0.0241785	0.00198483	0.0195589
Rfx8 (33g)	0.201019	0.0241785	0.454485	0.015001
Zfp592 (43g)	6.19672e-10	0.0247969	0.378704	0.0227899
Hif1a-extended (218g)	0.183991	0.0261887	0.722457	0.0243752
Gli3-extended (39g)	0.0791731	0.0268131	0.522844	0.0270063
Nfatc4 (24g)	0.066569	0.0268131	0.367071	0.0100657
Suz12-extended (1123g)	5.96092e-21	0.0268359	0.0722022	0.0895122
Zfp64 (21g)	0.487841	0.0268359	0.305145	0.0612022
Irf2-extended (833g)	0.648745	0.0276274	0.602347	0.150325
Taf7 (99g)	5.93967e-11	0.0283914	0.671181	0.0558828
Hif1a (214g)	0.19765	0.0294216	0.589354	0.0245247
Mafg-extended (742g)	1.92824e-34	0.0296727	0.285342	0.0464495
Rela (58g)	0.287343	0.0298512	0.756572	0.028449
Gata3 (17g)	4.14049e-36	0.0306894	0.454485	0.0464245
Pbx3 (591g)	2.5572e-21	0.0324772	0.387844	0.0522192
Taf1 (2961g)	4.80209e-34	0.0324772	0.316734	0.183944
Ybx1 (47g)	0.0180851	0.0358053	0.865689	0.10371
Zfp384 (392g)	2.62867e-17	0.0363458	0.638117	0.0351915
Chd2-extended (2195g)	0.00032801	0.0375904	0.645241	0.161379
Pbx3-extended (1052g)	7.25175e-28	0.0384239	0.218696	0.0690925
Elk1 (372g)	1.70856e-11	0.0391353	0.388142	0.0207197
Nfatc4-extended (27g)	0.0352452	0.0394335	0.471153	0.0107999
Kdm5a-extended (1684g)	7.58921e-06	0.0399047	0.352431	0.160002
Sirt6-extended (35g)	0.273417	0.0416128	0.702964	0.0243544
Nr2c2 (15g)	0.453437	0.043324	0.857602	0.0396955
Rab14 (18g)	0.00716656	0.0458857	0.67754	0.187244
Bhlhe40 (21g)	0.00376511	0.0485121	0.790044	0.0693208
Creb3l1 (16g)	0.000930729	0.0501795	0.295618	0.00663265
Nfyc (551g)	2.04596e-05	0.0517314	0.638117	0.0597175
Gtf3c2-extended (165g)	0.0853848	0.0542508	0.73834	0.0152078
Tgif1-extended (10g)	0.00256458	0.0570727	0.0859288	0.189602
AU041133-extended (16g)	2.17444e-06	0.0590283	0.980933	0.0486735
Ctcf-extended (2510g)	3.60433e-14	0.0605854	0.118	0.172905
Trps1-extended (16g)	5.4598e-44	0.062374	0.872158	0.0730612
Smad5 (101g)	0.288539	0.0661166	0.885981	0.0495744
Klf16-extended (18g)	0.948216	0.0670118	0.790044	0.0453348
Ppard-extended (14g)	0.0250212	0.0685354	0.449399	0.0427291
Zfp597-extended (181g)	3.86096e-07	0.0685354	0.0806749	0.0453143
Nr2c2-extended (111g)	0.710442	0.0701257	0.602347	0.0216854
Terf1 (27g)	3.90646e-06	0.0716453	0.722457	0.0445421
Zbtb7a (11g)	0.000140211	0.0716453	0.817153	0.0922395
Sp3-extended (936g)	1.91209e-06	0.0720123	0.602347	0.0815854
Creb3-extended (35g)	1.54458e-05	0.0742279	0.075417	0.0419332
Gtf3a (68g)	5.47891e-05	0.0742279	0.0992384	0.0324457
Klf10-extended (29g)	0.00361035	0.0840436	0.0499678	0.0648686
Etv6-extended (21g)	0.000560367	0.084682	0.0646868	0.0903201
Zfp595 (24g)	0.579402	0.0869293	0.722457	0.0288277
Rcor1-extended (2636g)	3.02676e-17	0.0875846	0.186729	0.145733
Hoxa6-extended (11g)	0.946229	0.0887911	0.464653	0
Patz1-extended (96g)	0.823863	0.091331	0.896105	0.0221434
Zfp553 (48g)	0.123747	0.101679	0.359752	0.0148785
Sox15-extended (19g)	0.506155	0.104174	0.360128	0.0160221
Zfp148-extended (212g)	0.402091	0.104333	0.645241	0.0494802
Elk4 (110g)	0.0264714	0.105617	0.127911	0.0268789
Poli (12g)	0.00256458	0.108439	0.656998	0.0496338
Foxo3 (19g)	0.727676	0.111223	0.872158	0.0424671
Elf2 (1440g)	1.30841e-19	0.112721	0.0581863	0.0855072
Zbtb33 (597g)	8.29542e-26	0.123061	0.518077	0.0601559
Hoxb2 (50g)	4.04475e-52	0.129178	0.0569326	0.0231402
Nfe2l1-extended (68g)	0.00037674	0.129997	0.143412	0.0358307
Zeb1-extended (395g)	2.43325e-17	0.131602	0.270451	0.0318999
Zfp846-extended (18g)	0.0601384	0.141595	0.462329	0.109022
Rarg-extended (22g)	0.567239	0.142283	0.697495	0.0371392
Stat5a-extended (73g)	1.34114e-16	0.142426	0.35647	0.0473119
Zfp846 (17g)	0.0586031	0.142426	0.465392	0.11534
Hoxa7-extended (14g)	0.105141	0.147279	0.025819	0.0499476
Cebpg (45g)	0.00826468	0.149336	0.790044	0.0434783
Gtf3c2 (90g)	0.516544	0.149336	0.925037	0.0181871
Xbp1-extended (684g)	9.55664e-36	0.150941	0.60957	0.0779492
Mzf1 (21g)	2.67712e-05	0.15161	0.935677	0.0175644
Atf5-extended (248g)	3.60201e-14	0.153252	0.476558	0.0325017
E2f2 (737g)	0.000576102	0.1592	0.790044	0.0887486
Smarca4 (1433g)	3.5602e-24	0.159209	0.226118	0.0863124
Zbtb33-extended (787g)	1.08735e-30	0.164022	0.522844	0.0715132
Mecom-extended (13g)	9.18827e-62	0.164185	0.884235	0.051992
Foxn3 (21g)	3.71898e-09	0.172166	0.663031	0.0502732
Pparg (25g)	3.80019e-12	0.172166	0.151956	0.0713816
Stat4-extended (30g)	2.36938e-20	0.17558	0.817153	0.0569777
Esrra (24g)	0.123245	0.177172	0.372082	0.0263626
Max (22g)	9.78184e-17	0.177172	0.00583125	0.0773361
Rfx5 (322g)	4.55876e-05	0.182991	0.489747	0.0586852
Nr2f6-extended (24g)	0.971798	0.183441	0.722457	0.0318406
Nfatc2-extended (38g)	0.00518229	0.18678	0.126398	0.0148751
Pgr-extended (23g)	1.22318e-13	0.186926	0.075417	0.0270579
Rora-extended (15g)	0.0632351	0.189337	0.797346	0.0449157
Zfp597 (48g)	1.27695e-08	0.189337	0.038169	0.0670229
E2f2-extended (790g)	0.0112446	0.189452	0.518077	0.0921511
Nfya-extended (816g)	3.05636e-09	0.205494	0.873272	0.0751493
Hoxb2-extended (56g)	5.82311e-59	0.205774	0.0781526	0.0214587
Pparg-extended (30g)	1.91379e-11	0.213767	0.24454	0.0597303
Pml-extended (21g)	0.248501	0.213842	0.793879	0.0336456
Rreb1 (11g)	0.399158	0.213842	0.0882929	0.0796748
Nr2f6 (15g)	0.496476	0.223123	0.790044	0.0405655
Atf6b (23g)	0.123747	0.223962	0.100324	0.0341972
Fosb (15g)	0.160481	0.223962	0.0874626	0.046547
Dlx4-extended (11g)	2.04438e-07	0.228249	0.126398	0.0162602
Klf9-extended (51g)	0.000155158	0.228249	0.19377	0.0215522
Stat6 (26g)	0.00326652	0.234666	0.738141	0.0366572
Elk3-extended (50g)	0.649606	0.242301	0.226118	0.045508
Cebpa-extended (547g)	2.28896e-23	0.246935	0.0252534	0.0379223
Kdm5b-extended (15g)	3.35807e-06	0.246935	0.613488	0.252746
Ddit3 (114g)	1.20772e-06	0.265569	0.896105	0.0447859
Glis3-extended (20g)	1.18244e-05	0.265569	0.367071	0.0243243
Thrb-extended (54g)	4.03155e-106	0.268803	0.0423488	0.0272083
Usf2 (20g)	2.84847e-05	0.271807	0.439799	0.0496314
Hoxb8 (13g)	4.89018e-08	0.281008	0.206566	0.0230519
Stat6-extended (28g)	0.0101266	0.282272	0.73834	0.0340949
Hoxa9-extended (70g)	0.00107109	0.309537	0.0100407	0.0495791
Zfp369-extended (785g)	1.5064e-16	0.315662	0.0565927	0.0553582
Tbx19 (31g)	1.40539e-29	0.323261	0.0100407	0.0220741
Irf3 (291g)	1.53839e-08	0.323393	0.793879	0.0531886
Myb-extended (585g)	3.04162e-11	0.326757	0.0102421	0.080936
Bmyc-extended (1157g)	7.63213e-109	0.328307	0.905526	0.132149
Mecp2 (13g)	0.000259324	0.328577	0.389908	0.052869
Hoxc10-extended (29g)	0.596864	0.333218	0.873954	0.00813702
Cebpe-extended (511g)	0.340956	0.347447	0.0337485	0.0541082
Hoxa10-extended (26g)	0.948216	0.35208	0.790044	0.0454574
Ctcf (20g)	0.0115531	0.354986	0.917028	0.276577
Arnt-extended (119g)	0.109679	0.356984	0.327308	0.0288351
Hoxa9 (20g)	0.0426402	0.357895	0.577234	0.0332514
Hoxb8-extended (19g)	4.20064e-11	0.368299	0.0799388	0.0192092
Nfatc2 (35g)	0.00411028	0.368299	0.131357	0.0139777
Sp1 (25g)	0.811174	0.368299	0.521881	0.0298684
Polr3a (632g)	6.74126e-15	0.372164	0.0578817	0.0287414
Usf1-extended (567g)	2.77945e-21	0.37962	0.303522	0.0448296
Cxxc1 (56g)	0.0898025	0.38	0.0190463	0.022182
Lef1-extended (10g)	0.970657	0.382058	0.0270953	0
Rfx5-extended (535g)	1.76497e-07	0.384572	0.372082	0.0637155
Rad21-extended (3553g)	3.54034e-16	0.398921	0.577931	0.195917
Hoxb9-extended (37g)	5.7498e-28	0.411635	0.486007	0.0160726
Tbx19-extended (67g)	5.19736e-21	0.418612	0.0133644	0.0123573
Zfp704 (170g)	0.0107337	0.419902	0.0130269	0.0562421
Elf4 (394g)	5.61415e-11	0.438795	0.572391	0.0343524
Rela-extended (1529g)	1.25219e-20	0.442141	0.50604	0.0566152
Zfp523 (150g)	0.193342	0.45367	0.810791	0.0417599
Pou5f1-extended (13g)	0.826133	0.482202	0.759364	0.0338261
Pou5f1 (13g)	0.826133	0.482202	0.759364	0.0338261
Hoxb9 (21g)	2.53957e-20	0.489193	0.449399	0.0279469
Irf9 (937g)	0.120562	0.489193	0.1692	0.0979741
Mycn-extended (68g)	2.1312e-45	0.489193	0.75938	0.0519031
Rcor1 (208g)	1.38131e-12	0.489193	0.16667	0.0419521
Erg (1412g)	8.92019e-25	0.495016	0.0565927	0.0660122
Cebpa (326g)	6.46191e-14	0.499037	0.000368012	0.0330484
Elk1-extended (496g)	2.70505e-08	0.499037	0.793879	0.02815
Trps1 (10g)	8.01514e-19	0.499037	0.677324	0.0838343
Creb3l2-extended (430g)	2.41575e-10	0.500256	0.443333	0.0493792
Arid3a-extended (61g)	9.48769e-13	0.508074	0.780333	0.0307585
Rxrb (19g)	0.282616	0.514524	0.475939	0.0396244
Ddit3-extended (249g)	0.000107497	0.523358	0.503946	0.0360879
Rfx2-extended (17g)	0.505237	0.527354	0.950518	0.035371
Xbp1 (418g)	3.11823e-33	0.535406	0.202661	0.0579046
Irf1-extended (1344g)	7.49195e-13	0.536342	0.075417	0.106093
Zfp93 (15g)	0.386895	0.549904	0.861111	0.051876
Hoxb6-extended (43g)	8.29739e-55	0.574295	0.997108	0.0179757
Bcl6b-extended (73g)	1.22204e-86	0.574316	0.645241	0.0413539
Cebpg-extended (117g)	4.63583e-07	0.584363	0.677324	0.0299906
Sp2-extended (928g)	0.000108485	0.584363	0.671181	0.062563
Hoxa3-extended (11g)	0.0785773	0.584978	0.524051	0.0592757
Zfp382 (24g)	0.902474	0.596476	0.663031	0.0380033
Elf4-extended (846g)	3.70411e-13	0.616012	0.693321	0.0552179
Tbl1xr1-extended (1102g)	9.18352e-08	0.620937	0.349776	0.0896421
Nr2c1-extended (28g)	0.000604262	0.624575	0.861111	0.0203745
Myb (243g)	5.99241e-05	0.624617	0.0154121	0.0787336
Tbp (21g)	0.011444	0.624617	0.739632	0.0412959
Zbtb17-extended (20g)	0.00104087	0.628256	0.501382	0.027027
Hoxb5 (25g)	1.61449e-43	0.629704	0.0581863	0.0265132
Etv3-extended (31g)	0.0344259	0.635789	0.0295464	0.0516129
Gbx2-extended (15g)	0.47758	0.639586	0.323175	0.0113105
Zfp687 (12g)	0.406774	0.643108	0.148228	0.0325468
Nr1h3-extended (24g)	0.0690306	0.644256	0.0819836	0.00992879
Nr1h3 (19g)	0.0690306	0.644256	0.0819836	0.0124903
Sp4 (10g)	0.354835	0.644256	0.905526	0.0542648
Srebf2 (212g)	2.15486e-17	0.646877	0.990613	0.0626455
Mlxip (73g)	3.01751e-08	0.64887	0.449399	0.0570698
Zfp35 (11g)	0.0704801	0.64887	0.24454	0.0390244
Mlxip-extended (74g)	2.74674e-08	0.662916	0.44413	0.0563468
Zfp712-extended (15g)	0.111753	0.668014	0.765467	0.0425231
Zfp114 (13g)	0.661022	0.670469	0.113609	0
Chd1 (12g)	0.747572	0.678681	0.539641	0.153512
Hoxb7 (19g)	0.00513766	0.704607	0.817153	0.00534068
Nfya (324g)	1.26697e-06	0.705204	0.850866	0.0406586
Gfi1 (61g)	0.646768	0.714687	0.322417	0.120061
Zfp160-extended (12g)	0.622144	0.71928	0.389908	0.0584486
Bcl11a (85g)	3.32994e-05	0.738621	0.761902	0.0927132
Gm14308-extended (18g)	0.0116882	0.738621	0.295153	0.0237122
Sp2 (38g)	0.0146063	0.738621	0.218696	0.0189876
Hoxc10 (11g)	0.505237	0.745935	0.938702	0
Hoxa2-extended (13g)	0.0944255	0.757472	0.00120393	0.0607617
Hoxb5-extended (36g)	2.0394e-31	0.765977	0.0100407	0.0261411
Gtf2b-extended (285g)	0.282616	0.766203	0.496109	0.0619908
Nfic-extended (45g)	8.13523e-15	0.777431	0.790044	0.0318841
Foxo6-extended (13g)	0.771943	0.802957	0.89078	0.0185417
Foxo6 (11g)	0.771943	0.802957	0.89078	0.0218773
Irf1 (1067g)	7.24007e-07	0.810986	0.0272192	0.0914862
Egr3 (94g)	1.46472e-08	0.815861	0.473088	0.0467269
Arx-extended (11g)	0.161224	0.827712	0.375437	0
Mta3-extended (22g)	0.505237	0.827712	0.24454	0.0445969
Zfp46 (11g)	0.000113857	0.840626	0.817153	0.0900222
Srebf2-extended (1921g)	1.44117e-19	0.853644	0.349776	0.158703
Zfp740 (15g)	0.836892	0.853644	0.0992384	0.0613377
Cebpe (365g)	0.00262908	0.854425	0.00162808	0.044311
Creb3l2 (196g)	2.69115e-06	0.861225	0.332008	0.0442828
Gmeb1-extended (119g)	0.484211	0.861436	0.811968	0.0204167
Rfx2 (12g)	0.505237	0.863532	0.802673	0.0374288
Stat5a (14g)	0.00577614	0.875084	0.797411	0.0495983
Atoh8-extended (20g)	0.278089	0.878058	0.790044	0.00548731
Mafk-extended (373g)	0.0278481	0.882434	0.131357	0.0399241
Zfp110 (11g)	0.02042	0.889855	0.493646	0.041833
Mafk (21g)	0.214615	0.896601	0.722457	0.0332553
Maff (13g)	0.11452	0.900674	0.973082	0.00663994
Ezh2 (29g)	0.0459706	0.909253	0.822881	0.114089
Sp4-extended (424g)	1.9215e-15	0.909253	0.31446	0.0343872
Nr2c1 (20g)	0.0159029	0.929118	0.86327	0.027027
Rfx1-extended (346g)	5.29647e-12	0.929118	0.25386	0.0319501
Tbpl1 (15g)	0.13333	0.931984	0.613675	0.0520935
Klf1-extended (118g)	2.72881e-05	0.936914	0.00783073	0.041007
Cux2-extended (39g)	0.263886	0.951412	0.146757	0.0147617
Irf6-extended (55g)	2.45447e-08	0.955044	0.349776	0.0441208
Srf (37g)	0.0539801	0.955256	0.919061	0.0181377
Zfp169 (11g)	0.0110719	0.955256	0.722457	0.0577975
Gmeb1 (109g)	0.329495	0.962206	0.817495	0.0219794
Fiz1 (17g)	0.382091	0.972691	0.931179	0.0693964
Klf15-extended (19g)	0.355339	0.977193	0.349776	0.0267034
Pknox1-extended (64g)	0.0869148	0.983916	0.844142	0.0536587
Irf9-extended (1220g)	0.524605	0.991019	0.112328	0.120887
Rxrb-extended (35g)	0.000663299	0.994002	0.896105	0.0286188
Ltf (11g)	#N/A	#N/A	#N/A	0
